# Supplementary material for: Evidence of human influence on Northern Hemisphere snow loss
Source: Nature. 2024 Jan 10;625(7994):293–300. doi: 10.1038/s41586-023-06794-y (PMC10781623; doi:10.1038/s41586-023-06794-y)
Supplement: Supplementary file 3 — Source Data Fig. 1 [file 41586_2023_6794_MOESM3_ESM.xlsx]

## Sheet: fig1ab
MRBID	RIVER_BASI	n_swe_agree	n_tmean_agree
2427	TENRYU	0	4
6113	VARZUGA	4	4
6234	NESTOS (also MESTA)	0	4
2423	MOGAMI	1	4
4426	SKAGIT	4	2
2415	KITAKAMI	0	4
6103	KOVDA	5	4
2404	CHIKUMA	1	4
4218	MERRIMACK	2	4
4420	ROGUE	3	4
6108	PONOY	3	4
4119	HORNADAY	3	4
2429	TONE	0	4
4222	NATASHQUAN	3	4
6218	IIJOKI	4	4
6111	TANA	4	4
6251	STRUMA RIVER	2	4
6219	KALIXALVEN	5	4
6209	DRAMSELVA	1	4
4431	TAKU	0	2
4113	ELLICE	2	4
4129	RUPERT	3	4
4216	LITTLE MECATINA	2	4
4416	NASS	0	4
4229	PENOBSCOT	3	4
2919	YSYK-KOL (also ISSYK-KUL)	2	3
4114	FERGUSON	1	4
4117	HAYES	3	3
4120	HORTON	2	4
6258	VARDAR	1	4
6227	LULEALVEN	5	4
6239	OULUJOKI	1	4
6112	TULOMA	2	4
4401	ALSEK	1	4
4211	DELAWARE	3	4
4210	CONNECTICUT	2	4
6222	KOKEMAENJOKI	0	4
4128	QUOICH	2	4
6114	VYG	2	4
2111	PALYAVAAM	5	4
6201	ANGERMANALVEN	0	4
4107	BALEINE, RIVIERE DE LA	0	4
4121	KOBUK	3	4
4126	NOATAK	4	4
2430	TUMEN	3	4
4214	HUDSON	3	4
6224	KYMIJOKI	0	4
4418	NUSHAGAK	1	2
2903	ATREK	1	4
2110	OMOLOY	4	4
4116	GEORGE	2	4
4413	KLAMATH	1	4
4103	ARNAUD	0	4
6213	GLOMAA	1	4
4106	BALEINE, GRANDE RIVIERE DE LA	0	4
4115	FEUILLES	0	4
6102	KEM	3	4
4217	MANICOUAGAN	2	4
2418	LUAN HE	0	4
4112	EASTMAIN	3	4
2112	POPIGAY	1	4
4104	ATTAWAPISKAT	4	4
4130	SEAL	0	4
4430	SUSITNA	0	4
4428	STIKINE	0	2
6214	GOTA	0	4
6255	TORNEALVEN (also TORNIONJOKI, also TORNIONVAYLA)	5	4
4427	SKEENA	0	4
2911	LAKE URMIA	0	4
4111	COPPERMINE	1	4
6223	KUBAN	0	4
6229	MARITSA RIVER	1	4
2413	KAMCHATKA	5	4
6220	KEMIJOKI	4	4
2107	NADYM	2	4
4236	SAINT JOHN (also SAINT-JEAN)	2	4
6212	GARONNE (also RIO GARONA)	2	4
6232	NARVA	0	4
4110	COLVILLE	3	4
2432	YALU RIVER	2	4
6244	SAKARYA	0	4
2901	ALAKOL	2	3
6106	ONEGA	1	4
2101	ALAZEYA	5	4
4134	WINISK	1	4
4408	COPPER	0	2
4127	NOTTAWAY	4	4
2913	TALAS	1	3
4133	THLEWIAZA	2	4
4102	ANDERSON	0	4
4245	SUSQUEHANNA	3	4
6205	DNIESTR	0	4
6241	PO	3	4
2918	UVS NUUR (also UBSU-NUR)	2	4
2920	ZHEM (also EMBA)	1	3
6105	MEZEN	2	4
4421	SACRAMENTO	2	4
6221	KIZILIRMAK	0	4
4423	SAN JOAQUIN	1	4
6210	EBRO	3	4
4234	SAGUENAY	2	4
2102	ANABAR	1	4
4105	BACK	1	4
4207	CHURCHILL	3	4
4122	LA GRANDE	1	4
6243	RHONE	0	4
4131	SEVERN	2	4
4118	HAYES	0	4
4124	MOOSE	2	4
2113	PUR	3	4
6236	ODER	0	4
4414	KUSKOKWIM	0	2
2916	ULUNGUR HU	3	4
2912	SARYSU	0	3
4101	ALBANY	5	4
4108	CANIAPISCAU	0	4
4901	GREAT SALT LAKE	1	4
2115	TAZ	3	4
2905	CHUY (also SHU)	1	3
6242	RHINE	1	4
2114	PYASINA	3	4
2402	ANADYR	5	4
6902	KURA	0	4
6259	VISTULA	0	4
2917	URAL (also ORAL)	0	4
2436	YONGDING HE	0	4
2109	OLENEK	1	4
2417	LIAO HE	2	4
2909	HAR US NUUR	2	4
4410	FRASER	4	2
2116	YANA	3	4
4132	THELON	3	4
2915	THORGAY	0	4
2319	SALWEEN	1	4
6235	NEVA	0	4
2104	KHATANGA	3	4
4109	CHURCHILL	3	4
6107	PECHORA	3	4
6109	SEVERNAYA DVINA	2	4
2103	INDIGIRKA	5	4
2906	HAMUN	1	4
2910	LAKE BALKHASH	4	3
2310	IRRAWADDY	0	4
6206	DON	0	4
6204	DNIEPER	0	4
2302	BRAHMAPUTRA	2	4
2105	KOLYMA	5	4
4405	COLORADO (also COLORADO RIVER)	1	4
4406	COLUMBIA	4	4
4231	RIO GRANDE (also BRAVO)	0	4
2421	MEKONG	1	4
6202	DANUBE	1	4
4435	YUKON	1	4
2309	INDUS	2	4
2320	SHATT AL ARAB	0	4
2434	YELLOW RIVER	2	4
2306	GANGES	4	4
4238	SAINT LAWRENCE (also SAINT-LAURENT)	2	4
4125	NELSON	5	2
6903	VOLGA	1	4
2914	TARIM HE (also TALIMU HE)	3	4
2902	ARAL SEA	1	4
2433	YANGTZE	1	4
4123	MACKENZIE	3	4
2401	AMUR	3	4
2106	LENA	3	4
2117	YENISEY	3	4
2108	OB	3	3
4219	MISSISSIPPI	3	4

## Sheet: fig1cde_swe_trends
swe_product	MRBID	swe_trend
ERA5-Land	2101	3.69851
ERA5-Land	2102	-4.45982
ERA5-Land	2103	3.32921
ERA5-Land	2104	-1.8689
ERA5-Land	2105	2.72717
ERA5-Land	2106	-1.87783
ERA5-Land	2107	-1.3433
ERA5-Land	2108	-3.78936
ERA5-Land	2109	-3.8063
ERA5-Land	2110	0.505737
ERA5-Land	2111	4.49402
ERA5-Land	2112	-3.75359
ERA5-Land	2113	-2.4797
ERA5-Land	2114	-2.4704
ERA5-Land	2115	-3.20962
ERA5-Land	2116	-0.016741
ERA5-Land	2117	-2.79492
ERA5-Land	2302	-3.06422
ERA5-Land	2306	0.0356124
ERA5-Land	2309	-0.790249
ERA5-Land	2310	-14.603
ERA5-Land	2319	-4.60102
ERA5-Land	2320	-11.8593
ERA5-Land	2401	-8.60905
ERA5-Land	2402	2.25855
ERA5-Land	2404	-2.40651
ERA5-Land	2413	4.90804
ERA5-Land	2415	-5.43984
ERA5-Land	2417	-19.4968
ERA5-Land	2418	-22.1549
ERA5-Land	2421	-8.26524
ERA5-Land	2423	-3.80249
ERA5-Land	2427	-11.7887
ERA5-Land	2429	-13.5712
ERA5-Land	2430	-4.78243
ERA5-Land	2432	-13.1499
ERA5-Land	2433	-9.23415
ERA5-Land	2434	-7.21322
ERA5-Land	2436	-14.4916
ERA5-Land	2901	-10.3358
ERA5-Land	2902	-2.16875
ERA5-Land	2903	-13.2971
ERA5-Land	2905	-6.96081
ERA5-Land	2906	-18.0292
ERA5-Land	2909	-0.679547
ERA5-Land	2910	-8.0659
ERA5-Land	2911	-16.7608
ERA5-Land	2912	-29.5837
ERA5-Land	2913	-5.0849
ERA5-Land	2914	-0.650501
ERA5-Land	2915	-21.7083
ERA5-Land	2916	-4.76885
ERA5-Land	2917	-14.8998
ERA5-Land	2918	-6.6488
ERA5-Land	2919	0.309181
ERA5-Land	2920	-25.0492
ERA5-Land	4101	4.31257
ERA5-Land	4102	-0.00477224
ERA5-Land	4103	-6.11345
ERA5-Land	4104	0.523094
ERA5-Land	4105	1.63272
ERA5-Land	4106	-1.14997
ERA5-Land	4107	-2.26239
ERA5-Land	4108	-0.486426
ERA5-Land	4109	0.958262
ERA5-Land	4110	3.23214
ERA5-Land	4111	-1.31329
ERA5-Land	4112	3.80251
ERA5-Land	4113	1.44084
ERA5-Land	4114	0.438121
ERA5-Land	4115	-2.66874
ERA5-Land	4116	-1.38106
ERA5-Land	4117	2.036
ERA5-Land	4118	-0.887673
ERA5-Land	4119	3.48951
ERA5-Land	4120	3.49064
ERA5-Land	4121	1.72446
ERA5-Land	4122	2.15872
ERA5-Land	4123	-0.00606795
ERA5-Land	4124	3.19793
ERA5-Land	4125	4.1184
ERA5-Land	4126	4.33232
ERA5-Land	4127	6.52451
ERA5-Land	4128	0.841699
ERA5-Land	4129	5.62787
ERA5-Land	4130	-1.01954
ERA5-Land	4131	-1.04367
ERA5-Land	4132	2.46522
ERA5-Land	4133	2.1067
ERA5-Land	4134	-2.62247
ERA5-Land	4207	2.12511
ERA5-Land	4210	6.40098
ERA5-Land	4211	5.98281
ERA5-Land	4214	7.62702
ERA5-Land	4216	1.62156
ERA5-Land	4217	2.2365
ERA5-Land	4218	3.2331
ERA5-Land	4219	-2.74614
ERA5-Land	4222	2.24075
ERA5-Land	4229	9.23409
ERA5-Land	4231	-18.6745
ERA5-Land	4234	5.1505
ERA5-Land	4236	7.31068
ERA5-Land	4238	1.16213
ERA5-Land	4245	1.72507
ERA5-Land	4401	0.0234832
ERA5-Land	4405	-10.5153
ERA5-Land	4406	1.91302
ERA5-Land	4408	-0.401859
ERA5-Land	4410	2.62803
ERA5-Land	4413	-1.78019
ERA5-Land	4414	-2.13111
ERA5-Land	4416	-1.44595
ERA5-Land	4418	-2.23793
ERA5-Land	4420	1.8481
ERA5-Land	4421	2.20574
ERA5-Land	4423	-3.94565
ERA5-Land	4426	2.75111
ERA5-Land	4427	-1.42991
ERA5-Land	4428	-0.664624
ERA5-Land	4430	-0.473794
ERA5-Land	4431	-0.17282
ERA5-Land	4435	-0.378495
ERA5-Land	4901	-6.095
ERA5-Land	6102	2.25621
ERA5-Land	6103	3.38871
ERA5-Land	6105	-1.34668
ERA5-Land	6106	-4.70832
ERA5-Land	6107	-0.99679
ERA5-Land	6108	-1.48531
ERA5-Land	6109	-2.68124
ERA5-Land	6111	0.261339
ERA5-Land	6112	-1.74314
ERA5-Land	6113	1.24161
ERA5-Land	6114	-0.721943
ERA5-Land	6201	-7.07113
ERA5-Land	6202	-9.18513
ERA5-Land	6204	-7.51031
ERA5-Land	6205	-17.6647
ERA5-Land	6206	-11.9626
ERA5-Land	6209	0.14111
ERA5-Land	6210	3.4756
ERA5-Land	6212	-0.439465
ERA5-Land	6213	-1.61252
ERA5-Land	6214	-7.02159
ERA5-Land	6218	2.14989
ERA5-Land	6219	3.99604
ERA5-Land	6220	3.68609
ERA5-Land	6221	-11.7464
ERA5-Land	6222	-16.9591
ERA5-Land	6223	-6.70505
ERA5-Land	6224	-9.22812
ERA5-Land	6227	1.10557
ERA5-Land	6229	-15.884
ERA5-Land	6232	-13.356
ERA5-Land	6234	-13.9656
ERA5-Land	6235	-3.57705
ERA5-Land	6236	-11.1035
ERA5-Land	6239	-0.281328
ERA5-Land	6241	1.46874
ERA5-Land	6242	-2.56706
ERA5-Land	6243	-3.08627
ERA5-Land	6244	-8.39786
ERA5-Land	6251	-6.79719
ERA5-Land	6255	2.02257
ERA5-Land	6258	-17.7974
ERA5-Land	6259	-12.916
ERA5-Land	6902	-14.5707
ERA5-Land	6903	-5.5301
JRA-55	2101	23.4559
JRA-55	2102	3.63821
JRA-55	2103	16.1259
JRA-55	2104	2.57522
JRA-55	2105	18.3178
JRA-55	2106	5.31608
JRA-55	2107	2.54422
JRA-55	2108	7.71689
JRA-55	2109	6.30023
JRA-55	2110	15.9609
JRA-55	2111	16.6675
JRA-55	2112	2.74475
JRA-55	2113	2.21318
JRA-55	2114	0.126584
JRA-55	2115	5.5806
JRA-55	2116	13.5985
JRA-55	2117	9.96288
JRA-55	2302	-17.6633
JRA-55	2306	-7.34803
JRA-55	2309	-11.8885
JRA-55	2310	-20.7423
JRA-55	2319	-19.8027
JRA-55	2320	-11.0003
JRA-55	2401	8.1031
JRA-55	2402	8.3646
JRA-55	2404	-8.97099
JRA-55	2413	4.98183
JRA-55	2415	-19.0242
JRA-55	2417	-1.14978
JRA-55	2418	-15.6744
JRA-55	2421	-19.6541
JRA-55	2423	6.13224
JRA-55	2427	-27.833
JRA-55	2429	-11.7994
JRA-55	2430	0.860811
JRA-55	2432	6.95593
JRA-55	2433	-4.35999
JRA-55	2434	-2.01633
JRA-55	2436	-12.6126
JRA-55	2901	-2.41002
JRA-55	2902	-7.41347
JRA-55	2903	10.5988
JRA-55	2905	-0.15085
JRA-55	2906	-9.3248
JRA-55	2909	3.17141
JRA-55	2910	5.88716
JRA-55	2911	-18.1074
JRA-55	2912	-18.6363
JRA-55	2913	-9.1845
JRA-55	2914	-3.56886
JRA-55	2915	-19.1376
JRA-55	2916	-5.80219
JRA-55	2917	-7.97217
JRA-55	2918	6.88653
JRA-55	2919	-4.16052
JRA-55	2920	-25.2107
JRA-55	4101	5.71382
JRA-55	4102	-5.40306
JRA-55	4103	-37.1285
JRA-55	4104	3.47047
JRA-55	4105	-10.727
JRA-55	4106	-23.0264
JRA-55	4107	-1.45511
JRA-55	4108	-7.7632
JRA-55	4109	13.3177
JRA-55	4110	18.0125
JRA-55	4111	4.94435
JRA-55	4112	8.03279
JRA-55	4113	-12.9496
JRA-55	4114	-3.67997
JRA-55	4115	-43.3163
JRA-55	4116	1.17199
JRA-55	4117	1.71787
JRA-55	4118	-6.96169
JRA-55	4119	8.9226
JRA-55	4120	-8.33022
JRA-55	4121	-18.5348
JRA-55	4122	-2.47246
JRA-55	4123	2.49155
JRA-55	4124	-25.8816
JRA-55	4125	14.1045
JRA-55	4126	26.9794
JRA-55	4127	-1.59412
JRA-55	4128	-22.5645
JRA-55	4129	4.97558
JRA-55	4130	-6.61788
JRA-55	4131	2.88847
JRA-55	4132	0.750136
JRA-55	4133	-10.786
JRA-55	4134	-2.23224
JRA-55	4207	2.28252
JRA-55	4210	-4.79858
JRA-55	4211	-2.65903
JRA-55	4214	-7.60191
JRA-55	4216	-3.22926
JRA-55	4217	21.1424
JRA-55	4218	-3.50683
JRA-55	4219	-2.69898
JRA-55	4222	10.6494
JRA-55	4229	4.32009
JRA-55	4231	-20.3713
JRA-55	4234	13.2831
JRA-55	4236	-7.50562
JRA-55	4238	-6.63761
JRA-55	4245	-2.36309
JRA-55	4401	-29.7063
JRA-55	4405	-16.3545
JRA-55	4406	-8.63708
JRA-55	4408	-9.80793
JRA-55	4410	-2.39895
JRA-55	4413	-12.5948
JRA-55	4414	-22.6556
JRA-55	4416	-9.1302
JRA-55	4418	-29.0964
JRA-55	4420	-22.7644
JRA-55	4421	-12.0215
JRA-55	4423	-21.1331
JRA-55	4426	-18.386
JRA-55	4427	-0.843934
JRA-55	4428	-10.2615
JRA-55	4430	-12.2558
JRA-55	4431	-18.271
JRA-55	4435	-2.99647
JRA-55	4901	-9.88879
JRA-55	6102	2.3217
JRA-55	6103	1.16292
JRA-55	6105	-3.53465
JRA-55	6106	-3.59821
JRA-55	6107	0.863629
JRA-55	6108	10.8732
JRA-55	6109	-1.26055
JRA-55	6111	0.255547
JRA-55	6112	-2.79856
JRA-55	6113	0.736339
JRA-55	6114	1.90381
JRA-55	6201	-13.1119
JRA-55	6202	4.36135
JRA-55	6204	-8.98406
JRA-55	6205	-8.06733
JRA-55	6206	-18.4833
JRA-55	6209	-2.58838
JRA-55	6210	12.6713
JRA-55	6212	0.555019
JRA-55	6213	5.56296
JRA-55	6214	-8.43766
JRA-55	6218	5.62375
JRA-55	6219	15.2963
JRA-55	6220	-3.1804
JRA-55	6221	-12.7718
JRA-55	6222	-14.6535
JRA-55	6223	-28.2932
JRA-55	6224	-10.5195
JRA-55	6227	0.334608
JRA-55	6229	3.27171
JRA-55	6232	-4.58991
JRA-55	6234	-0.749815
JRA-55	6235	-25.3267
JRA-55	6236	-0.355875
JRA-55	6239	-7.24133
JRA-55	6241	10.934
JRA-55	6242	12.1631
JRA-55	6243	-9.1424
JRA-55	6244	-13.1954
JRA-55	6251	4.5361
JRA-55	6255	6.3919
JRA-55	6258	14.2578
JRA-55	6259	-9.62371
JRA-55	6902	-10.6143
JRA-55	6903	-4.47128
MERRA-2	2101	2.94213
MERRA-2	2102	-2.13158
MERRA-2	2103	2.37911
MERRA-2	2104	-0.498614
MERRA-2	2105	1.94359
MERRA-2	2106	-0.305159
MERRA-2	2107	-1.77258
MERRA-2	2108	-0.850838
MERRA-2	2109	-1.8646
MERRA-2	2110	0.141258
MERRA-2	2111	3.87915
MERRA-2	2112	-2.4533
MERRA-2	2113	-3.52495
MERRA-2	2114	-2.09185
MERRA-2	2115	-3.27971
MERRA-2	2116	0.533547
MERRA-2	2117	-1.56815
MERRA-2	2302	12.2599
MERRA-2	2306	12.9146
MERRA-2	2309	14.9525
MERRA-2	2310	-6.82242
MERRA-2	2319	8.58174
MERRA-2	2320	-1.88204
MERRA-2	2401	-3.22297
MERRA-2	2402	3.08856
MERRA-2	2404	0.139942
MERRA-2	2413	5.16818
MERRA-2	2415	-4.31176
MERRA-2	2417	2.56897
MERRA-2	2418	-2.81399
MERRA-2	2421	6.69369
MERRA-2	2423	-3.745
MERRA-2	2427	-2.12602
MERRA-2	2429	-1.52457
MERRA-2	2430	-0.932616
MERRA-2	2432	7.38459
MERRA-2	2433	5.0039
MERRA-2	2434	2.60744
MERRA-2	2436	-2.97543
MERRA-2	2901	3.42782
MERRA-2	2902	-11.7891
MERRA-2	2903	-0.846719
MERRA-2	2905	1.71002
MERRA-2	2906	3.70249
MERRA-2	2909	-1.85424
MERRA-2	2910	0.367064
MERRA-2	2911	-15.5152
MERRA-2	2912	-7.47023
MERRA-2	2913	8.03776
MERRA-2	2914	4.78772
MERRA-2	2915	-7.89228
MERRA-2	2916	0.270179
MERRA-2	2917	-9.36983
MERRA-2	2918	-4.15631
MERRA-2	2919	5.45964
MERRA-2	2920	1.33123
MERRA-2	4101	9.43699
MERRA-2	4102	-1.09706
MERRA-2	4103	-6.05972
MERRA-2	4104	2.24073
MERRA-2	4105	-1.20707
MERRA-2	4106	-4.46603
MERRA-2	4107	-1.00077
MERRA-2	4108	-1.0714
MERRA-2	4109	2.29286
MERRA-2	4110	-0.171689
MERRA-2	4111	-2.21673
MERRA-2	4112	-3.03493
MERRA-2	4113	-4.36323
MERRA-2	4114	-1.45299
MERRA-2	4115	-4.32115
MERRA-2	4116	1.83235
MERRA-2	4117	-0.692548
MERRA-2	4118	-3.38155
MERRA-2	4119	0.60589
MERRA-2	4120	0.271409
MERRA-2	4121	2.23656
MERRA-2	4122	-2.85968
MERRA-2	4123	-1.50736
MERRA-2	4124	-9.50642
MERRA-2	4125	2.00453
MERRA-2	4126	2.68156
MERRA-2	4127	8.57356
MERRA-2	4128	1.53056
MERRA-2	4129	-2.84704
MERRA-2	4130	-2.46275
MERRA-2	4131	-7.33128
MERRA-2	4132	1.19093
MERRA-2	4133	2.51886
MERRA-2	4134	-2.51059
MERRA-2	4207	4.74676
MERRA-2	4210	-6.35359
MERRA-2	4211	2.49866
MERRA-2	4214	-1.04054
MERRA-2	4216	12.8666
MERRA-2	4217	-3.89732
MERRA-2	4218	-7.80911
MERRA-2	4219	5.34593
MERRA-2	4222	9.47599
MERRA-2	4229	-4.343
MERRA-2	4231	-2.06869
MERRA-2	4234	-3.01713
MERRA-2	4236	-2.33124
MERRA-2	4238	-1.67796
MERRA-2	4245	3.47898
MERRA-2	4401	-4.65293
MERRA-2	4405	0.600008
MERRA-2	4406	7.899
MERRA-2	4408	-2.11795
MERRA-2	4410	4.0659
MERRA-2	4413	5.12152
MERRA-2	4414	-1.50526
MERRA-2	4416	-11.5801
MERRA-2	4418	-2.99218
MERRA-2	4420	8.16607
MERRA-2	4421	0.988163
MERRA-2	4423	1.08802
MERRA-2	4426	0.211413
MERRA-2	4427	-5.20413
MERRA-2	4428	-6.52759
MERRA-2	4430	-4.17704
MERRA-2	4431	-2.62433
MERRA-2	4435	-0.769259
MERRA-2	4901	1.68854
MERRA-2	6102	-2.94941
MERRA-2	6103	1.02809
MERRA-2	6105	0.197779
MERRA-2	6106	-3.43325
MERRA-2	6107	0.365481
MERRA-2	6108	0.452886
MERRA-2	6109	1.84242
MERRA-2	6111	-1.07259
MERRA-2	6112	-0.842063
MERRA-2	6113	2.80647
MERRA-2	6114	-3.44096
MERRA-2	6201	-15.078
MERRA-2	6202	-11.9246
MERRA-2	6204	-3.04399
MERRA-2	6205	-9.95373
MERRA-2	6206	-6.65849
MERRA-2	6209	-0.697873
MERRA-2	6210	20.792
MERRA-2	6212	13.0538
MERRA-2	6213	-2.74325
MERRA-2	6214	-9.82651
MERRA-2	6218	-4.42274
MERRA-2	6219	2.7137
MERRA-2	6220	0.478722
MERRA-2	6221	-11.3893
MERRA-2	6222	-26.034
MERRA-2	6223	-7.24156
MERRA-2	6224	-20.5352
MERRA-2	6227	0.977229
MERRA-2	6229	-6.00613
MERRA-2	6232	-7.04171
MERRA-2	6234	-5.64544
MERRA-2	6235	-4.71132
MERRA-2	6236	-8.3478
MERRA-2	6239	-4.77745
MERRA-2	6241	2.648
MERRA-2	6242	-4.33669
MERRA-2	6243	-5.16355
MERRA-2	6244	-12.2879
MERRA-2	6251	2.43077
MERRA-2	6255	1.20218
MERRA-2	6258	-4.62345
MERRA-2	6259	-12.5009
MERRA-2	6902	-16.8967
MERRA-2	6903	0.688969
Snow-CCI	2101	12.0885
Snow-CCI	2102	-6.72763
Snow-CCI	2103	6.77204
Snow-CCI	2104	1.37116
Snow-CCI	2105	7.70324
Snow-CCI	2106	0.134482
Snow-CCI	2107	-1.43876
Snow-CCI	2108	1.86066
Snow-CCI	2109	-2.5121
Snow-CCI	2110	-1.28189
Snow-CCI	2111	13.5996
Snow-CCI	2112	-5.59137
Snow-CCI	2113	1.51866
Snow-CCI	2114	0.195123
Snow-CCI	2115	2.86104
Snow-CCI	2116	-1.76728
Snow-CCI	2117	1.55783
Snow-CCI	2302	-2.31433
Snow-CCI	2306	1.75384
Snow-CCI	2309	-0.913963
Snow-CCI	2310	-14.0527
Snow-CCI	2319	-6.76372
Snow-CCI	2320	-14.0342
Snow-CCI	2401	7.83498
Snow-CCI	2402	0.99928
Snow-CCI	2404	-5.85623
Snow-CCI	2413	5.94681
Snow-CCI	2415	-14.1995
Snow-CCI	2417	14.9829
Snow-CCI	2418	-10.5245
Snow-CCI	2421	-9.02836
Snow-CCI	2423	-11.6034
Snow-CCI	2427	-10.6495
Snow-CCI	2429	-15.2212
Snow-CCI	2430	2.00241
Snow-CCI	2432	-3.47508
Snow-CCI	2433	-4.01502
Snow-CCI	2434	10.2295
Snow-CCI	2436	-3.61475
Snow-CCI	2901	1.41452
Snow-CCI	2902	-2.04875
Snow-CCI	2903	-20.6524
Snow-CCI	2905	-12.2811
Snow-CCI	2906	-7.55917
Snow-CCI	2909	-1.49244
Snow-CCI	2910	0.596515
Snow-CCI	2911	-20.0145
Snow-CCI	2912	-12.6868
Snow-CCI	2913	-3.44189
Snow-CCI	2914	5.3767
Snow-CCI	2915	-16.9096
Snow-CCI	2916	16.1592
Snow-CCI	2917	-12.9682
Snow-CCI	2918	-5.14164
Snow-CCI	2919	-0.889654
Snow-CCI	2920	-21.4381
Snow-CCI	4101	2.17559
Snow-CCI	4102	-1.93938
Snow-CCI	4103	-23.2096
Snow-CCI	4104	-6.28135
Snow-CCI	4105	-9.54713
Snow-CCI	4106	-11.1812
Snow-CCI	4107	-8.49151
Snow-CCI	4108	-8.58741
Snow-CCI	4109	-6.40484
Snow-CCI	4110	-2.01873
Snow-CCI	4111	-0.48794
Snow-CCI	4112	-6.37156
Snow-CCI	4113	-6.67053
Snow-CCI	4114	-15.1704
Snow-CCI	4115	-16.8831
Snow-CCI	4116	-8.85403
Snow-CCI	4117	-6.21322
Snow-CCI	4118	-18.6482
Snow-CCI	4119	-5.19251
Snow-CCI	4120	-2.97409
Snow-CCI	4121	-12.3009
Snow-CCI	4122	-6.29618
Snow-CCI	4123	1.73032
Snow-CCI	4124	-1.06758
Snow-CCI	4125	10.3097
Snow-CCI	4126	-3.7624
Snow-CCI	4127	0.722776
Snow-CCI	4128	-11.7748
Snow-CCI	4129	-3.71665
Snow-CCI	4130	-17.7181
Snow-CCI	4131	-12.604
Snow-CCI	4132	-16.1241
Snow-CCI	4133	-20.9906
Snow-CCI	4134	-8.27999
Snow-CCI	4207	-5.05944
Snow-CCI	4210	-0.863533
Snow-CCI	4211	-0.513726
Snow-CCI	4214	1.36852
Snow-CCI	4216	-4.89543
Snow-CCI	4217	-3.73673
Snow-CCI	4218	-0.39874
Snow-CCI	4219	11.129
Snow-CCI	4222	-2.59315
Snow-CCI	4229	-7.82408
Snow-CCI	4231	-9.38085
Snow-CCI	4234	-6.23164
Snow-CCI	4236	-0.48234
Snow-CCI	4238	-3.10522
Snow-CCI	4245	-1.47012
Snow-CCI	4401	-10.8023
Snow-CCI	4405	-7.25332
Snow-CCI	4406	2.63259
Snow-CCI	4408	-1.4821
Snow-CCI	4410	1.54169
Snow-CCI	4413	-0.420804
Snow-CCI	4414	-2.33386
Snow-CCI	4416	-4.5298
Snow-CCI	4418	0.59362
Snow-CCI	4420	0.142867
Snow-CCI	4421	-2.65501
Snow-CCI	4423	-5.41855
Snow-CCI	4426	1.71501
Snow-CCI	4427	-2.4414
Snow-CCI	4428	-4.33209
Snow-CCI	4430	-3.1779
Snow-CCI	4431	-4.83965
Snow-CCI	4435	-1.79354
Snow-CCI	4901	-5.18279
Snow-CCI	6102	-1.14986
Snow-CCI	6103	0.0753689
Snow-CCI	6105	-1.54542
Snow-CCI	6106	-5.22414
Snow-CCI	6107	-0.811692
Snow-CCI	6108	-3.14733
Snow-CCI	6109	-4.83619
Snow-CCI	6111	0.253231
Snow-CCI	6112	0.945314
Snow-CCI	6113	-0.977348
Snow-CCI	6114	-0.771499
Snow-CCI	6201	-14.4036
Snow-CCI	6202	-6.24101
Snow-CCI	6204	-9.15144
Snow-CCI	6205	-7.61134
Snow-CCI	6206	-13.4817
Snow-CCI	6209	-6.15957
Snow-CCI	6210	-2.41487
Snow-CCI	6212	-6.89317
Snow-CCI	6213	-3.43384
Snow-CCI	6214	-16.8324
Snow-CCI	6218	3.18671
Snow-CCI	6219	0.54418
Snow-CCI	6220	0.190431
Snow-CCI	6221	-21.9249
Snow-CCI	6222	-25.3779
Snow-CCI	6223	-9.07039
Snow-CCI	6224	-16.6453
Snow-CCI	6227	2.1142
Snow-CCI	6229	-14.9551
Snow-CCI	6232	-12.7132
Snow-CCI	6234	-10.6866
Snow-CCI	6235	-12.0242
Snow-CCI	6236	-3.70911
Snow-CCI	6239	-2.84824
Snow-CCI	6241	-0.0490079
Snow-CCI	6242	-4.01027
Snow-CCI	6243	-5.84889
Snow-CCI	6244	-18.0753
Snow-CCI	6251	-12.5544
Snow-CCI	6255	3.67448
Snow-CCI	6258	-15.8446
Snow-CCI	6259	-8.3841
Snow-CCI	6902	-12.7537
Snow-CCI	6903	-2.1116
TerraClimate	2101	7.57559
TerraClimate	2102	-2.38597
TerraClimate	2103	4.51042
TerraClimate	2104	0.286314
TerraClimate	2105	3.7757
TerraClimate	2106	3.25853
TerraClimate	2107	3.82348
TerraClimate	2108	3.1734
TerraClimate	2109	-1.30546
TerraClimate	2110	1.76851
TerraClimate	2111	4.98426
TerraClimate	2112	-0.863636
TerraClimate	2113	2.83129
TerraClimate	2114	0.608589
TerraClimate	2115	1.23257
TerraClimate	2116	1.13319
TerraClimate	2117	1.90282
TerraClimate	2302	4.60273
TerraClimate	2306	5.44858
TerraClimate	2309	3.01258
TerraClimate	2310	-8.90567
TerraClimate	2319	-5.80424
TerraClimate	2320	-18.5898
TerraClimate	2401	2.80927
TerraClimate	2402	5.23483
TerraClimate	2404	-6.645
TerraClimate	2413	6.31917
TerraClimate	2415	-14.1006
TerraClimate	2417	-11.0075
TerraClimate	2418	-13.6499
TerraClimate	2421	-1.89555
TerraClimate	2423	-14.8541
TerraClimate	2427	-13.299
TerraClimate	2429	-16.4036
TerraClimate	2430	3.85877
TerraClimate	2432	-5.25885
TerraClimate	2433	-0.472291
TerraClimate	2434	-0.859123
TerraClimate	2436	-21.2583
TerraClimate	2901	-8.3216
TerraClimate	2902	3.47546
TerraClimate	2903	-26.8045
TerraClimate	2905	-15.9096
TerraClimate	2906	-6.70726
TerraClimate	2909	0.788285
TerraClimate	2910	0.836843
TerraClimate	2911	-31.1601
TerraClimate	2912	-9.62542
TerraClimate	2913	-11.0775
TerraClimate	2914	9.65525
TerraClimate	2915	-6.63221
TerraClimate	2916	2.96728
TerraClimate	2917	-3.82523
TerraClimate	2918	1.66196
TerraClimate	2919	-2.37635
TerraClimate	2920	-15.7048
TerraClimate	4101	2.69756
TerraClimate	4102	-1.70959
TerraClimate	4103	-3.94528
TerraClimate	4104	1.57351
TerraClimate	4105	-0.389772
TerraClimate	4106	-4.57565
TerraClimate	4107	-9.18374
TerraClimate	4108	-9.76716
TerraClimate	4109	-0.102907
TerraClimate	4110	11.7898
TerraClimate	4111	-1.10967
TerraClimate	4112	1.31681
TerraClimate	4113	2.16538
TerraClimate	4114	-1.99057
TerraClimate	4115	-5.71555
TerraClimate	4116	-7.74843
TerraClimate	4117	0.380639
TerraClimate	4118	-0.708884
TerraClimate	4119	-2.14556
TerraClimate	4120	-1.02549
TerraClimate	4121	5.13909
TerraClimate	4122	-1.84723
TerraClimate	4123	2.31049
TerraClimate	4124	3.38335
TerraClimate	4125	3.23435
TerraClimate	4126	6.52295
TerraClimate	4127	2.24499
TerraClimate	4128	-0.428894
TerraClimate	4129	1.29722
TerraClimate	4130	-4.40886
TerraClimate	4131	0.488631
TerraClimate	4132	-0.17142
TerraClimate	4133	-0.492578
TerraClimate	4134	0.262041
TerraClimate	4207	-9.02724
TerraClimate	4210	4.51676
TerraClimate	4211	4.1115
TerraClimate	4214	5.65652
TerraClimate	4216	-6.50536
TerraClimate	4217	-4.67852
TerraClimate	4218	3.38036
TerraClimate	4219	1.94627
TerraClimate	4222	-8.12745
TerraClimate	4229	4.18863
TerraClimate	4231	-9.49449
TerraClimate	4234	-2.13779
TerraClimate	4236	3.23909
TerraClimate	4238	2.21639
TerraClimate	4245	2.89679
TerraClimate	4401	-5.29309
TerraClimate	4405	-5.86483
TerraClimate	4406	1.32581
TerraClimate	4408	-1.71225
TerraClimate	4410	2.57025
TerraClimate	4413	-4.38393
TerraClimate	4414	-2.23216
TerraClimate	4416	-5.34144
TerraClimate	4418	-2.70113
TerraClimate	4420	-3.19947
TerraClimate	4421	-7.96132
TerraClimate	4423	-9.98305
TerraClimate	4426	3.0798
TerraClimate	4427	-3.04387
TerraClimate	4428	-3.53947
TerraClimate	4430	-2.64965
TerraClimate	4431	-2.87381
TerraClimate	4435	0.0773951
TerraClimate	4901	-9.18022
TerraClimate	6102	3.38559
TerraClimate	6103	3.38584
TerraClimate	6105	1.14837
TerraClimate	6106	2.15959
TerraClimate	6107	0.964269
TerraClimate	6108	1.04029
TerraClimate	6109	0.521977
TerraClimate	6111	2.20987
TerraClimate	6112	2.53595
TerraClimate	6113	2.31941
TerraClimate	6114	3.32224
TerraClimate	6201	-2.2146
TerraClimate	6202	-12.5162
TerraClimate	6204	-19.6074
TerraClimate	6205	-12.8482
TerraClimate	6206	-15.2162
TerraClimate	6209	-0.723779
TerraClimate	6210	-12.8585
TerraClimate	6212	-10.2449
TerraClimate	6213	-2.85656
TerraClimate	6214	-14.1161
TerraClimate	6218	2.65698
TerraClimate	6219	1.47788
TerraClimate	6220	2.18827
TerraClimate	6221	-15.4511
TerraClimate	6222	-9.62729
TerraClimate	6223	-8.98652
TerraClimate	6224	-4.2252
TerraClimate	6227	2.62895
TerraClimate	6229	-23.9779
TerraClimate	6232	-14.9959
TerraClimate	6234	-15.4654
TerraClimate	6235	-4.13487
TerraClimate	6236	-4.85706
TerraClimate	6239	2.77539
TerraClimate	6241	-6.30743
TerraClimate	6242	-9.98756
TerraClimate	6243	-6.65315
TerraClimate	6244	-12.7216
TerraClimate	6251	-21.149
TerraClimate	6255	2.73953
TerraClimate	6258	-14.6464
TerraClimate	6259	-9.92245
TerraClimate	6902	-13.2178
TerraClimate	6903	-2.14973

## Sheet: fig1_cde_tmean_trends
t_product	MRBID	tmean_trend
BEST	2101	0.859573
BEST	2102	0.720394
BEST	2103	0.682953
BEST	2104	0.568697
BEST	2105	0.764384
BEST	2106	0.536322
BEST	2107	0.434044
BEST	2108	0.154569
BEST	2109	0.635491
BEST	2110	0.637005
BEST	2111	0.909548
BEST	2112	0.727589
BEST	2113	0.396148
BEST	2114	0.690944
BEST	2115	0.407937
BEST	2116	0.605057
BEST	2117	0.29917
BEST	2302	0.331664
BEST	2306	0.234505
BEST	2309	0.289265
BEST	2310	0.332814
BEST	2319	0.390323
BEST	2320	0.422442
BEST	2401	0.21902
BEST	2402	0.77731
BEST	2404	0.309935
BEST	2413	0.603285
BEST	2415	0.279312
BEST	2417	0.270538
BEST	2418	0.375663
BEST	2421	0.38864
BEST	2423	0.28371
BEST	2427	0.305118
BEST	2429	0.308485
BEST	2430	0.245367
BEST	2432	0.268599
BEST	2433	0.418973
BEST	2434	0.430957
BEST	2436	0.435168
BEST	2901	0.108144
BEST	2902	0.36143
BEST	2903	0.396242
BEST	2905	0.240078
BEST	2906	0.245087
BEST	2909	0.33048
BEST	2910	0.171577
BEST	2911	0.454091
BEST	2912	0.24282
BEST	2913	0.34377
BEST	2914	0.366873
BEST	2915	0.299344
BEST	2916	0.203834
BEST	2917	0.356441
BEST	2918	0.421684
BEST	2919	0.409587
BEST	2920	0.368542
BEST	4101	0.227361
BEST	4102	0.89868
BEST	4103	0.671636
BEST	4104	0.23156
BEST	4105	0.558766
BEST	4106	0.45893
BEST	4107	0.589818
BEST	4108	0.507479
BEST	4109	0.202275
BEST	4110	0.747499
BEST	4111	0.786506
BEST	4112	0.463947
BEST	4113	0.615189
BEST	4114	0.501482
BEST	4115	0.582311
BEST	4116	0.598103
BEST	4117	0.675549
BEST	4118	0.196783
BEST	4119	0.920072
BEST	4120	0.936458
BEST	4121	0.490324
BEST	4122	0.490401
BEST	4123	0.353284
BEST	4124	0.286696
BEST	4125	0.0607805
BEST	4126	0.557604
BEST	4127	0.371365
BEST	4128	0.65073
BEST	4129	0.446654
BEST	4130	0.322388
BEST	4131	0.185646
BEST	4132	0.436787
BEST	4133	0.418717
BEST	4134	0.190145
BEST	4207	0.466487
BEST	4210	0.245983
BEST	4211	0.25014
BEST	4214	0.269555
BEST	4216	0.405923
BEST	4217	0.426185
BEST	4218	0.249608
BEST	4219	0.147584
BEST	4222	0.38801
BEST	4229	0.313227
BEST	4231	0.308438
BEST	4234	0.437268
BEST	4236	0.327208
BEST	4238	0.213171
BEST	4245	0.226863
BEST	4401	0.0822176
BEST	4405	0.225954
BEST	4406	0.152928
BEST	4408	0.240423
BEST	4410	0.065464
BEST	4413	0.105864
BEST	4414	-0.0575531
BEST	4416	0.0513538
BEST	4418	-0.158461
BEST	4420	0.0901853
BEST	4421	0.140304
BEST	4423	0.227499
BEST	4426	0.0577158
BEST	4427	0.0316623
BEST	4428	0.0592585
BEST	4430	0.199945
BEST	4431	0.113507
BEST	4435	0.326108
BEST	4901	0.197791
BEST	6102	0.867727
BEST	6103	0.956476
BEST	6105	0.684763
BEST	6106	0.755692
BEST	6107	0.650368
BEST	6108	0.853663
BEST	6109	0.576099
BEST	6111	0.68414
BEST	6112	0.781385
BEST	6113	0.871635
BEST	6114	0.861677
BEST	6201	0.6082
BEST	6202	0.511737
BEST	6204	0.517831
BEST	6205	0.455313
BEST	6206	0.4942
BEST	6209	0.500707
BEST	6210	0.200573
BEST	6212	0.25462
BEST	6213	0.514424
BEST	6214	0.546718
BEST	6218	1.02001
BEST	6219	0.770054
BEST	6220	0.867955
BEST	6221	0.428894
BEST	6222	0.784257
BEST	6223	0.62289
BEST	6224	0.868994
BEST	6227	0.684355
BEST	6229	0.472573
BEST	6232	0.580794
BEST	6234	0.49336
BEST	6235	0.734289
BEST	6236	0.464836
BEST	6239	0.92386
BEST	6241	0.32528
BEST	6242	0.417097
BEST	6243	0.384868
BEST	6244	0.416993
BEST	6251	0.495754
BEST	6255	0.772573
BEST	6258	0.498102
BEST	6259	0.485495
BEST	6902	0.51416
BEST	6903	0.532214
ERA5-Land	2101	1.02071
ERA5-Land	2102	0.67392
ERA5-Land	2103	0.601037
ERA5-Land	2104	0.50179
ERA5-Land	2105	0.529248
ERA5-Land	2106	0.441854
ERA5-Land	2107	0.452819
ERA5-Land	2108	0.208897
ERA5-Land	2109	0.604639
ERA5-Land	2110	0.609291
ERA5-Land	2111	0.809882
ERA5-Land	2112	0.816142
ERA5-Land	2113	0.51568
ERA5-Land	2114	0.778581
ERA5-Land	2115	0.422538
ERA5-Land	2116	0.199239
ERA5-Land	2117	0.337039
ERA5-Land	2302	0.42917
ERA5-Land	2306	0.347415
ERA5-Land	2309	0.439269
ERA5-Land	2310	0.0176395
ERA5-Land	2319	0.468539
ERA5-Land	2320	0.504395
ERA5-Land	2401	0.281181
ERA5-Land	2402	0.861506
ERA5-Land	2404	0.341927
ERA5-Land	2413	1.32502
ERA5-Land	2415	0.356389
ERA5-Land	2417	0.381656
ERA5-Land	2418	0.349042
ERA5-Land	2421	0.3197
ERA5-Land	2423	0.280827
ERA5-Land	2427	0.361047
ERA5-Land	2429	0.437983
ERA5-Land	2430	0.281081
ERA5-Land	2432	0.261323
ERA5-Land	2433	0.532642
ERA5-Land	2434	0.455144
ERA5-Land	2436	0.609604
ERA5-Land	2901	0.0200064
ERA5-Land	2902	0.555172
ERA5-Land	2903	0.356364
ERA5-Land	2905	0.594258
ERA5-Land	2906	0.334177
ERA5-Land	2909	0.382655
ERA5-Land	2910	0.216058
ERA5-Land	2911	0.426648
ERA5-Land	2912	0.310296
ERA5-Land	2913	0.783618
ERA5-Land	2914	0.508053
ERA5-Land	2915	0.405885
ERA5-Land	2916	0.625261
ERA5-Land	2917	0.403246
ERA5-Land	2918	0.071356
ERA5-Land	2919	0.195197
ERA5-Land	2920	0.590808
ERA5-Land	4101	0.262863
ERA5-Land	4102	1.80948
ERA5-Land	4103	1.93952
ERA5-Land	4104	0.167985
ERA5-Land	4105	2.13772
ERA5-Land	4106	0.808505
ERA5-Land	4107	0.461893
ERA5-Land	4108	0.516532
ERA5-Land	4109	0.429515
ERA5-Land	4110	1.01387
ERA5-Land	4111	3.95407
ERA5-Land	4112	0.547225
ERA5-Land	4113	2.31511
ERA5-Land	4114	1.61066
ERA5-Land	4115	0.775024
ERA5-Land	4116	0.689164
ERA5-Land	4117	2.39975
ERA5-Land	4118	0.3656
ERA5-Land	4119	3.82655
ERA5-Land	4120	3.00424
ERA5-Land	4121	0.97065
ERA5-Land	4122	0.609362
ERA5-Land	4123	1.07138
ERA5-Land	4124	0.433017
ERA5-Land	4125	-0.0428973
ERA5-Land	4126	0.876315
ERA5-Land	4127	0.347087
ERA5-Land	4128	1.54228
ERA5-Land	4129	0.382767
ERA5-Land	4130	0.656794
ERA5-Land	4131	1.14666
ERA5-Land	4132	1.30108
ERA5-Land	4133	0.92754
ERA5-Land	4134	0.626824
ERA5-Land	4207	0.93168
ERA5-Land	4210	0.325983
ERA5-Land	4211	0.170609
ERA5-Land	4214	0.369428
ERA5-Land	4216	0.349541
ERA5-Land	4217	0.421187
ERA5-Land	4218	0.146331
ERA5-Land	4219	0.0979518
ERA5-Land	4222	0.341729
ERA5-Land	4229	0.274374
ERA5-Land	4231	0.320105
ERA5-Land	4234	0.320039
ERA5-Land	4236	0.271671
ERA5-Land	4238	0.194393
ERA5-Land	4245	0.239698
ERA5-Land	4401	0.596755
ERA5-Land	4405	0.151039
ERA5-Land	4406	0.0924953
ERA5-Land	4408	-0.0537749
ERA5-Land	4410	-0.0375573
ERA5-Land	4413	0.0208617
ERA5-Land	4414	0.020581
ERA5-Land	4416	0.409467
ERA5-Land	4418	0.0158193
ERA5-Land	4420	0.15841
ERA5-Land	4421	0.0847419
ERA5-Land	4423	0.196598
ERA5-Land	4426	-0.0986241
ERA5-Land	4427	0.0643855
ERA5-Land	4428	-0.107523
ERA5-Land	4430	0.0817978
ERA5-Land	4431	-0.0655412
ERA5-Land	4435	0.500018
ERA5-Land	4901	0.135802
ERA5-Land	6102	0.968991
ERA5-Land	6103	1.00038
ERA5-Land	6105	0.709417
ERA5-Land	6106	0.798909
ERA5-Land	6107	0.638478
ERA5-Land	6108	0.927407
ERA5-Land	6109	0.621771
ERA5-Land	6111	0.828154
ERA5-Land	6112	0.771185
ERA5-Land	6113	0.876157
ERA5-Land	6114	1.02302
ERA5-Land	6201	0.648862
ERA5-Land	6202	0.565136
ERA5-Land	6204	0.561352
ERA5-Land	6205	0.526871
ERA5-Land	6206	0.523924
ERA5-Land	6209	0.448726
ERA5-Land	6210	0.216742
ERA5-Land	6212	0.350797
ERA5-Land	6213	0.467781
ERA5-Land	6214	0.464657
ERA5-Land	6218	1.15713
ERA5-Land	6219	0.482561
ERA5-Land	6220	1.017
ERA5-Land	6221	0.576776
ERA5-Land	6222	0.808549
ERA5-Land	6223	0.957214
ERA5-Land	6224	0.899028
ERA5-Land	6227	0.806083
ERA5-Land	6229	0.580984
ERA5-Land	6232	0.631393
ERA5-Land	6234	0.720163
ERA5-Land	6235	0.792235
ERA5-Land	6236	0.543305
ERA5-Land	6239	1.03388
ERA5-Land	6241	0.376585
ERA5-Land	6242	0.441617
ERA5-Land	6243	0.491496
ERA5-Land	6244	0.490919
ERA5-Land	6251	0.579102
ERA5-Land	6255	0.78355
ERA5-Land	6258	0.46196
ERA5-Land	6259	0.516016
ERA5-Land	6902	0.722147
ERA5-Land	6903	0.549286
MERRA-2	2101	0.401141
MERRA-2	2102	0.522864
MERRA-2	2103	0.185959
MERRA-2	2104	0.330106
MERRA-2	2105	0.297307
MERRA-2	2106	0.19501
MERRA-2	2107	0.194479
MERRA-2	2108	-0.076813
MERRA-2	2109	0.351723
MERRA-2	2110	0.124339
MERRA-2	2111	0.548774
MERRA-2	2112	0.43631
MERRA-2	2113	0.10839
MERRA-2	2114	0.315475
MERRA-2	2115	0.176465
MERRA-2	2116	0.0190158
MERRA-2	2117	0.0767167
MERRA-2	2302	0.29419
MERRA-2	2306	0.123761
MERRA-2	2309	0.163407
MERRA-2	2310	0.360784
MERRA-2	2319	0.33755
MERRA-2	2320	0.247961
MERRA-2	2401	0.204905
MERRA-2	2402	0.373703
MERRA-2	2404	0.249808
MERRA-2	2413	0.426567
MERRA-2	2415	0.149829
MERRA-2	2417	0.240673
MERRA-2	2418	0.218511
MERRA-2	2421	0.329136
MERRA-2	2423	0.194271
MERRA-2	2427	0.264548
MERRA-2	2429	0.22128
MERRA-2	2430	0.206236
MERRA-2	2432	0.195426
MERRA-2	2433	0.295537
MERRA-2	2434	0.22455
MERRA-2	2436	0.247702
MERRA-2	2901	-0.0446276
MERRA-2	2902	0.161813
MERRA-2	2903	0.333923
MERRA-2	2905	-0.0955252
MERRA-2	2906	0.142129
MERRA-2	2909	0.0755487
MERRA-2	2910	-0.122118
MERRA-2	2911	0.349632
MERRA-2	2912	-0.0707688
MERRA-2	2913	-0.0461958
MERRA-2	2914	0.174487
MERRA-2	2915	0.0305143
MERRA-2	2916	0.202395
MERRA-2	2917	0.186842
MERRA-2	2918	0.0494494
MERRA-2	2919	-0.00424543
MERRA-2	2920	-0.0310244
MERRA-2	4101	0.279204
MERRA-2	4102	0.680369
MERRA-2	4103	0.645786
MERRA-2	4104	0.272586
MERRA-2	4105	0.271866
MERRA-2	4106	0.5296
MERRA-2	4107	0.638453
MERRA-2	4108	0.620447
MERRA-2	4109	0.150461
MERRA-2	4110	0.689186
MERRA-2	4111	0.445576
MERRA-2	4112	0.469559
MERRA-2	4113	0.0151145
MERRA-2	4114	0.358716
MERRA-2	4115	0.607822
MERRA-2	4116	0.576154
MERRA-2	4117	-0.0338108
MERRA-2	4118	0.268766
MERRA-2	4119	0.507778
MERRA-2	4120	0.516513
MERRA-2	4121	0.546627
MERRA-2	4122	0.536321
MERRA-2	4123	0.262669
MERRA-2	4124	0.458394
MERRA-2	4125	0.201162
MERRA-2	4126	0.607947
MERRA-2	4127	0.369973
MERRA-2	4128	0.18238
MERRA-2	4129	0.439426
MERRA-2	4130	0.268865
MERRA-2	4131	0.240888
MERRA-2	4132	0.361238
MERRA-2	4133	0.422464
MERRA-2	4134	0.244357
MERRA-2	4207	0.417813
MERRA-2	4210	0.390472
MERRA-2	4211	0.382211
MERRA-2	4214	0.320376
MERRA-2	4216	0.263853
MERRA-2	4217	0.471751
MERRA-2	4218	0.38504
MERRA-2	4219	0.270465
MERRA-2	4222	0.280278
MERRA-2	4229	0.4907
MERRA-2	4231	0.434035
MERRA-2	4234	0.50253
MERRA-2	4236	0.474473
MERRA-2	4238	0.414153
MERRA-2	4245	0.313738
MERRA-2	4401	0.169193
MERRA-2	4405	0.386333
MERRA-2	4406	0.140301
MERRA-2	4408	0.171707
MERRA-2	4410	0.0780826
MERRA-2	4413	0.152294
MERRA-2	4414	-0.134637
MERRA-2	4416	0.140478
MERRA-2	4418	-0.0927959
MERRA-2	4420	0.0620411
MERRA-2	4421	0.196553
MERRA-2	4423	0.251047
MERRA-2	4426	0.0985797
MERRA-2	4427	0.102713
MERRA-2	4428	0.107938
MERRA-2	4430	0.0749172
MERRA-2	4431	0.116589
MERRA-2	4435	0.384292
MERRA-2	4901	0.349167
MERRA-2	6102	0.804941
MERRA-2	6103	0.853888
MERRA-2	6105	0.391391
MERRA-2	6106	0.489559
MERRA-2	6107	0.307136
MERRA-2	6108	0.548399
MERRA-2	6109	0.314247
MERRA-2	6111	0.429588
MERRA-2	6112	0.642325
MERRA-2	6113	0.682396
MERRA-2	6114	0.691742
MERRA-2	6201	0.548193
MERRA-2	6202	0.506532
MERRA-2	6204	0.362781
MERRA-2	6205	0.370635
MERRA-2	6206	0.353101
MERRA-2	6209	0.376088
MERRA-2	6210	0.12763
MERRA-2	6212	0.184605
MERRA-2	6213	0.420628
MERRA-2	6214	0.603092
MERRA-2	6218	0.923072
MERRA-2	6219	0.472753
MERRA-2	6220	0.831749
MERRA-2	6221	0.368919
MERRA-2	6222	0.769102
MERRA-2	6223	0.581472
MERRA-2	6224	0.809459
MERRA-2	6227	0.369166
MERRA-2	6229	0.643803
MERRA-2	6232	0.408827
MERRA-2	6234	0.602914
MERRA-2	6235	0.66021
MERRA-2	6236	0.481113
MERRA-2	6239	0.85522
MERRA-2	6241	0.351532
MERRA-2	6242	0.4826
MERRA-2	6243	0.381928
MERRA-2	6244	0.396973
MERRA-2	6251	0.562754
MERRA-2	6255	0.486454
MERRA-2	6258	0.498996
MERRA-2	6259	0.452731
MERRA-2	6902	0.472878
MERRA-2	6903	0.315371
CPC	2101	1.02071
CPC	2102	0.67392
CPC	2103	0.601037
CPC	2104	0.50179
CPC	2105	0.529248
CPC	2106	0.441854
CPC	2107	0.452819
CPC	2108	0.208897
CPC	2109	0.604639
CPC	2110	0.609291
CPC	2111	0.809882
CPC	2112	0.816142
CPC	2113	0.51568
CPC	2114	0.778581
CPC	2115	0.422538
CPC	2116	0.199239
CPC	2117	0.337039
CPC	2302	0.42917
CPC	2306	0.347415
CPC	2309	0.439269
CPC	2310	0.0176395
CPC	2319	0.468539
CPC	2320	0.504395
CPC	2401	0.281181
CPC	2402	0.861506
CPC	2404	0.341927
CPC	2413	1.32502
CPC	2415	0.356389
CPC	2417	0.381656
CPC	2418	0.349042
CPC	2421	0.3197
CPC	2423	0.280827
CPC	2427	0.361047
CPC	2429	0.437983
CPC	2430	0.281081
CPC	2432	0.261323
CPC	2433	0.532642
CPC	2434	0.455144
CPC	2436	0.609604
CPC	2901	0.0200064
CPC	2902	0.555172
CPC	2903	0.356364
CPC	2905	0.594258
CPC	2906	0.334177
CPC	2909	0.382655
CPC	2910	0.216058
CPC	2911	0.426648
CPC	2912	0.310296
CPC	2913	0.783618
CPC	2914	0.508053
CPC	2915	0.405885
CPC	2916	0.625261
CPC	2917	0.403246
CPC	2918	0.071356
CPC	2919	0.195197
CPC	2920	0.590808
CPC	4101	0.262863
CPC	4102	1.80948
CPC	4103	1.93952
CPC	4104	0.167985
CPC	4105	2.13772
CPC	4106	0.808505
CPC	4107	0.461893
CPC	4108	0.516532
CPC	4109	0.429515
CPC	4110	1.01387
CPC	4111	3.95407
CPC	4112	0.547225
CPC	4113	2.31511
CPC	4114	1.61066
CPC	4115	0.775024
CPC	4116	0.689164
CPC	4117	2.39975
CPC	4118	0.3656
CPC	4119	3.82655
CPC	4120	3.00424
CPC	4121	0.97065
CPC	4122	0.609362
CPC	4123	1.07138
CPC	4124	0.433017
CPC	4125	-0.0428973
CPC	4126	0.876315
CPC	4127	0.347087
CPC	4128	1.54228
CPC	4129	0.382767
CPC	4130	0.656794
CPC	4131	1.14666
CPC	4132	1.30108
CPC	4133	0.92754
CPC	4134	0.626824
CPC	4207	0.93168
CPC	4210	0.325983
CPC	4211	0.170609
CPC	4214	0.369428
CPC	4216	0.349541
CPC	4217	0.421187
CPC	4218	0.146331
CPC	4219	0.0979518
CPC	4222	0.341729
CPC	4229	0.274374
CPC	4231	0.320105
CPC	4234	0.320039
CPC	4236	0.271671
CPC	4238	0.194393
CPC	4245	0.239698
CPC	4401	0.596755
CPC	4405	0.151039
CPC	4406	0.0924953
CPC	4408	-0.0537749
CPC	4410	-0.0375573
CPC	4413	0.0208617
CPC	4414	0.020581
CPC	4416	0.409467
CPC	4418	0.0158193
CPC	4420	0.15841
CPC	4421	0.0847419
CPC	4423	0.196598
CPC	4426	-0.0986241
CPC	4427	0.0643855
CPC	4428	-0.107523
CPC	4430	0.0817978
CPC	4431	-0.0655412
CPC	4435	0.500018
CPC	4901	0.135802
CPC	6102	0.968991
CPC	6103	1.00038
CPC	6105	0.709417
CPC	6106	0.798909
CPC	6107	0.638478
CPC	6108	0.927407
CPC	6109	0.621771
CPC	6111	0.828154
CPC	6112	0.771185
CPC	6113	0.876157
CPC	6114	1.02302
CPC	6201	0.648862
CPC	6202	0.565136
CPC	6204	0.561352
CPC	6205	0.526871
CPC	6206	0.523924
CPC	6209	0.448726
CPC	6210	0.216742
CPC	6212	0.350797
CPC	6213	0.467781
CPC	6214	0.464657
CPC	6218	1.15713
CPC	6219	0.482561
CPC	6220	1.017
CPC	6221	0.576776
CPC	6222	0.808549
CPC	6223	0.957214
CPC	6224	0.899028
CPC	6227	0.806083
CPC	6229	0.580984
CPC	6232	0.631393
CPC	6234	0.720163
CPC	6235	0.792235
CPC	6236	0.543305
CPC	6239	1.03388
CPC	6241	0.376585
CPC	6242	0.441617
CPC	6243	0.491496
CPC	6244	0.490919
CPC	6251	0.579102
CPC	6255	0.78355
CPC	6258	0.46196
CPC	6259	0.516016
CPC	6902	0.722147
CPC	6903	0.549286
