# Supplementary material for: Evidence of human influence on Northern Hemisphere snow loss
Source: Nature. 2024 Jan 10;625(7994):293–300. doi: 10.1038/s41586-023-06794-y (PMC10781623; doi:10.1038/s41586-023-06794-y)
Supplement: Supplementary file 4 — Source Data Fig. 2 [file 41586_2023_6794_MOESM4_ESM.xlsx]

## Sheet: fig2a
product	lat	lon	swe_trend_pct
In situ	33	-111	-2.41131
In situ	33	-109	-3.11363
In situ	33	-107	-4.17788
In situ	35	-113	-3.77628
In situ	35	-111	-1.26685
In situ	35	-107	-3.17354
In situ	37	-119	-0.379034
In situ	37	-113	-0.160529
In situ	37	-111	-0.307433
In situ	37	-109	-0.269141
In situ	37	-107	-0.516633
In situ	37	-105	-0.907453
In situ	39	-121	0.0821769
In situ	39	-119	-0.0851498
In situ	39	-117	-0.701413
In situ	39	-115	-0.589473
In situ	39	-113	-0.509419
In situ	39	-111	-0.543981
In situ	39	-109	-2.64112
In situ	39	-107	0.144086
In situ	39	-105	-0.684982
In situ	39	-79	-0.383047
In situ	41	-121	-0.6862
In situ	41	-119	-3.24787
In situ	41	-117	-1.0852
In situ	41	-115	-0.44888
In situ	41	-113	-2.87789
In situ	41	-111	-0.36683
In situ	41	-109	0.447493
In situ	41	-107	0.561538
In situ	41	-105	0.293109
In situ	41	-79	-0.532116
In situ	41	-77	-1.93582
In situ	41	-75	0.586646
In situ	43	-123	0.357306
In situ	43	-121	-0.605653
In situ	43	-119	-1.09295
In situ	43	-117	-0.964222
In situ	43	-115	-0.0851978
In situ	43	-113	-0.733366
In situ	43	-111	0.27269
In situ	43	-109	-0.00498936
In situ	43	-107	1.04217
In situ	43	-105	0.338843
In situ	43	-99	0.0379245
In situ	43	-97	0.785372
In situ	43	-95	2.42237
In situ	43	-93	2.89245
In situ	43	-91	3.22615
In situ	43	-89	2.66572
In situ	43	-85	1.60454
In situ	43	-75	0.0325977
In situ	43	-73	0.665286
In situ	43	43	-0.435511
In situ	45	-123	0.0150632
In situ	45	-121	-0.188301
In situ	45	-119	-0.530865
In situ	45	-117	0.171882
In situ	45	-115	-0.111398
In situ	45	-113	0.205369
In situ	45	-111	0.156872
In situ	45	-109	1.16089
In situ	45	-107	1.30479
In situ	45	-105	2.97331
In situ	45	-103	1.83057
In situ	45	-101	1.98334
In situ	45	-99	1.74843
In situ	45	-97	2.03148
In situ	45	-95	0.23471
In situ	45	-93	1.19009
In situ	45	-91	1.77848
In situ	45	-89	1.81677
In situ	45	-79	0.0581909
In situ	45	-77	0.159616
In situ	45	-75	0.39052
In situ	45	-73	-0.139892
In situ	45	-71	0.620307
In situ	45	-69	0.846733
In situ	45	5	-1.33775
In situ	45	7	-2.45531
In situ	45	131	3.32479
In situ	45	133	0.783018
In situ	45	135	0.634405
In situ	47	-123	1.41677
In situ	47	-121	0.534127
In situ	47	-117	-0.0629221
In situ	47	-115	0.554717
In situ	47	-113	0.322468
In situ	47	-111	0.257175
In situ	47	-109	0.375939
In situ	47	-107	2.44245
In situ	47	-105	3.69507
In situ	47	-103	2.93821
In situ	47	-101	2.79253
In situ	47	-99	3.34379
In situ	47	-97	2.253
In situ	47	-95	0.734962
In situ	47	-93	0.441927
In situ	47	-81	-0.0653204
In situ	47	-79	0.147255
In situ	47	-77	0.162411
In situ	47	-75	0.232056
In situ	47	-73	0.0535457
In situ	47	-71	-0.382428
In situ	47	-69	-0.00148359
In situ	47	-67	-0.0541866
In situ	47	7	-2.23119
In situ	47	9	-1.61228
In situ	47	11	-1.88625
In situ	47	13	-1.9516
In situ	47	15	-5.57762
In situ	47	45	-5.80485
In situ	47	131	1.81149
In situ	47	135	1.09684
In situ	49	-121	0.432918
In situ	49	-119	0.255028
In situ	49	-117	0.716951
In situ	49	-115	0.85368
In situ	49	-113	-0.479422
In situ	49	-111	1.49492
In situ	49	-109	1.69812
In situ	49	-107	1.59284
In situ	49	-105	2.48883
In situ	49	-103	2.60227
In situ	49	-101	2.03753
In situ	49	-99	1.53067
In situ	49	-97	1.36117
In situ	49	-95	-0.261356
In situ	49	-93	1.00463
In situ	49	-91	1.21221
In situ	49	-81	-0.0843223
In situ	49	-79	-0.121792
In situ	49	-75	0.298373
In situ	49	-73	0.185254
In situ	49	-71	0.00607317
In situ	49	-69	0.585377
In situ	49	-57	0.527526
In situ	49	9	-3.22305
In situ	49	11	-4.79515
In situ	49	13	-2.65937
In situ	49	19	-1.26187
In situ	49	21	-0.251425
In situ	49	23	0.352515
In situ	49	41	0.0232951
In situ	49	43	-0.807358
In situ	49	45	-2.38548
In situ	49	47	-3.53268
In situ	49	111	6.06693
In situ	49	113	5.30516
In situ	49	127	0.488577
In situ	49	131	1.16178
In situ	49	133	1.93329
In situ	49	135	0.684337
In situ	49	139	-1.55853
In situ	51	-123	0.337113
In situ	51	-121	0.228539
In situ	51	-119	0.986365
In situ	51	-117	0.238453
In situ	51	-115	-0.223049
In situ	51	-107	2.61752
In situ	51	-103	0.750762
In situ	51	-93	0.332448
In situ	51	-91	2.61205
In situ	51	-75	0.739938
In situ	51	-71	-0.611907
In situ	51	-69	0.576204
In situ	51	-67	0.390027
In situ	51	9	-4.14978
In situ	51	11	-3.42993
In situ	51	13	-1.93368
In situ	51	15	0.989293
In situ	51	23	-0.696541
In situ	51	35	-0.343606
In situ	51	37	-0.405917
In situ	51	39	-0.245825
In situ	51	41	-0.836613
In situ	51	43	-0.155471
In situ	51	45	-2.27145
In situ	51	49	-0.175484
In situ	51	51	0.16894
In situ	51	55	-0.707623
In situ	51	59	-0.017853
In situ	51	81	0.21281
In situ	51	83	1.61876
In situ	51	85	0.234655
In situ	51	87	2.12935
In situ	51	91	3.79428
In situ	51	95	1.0097
In situ	51	103	1.33844
In situ	51	105	3.36222
In situ	51	107	0.969678
In situ	51	109	1.99109
In situ	51	111	-0.284745
In situ	51	115	2.92663
In situ	51	117	1.87743
In situ	51	119	0.582244
In situ	51	127	3.23838
In situ	51	129	0.412723
In situ	51	133	0.00886565
In situ	51	139	-0.249515
In situ	53	-125	-2.48597
In situ	53	-123	0.921943
In situ	53	-121	0.524757
In situ	53	-119	0.733318
In situ	53	-117	0.794369
In situ	53	-115	0.979384
In situ	53	-113	0.932296
In situ	53	-111	-0.424929
In situ	53	-109	-0.446042
In situ	53	-75	0.422413
In situ	53	-73	0.30319
In situ	53	-71	0.120316
In situ	53	-69	0.38872
In situ	53	-67	0.364191
In situ	53	-65	0.336329
In situ	53	-63	0.314389
In situ	53	-61	1.39933
In situ	53	21	-1.94055
In situ	53	23	-1.41492
In situ	53	27	-1.06299
In situ	53	29	-0.476785
In situ	53	31	2.12989
In situ	53	33	-0.357179
In situ	53	35	-0.363787
In situ	53	37	-0.733333
In situ	53	39	-1.60553
In situ	53	41	-1.54059
In situ	53	43	-0.0153263
In situ	53	45	0.438366
In situ	53	47	-0.063327
In situ	53	49	-0.415115
In situ	53	51	-0.353761
In situ	53	53	-0.730977
In situ	53	55	-1.2458
In situ	53	57	-0.691633
In situ	53	59	0.652365
In situ	53	61	-0.698175
In situ	53	73	-1.13886
In situ	53	79	-0.796622
In situ	53	81	-1.99246
In situ	53	83	-0.414969
In situ	53	85	2.27102
In situ	53	87	0.343642
In situ	53	89	0.695293
In situ	53	91	-0.580752
In situ	53	93	0.792264
In situ	53	97	0.19047
In situ	53	99	-0.58335
In situ	53	101	-0.0557235
In situ	53	105	0.98678
In situ	53	111	2.55657
In situ	53	113	1.93864
In situ	53	117	-0.149276
In situ	53	119	0.254153
In situ	53	121	1.5303
In situ	53	123	1.22663
In situ	53	129	-0.440474
In situ	53	133	0.665925
In situ	53	137	-0.237728
In situ	53	157	-0.186412
In situ	55	-127	0.493839
In situ	55	-125	-0.106523
In situ	55	-123	-0.49452
In situ	55	-115	0.282831
In situ	55	-113	-0.0755186
In situ	55	-111	0.31073
In situ	55	-75	-0.171746
In situ	55	-73	-0.404897
In situ	55	-71	-0.180412
In situ	55	-67	0.00239017
In situ	55	-65	0.236315
In situ	55	23	-1.71659
In situ	55	27	-3.98808
In situ	55	33	-0.363785
In situ	55	35	1.36341
In situ	55	37	-0.137636
In situ	55	39	-0.358873
In situ	55	41	-0.0916099
In situ	55	43	0.406252
In situ	55	45	-0.133718
In situ	55	47	0.359863
In situ	55	49	0.790254
In situ	55	51	1.43373
In situ	55	53	-2.16538
In situ	55	55	0.158055
In situ	55	57	0.842274
In situ	55	59	0.961743
In situ	55	61	-0.75973
In situ	55	65	0.539251
In situ	55	67	0.23576
In situ	55	73	0.619675
In situ	55	75	1.05317
In situ	55	79	-1.01255
In situ	55	83	1.12753
In situ	55	85	0.844057
In situ	55	87	0.186262
In situ	55	89	-1.46123
In situ	55	91	3.68087
In situ	55	97	-0.15466
In situ	55	99	2.38005
In situ	55	101	1.02698
In situ	55	105	-0.0136293
In situ	55	107	0.389648
In situ	55	113	0.0670643
In situ	55	117	1.93885
In situ	55	125	1.81003
In situ	55	129	0.993895
In situ	55	135	1.63485
In situ	55	159	0.152648
In situ	57	-127	-0.364391
In situ	57	-125	-0.561137
In situ	57	-123	-0.300723
In situ	57	-121	0.131769
In situ	57	-119	-0.0686436
In situ	57	-117	1.36315
In situ	57	15	-2.57403
In situ	57	27	-1.03286
In situ	57	29	-0.85862
In situ	57	31	-0.31522
In situ	57	35	0.130104
In situ	57	39	0.397855
In situ	57	41	0.0939317
In situ	57	45	-0.117859
In situ	57	47	0.637748
In situ	57	51	0.830316
In situ	57	53	0.201767
In situ	57	55	-0.314944
In situ	57	57	0.60342
In situ	57	61	-0.0381697
In situ	57	63	-0.171528
In situ	57	65	0.559356
In situ	57	69	0.163032
In situ	57	75	0.363568
In situ	57	79	0.169971
In situ	57	83	0.0648589
In situ	57	85	0.523387
In situ	57	87	0.106051
In situ	57	91	0.956283
In situ	57	93	2.56214
In situ	57	95	0.431361
In situ	57	99	-0.801868
In situ	57	101	0.862644
In situ	57	103	1.01571
In situ	57	105	0.240075
In situ	57	107	1.15809
In situ	57	109	0.571589
In situ	57	115	0.534801
In situ	57	119	1.33385
In situ	57	121	1.22227
In situ	57	125	0.220995
In situ	57	131	1.07496
In situ	57	137	0.965015
In situ	57	161	-0.287468
In situ	59	-135	-0.743119
In situ	59	-133	-1.58654
In situ	59	-117	-0.21942
In situ	59	7	-1.62906
In situ	59	13	-1.21517
In situ	59	15	-2.03881
In situ	59	29	0.69084
In situ	59	31	-0.95088
In situ	59	33	-0.551533
In situ	59	35	0.201952
In situ	59	43	-0.580085
In situ	59	45	-0.295878
In situ	59	49	0.677444
In situ	59	53	0.472151
In situ	59	57	-0.214223
In situ	59	59	-0.336669
In situ	59	61	0.31909
In situ	59	63	0.209599
In situ	59	65	0.815875
In situ	59	69	1.5555
In situ	59	79	-0.0168014
In situ	59	81	0.681681
In situ	59	83	1.11223
In situ	59	87	0.508513
In situ	59	93	0.240424
In situ	59	97	1.28035
In situ	59	107	-0.19312
In situ	59	113	0.329861
In situ	59	117	0.423357
In situ	59	121	0.493341
In situ	59	125	0.786272
In situ	59	131	0.422654
In situ	59	137	0.738172
In situ	61	-155	-0.256228
In situ	61	-151	1.53718
In situ	61	-149	-0.358957
In situ	61	-139	0.0554213
In situ	61	-137	0.179336
In situ	61	-135	0.349415
In situ	61	-133	0.352318
In situ	61	-131	0.560417
In situ	61	-129	1.27066
In situ	61	7	-2.25659
In situ	61	9	-0.915124
In situ	61	11	-1.23293
In situ	61	13	-0.931128
In situ	61	15	-1.69401
In situ	61	23	-2.37229
In situ	61	25	-1.1926
In situ	61	27	-1.40038
In situ	61	37	-0.341122
In situ	61	39	-0.0771059
In situ	61	41	-0.0592204
In situ	61	47	-0.471966
In situ	61	51	-0.0353296
In situ	61	57	0.30609
In situ	61	61	0.183065
In situ	61	69	0.621063
In situ	61	75	0.542533
In situ	61	77	0.0742264
In situ	61	81	-0.299746
In situ	61	85	0.683515
In situ	61	91	-0.00772197
In situ	61	93	-0.0657993
In situ	61	97	-0.0215101
In situ	61	103	0.148893
In situ	61	109	1.09429
In situ	61	115	-0.184907
In situ	61	119	0.695609
In situ	61	121	-0.322629
In situ	61	125	-0.155318
In situ	61	135	0.424699
In situ	61	143	-0.0900659
In situ	61	155	2.97331
In situ	63	-149	-0.0475643
In situ	63	-141	-1.01135
In situ	63	-139	0.119531
In situ	63	-137	0.755412
In situ	63	-135	0.122751
In situ	63	-133	0.375622
In situ	63	11	-1.42692
In situ	63	13	-0.630034
In situ	63	17	-1.44998
In situ	63	25	-1.11838
In situ	63	27	-1.16746
In situ	63	29	-1.1146
In situ	63	31	-1.24063
In situ	63	33	-0.221148
In situ	63	39	-0.459935
In situ	63	43	-1.27273
In situ	63	45	-0.297552
In situ	63	51	-0.943303
In situ	63	57	-0.479792
In situ	63	61	0.149325
In situ	63	65	0.42844
In situ	63	67	-0.539026
In situ	63	79	0.708264
In situ	63	83	0.218455
In situ	63	87	0.00603269
In situ	63	103	0.458374
In situ	63	109	0.662521
In situ	63	113	-2.87331
In situ	63	117	0.188862
In situ	63	119	-0.642848
In situ	63	121	-0.0449435
In situ	63	125	0.16307
In situ	63	129	0.160171
In situ	63	133	0.30049
In situ	63	135	0.996399
In situ	63	139	1.84227
In situ	63	143	0.131138
In situ	63	149	3.00117
In situ	63	153	1.15946
In situ	65	-147	-0.239678
In situ	65	-145	0.602274
In situ	65	-141	-0.333388
In situ	65	-139	-0.0739681
In situ	65	-127	-0.860922
In situ	65	13	-1.66151
In situ	65	15	-2.32233
In situ	65	17	0.156393
In situ	65	19	0.422087
In situ	65	27	-1.17388
In situ	65	29	0.0990977
In situ	65	31	-0.52122
In situ	65	41	-0.504704
In situ	65	45	0.462954
In situ	65	47	-0.729939
In situ	65	53	0.039452
In situ	65	55	0.406922
In situ	65	57	0.476439
In situ	65	61	0.660183
In situ	65	73	0.14089
In situ	65	77	-0.919573
In situ	65	87	0.581466
In situ	65	93	0.525277
In situ	65	101	0.53926
In situ	65	117	0.634435
In situ	65	151	1.56161
In situ	65	153	0.476392
In situ	65	161	0.524929
In situ	65	171	0.238361
In situ	67	-151	0.109076
In situ	67	-139	1.11361
In situ	67	17	-0.14755
In situ	67	23	0.120099
In situ	67	25	0.123037
In situ	67	27	0.342245
In situ	67	29	0.111445
In situ	67	31	-0.194099
In situ	67	33	0.702953
In situ	67	37	-0.0267902
In situ	67	39	-0.0670003
In situ	67	49	0.844825
In situ	67	53	0.425226
In situ	67	61	0.866691
In situ	67	65	0.297681
In situ	67	67	0.389061
In situ	67	79	3.21809
In situ	67	87	0.585662
In situ	67	115	0.100856
In situ	67	123	-0.784009
In situ	67	133	0.742093
In situ	67	137	0.196493
In situ	67	143	0.483474
In situ	67	153	-0.0431816
In situ	67	173	0.809637
In situ	69	21	-0.873143
In situ	69	23	1.59446
In situ	69	25	0.846379
In situ	69	27	-0.138274
In situ	69	29	0.14227
In situ	69	31	-3.72197
In situ	69	113	-0.263086
In situ	69	119	-0.0430823
In situ	69	139	1.15727
In situ	69	163	1.30098
In situ	69	167	0.00918211
In situ	69	175	0.327232
In situ	71	95	-1.64393
In situ	71	103	0.210726
In situ	71	113	-0.912658
In situ	71	115	-0.308539
In situ	71	127	-0.365602
In situ	71	147	2.34582
In situ	79	15	1.42969

## Sheet: fig2b
product	lat	lon	swe_trend_pct
Ens. Mean	25	-107	-1.1607e-07
Ens. Mean	25	-105	-1.15656e-11
Ens. Mean	25	99	-0.0708976
Ens. Mean	25	101	0.773581
Ens. Mean	25	103	1.14595
Ens. Mean	25	105	-0.316874
Ens. Mean	25	107	-0.0173911
Ens. Mean	25	109	-0.0557483
Ens. Mean	25	111	-0.0346023
Ens. Mean	25	113	-0.0343915
Ens. Mean	25	117	-0.000903268
Ens. Mean	27	-107	-0.0910238
Ens. Mean	27	-105	8.42436e-06
Ens. Mean	27	83	0.594313
Ens. Mean	27	85	0.97557
Ens. Mean	27	87	0.596828
Ens. Mean	27	89	0.746417
Ens. Mean	27	91	-0.11936
Ens. Mean	27	93	0.283429
Ens. Mean	27	95	-0.759159
Ens. Mean	27	97	-0.931859
Ens. Mean	27	99	-1.54429
Ens. Mean	27	101	-1.25977
Ens. Mean	27	103	-0.812665
Ens. Mean	27	105	-2.31555
Ens. Mean	27	107	-0.113529
Ens. Mean	27	109	-0.240311
Ens. Mean	27	111	-0.146777
Ens. Mean	27	113	-0.0768467
Ens. Mean	27	115	-0.192173
Ens. Mean	27	119	-0.289609
Ens. Mean	29	-109	-0.540966
Ens. Mean	29	-107	-1.05744
Ens. Mean	29	-105	0.000321516
Ens. Mean	29	-103	-2.27133e-05
Ens. Mean	29	-9	4.16595e-09
Ens. Mean	29	35	4.13733
Ens. Mean	29	53	-0.685624
Ens. Mean	29	55	-0.45831
Ens. Mean	29	57	-1.21523
Ens. Mean	29	59	-1.35884
Ens. Mean	29	67	-0.302285
Ens. Mean	29	69	-0.0047153
Ens. Mean	29	79	-0.314012
Ens. Mean	29	81	-0.777609
Ens. Mean	29	83	0.0950535
Ens. Mean	29	85	0.625864
Ens. Mean	29	87	1.36217
Ens. Mean	29	89	0.931526
Ens. Mean	29	91	0.868185
Ens. Mean	29	93	-0.409465
Ens. Mean	29	95	-0.8321
Ens. Mean	29	97	-1.00487
Ens. Mean	29	99	-1.37999
Ens. Mean	29	101	-0.460991
Ens. Mean	29	103	-1.15924
Ens. Mean	29	105	-1.15483
Ens. Mean	29	107	-0.412753
Ens. Mean	29	109	-0.650159
Ens. Mean	29	111	-0.253032
Ens. Mean	29	115	-0.00921283
Ens. Mean	29	117	-0.00482361
Ens. Mean	29	119	-0.45382
Ens. Mean	31	-111	-0.198592
Ens. Mean	31	-109	-0.483088
Ens. Mean	31	-107	-0.206708
Ens. Mean	31	-105	-0.000664107
Ens. Mean	31	-89	-3.17609e-09
Ens. Mean	31	-87	-3.87946e-10
Ens. Mean	31	-85	-6.07379e-08
Ens. Mean	31	-7	0.152957
Ens. Mean	31	-5	0.0738171
Ens. Mean	31	49	0.285348
Ens. Mean	31	51	-0.789673
Ens. Mean	31	53	-0.925829
Ens. Mean	31	55	-1.88566
Ens. Mean	31	57	-1.85331
Ens. Mean	31	59	-1.20918
Ens. Mean	31	61	0.841653
Ens. Mean	31	65	-0.191928
Ens. Mean	31	67	-0.599672
Ens. Mean	31	69	-0.284634
Ens. Mean	31	71	0.000216575
Ens. Mean	31	77	-0.535676
Ens. Mean	31	79	0.0326808
Ens. Mean	31	81	-0.293124
Ens. Mean	31	83	-0.340029
Ens. Mean	31	85	0.355973
Ens. Mean	31	87	0.203499
Ens. Mean	31	89	-0.128647
Ens. Mean	31	91	-0.15779
Ens. Mean	31	93	-0.155432
Ens. Mean	31	95	-0.498576
Ens. Mean	31	97	-0.928707
Ens. Mean	31	99	-0.828999
Ens. Mean	31	101	-0.290644
Ens. Mean	31	103	-0.0135047
Ens. Mean	31	105	-0.99291
Ens. Mean	31	107	-0.131763
Ens. Mean	31	109	-1.3041
Ens. Mean	31	111	-1.52353
Ens. Mean	31	115	-0.0967371
Ens. Mean	31	117	-0.0802369
Ens. Mean	31	119	-0.108945
Ens. Mean	33	-115	0.0393847
Ens. Mean	33	-113	-0.682338
Ens. Mean	33	-111	-1.15401
Ens. Mean	33	-109	-2.92873
Ens. Mean	33	-107	-2.42138
Ens. Mean	33	-105	-1.06047
Ens. Mean	33	-103	0.108726
Ens. Mean	33	-101	0.0566683
Ens. Mean	33	-5	0.552906
Ens. Mean	33	-3	0.138685
Ens. Mean	33	37	-0.350563
Ens. Mean	33	45	0.758177
Ens. Mean	33	47	-0.710894
Ens. Mean	33	49	-2.17045
Ens. Mean	33	51	-1.42763
Ens. Mean	33	53	0.118324
Ens. Mean	33	55	0.557899
Ens. Mean	33	57	-0.0512717
Ens. Mean	33	59	-1.10551
Ens. Mean	33	61	-0.652454
Ens. Mean	33	63	-1.66691
Ens. Mean	33	65	-1.5218
Ens. Mean	33	67	-0.52495
Ens. Mean	33	69	-0.375819
Ens. Mean	33	71	0.376425
Ens. Mean	33	73	-0.798663
Ens. Mean	33	75	-0.909016
Ens. Mean	33	77	-0.186863
Ens. Mean	33	79	-0.309614
Ens. Mean	33	81	-0.64439
Ens. Mean	33	83	0.0734204
Ens. Mean	33	85	0.747782
Ens. Mean	33	87	0.388727
Ens. Mean	33	89	0.759199
Ens. Mean	33	91	0.283792
Ens. Mean	33	93	-0.231786
Ens. Mean	33	95	0.0171133
Ens. Mean	33	97	0.00219221
Ens. Mean	33	99	0.323735
Ens. Mean	33	101	0.130408
Ens. Mean	33	103	0.111178
Ens. Mean	33	105	-0.505784
Ens. Mean	33	107	-1.22418
Ens. Mean	33	109	-1.58759
Ens. Mean	33	111	-1.22301
Ens. Mean	33	113	-0.872883
Ens. Mean	33	115	-0.16983
Ens. Mean	33	117	0.0700448
Ens. Mean	33	119	-0.40003
Ens. Mean	35	-119	-1.19669
Ens. Mean	35	-117	-0.94492
Ens. Mean	35	-115	-0.320483
Ens. Mean	35	-113	-1.74916
Ens. Mean	35	-111	-1.84804
Ens. Mean	35	-109	-2.58057
Ens. Mean	35	-107	-2.33688
Ens. Mean	35	-105	-1.42838
Ens. Mean	35	-103	-0.103433
Ens. Mean	35	-101	-0.203682
Ens. Mean	35	-99	0.00319696
Ens. Mean	35	-97	0.192073
Ens. Mean	35	-95	0.16912
Ens. Mean	35	-93	-3.18507e-05
Ens. Mean	35	-91	0.487525
Ens. Mean	35	-89	0.320755
Ens. Mean	35	-87	0.594269
Ens. Mean	35	-85	-0.271072
Ens. Mean	35	-83	-0.723532
Ens. Mean	35	-81	-0.173095
Ens. Mean	35	-79	0.493145
Ens. Mean	35	1	0.149637
Ens. Mean	35	3	0.850768
Ens. Mean	35	5	0.213686
Ens. Mean	35	7	0.901172
Ens. Mean	35	9	1.57587
Ens. Mean	35	37	-1.01798
Ens. Mean	35	45	-1.20784
Ens. Mean	35	47	-2.46198
Ens. Mean	35	49	-2.58317
Ens. Mean	35	51	-1.28418
Ens. Mean	35	53	-0.977329
Ens. Mean	35	55	-0.824082
Ens. Mean	35	57	-0.688659
Ens. Mean	35	59	-1.24034
Ens. Mean	35	61	-1.17331
Ens. Mean	35	63	-1.84676
Ens. Mean	35	65	-1.17778
Ens. Mean	35	67	-0.0663028
Ens. Mean	35	69	0.0221198
Ens. Mean	35	71	-0.133505
Ens. Mean	35	73	-0.519107
Ens. Mean	35	75	-0.257232
Ens. Mean	35	77	0.401874
Ens. Mean	35	79	0.134235
Ens. Mean	35	81	0.938099
Ens. Mean	35	83	1.15902
Ens. Mean	35	85	1.09666
Ens. Mean	35	87	0.817495
Ens. Mean	35	89	0.513352
Ens. Mean	35	91	0.327892
Ens. Mean	35	93	0.472206
Ens. Mean	35	95	0.237411
Ens. Mean	35	97	0.053611
Ens. Mean	35	99	0.318155
Ens. Mean	35	101	-0.0263076
Ens. Mean	35	103	-0.479827
Ens. Mean	35	105	-0.810511
Ens. Mean	35	107	-1.5513
Ens. Mean	35	109	-1.05864
Ens. Mean	35	111	-1.98652
Ens. Mean	35	113	-1.44565
Ens. Mean	35	115	-0.355197
Ens. Mean	35	117	0.189443
Ens. Mean	35	119	-1.02711
Ens. Mean	37	-121	0.233704
Ens. Mean	37	-119	-0.886335
Ens. Mean	37	-117	-0.930321
Ens. Mean	37	-115	-1.8442
Ens. Mean	37	-113	-1.21194
Ens. Mean	37	-111	-0.965458
Ens. Mean	37	-109	-1.17626
Ens. Mean	37	-107	-1.02135
Ens. Mean	37	-105	-1.65292
Ens. Mean	37	-103	-1.67038
Ens. Mean	37	-101	-1.32508
Ens. Mean	37	-99	-0.522783
Ens. Mean	37	-97	0.722028
Ens. Mean	37	-95	0.286817
Ens. Mean	37	-93	0.221424
Ens. Mean	37	-91	0.0429371
Ens. Mean	37	-89	0.121036
Ens. Mean	37	-87	0.217862
Ens. Mean	37	-85	0.114446
Ens. Mean	37	-83	-0.472558
Ens. Mean	37	-81	-0.608919
Ens. Mean	37	-79	-0.163044
Ens. Mean	37	-77	-0.123569
Ens. Mean	37	37	-0.978711
Ens. Mean	37	39	-0.764667
Ens. Mean	37	41	-0.606619
Ens. Mean	37	43	-0.999496
Ens. Mean	37	47	-2.75124
Ens. Mean	37	55	-0.810535
Ens. Mean	37	57	-1.10088
Ens. Mean	37	59	-0.787977
Ens. Mean	37	61	-0.727316
Ens. Mean	37	63	-0.420977
Ens. Mean	37	65	-1.46856
Ens. Mean	37	67	-1.90853
Ens. Mean	37	69	-1.05999
Ens. Mean	37	71	-0.0834648
Ens. Mean	37	73	-0.104524
Ens. Mean	37	75	0.332305
Ens. Mean	37	77	0.362256
Ens. Mean	37	79	0.511912
Ens. Mean	37	81	0.290263
Ens. Mean	37	83	0.201304
Ens. Mean	37	85	0.194268
Ens. Mean	37	87	0.30782
Ens. Mean	37	89	0.177702
Ens. Mean	37	91	0.648623
Ens. Mean	37	93	0.890731
Ens. Mean	37	95	0.303341
Ens. Mean	37	97	0.493543
Ens. Mean	37	99	0.455715
Ens. Mean	37	101	-0.0887628
Ens. Mean	37	103	-0.496339
Ens. Mean	37	105	-1.08773
Ens. Mean	37	107	-0.941996
Ens. Mean	37	109	-1.4444
Ens. Mean	37	111	-1.91116
Ens. Mean	37	113	-0.928977
Ens. Mean	37	115	-0.223811
Ens. Mean	37	117	-0.313039
Ens. Mean	39	-121	-0.39189
Ens. Mean	39	-119	-0.790205
Ens. Mean	39	-117	-1.45568
Ens. Mean	39	-115	-1.06076
Ens. Mean	39	-113	-1.10821
Ens. Mean	39	-111	-1.03596
Ens. Mean	39	-109	-1.07744
Ens. Mean	39	-107	-0.296774
Ens. Mean	39	-105	-1.24757
Ens. Mean	39	-103	-2.10274
Ens. Mean	39	-101	-1.49318
Ens. Mean	39	-99	-1.06836
Ens. Mean	39	-97	0.197016
Ens. Mean	39	-95	0.353653
Ens. Mean	39	-93	0.0308788
Ens. Mean	39	-91	-0.116828
Ens. Mean	39	-89	-0.203293
Ens. Mean	39	-87	-0.0687204
Ens. Mean	39	-85	0.00897952
Ens. Mean	39	-83	-0.325481
Ens. Mean	39	-81	-0.54259
Ens. Mean	39	-79	-0.414588
Ens. Mean	39	-77	-0.0876431
Ens. Mean	39	-7	0.288973
Ens. Mean	39	-5	0.0885372
Ens. Mean	39	-3	1.05396
Ens. Mean	39	-1	0.91771
Ens. Mean	39	29	-1.49014
Ens. Mean	39	31	-1.24235
Ens. Mean	39	33	-0.890872
Ens. Mean	39	35	-0.952195
Ens. Mean	39	37	-1.32967
Ens. Mean	39	39	-0.765573
Ens. Mean	39	41	-0.670564
Ens. Mean	39	43	-1.07817
Ens. Mean	39	45	-1.2587
Ens. Mean	39	47	-1.75471
Ens. Mean	39	55	-0.491643
Ens. Mean	39	57	-1.10748
Ens. Mean	39	59	0.0114892
Ens. Mean	39	63	-0.236083
Ens. Mean	39	65	-0.386525
Ens. Mean	39	67	-1.21976
Ens. Mean	39	69	-0.980299
Ens. Mean	39	71	-0.87791
Ens. Mean	39	73	-0.549065
Ens. Mean	39	75	-0.180297
Ens. Mean	39	77	-0.344813
Ens. Mean	39	79	0.241976
Ens. Mean	39	81	-0.000685851
Ens. Mean	39	85	-0.392158
Ens. Mean	39	87	0.291123
Ens. Mean	39	89	-0.404162
Ens. Mean	39	91	-0.279655
Ens. Mean	39	93	0.598844
Ens. Mean	39	95	-0.100096
Ens. Mean	39	97	-0.248632
Ens. Mean	39	99	-0.395508
Ens. Mean	39	101	-0.32037
Ens. Mean	39	103	-0.159925
Ens. Mean	39	105	0.308185
Ens. Mean	39	107	0.358842
Ens. Mean	39	109	0.155379
Ens. Mean	39	111	-1.18843
Ens. Mean	39	113	-1.27872
Ens. Mean	39	115	-0.801949
Ens. Mean	41	-123	-0.373659
Ens. Mean	41	-121	-0.446805
Ens. Mean	41	-119	-0.922038
Ens. Mean	41	-117	-0.930257
Ens. Mean	41	-115	-0.443866
Ens. Mean	41	-113	-0.0828482
Ens. Mean	41	-111	-0.933343
Ens. Mean	41	-109	-0.467304
Ens. Mean	41	-107	0.15739
Ens. Mean	41	-105	-0.280856
Ens. Mean	41	-103	-2.38063
Ens. Mean	41	-101	-1.5532
Ens. Mean	41	-99	-1.14734
Ens. Mean	41	-97	-0.412258
Ens. Mean	41	-95	-0.0567756
Ens. Mean	41	-93	0.172547
Ens. Mean	41	-91	0.383721
Ens. Mean	41	-89	-0.126293
Ens. Mean	41	-87	-0.470323
Ens. Mean	41	-85	-0.45936
Ens. Mean	41	-81	-0.0593309
Ens. Mean	41	-79	-0.0720877
Ens. Mean	41	-77	-0.00221665
Ens. Mean	41	-75	-0.121434
Ens. Mean	41	-7	0.25871
Ens. Mean	41	-5	0.73293
Ens. Mean	41	-3	0.879886
Ens. Mean	41	-1	1.11624
Ens. Mean	41	21	-0.792832
Ens. Mean	41	23	-0.724641
Ens. Mean	41	43	-1.34888
Ens. Mean	41	45	-1.06209
Ens. Mean	41	47	-1.78123
Ens. Mean	41	55	-1.3118
Ens. Mean	41	57	-0.73059
Ens. Mean	41	59	-0.263834
Ens. Mean	41	61	-0.85857
Ens. Mean	41	63	-0.617484
Ens. Mean	41	65	-0.871167
Ens. Mean	41	67	-1.21808
Ens. Mean	41	69	-0.865772
Ens. Mean	41	71	-0.135664
Ens. Mean	41	73	-0.709692
Ens. Mean	41	75	-0.271578
Ens. Mean	41	77	-0.282631
Ens. Mean	41	79	-0.328395
Ens. Mean	41	81	0.241124
Ens. Mean	41	83	-0.912223
Ens. Mean	41	85	-0.933725
Ens. Mean	41	87	0.283852
Ens. Mean	41	89	0.52622
Ens. Mean	41	91	0.816881
Ens. Mean	41	93	1.0162
Ens. Mean	41	95	0.191831
Ens. Mean	41	97	0.152559
Ens. Mean	41	99	0.208327
Ens. Mean	41	101	0.542404
Ens. Mean	41	103	0.752569
Ens. Mean	41	105	0.899626
Ens. Mean	41	107	-0.0144072
Ens. Mean	41	109	-0.670278
Ens. Mean	41	111	-0.858374
Ens. Mean	41	113	-0.531052
Ens. Mean	41	115	-0.784884
Ens. Mean	41	117	-1.21467
Ens. Mean	41	119	-1.04439
Ens. Mean	41	123	-0.146085
Ens. Mean	41	125	-0.254083
Ens. Mean	41	127	0.20017
Ens. Mean	43	-123	0.257217
Ens. Mean	43	-121	-0.0448039
Ens. Mean	43	-119	-0.711365
Ens. Mean	43	-117	-0.48111
Ens. Mean	43	-115	-0.370736
Ens. Mean	43	-113	-0.378807
Ens. Mean	43	-111	-0.171914
Ens. Mean	43	-109	-0.485073
Ens. Mean	43	-107	0.317948
Ens. Mean	43	-105	-0.176556
Ens. Mean	43	-103	-0.841746
Ens. Mean	43	-101	-1.17919
Ens. Mean	43	-99	-0.620262
Ens. Mean	43	-97	-0.00674787
Ens. Mean	43	-95	0.167589
Ens. Mean	43	-93	0.192336
Ens. Mean	43	-91	0.465006
Ens. Mean	43	-89	0.555851
Ens. Mean	43	-85	0.140049
Ens. Mean	43	-75	0.0153911
Ens. Mean	43	-73	-0.059699
Ens. Mean	43	1	0.100965
Ens. Mean	43	21	-0.603883
Ens. Mean	43	23	-0.463345
Ens. Mean	43	25	-0.771715
Ens. Mean	43	27	-1.30829
Ens. Mean	43	43	-1.21374
Ens. Mean	43	45	-1.4221
Ens. Mean	43	55	-1.72433
Ens. Mean	43	57	-1.53037
Ens. Mean	43	59	-2.3036
Ens. Mean	43	61	-0.88987
Ens. Mean	43	63	-0.715698
Ens. Mean	43	65	-0.968742
Ens. Mean	43	67	-0.878338
Ens. Mean	43	69	-0.936271
Ens. Mean	43	71	-0.381214
Ens. Mean	43	73	0.0677081
Ens. Mean	43	75	0.035371
Ens. Mean	43	79	-0.134384
Ens. Mean	43	81	0.471723
Ens. Mean	43	83	0.169995
Ens. Mean	43	85	0.0111897
Ens. Mean	43	87	-0.231165
Ens. Mean	43	89	0.81876
Ens. Mean	43	91	0.0744101
Ens. Mean	43	93	-0.0572063
Ens. Mean	43	95	-0.106504
Ens. Mean	43	97	0.0139041
Ens. Mean	43	99	-0.154558
Ens. Mean	43	101	-0.185834
Ens. Mean	43	103	-0.0625369
Ens. Mean	43	105	-0.0990366
Ens. Mean	43	107	-0.290678
Ens. Mean	43	109	-0.35737
Ens. Mean	43	111	-1.11041
Ens. Mean	43	113	-1.17993
Ens. Mean	43	115	-0.922326
Ens. Mean	43	117	-0.954205
Ens. Mean	43	119	-0.331978
Ens. Mean	43	121	0.477413
Ens. Mean	43	123	-0.0295336
Ens. Mean	43	125	0.414539
Ens. Mean	43	127	0.495446
Ens. Mean	43	129	0.100241
Ens. Mean	45	-123	1.16521
Ens. Mean	45	-121	0.308779
Ens. Mean	45	-119	-0.323919
Ens. Mean	45	-117	-0.326697
Ens. Mean	45	-115	-0.0476812
Ens. Mean	45	-113	0.140324
Ens. Mean	45	-111	-0.252908
Ens. Mean	45	-109	-0.713512
Ens. Mean	45	-107	-0.400758
Ens. Mean	45	-105	-0.623028
Ens. Mean	45	-103	-0.686276
Ens. Mean	45	-101	-0.39872
Ens. Mean	45	-99	-0.155131
Ens. Mean	45	-97	-0.0126429
Ens. Mean	45	-95	0.101823
Ens. Mean	45	-93	0.379955
Ens. Mean	45	-91	0.716687
Ens. Mean	45	-89	0.408392
Ens. Mean	45	-79	-0.2015
Ens. Mean	45	-77	-0.211585
Ens. Mean	45	-75	0.17571
Ens. Mean	45	-73	-0.102568
Ens. Mean	45	-71	0.00585324
Ens. Mean	45	-69	-0.507661
Ens. Mean	45	1	-0.391047
Ens. Mean	45	3	-0.973097
Ens. Mean	45	5	-1.28071
Ens. Mean	45	7	-0.436612
Ens. Mean	45	9	0.14674
Ens. Mean	45	11	-0.438132
Ens. Mean	45	17	-0.957182
Ens. Mean	45	19	-0.660083
Ens. Mean	45	21	-0.722457
Ens. Mean	45	23	-1.32583
Ens. Mean	45	25	-1.21497
Ens. Mean	45	27	-1.24837
Ens. Mean	45	39	-2.13109
Ens. Mean	45	41	-1.14992
Ens. Mean	45	43	-1.54252
Ens. Mean	45	45	-1.55206
Ens. Mean	45	55	-1.30543
Ens. Mean	45	57	-1.53698
Ens. Mean	45	63	-1.83818
Ens. Mean	45	65	-1.72224
Ens. Mean	45	67	-1.51075
Ens. Mean	45	69	-1.35127
Ens. Mean	45	71	-1.68101
Ens. Mean	45	73	-1.64496
Ens. Mean	45	75	-1.78486
Ens. Mean	45	77	-1.65418
Ens. Mean	45	79	-0.451809
Ens. Mean	45	81	-0.12509
Ens. Mean	45	83	-0.433105
Ens. Mean	45	85	-0.328996
Ens. Mean	45	87	-0.35669
Ens. Mean	45	89	0.127047
Ens. Mean	45	91	0.140134
Ens. Mean	45	93	-0.123498
Ens. Mean	45	95	0.0318341
Ens. Mean	45	97	-0.0667479
Ens. Mean	45	99	-0.322548
Ens. Mean	45	101	-0.516089
Ens. Mean	45	103	-0.513801
Ens. Mean	45	105	-0.751219
Ens. Mean	45	107	-1.02961
Ens. Mean	45	109	-1.32266
Ens. Mean	45	111	-1.62484
Ens. Mean	45	113	-1.64587
Ens. Mean	45	115	-1.39999
Ens. Mean	45	117	-1.12938
Ens. Mean	45	119	-0.980432
Ens. Mean	45	121	-0.331213
Ens. Mean	45	123	-0.0515172
Ens. Mean	45	125	0.350142
Ens. Mean	45	127	0.335276
Ens. Mean	45	129	0.312304
Ens. Mean	45	131	0.0596505
Ens. Mean	45	133	0.294807
Ens. Mean	45	135	0.725875
Ens. Mean	47	-123	1.04486
Ens. Mean	47	-121	0.21608
Ens. Mean	47	-119	0.30141
Ens. Mean	47	-117	0.602081
Ens. Mean	47	-115	0.0863171
Ens. Mean	47	-113	0.611761
Ens. Mean	47	-111	0.471516
Ens. Mean	47	-109	0.315044
Ens. Mean	47	-107	0.0412821
Ens. Mean	47	-105	0.174411
Ens. Mean	47	-103	0.340322
Ens. Mean	47	-101	0.494778
Ens. Mean	47	-99	0.588509
Ens. Mean	47	-97	0.844887
Ens. Mean	47	-95	0.491788
Ens. Mean	47	-93	0.11075
Ens. Mean	47	-83	-0.340179
Ens. Mean	47	-81	-0.304395
Ens. Mean	47	-79	-0.277776
Ens. Mean	47	-77	0.0296614
Ens. Mean	47	-75	0.0567421
Ens. Mean	47	-73	0.324121
Ens. Mean	47	-71	-1.07566
Ens. Mean	47	-69	0.531913
Ens. Mean	47	-67	-0.229524
Ens. Mean	47	-1	-2.08297e-06
Ens. Mean	47	1	-0.0176624
Ens. Mean	47	3	-0.735667
Ens. Mean	47	5	-1.19721
Ens. Mean	47	7	-0.5898
Ens. Mean	47	9	0.0969659
Ens. Mean	47	11	0.113161
Ens. Mean	47	13	-0.614378
Ens. Mean	47	15	-0.761934
Ens. Mean	47	17	-0.414017
Ens. Mean	47	19	-0.265921
Ens. Mean	47	21	-0.298822
Ens. Mean	47	23	-1.60058
Ens. Mean	47	25	-1.78363
Ens. Mean	47	27	-1.15036
Ens. Mean	47	29	-0.607121
Ens. Mean	47	31	-0.653249
Ens. Mean	47	33	-0.809934
Ens. Mean	47	39	-1.06819
Ens. Mean	47	41	-1.33059
Ens. Mean	47	43	-1.39041
Ens. Mean	47	45	-1.39332
Ens. Mean	47	47	-1.23976
Ens. Mean	47	49	-1.1881
Ens. Mean	47	55	-1.558
Ens. Mean	47	57	-1.21964
Ens. Mean	47	59	-1.00921
Ens. Mean	47	63	-1.4882
Ens. Mean	47	65	-1.95633
Ens. Mean	47	67	-2.20234
Ens. Mean	47	69	-2.22788
Ens. Mean	47	71	-1.26519
Ens. Mean	47	73	-1.13494
Ens. Mean	47	77	-0.484049
Ens. Mean	47	79	-0.2399
Ens. Mean	47	81	0.176958
Ens. Mean	47	83	-0.492579
Ens. Mean	47	85	-1.15333
Ens. Mean	47	87	-0.369821
Ens. Mean	47	89	0.463349
Ens. Mean	47	91	0.137294
Ens. Mean	47	93	-0.524229
Ens. Mean	47	95	-0.584484
Ens. Mean	47	97	-0.443694
Ens. Mean	47	99	-0.726173
Ens. Mean	47	101	-0.990481
Ens. Mean	47	103	-0.582863
Ens. Mean	47	105	-0.732268
Ens. Mean	47	107	-0.88887
Ens. Mean	47	109	-0.771199
Ens. Mean	47	111	-0.709981
Ens. Mean	47	113	-0.728735
Ens. Mean	47	115	-0.68737
Ens. Mean	47	117	-0.333434
Ens. Mean	47	119	-0.451402
Ens. Mean	47	121	0.17144
Ens. Mean	47	123	0.604642
Ens. Mean	47	125	0.613566
Ens. Mean	47	127	0.57012
Ens. Mean	47	129	-0.00114119
Ens. Mean	47	131	0.186527
Ens. Mean	47	133	0.800408
Ens. Mean	47	135	0.38535
Ens. Mean	47	137	0.791663
Ens. Mean	49	-121	-0.153559
Ens. Mean	49	-119	0.0387724
Ens. Mean	49	-117	-0.0812753
Ens. Mean	49	-115	-0.0632663
Ens. Mean	49	-113	0.326483
Ens. Mean	49	-111	0.665852
Ens. Mean	49	-109	1.22002
Ens. Mean	49	-107	0.718479
Ens. Mean	49	-105	0.910594
Ens. Mean	49	-103	0.779012
Ens. Mean	49	-101	1.49158
Ens. Mean	49	-99	1.04842
Ens. Mean	49	-97	0.934523
Ens. Mean	49	-95	0.512829
Ens. Mean	49	-93	0.528839
Ens. Mean	49	-91	0.198806
Ens. Mean	49	-85	0.0783658
Ens. Mean	49	-83	-0.721154
Ens. Mean	49	-81	-0.14842
Ens. Mean	49	-79	0.340296
Ens. Mean	49	-77	0.330358
Ens. Mean	49	-75	0.310377
Ens. Mean	49	-73	0.257712
Ens. Mean	49	-71	1.35854
Ens. Mean	49	-69	1.34628
Ens. Mean	49	-57	0.13976
Ens. Mean	49	1	3.33291e-05
Ens. Mean	49	3	0.0197986
Ens. Mean	49	5	-0.301267
Ens. Mean	49	7	-0.747697
Ens. Mean	49	9	-0.582346
Ens. Mean	49	11	-1.02598
Ens. Mean	49	13	-0.881904
Ens. Mean	49	15	-0.665023
Ens. Mean	49	17	-0.65376
Ens. Mean	49	19	-1.38864
Ens. Mean	49	21	-1.17696
Ens. Mean	49	23	-1.23471
Ens. Mean	49	25	-1.30828
Ens. Mean	49	27	-0.69605
Ens. Mean	49	29	-0.643627
Ens. Mean	49	31	-0.648213
Ens. Mean	49	33	-0.702433
Ens. Mean	49	35	-1.10885
Ens. Mean	49	37	-1.26563
Ens. Mean	49	39	-1.07312
Ens. Mean	49	41	-0.863305
Ens. Mean	49	43	-0.80079
Ens. Mean	49	45	-0.653924
Ens. Mean	49	47	-0.839091
Ens. Mean	49	49	-0.956878
Ens. Mean	49	51	-1.4613
Ens. Mean	49	53	-1.67808
Ens. Mean	49	55	-1.71956
Ens. Mean	49	57	-1.14188
Ens. Mean	49	59	-1.09046
Ens. Mean	49	61	-1.39341
Ens. Mean	49	63	-1.8368
Ens. Mean	49	65	-1.61091
Ens. Mean	49	67	-1.11135
Ens. Mean	49	69	-1.18625
Ens. Mean	49	71	-0.50047
Ens. Mean	49	73	0.339966
Ens. Mean	49	75	0.463403
Ens. Mean	49	77	0.36289
Ens. Mean	49	79	0.436418
Ens. Mean	49	81	0.454957
Ens. Mean	49	83	0.734686
Ens. Mean	49	85	0.073847
Ens. Mean	49	87	0.250294
Ens. Mean	49	89	0.568004
Ens. Mean	49	91	-0.597279
Ens. Mean	49	93	-0.758534
Ens. Mean	49	95	-0.354498
Ens. Mean	49	97	-0.0524472
Ens. Mean	49	99	-0.158574
Ens. Mean	49	101	-0.607281
Ens. Mean	49	103	-0.0665754
Ens. Mean	49	105	-0.551578
Ens. Mean	49	107	-0.49988
Ens. Mean	49	109	-0.0389945
Ens. Mean	49	111	-0.0136486
Ens. Mean	49	113	-0.203446
Ens. Mean	49	115	0.223529
Ens. Mean	49	117	0.0390584
Ens. Mean	49	119	0.0259286
Ens. Mean	49	121	0.369445
Ens. Mean	49	123	0.187135
Ens. Mean	49	125	0.111718
Ens. Mean	49	127	-0.0429983
Ens. Mean	49	129	-0.294212
Ens. Mean	49	131	-0.0776634
Ens. Mean	49	133	0.367597
Ens. Mean	49	135	0.518068
Ens. Mean	49	137	0.267444
Ens. Mean	49	139	0.316512
Ens. Mean	51	-127	-0.502473
Ens. Mean	51	-125	-1.7472
Ens. Mean	51	-123	-0.554998
Ens. Mean	51	-121	0.599909
Ens. Mean	51	-119	0.217999
Ens. Mean	51	-117	0.84379
Ens. Mean	51	-115	1.1024
Ens. Mean	51	-113	1.12228
Ens. Mean	51	-111	0.602053
Ens. Mean	51	-109	0.571624
Ens. Mean	51	-107	0.953511
Ens. Mean	51	-105	0.959016
Ens. Mean	51	-103	0.528534
Ens. Mean	51	-101	0.905202
Ens. Mean	51	-99	0.74038
Ens. Mean	51	-95	-0.0534155
Ens. Mean	51	-93	-0.243789
Ens. Mean	51	-91	-0.317119
Ens. Mean	51	-89	0.618384
Ens. Mean	51	-87	0.70762
Ens. Mean	51	-85	0.651371
Ens. Mean	51	-83	0.550563
Ens. Mean	51	-81	0.135855
Ens. Mean	51	-77	0.355666
Ens. Mean	51	-75	-0.114283
Ens. Mean	51	-73	-0.00503865
Ens. Mean	51	-71	0.018561
Ens. Mean	51	-69	0.217866
Ens. Mean	51	-67	0.533949
Ens. Mean	51	-65	-0.168442
Ens. Mean	51	-63	0.347049
Ens. Mean	51	-61	0.947211
Ens. Mean	51	5	-0.656646
Ens. Mean	51	7	-0.541961
Ens. Mean	51	9	-0.770798
Ens. Mean	51	11	-0.594032
Ens. Mean	51	13	-0.615155
Ens. Mean	51	15	-0.386423
Ens. Mean	51	17	-0.51457
Ens. Mean	51	19	-0.427558
Ens. Mean	51	21	-0.450758
Ens. Mean	51	23	-0.497446
Ens. Mean	51	25	-0.779397
Ens. Mean	51	27	-0.940497
Ens. Mean	51	29	-0.789041
Ens. Mean	51	31	-0.783461
Ens. Mean	51	33	-0.764692
Ens. Mean	51	35	-1.05657
Ens. Mean	51	37	-1.36371
Ens. Mean	51	39	-1.06104
Ens. Mean	51	41	-0.921615
Ens. Mean	51	43	-0.999351
Ens. Mean	51	45	-1.19557
Ens. Mean	51	47	-0.51475
Ens. Mean	51	49	-0.889781
Ens. Mean	51	51	-1.33493
Ens. Mean	51	53	-0.969537
Ens. Mean	51	55	-0.915694
Ens. Mean	51	57	-0.784318
Ens. Mean	51	59	-1.21188
Ens. Mean	51	61	-1.05862
Ens. Mean	51	63	-1.14322
Ens. Mean	51	65	-1.00737
Ens. Mean	51	67	-0.354106
Ens. Mean	51	69	-0.0488416
Ens. Mean	51	71	-0.216477
Ens. Mean	51	73	0.0995446
Ens. Mean	51	75	0.186117
Ens. Mean	51	77	0.226363
Ens. Mean	51	79	0.655531
Ens. Mean	51	81	0.829329
Ens. Mean	51	83	0.741565
Ens. Mean	51	85	0.037854
Ens. Mean	51	87	-0.365401
Ens. Mean	51	89	-0.00699128
Ens. Mean	51	91	-0.499307
Ens. Mean	51	95	0.088981
Ens. Mean	51	97	-0.0405168
Ens. Mean	51	99	-0.190215
Ens. Mean	51	101	-0.312017
Ens. Mean	51	103	0.143073
Ens. Mean	51	105	-0.403561
Ens. Mean	51	107	-0.722013
Ens. Mean	51	109	0.282273
Ens. Mean	51	111	0.166097
Ens. Mean	51	113	-0.130943
Ens. Mean	51	115	-0.0983325
Ens. Mean	51	117	-0.273759
Ens. Mean	51	119	-0.479768
Ens. Mean	51	121	-0.36604
Ens. Mean	51	123	-0.37061
Ens. Mean	51	125	-0.309783
Ens. Mean	51	127	-0.15603
Ens. Mean	51	129	-0.553356
Ens. Mean	51	131	-0.553502
Ens. Mean	51	133	-0.0786164
Ens. Mean	51	135	-0.121548
Ens. Mean	51	137	-0.312365
Ens. Mean	51	139	-0.843625
Ens. Mean	53	-127	-0.362492
Ens. Mean	53	-125	-0.142878
Ens. Mean	53	-123	1.55174
Ens. Mean	53	-121	0.665294
Ens. Mean	53	-119	0.539144
Ens. Mean	53	-117	0.949855
Ens. Mean	53	-115	1.41194
Ens. Mean	53	-113	1.20993
Ens. Mean	53	-111	0.668071
Ens. Mean	53	-109	0.62729
Ens. Mean	53	-107	0.934488
Ens. Mean	53	-105	0.939701
Ens. Mean	53	-103	0.759375
Ens. Mean	53	-95	-0.359503
Ens. Mean	53	-93	-0.562772
Ens. Mean	53	-91	-0.615132
Ens. Mean	53	-89	-0.370615
Ens. Mean	53	-87	0.0606843
Ens. Mean	53	-85	0.0986113
Ens. Mean	53	-83	-0.0283597
Ens. Mean	53	-77	-0.176967
Ens. Mean	53	-75	-0.125191
Ens. Mean	53	-73	-0.140832
Ens. Mean	53	-71	-0.126762
Ens. Mean	53	-69	-0.115486
Ens. Mean	53	-67	0.0542364
Ens. Mean	53	-65	-0.00551307
Ens. Mean	53	-63	-0.14265
Ens. Mean	53	-61	-0.12226
Ens. Mean	53	-59	0.389396
Ens. Mean	53	-57	0.135653
Ens. Mean	53	-9	-9.54973e-05
Ens. Mean	53	-7	-0.280396
Ens. Mean	53	-1	-0.141098
Ens. Mean	53	9	-0.720227
Ens. Mean	53	11	-0.704101
Ens. Mean	53	13	-0.741847
Ens. Mean	53	15	-0.924337
Ens. Mean	53	17	-0.897891
Ens. Mean	53	19	-0.389209
Ens. Mean	53	21	-0.856297
Ens. Mean	53	23	-0.912307
Ens. Mean	53	25	-1.25312
Ens. Mean	53	27	-0.944776
Ens. Mean	53	29	-0.592815
Ens. Mean	53	31	-0.384118
Ens. Mean	53	33	-0.557143
Ens. Mean	53	35	-1.01537
Ens. Mean	53	37	-1.0293
Ens. Mean	53	39	-0.860961
Ens. Mean	53	41	-0.930517
Ens. Mean	53	43	-0.556565
Ens. Mean	53	45	-0.545959
Ens. Mean	53	47	-0.538317
Ens. Mean	53	49	-0.339831
Ens. Mean	53	51	-0.692672
Ens. Mean	53	53	-0.807819
Ens. Mean	53	55	-0.295229
Ens. Mean	53	57	-0.175446
Ens. Mean	53	59	-0.536242
Ens. Mean	53	61	-0.574427
Ens. Mean	53	63	-0.156323
Ens. Mean	53	65	-0.158405
Ens. Mean	53	67	-0.17443
Ens. Mean	53	69	-0.174626
Ens. Mean	53	71	-0.0165825
Ens. Mean	53	73	-0.642125
Ens. Mean	53	75	-0.718854
Ens. Mean	53	77	-0.509233
Ens. Mean	53	79	-0.486953
Ens. Mean	53	81	-0.220257
Ens. Mean	53	83	-0.253074
Ens. Mean	53	85	0.36854
Ens. Mean	53	87	0.644867
Ens. Mean	53	89	0.365211
Ens. Mean	53	91	0.176827
Ens. Mean	53	93	0.823544
Ens. Mean	53	95	0.720302
Ens. Mean	53	97	0.192836
Ens. Mean	53	99	-0.626643
Ens. Mean	53	101	-0.581356
Ens. Mean	53	103	-0.353431
Ens. Mean	53	105	-0.202206
Ens. Mean	53	111	0.408563
Ens. Mean	53	113	0.377279
Ens. Mean	53	115	0.168361
Ens. Mean	53	117	-0.259651
Ens. Mean	53	119	-0.399696
Ens. Mean	53	121	-0.185977
Ens. Mean	53	123	0.0475456
Ens. Mean	53	125	0.134119
Ens. Mean	53	127	-0.183043
Ens. Mean	53	129	-0.122795
Ens. Mean	53	131	-0.00815356
Ens. Mean	53	133	0.22723
Ens. Mean	53	135	0.174181
Ens. Mean	53	137	-0.32722
Ens. Mean	53	139	0.00692348
Ens. Mean	53	157	0.502359
Ens. Mean	55	-129	-0.387681
Ens. Mean	55	-127	-0.0393509
Ens. Mean	55	-125	0.0759008
Ens. Mean	55	-123	0.504049
Ens. Mean	55	-121	0.888277
Ens. Mean	55	-119	1.42975
Ens. Mean	55	-117	1.28618
Ens. Mean	55	-115	0.820192
Ens. Mean	55	-113	0.651491
Ens. Mean	55	-111	0.535985
Ens. Mean	55	-109	0.968329
Ens. Mean	55	-107	1.14812
Ens. Mean	55	-105	0.881232
Ens. Mean	55	-103	0.723456
Ens. Mean	55	-101	0.414914
Ens. Mean	55	-99	-0.173998
Ens. Mean	55	-97	-0.772629
Ens. Mean	55	-95	-0.924156
Ens. Mean	55	-93	-0.816573
Ens. Mean	55	-91	-0.459309
Ens. Mean	55	-89	-0.76023
Ens. Mean	55	-77	-0.558089
Ens. Mean	55	-75	-0.84335
Ens. Mean	55	-73	-0.829233
Ens. Mean	55	-71	-0.664894
Ens. Mean	55	-69	-0.539869
Ens. Mean	55	-67	-0.388824
Ens. Mean	55	-65	-0.362823
Ens. Mean	55	-63	0.309735
Ens. Mean	55	-3	-0.547387
Ens. Mean	55	23	-1.21005
Ens. Mean	55	25	-1.50624
Ens. Mean	55	27	-0.985504
Ens. Mean	55	29	-0.771712
Ens. Mean	55	31	-0.503622
Ens. Mean	55	33	-0.544599
Ens. Mean	55	35	-0.699406
Ens. Mean	55	37	-0.873123
Ens. Mean	55	39	-0.804414
Ens. Mean	55	41	-0.742927
Ens. Mean	55	43	-0.451588
Ens. Mean	55	45	-0.184233
Ens. Mean	55	47	0.0227317
Ens. Mean	55	49	0.202691
Ens. Mean	55	51	-0.233954
Ens. Mean	55	53	-0.442475
Ens. Mean	55	55	-0.146789
Ens. Mean	55	57	0.0276671
Ens. Mean	55	59	0.414207
Ens. Mean	55	61	-0.0995564
Ens. Mean	55	63	-0.171424
Ens. Mean	55	65	0.0924536
Ens. Mean	55	67	-0.118636
Ens. Mean	55	69	-0.360312
Ens. Mean	55	71	-0.278096
Ens. Mean	55	73	-0.0982443
Ens. Mean	55	75	-0.296513
Ens. Mean	55	77	-0.325712
Ens. Mean	55	79	0.006917
Ens. Mean	55	81	-0.0599222
Ens. Mean	55	83	0.145165
Ens. Mean	55	85	0.153137
Ens. Mean	55	87	0.123672
Ens. Mean	55	89	0.392786
Ens. Mean	55	91	1.11078
Ens. Mean	55	93	1.02851
Ens. Mean	55	95	0.327468
Ens. Mean	55	97	0.389086
Ens. Mean	55	99	0.574071
Ens. Mean	55	101	0.443106
Ens. Mean	55	103	0.141396
Ens. Mean	55	105	-0.0937593
Ens. Mean	55	107	0.0280406
Ens. Mean	55	111	0.386902
Ens. Mean	55	113	0.0483466
Ens. Mean	55	115	-0.039834
Ens. Mean	55	117	0.0656232
Ens. Mean	55	119	-0.00817512
Ens. Mean	55	121	-0.172221
Ens. Mean	55	123	0.245519
Ens. Mean	55	125	0.621943
Ens. Mean	55	127	0.451517
Ens. Mean	55	129	0.364166
Ens. Mean	55	131	0.74742
Ens. Mean	55	133	0.747299
Ens. Mean	55	135	0.627064
Ens. Mean	55	157	0.141985
Ens. Mean	55	159	0.372656
Ens. Mean	57	-131	-0.725468
Ens. Mean	57	-129	-0.578724
Ens. Mean	57	-127	-0.196859
Ens. Mean	57	-125	-0.108494
Ens. Mean	57	-123	0.19866
Ens. Mean	57	-121	0.471067
Ens. Mean	57	-119	0.54224
Ens. Mean	57	-117	0.255797
Ens. Mean	57	-115	0.178994
Ens. Mean	57	-113	0.155612
Ens. Mean	57	-111	0.367963
Ens. Mean	57	-109	0.516469
Ens. Mean	57	-107	0.404421
Ens. Mean	57	-105	0.120148
Ens. Mean	57	-101	-0.401313
Ens. Mean	57	-99	-0.491205
Ens. Mean	57	-97	-0.809923
Ens. Mean	57	-95	-1.29439
Ens. Mean	57	-75	-1.31252
Ens. Mean	57	-73	-1.35702
Ens. Mean	57	-71	-0.979006
Ens. Mean	57	-69	-0.656341
Ens. Mean	57	-67	-0.634423
Ens. Mean	57	-65	-0.288752
Ens. Mean	57	-63	-0.044837
Ens. Mean	57	-5	-1.15504
Ens. Mean	57	-3	-0.991934
Ens. Mean	57	15	-0.941347
Ens. Mean	57	27	-1.208
Ens. Mean	57	29	-1.05348
Ens. Mean	57	31	-0.758216
Ens. Mean	57	33	-0.627005
Ens. Mean	57	35	-0.683471
Ens. Mean	57	37	-0.562508
Ens. Mean	57	39	-0.554622
Ens. Mean	57	41	-0.412851
Ens. Mean	57	43	-0.286613
Ens. Mean	57	45	-0.0141668
Ens. Mean	57	47	-0.0401232
Ens. Mean	57	49	-0.0348998
Ens. Mean	57	51	-0.0211432
Ens. Mean	57	53	-0.0538071
Ens. Mean	57	55	0.0756906
Ens. Mean	57	57	0.223005
Ens. Mean	57	59	0.194359
Ens. Mean	57	61	-0.182229
Ens. Mean	57	63	-0.28622
Ens. Mean	57	65	0.0952593
Ens. Mean	57	67	0.259673
Ens. Mean	57	69	0.155939
Ens. Mean	57	71	0.0273474
Ens. Mean	57	73	-0.00302691
Ens. Mean	57	75	0.0408443
Ens. Mean	57	77	0.270887
Ens. Mean	57	79	0.353203
Ens. Mean	57	81	0.482284
Ens. Mean	57	83	0.376988
Ens. Mean	57	85	0.229594
Ens. Mean	57	87	0.139822
Ens. Mean	57	89	0.296199
Ens. Mean	57	91	0.652188
Ens. Mean	57	93	0.560429
Ens. Mean	57	95	0.485231
Ens. Mean	57	97	0.445054
Ens. Mean	57	99	0.477177
Ens. Mean	57	101	0.488401
Ens. Mean	57	103	0.469761
Ens. Mean	57	105	0.271053
Ens. Mean	57	107	0.120216
Ens. Mean	57	109	0.218292
Ens. Mean	57	111	0.164223
Ens. Mean	57	113	-0.0139775
Ens. Mean	57	115	-0.273088
Ens. Mean	57	117	0.017859
Ens. Mean	57	119	0.0275757
Ens. Mean	57	121	-0.058121
Ens. Mean	57	123	-0.00803058
Ens. Mean	57	125	0.0656118
Ens. Mean	57	127	-0.0497856
Ens. Mean	57	129	0.325781
Ens. Mean	57	131	0.488548
Ens. Mean	57	133	0.536721
Ens. Mean	57	135	0.518471
Ens. Mean	57	137	0.72165
Ens. Mean	57	159	0.309608
Ens. Mean	57	161	0.68912
Ens. Mean	59	-135	-0.819595
Ens. Mean	59	-133	-0.619978
Ens. Mean	59	-131	-0.188638
Ens. Mean	59	-129	0.275835
Ens. Mean	59	-127	0.0746152
Ens. Mean	59	-125	-0.04532
Ens. Mean	59	-123	0.0235135
Ens. Mean	59	-121	0.0426029
Ens. Mean	59	-119	-0.0783576
Ens. Mean	59	-117	-0.212053
Ens. Mean	59	-115	-0.300873
Ens. Mean	59	-113	-0.392419
Ens. Mean	59	-111	-0.213076
Ens. Mean	59	-107	0.0316816
Ens. Mean	59	-105	0.010783
Ens. Mean	59	-103	-0.334533
Ens. Mean	59	-101	-0.540573
Ens. Mean	59	-99	-0.659372
Ens. Mean	59	-97	-0.659875
Ens. Mean	59	-77	-0.505024
Ens. Mean	59	-75	-1.40738
Ens. Mean	59	-73	-1.58531
Ens. Mean	59	-71	-1.38286
Ens. Mean	59	7	-0.651238
Ens. Mean	59	13	-1.31395
Ens. Mean	59	15	-1.12989
Ens. Mean	59	29	-0.898599
Ens. Mean	59	31	-1.16283
Ens. Mean	59	33	-0.783454
Ens. Mean	59	35	-0.883987
Ens. Mean	59	37	-0.522675
Ens. Mean	59	41	-0.331354
Ens. Mean	59	43	-0.156846
Ens. Mean	59	45	-0.267277
Ens. Mean	59	47	-0.106903
Ens. Mean	59	49	-0.104715
Ens. Mean	59	51	-0.106886
Ens. Mean	59	53	-0.0622505
Ens. Mean	59	55	-0.0802884
Ens. Mean	59	57	-0.223154
Ens. Mean	59	59	0.0102403
Ens. Mean	59	61	-0.246557
Ens. Mean	59	63	-0.204848
Ens. Mean	59	65	0.105125
Ens. Mean	59	67	0.421581
Ens. Mean	59	69	0.513174
Ens. Mean	59	71	0.455639
Ens. Mean	59	73	0.426763
Ens. Mean	59	75	0.409605
Ens. Mean	59	77	0.356681
Ens. Mean	59	79	0.283436
Ens. Mean	59	81	0.407301
Ens. Mean	59	83	0.448173
Ens. Mean	59	85	0.456986
Ens. Mean	59	87	0.444023
Ens. Mean	59	89	0.396906
Ens. Mean	59	91	0.154519
Ens. Mean	59	93	0.126777
Ens. Mean	59	95	0.464835
Ens. Mean	59	97	0.396008
Ens. Mean	59	99	0.216695
Ens. Mean	59	101	0.0695507
Ens. Mean	59	103	0.191777
Ens. Mean	59	105	0.138035
Ens. Mean	59	107	0.17071
Ens. Mean	59	109	0.125609
Ens. Mean	59	111	0.141815
Ens. Mean	59	113	0.227865
Ens. Mean	59	115	0.361758
Ens. Mean	59	117	-0.0249902
Ens. Mean	59	119	0.0393946
Ens. Mean	59	121	-0.0213781
Ens. Mean	59	123	0.0471066
Ens. Mean	59	125	0.212056
Ens. Mean	59	127	0.2088
Ens. Mean	59	129	0.413737
Ens. Mean	59	131	0.371083
Ens. Mean	59	133	0.235468
Ens. Mean	59	135	0.305675
Ens. Mean	59	137	0.494815
Ens. Mean	59	139	0.373993
Ens. Mean	61	-163	0.0150265
Ens. Mean	61	-161	-0.147545
Ens. Mean	61	-159	-0.47064
Ens. Mean	61	-157	-0.592641
Ens. Mean	61	-155	-0.428075
Ens. Mean	61	-153	-0.516177
Ens. Mean	61	-151	-0.553578
Ens. Mean	61	-149	-0.381482
Ens. Mean	61	-145	-0.295288
Ens. Mean	61	-143	-0.205309
Ens. Mean	61	-141	-0.1754
Ens. Mean	61	-139	-0.826709
Ens. Mean	61	-137	-0.604757
Ens. Mean	61	-135	-0.0678556
Ens. Mean	61	-133	0.314727
Ens. Mean	61	-131	0.47384
Ens. Mean	61	-129	0.272089
Ens. Mean	61	-127	0.037723
Ens. Mean	61	-125	-0.10555
Ens. Mean	61	-123	0.0910292
Ens. Mean	61	-121	0.0235936
Ens. Mean	61	-119	-0.19843
Ens. Mean	61	-117	0.0138047
Ens. Mean	61	-111	-0.0275971
Ens. Mean	61	-109	0.436029
Ens. Mean	61	-107	0.195553
Ens. Mean	61	-105	0.153777
Ens. Mean	61	-103	-0.0193993
Ens. Mean	61	-101	-0.157061
Ens. Mean	61	-99	-0.168825
Ens. Mean	61	-97	-0.428328
Ens. Mean	61	-95	0.0503921
Ens. Mean	61	-77	-0.522386
Ens. Mean	61	-75	-0.52204
Ens. Mean	61	-73	-0.476177
Ens. Mean	61	7	-0.638892
Ens. Mean	61	9	-0.087363
Ens. Mean	61	11	0.00695168
Ens. Mean	61	13	-1.26073
Ens. Mean	61	15	-2.02931
Ens. Mean	61	23	-2.4254
Ens. Mean	61	25	-2.11831
Ens. Mean	61	27	-2.14727
Ens. Mean	61	37	-0.291396
Ens. Mean	61	39	-0.448036
Ens. Mean	61	41	-0.261018
Ens. Mean	61	43	-0.280322
Ens. Mean	61	45	-0.202176
Ens. Mean	61	47	-0.0441649
Ens. Mean	61	49	-0.134373
Ens. Mean	61	51	-0.12344
Ens. Mean	61	53	-0.0148392
Ens. Mean	61	55	0.105789
Ens. Mean	61	57	0.0305709
Ens. Mean	61	59	0.192421
Ens. Mean	61	61	-0.120708
Ens. Mean	61	63	-0.246731
Ens. Mean	61	65	-0.135449
Ens. Mean	61	67	0.0264588
Ens. Mean	61	69	0.108636
Ens. Mean	61	71	-0.0117988
Ens. Mean	61	73	0.0713347
Ens. Mean	61	75	0.200352
Ens. Mean	61	77	0.231863
Ens. Mean	61	79	0.0812814
Ens. Mean	61	81	0.207154
Ens. Mean	61	83	0.32416
Ens. Mean	61	85	0.242845
Ens. Mean	61	87	-0.0410801
Ens. Mean	61	89	-0.193241
Ens. Mean	61	91	0.100065
Ens. Mean	61	93	0.245577
Ens. Mean	61	95	0.129224
Ens. Mean	61	97	0.0181896
Ens. Mean	61	99	0.0592911
Ens. Mean	61	101	0.0858073
Ens. Mean	61	103	0.110362
Ens. Mean	61	105	0.152178
Ens. Mean	61	107	0.1712
Ens. Mean	61	109	0.117792
Ens. Mean	61	111	0.10951
Ens. Mean	61	113	0.159112
Ens. Mean	61	115	0.221349
Ens. Mean	61	117	0.0440956
Ens. Mean	61	119	-0.0674825
Ens. Mean	61	121	-0.115248
Ens. Mean	61	123	0.0188426
Ens. Mean	61	125	0.0687898
Ens. Mean	61	127	0.291652
Ens. Mean	61	129	0.305817
Ens. Mean	61	131	0.183016
Ens. Mean	61	133	0.211578
Ens. Mean	61	135	0.263719
Ens. Mean	61	137	0.313039
Ens. Mean	61	139	0.239296
Ens. Mean	61	141	-0.0744441
Ens. Mean	61	143	-0.168442
Ens. Mean	61	145	-0.00938933
Ens. Mean	61	147	0.120617
Ens. Mean	61	149	-0.0590836
Ens. Mean	61	151	-0.143589
Ens. Mean	61	153	0.729611
Ens. Mean	61	155	0.122623
Ens. Mean	61	165	0.527343
Ens. Mean	63	-159	0.0909384
Ens. Mean	63	-157	-0.358485
Ens. Mean	63	-155	-0.336658
Ens. Mean	63	-153	-0.177919
Ens. Mean	63	-151	-0.35824
Ens. Mean	63	-149	-0.445954
Ens. Mean	63	-147	-0.362428
Ens. Mean	63	-145	-0.380135
Ens. Mean	63	-143	-0.132446
Ens. Mean	63	-141	-0.386468
Ens. Mean	63	-139	-0.193785
Ens. Mean	63	-137	0.0838112
Ens. Mean	63	-135	0.2874
Ens. Mean	63	-133	0.502182
Ens. Mean	63	-131	0.284329
Ens. Mean	63	-129	0.154573
Ens. Mean	63	-127	0.0192217
Ens. Mean	63	-125	-0.0536481
Ens. Mean	63	-123	-0.196652
Ens. Mean	63	-121	-0.0717667
Ens. Mean	63	-119	0.0539035
Ens. Mean	63	-117	0.341397
Ens. Mean	63	-115	-0.383224
Ens. Mean	63	-113	-0.314965
Ens. Mean	63	-111	-0.226287
Ens. Mean	63	-109	-0.0987313
Ens. Mean	63	-107	-0.332478
Ens. Mean	63	-105	-0.30321
Ens. Mean	63	-103	0.176687
Ens. Mean	63	-101	0.0431522
Ens. Mean	63	-99	0.217761
Ens. Mean	63	-97	-0.440865
Ens. Mean	63	-95	-0.466635
Ens. Mean	63	11	-0.867408
Ens. Mean	63	13	-0.591897
Ens. Mean	63	15	-1.57069
Ens. Mean	63	17	-1.99599
Ens. Mean	63	25	-1.46125
Ens. Mean	63	27	-0.956238
Ens. Mean	63	29	-0.796658
Ens. Mean	63	31	-1.0963
Ens. Mean	63	33	-0.476248
Ens. Mean	63	35	-0.232243
Ens. Mean	63	37	-0.232091
Ens. Mean	63	39	-0.673392
Ens. Mean	63	41	-0.343539
Ens. Mean	63	43	-0.0698821
Ens. Mean	63	45	-0.0396126
Ens. Mean	63	47	-0.0684496
Ens. Mean	63	49	-0.0573439
Ens. Mean	63	51	-0.125266
Ens. Mean	63	53	-0.198393
Ens. Mean	63	55	-0.139036
Ens. Mean	63	57	-0.0743937
Ens. Mean	63	59	0.120741
Ens. Mean	63	61	-0.00585477
Ens. Mean	63	63	-0.051319
Ens. Mean	63	65	-0.0790925
Ens. Mean	63	67	0.0492002
Ens. Mean	63	69	0.10464
Ens. Mean	63	71	-0.000144453
Ens. Mean	63	73	-0.0335027
Ens. Mean	63	75	-0.0973839
Ens. Mean	63	77	-0.106846
Ens. Mean	63	79	0.0421217
Ens. Mean	63	81	0.043323
Ens. Mean	63	83	0.0758329
Ens. Mean	63	85	0.118117
Ens. Mean	63	87	-0.0253613
Ens. Mean	63	89	-0.210896
Ens. Mean	63	91	-0.0556119
Ens. Mean	63	93	0.0577725
Ens. Mean	63	95	0.119942
Ens. Mean	63	97	0.128737
Ens. Mean	63	99	0.153093
Ens. Mean	63	101	0.250804
Ens. Mean	63	103	0.306782
Ens. Mean	63	105	0.230491
Ens. Mean	63	107	0.140458
Ens. Mean	63	109	0.164373
Ens. Mean	63	111	0.429405
Ens. Mean	63	113	0.452884
Ens. Mean	63	115	0.0204042
Ens. Mean	63	117	-0.117749
Ens. Mean	63	119	-0.000114999
Ens. Mean	63	121	0.0824731
Ens. Mean	63	123	0.116528
Ens. Mean	63	125	0.121462
Ens. Mean	63	127	0.0637616
Ens. Mean	63	129	0.14574
Ens. Mean	63	131	0.130288
Ens. Mean	63	133	0.276866
Ens. Mean	63	135	0.213991
Ens. Mean	63	137	0.234988
Ens. Mean	63	139	0.431742
Ens. Mean	63	141	0.403723
Ens. Mean	63	143	0.346504
Ens. Mean	63	145	0.341588
Ens. Mean	63	147	0.145216
Ens. Mean	63	149	0.127015
Ens. Mean	63	151	0.641819
Ens. Mean	63	153	0.96752
Ens. Mean	63	155	0.798356
Ens. Mean	63	157	0.798136
Ens. Mean	63	159	1.04526
Ens. Mean	63	161	1.01085
Ens. Mean	63	163	0.365973
Ens. Mean	63	167	-0.161897
Ens. Mean	63	169	0.147013
Ens. Mean	63	171	0.467798
Ens. Mean	63	173	0.298845
Ens. Mean	63	175	0.129847
Ens. Mean	65	-159	-0.711871
Ens. Mean	65	-157	-0.268353
Ens. Mean	65	-155	-0.0891491
Ens. Mean	65	-153	-0.136794
Ens. Mean	65	-151	-0.0203461
Ens. Mean	65	-149	-0.0259421
Ens. Mean	65	-147	0.220412
Ens. Mean	65	-145	0.0685439
Ens. Mean	65	-143	-0.394665
Ens. Mean	65	-141	-0.13792
Ens. Mean	65	-139	0.0125812
Ens. Mean	65	-137	-0.262377
Ens. Mean	65	-135	-0.0976527
Ens. Mean	65	-133	0.0912491
Ens. Mean	65	-131	0.048618
Ens. Mean	65	-129	0.0146662
Ens. Mean	65	-127	0.0168227
Ens. Mean	65	-125	-0.220748
Ens. Mean	65	-119	-0.246052
Ens. Mean	65	-117	-0.215401
Ens. Mean	65	-115	0.102721
Ens. Mean	65	-113	0.0476998
Ens. Mean	65	-111	-0.089245
Ens. Mean	65	-109	-0.447848
Ens. Mean	65	-107	-0.738254
Ens. Mean	65	-105	-0.463338
Ens. Mean	65	-103	-0.293937
Ens. Mean	65	-101	-0.216623
Ens. Mean	65	-99	-0.263318
Ens. Mean	65	-97	-0.504428
Ens. Mean	65	-95	-0.766333
Ens. Mean	65	-93	-0.613114
Ens. Mean	65	-91	-0.113585
Ens. Mean	65	-71	-0.624049
Ens. Mean	65	-69	-1.3021
Ens. Mean	65	-21	-0.937721
Ens. Mean	65	-19	-0.444562
Ens. Mean	65	-17	-0.247388
Ens. Mean	65	-15	-0.554819
Ens. Mean	65	13	-0.762454
Ens. Mean	65	15	-0.270254
Ens. Mean	65	17	-0.46389
Ens. Mean	65	19	-0.803874
Ens. Mean	65	27	0.0210712
Ens. Mean	65	29	0.188217
Ens. Mean	65	31	0.11886
Ens. Mean	65	33	-0.155141
Ens. Mean	65	41	0.0417529
Ens. Mean	65	43	0.114365
Ens. Mean	65	45	0.048491
Ens. Mean	65	47	-0.202805
Ens. Mean	65	49	-0.112579
Ens. Mean	65	51	0.0367943
Ens. Mean	65	53	-0.0467769
Ens. Mean	65	55	-0.14452
Ens. Mean	65	57	-0.090853
Ens. Mean	65	59	0.131573
Ens. Mean	65	61	0.309691
Ens. Mean	65	63	0.275761
Ens. Mean	65	65	0.281172
Ens. Mean	65	67	0.164596
Ens. Mean	65	69	-0.0445039
Ens. Mean	65	71	-0.0317162
Ens. Mean	65	73	-0.100676
Ens. Mean	65	75	0.0163954
Ens. Mean	65	77	0.0308679
Ens. Mean	65	79	0.0487875
Ens. Mean	65	81	0.0186863
Ens. Mean	65	83	0.032866
Ens. Mean	65	85	0.0545391
Ens. Mean	65	87	0.0699086
Ens. Mean	65	89	0.0255693
Ens. Mean	65	91	0.0947959
Ens. Mean	65	93	0.049313
Ens. Mean	65	95	0.00567754
Ens. Mean	65	97	0.0541985
Ens. Mean	65	99	0.111629
Ens. Mean	65	101	0.12248
Ens. Mean	65	103	0.141749
Ens. Mean	65	105	0.109981
Ens. Mean	65	107	0.0547505
Ens. Mean	65	109	0.0470594
Ens. Mean	65	111	0.0904992
Ens. Mean	65	113	0.11504
Ens. Mean	65	115	0.0376553
Ens. Mean	65	117	-0.0100425
Ens. Mean	65	119	-0.114515
Ens. Mean	65	121	-0.133687
Ens. Mean	65	123	-0.0747396
Ens. Mean	65	125	-0.0917123
Ens. Mean	65	127	0.146956
Ens. Mean	65	129	0.301745
Ens. Mean	65	131	0.253501
Ens. Mean	65	133	0.3361
Ens. Mean	65	135	0.358832
Ens. Mean	65	137	0.286416
Ens. Mean	65	139	0.230757
Ens. Mean	65	141	0.129286
Ens. Mean	65	143	0.208541
Ens. Mean	65	145	0.40302
Ens. Mean	65	147	0.587468
Ens. Mean	65	149	0.85029
Ens. Mean	65	151	0.811173
Ens. Mean	65	153	0.692134
Ens. Mean	65	155	0.735389
Ens. Mean	65	157	0.681217
Ens. Mean	65	159	0.571026
Ens. Mean	65	161	0.475488
Ens. Mean	65	163	0.443372
Ens. Mean	65	165	0.41985
Ens. Mean	65	167	0.283228
Ens. Mean	65	169	0.272435
Ens. Mean	65	171	0.332637
Ens. Mean	65	173	0.315495
Ens. Mean	65	175	0.449556
Ens. Mean	67	-177	-0.0889628
Ens. Mean	67	-159	-0.460559
Ens. Mean	67	-157	0.0345667
Ens. Mean	67	-155	0.446705
Ens. Mean	67	-153	0.125879
Ens. Mean	67	-151	0.187793
Ens. Mean	67	-149	0.142337
Ens. Mean	67	-147	-0.00462093
Ens. Mean	67	-145	-0.347855
Ens. Mean	67	-143	-0.851614
Ens. Mean	67	-141	-0.763423
Ens. Mean	67	-139	-0.730046
Ens. Mean	67	-137	-0.33789
Ens. Mean	67	-135	-0.179588
Ens. Mean	67	-133	-0.0920885
Ens. Mean	67	-131	0.0101816
Ens. Mean	67	-129	-0.00156828
Ens. Mean	67	-127	-0.0572639
Ens. Mean	67	-125	-0.244892
Ens. Mean	67	-119	-0.166811
Ens. Mean	67	-117	-0.106118
Ens. Mean	67	-115	-0.411592
Ens. Mean	67	-113	-0.536293
Ens. Mean	67	-111	-0.556586
Ens. Mean	67	-105	-0.683867
Ens. Mean	67	-103	-0.502525
Ens. Mean	67	-101	-0.478758
Ens. Mean	67	-99	-0.432964
Ens. Mean	67	-97	-0.476053
Ens. Mean	67	-93	0.210925
Ens. Mean	67	-91	-0.466689
Ens. Mean	67	-89	-1.01292
Ens. Mean	67	-69	-1.15523
Ens. Mean	67	-67	0.0103479
Ens. Mean	67	17	0.00884453
Ens. Mean	67	19	0.522238
Ens. Mean	67	21	0.599976
Ens. Mean	67	23	0.0913909
Ens. Mean	67	25	0.284815
Ens. Mean	67	27	0.00783735
Ens. Mean	67	29	-0.18621
Ens. Mean	67	31	0.219459
Ens. Mean	67	33	0.211775
Ens. Mean	67	37	0.0512262
Ens. Mean	67	39	-0.109897
Ens. Mean	67	49	-0.353092
Ens. Mean	67	51	-0.374122
Ens. Mean	67	53	-0.165196
Ens. Mean	67	55	-0.0583947
Ens. Mean	67	57	0.166147
Ens. Mean	67	59	0.34369
Ens. Mean	67	61	0.156223
Ens. Mean	67	63	0.158724
Ens. Mean	67	65	0.0760545
Ens. Mean	67	67	0.0812131
Ens. Mean	67	69	-0.590397
Ens. Mean	67	75	0.414728
Ens. Mean	67	77	0.129592
Ens. Mean	67	79	0.164408
Ens. Mean	67	81	0.287007
Ens. Mean	67	83	0.251009
Ens. Mean	67	85	0.188714
Ens. Mean	67	87	0.189892
Ens. Mean	67	89	0.288516
Ens. Mean	67	91	0.19631
Ens. Mean	67	93	-0.0535875
Ens. Mean	67	95	-0.112403
Ens. Mean	67	97	-0.0350883
Ens. Mean	67	99	0.0539521
Ens. Mean	67	101	0.0987692
Ens. Mean	67	103	0.0554779
Ens. Mean	67	105	-0.0437964
Ens. Mean	67	107	-0.17267
Ens. Mean	67	109	-0.218505
Ens. Mean	67	111	-0.106548
Ens. Mean	67	113	-0.0182105
Ens. Mean	67	115	-0.122077
Ens. Mean	67	117	-0.0940337
Ens. Mean	67	119	-0.0925808
Ens. Mean	67	121	-0.160086
Ens. Mean	67	123	-0.191522
Ens. Mean	67	125	-0.0925012
Ens. Mean	67	127	-0.0253251
Ens. Mean	67	129	0.0592822
Ens. Mean	67	131	0.0406446
Ens. Mean	67	133	0.060707
Ens. Mean	67	135	0.12339
Ens. Mean	67	137	0.134414
Ens. Mean	67	139	0.292511
Ens. Mean	67	141	0.305031
Ens. Mean	67	143	0.465284
Ens. Mean	67	145	0.727069
Ens. Mean	67	147	0.947202
Ens. Mean	67	149	1.01389
Ens. Mean	67	151	1.02622
Ens. Mean	67	153	0.953628
Ens. Mean	67	155	0.886329
Ens. Mean	67	157	0.858308
Ens. Mean	67	159	0.803909
Ens. Mean	67	161	0.747696
Ens. Mean	67	163	0.798461
Ens. Mean	67	165	0.637034
Ens. Mean	67	167	0.528201
Ens. Mean	67	169	0.584269
Ens. Mean	67	171	0.700783
Ens. Mean	67	173	0.732215
Ens. Mean	67	175	0.720225
Ens. Mean	67	177	0.808467
Ens. Mean	69	-161	-0.165762
Ens. Mean	69	-159	1.53592
Ens. Mean	69	-157	0.553121
Ens. Mean	69	-155	0.565072
Ens. Mean	69	-153	0.661522
Ens. Mean	69	-151	0.0453634
Ens. Mean	69	-149	0.20723
Ens. Mean	69	-147	0.310122
Ens. Mean	69	-145	0.181385
Ens. Mean	69	-131	-0.242161
Ens. Mean	69	-129	-0.169798
Ens. Mean	69	-127	-0.0491268
Ens. Mean	69	-121	-0.141944
Ens. Mean	69	-93	-0.78934
Ens. Mean	69	-83	-1.44584
Ens. Mean	69	-73	0.25761
Ens. Mean	69	-71	-0.0552737
Ens. Mean	69	-69	-0.0442543
Ens. Mean	69	21	-0.333978
Ens. Mean	69	23	-0.0228612
Ens. Mean	69	25	0.39563
Ens. Mean	69	27	0.122781
Ens. Mean	69	29	-0.216336
Ens. Mean	69	31	-0.37306
Ens. Mean	69	71	-0.546047
Ens. Mean	69	75	-0.816778
Ens. Mean	69	79	0.281479
Ens. Mean	69	81	0.256949
Ens. Mean	69	83	0.129295
Ens. Mean	69	85	-0.0642804
Ens. Mean	69	87	-0.086105
Ens. Mean	69	89	-0.0485903
Ens. Mean	69	91	0.0272149
Ens. Mean	69	93	0.00386583
Ens. Mean	69	95	0.104779
Ens. Mean	69	97	0.162871
Ens. Mean	69	99	0.207906
Ens. Mean	69	101	0.187216
Ens. Mean	69	103	-0.00560563
Ens. Mean	69	105	-0.147991
Ens. Mean	69	107	-0.282793
Ens. Mean	69	109	-0.301496
Ens. Mean	69	111	-0.299533
Ens. Mean	69	113	-0.287218
Ens. Mean	69	115	-0.281093
Ens. Mean	69	117	-0.193874
Ens. Mean	69	119	-0.029382
Ens. Mean	69	121	-0.0339474
Ens. Mean	69	123	-0.142449
Ens. Mean	69	125	-0.124592
Ens. Mean	69	127	0.221221
Ens. Mean	69	129	0.419705
Ens. Mean	69	131	0.37867
Ens. Mean	69	133	0.252464
Ens. Mean	69	135	0.276834
Ens. Mean	69	137	0.40292
Ens. Mean	69	139	0.450975
Ens. Mean	69	141	0.559196
Ens. Mean	69	143	0.781587
Ens. Mean	69	145	0.955902
Ens. Mean	69	147	1.04193
Ens. Mean	69	149	1.05338
Ens. Mean	69	151	1.06706
Ens. Mean	69	153	0.984085
Ens. Mean	69	155	0.946939
Ens. Mean	69	157	0.917628
Ens. Mean	69	159	1.52695
Ens. Mean	69	163	0.0369321
Ens. Mean	69	167	0.0795291
Ens. Mean	69	171	-0.138065
Ens. Mean	69	173	0.0103871
Ens. Mean	69	175	0.16886
Ens. Mean	69	177	0.261638
Ens. Mean	71	-111	-0.577486
Ens. Mean	71	-109	-0.347884
Ens. Mean	71	-107	-0.339945
Ens. Mean	71	-105	-0.58488
Ens. Mean	71	-87	-0.873849
Ens. Mean	71	-83	-0.596883
Ens. Mean	71	-81	0.201069
Ens. Mean	71	-79	0.119984
Ens. Mean	71	-77	-0.00502494
Ens. Mean	71	-75	0.0818627
Ens. Mean	71	69	-0.160391
Ens. Mean	71	71	-0.531992
Ens. Mean	71	75	-0.447127
Ens. Mean	71	79	-0.379049
Ens. Mean	71	81	-0.457058
Ens. Mean	71	83	-0.568572
Ens. Mean	71	85	-0.22814
Ens. Mean	71	87	-0.305339
Ens. Mean	71	89	-0.263701
Ens. Mean	71	91	-0.173033
Ens. Mean	71	93	-0.049176
Ens. Mean	71	95	-0.00218047
Ens. Mean	71	97	0.0984667
Ens. Mean	71	99	0.0181867
Ens. Mean	71	101	0.0058319
Ens. Mean	71	103	-0.145541
Ens. Mean	71	105	-0.176039
Ens. Mean	71	107	-0.213429
Ens. Mean	71	109	-0.207503
Ens. Mean	71	111	-0.210513
Ens. Mean	71	113	-0.195118
Ens. Mean	71	115	-0.194504
Ens. Mean	71	117	-0.122077
Ens. Mean	71	119	-0.0444521
Ens. Mean	71	121	0.0901368
Ens. Mean	71	123	0.130695
Ens. Mean	71	125	0.0810605
Ens. Mean	71	127	0.558558
Ens. Mean	71	141	-0.154231
Ens. Mean	71	143	0.598138
Ens. Mean	71	145	-0.00902474
Ens. Mean	71	147	0.0437967
Ens. Mean	71	149	-0.0294829
Ens. Mean	73	-123	-0.804291
Ens. Mean	73	-121	-0.766659
Ens. Mean	73	-117	-0.854414
Ens. Mean	73	-99	-0.823621
Ens. Mean	73	-87	-0.660049
Ens. Mean	73	-83	-0.325887
Ens. Mean	73	55	-0.116151
Ens. Mean	73	83	-0.283556
Ens. Mean	73	85	-0.203588
Ens. Mean	73	87	-0.277516
Ens. Mean	73	89	0.123862
Ens. Mean	73	91	0.100876
Ens. Mean	73	93	0.0903149
Ens. Mean	73	95	0.0379225
Ens. Mean	73	97	3.59405e-06
Ens. Mean	73	99	-0.0439325
Ens. Mean	73	101	-0.193058
Ens. Mean	73	103	-0.246447
Ens. Mean	73	105	-0.15639
Ens. Mean	73	111	-0.733424
Ens. Mean	75	93	-0.293042
Ens. Mean	75	95	-0.255404
Ens. Mean	75	97	-0.287499
Ens. Mean	75	99	-0.32118
Ens. Mean	75	101	-0.242714
Ens. Mean	75	103	-0.253997
Ens. Mean	75	105	-0.0728613
Ens. Mean	75	107	-0.236881
Ens. Mean	75	109	-0.651229
Ens. Mean	77	-95	-1.2391
Ens. Mean	77	-87	-1.32836
Ens. Mean	77	-85	-0.948077
Ens. Mean	79	-91	-1.22254
Ens. Mean	79	-83	-1.28036
Ens. Mean	79	-81	-0.527143
Ens. Mean	79	-79	-0.142325
Ens. Mean	79	-77	-0.51266
Ens. Mean	79	15	-0.40933
Ens. Mean	79	17	-0.283257
Ens. Mean	79	19	-0.278564
Ens. Mean	81	-85	-1.44439
Ens. Mean	81	-83	-0.413037
Ens. Mean	81	-81	-0.621872
Ens. Mean	81	-79	-0.56799
Ens. Mean	81	-77	-0.538706
Ens. Mean	81	-75	-0.692644
Ens. Mean	81	-73	-0.590699
Ens. Mean	81	-71	-0.957402

## Sheet: fig2c
lat	lon	snw_trend_pct
23	-105	-0.0376523
23	113	-0.974391
25	-107	0.816242
25	-105	0.178603
25	99	-0.0116759
25	101	0.0324061
25	103	-0.103143
25	105	-0.180179
25	107	-0.198376
25	109	-0.129253
25	111	-0.171409
25	113	-0.227807
25	117	-0.10471
27	-107	-1.92587
27	-105	0.067106
27	83	-0.0661735
27	85	-0.0895691
27	87	-0.209857
27	89	-0.334935
27	91	-0.604127
27	93	-0.70909
27	95	-0.895474
27	97	-0.712187
27	99	-0.897537
27	101	-0.689829
27	103	-0.555233
27	105	-0.393076
27	107	-0.224179
27	109	-0.169505
27	111	0.172078
27	113	-0.343975
27	115	-0.260344
27	119	-0.206183
29	-109	-6.0323
29	-107	-66.321
29	-105	0.246356
29	-103	0.448175
29	-9	-0.118586
29	35	-0.0229995
29	53	-0.138979
29	55	-0.200197
29	57	0.142091
29	59	-0.258643
29	67	-0.214187
29	69	0.180379
29	79	-0.527991
29	81	-0.704365
29	83	-0.360345
29	85	-0.168126
29	87	-0.0858997
29	89	-0.0471393
29	91	-0.111952
29	93	-0.900745
29	95	-1.09051
29	97	-0.82415
29	99	-0.677254
29	101	-0.806151
29	103	-1.00708
29	105	-0.414344
29	107	-0.266364
29	109	-0.362889
29	111	-0.361541
29	115	0.0509342
29	117	-0.379547
29	119	-0.127401
31	-111	-0.00803309
31	-109	0.123906
31	-107	0.407304
31	-105	-0.073202
31	-89	-0.0986784
31	-87	-0.0269681
31	-85	-0.00325724
31	-7	1.10477
31	-5	-0.291589
31	49	-0.0234695
31	51	-0.935552
31	53	-0.734275
31	55	-0.641794
31	57	-0.267217
31	59	-0.179862
31	61	-0.0570333
31	65	-0.21045
31	67	-0.144873
31	69	-0.151697
31	71	0.196429
31	77	-0.2198
31	79	-0.495199
31	81	-0.557624
31	83	-0.332843
31	85	-0.520383
31	87	-0.768178
31	89	-0.892972
31	91	-0.497942
31	93	-1.00889
31	95	-0.899487
31	97	-0.649705
31	99	-0.607272
31	101	-0.916247
31	103	-0.971346
31	105	-0.261803
31	107	-0.250146
31	109	-0.433546
31	111	-0.644903
31	115	-0.220261
31	117	-0.104604
31	119	-0.126416
33	-115	-0.114762
33	-113	-0.410138
33	-111	-0.219544
33	-109	-0.140531
33	-107	0.0340821
33	-105	-0.0989758
33	-103	-0.143045
33	-101	-0.168996
33	-5	-0.583853
33	-3	-0.225453
33	37	-0.22205
33	45	-0.302353
33	47	-0.733103
33	49	-0.890152
33	51	-0.729163
33	53	0.475569
33	55	-0.151507
33	57	0.44588
33	59	1.97651
33	61	-9.13926
33	63	-0.394774
33	65	-0.233637
33	67	-0.55519
33	69	-0.439235
33	71	-0.279515
33	73	-0.122117
33	75	-0.188843
33	77	-0.458234
33	79	-0.423987
33	81	-0.410159
33	83	-0.478262
33	85	-0.367174
33	87	-0.247994
33	89	-0.362294
33	91	-0.536302
33	93	-0.226653
33	95	-0.791728
33	97	-0.750195
33	99	-0.838835
33	101	-0.870981
33	103	-0.808634
33	105	-0.789284
33	107	-0.532491
33	109	-0.411349
33	111	-0.328947
33	113	-0.111123
33	115	-0.0731315
33	117	-0.126317
33	119	-0.0321525
35	-119	0.676911
35	-117	0.217859
35	-115	0.124847
35	-113	-0.301931
35	-111	-0.496376
35	-109	-0.646298
35	-107	-0.310547
35	-105	-0.306744
35	-103	-0.390437
35	-101	-0.320469
35	-99	-0.263197
35	-97	-0.0840358
35	-95	-0.0810135
35	-93	-0.141226
35	-91	-0.206967
35	-89	-0.154001
35	-87	-0.09563
35	-85	-0.087575
35	-83	-0.122152
35	-81	-0.103351
35	-79	-0.0595902
35	1	-3.76913
35	3	0.275912
35	5	1.02549
35	7	0.68247
35	9	0.0875028
35	37	-0.353596
35	45	-0.626759
35	47	-0.887209
35	49	-0.78788
35	51	-0.380238
35	53	-0.38342
35	55	-0.0383296
35	57	0.924735
35	59	-0.117769
35	61	-0.303358
35	63	-0.57916
35	65	-0.503615
35	67	-0.328671
35	69	-0.454141
35	71	-0.879241
35	73	-0.574334
35	75	-0.287561
35	77	-0.412575
35	79	-0.509391
35	81	-0.376191
35	83	-0.812527
35	85	-0.9431
35	87	-0.162338
35	89	-0.43853
35	91	-0.844215
35	93	-0.295397
35	95	-0.373348
35	97	-0.506284
35	99	-0.753679
35	101	-0.799881
35	103	-0.70732
35	105	-0.598648
35	107	-0.669646
35	109	-0.492621
35	111	-0.233328
35	113	-0.185433
35	115	-0.150144
35	117	-0.129167
35	119	-0.0900288
37	-121	-0.09917
37	-119	-0.390671
37	-117	-0.446332
37	-115	-0.448436
37	-113	-0.474572
37	-111	-0.497537
37	-109	-0.620718
37	-107	-0.582503
37	-105	-0.83787
37	-103	-0.754999
37	-101	-0.487564
37	-99	-0.269366
37	-97	-0.119765
37	-95	-0.0774255
37	-93	-0.126639
37	-91	-0.114967
37	-89	-0.137226
37	-87	-0.232497
37	-85	-0.297069
37	-83	-0.332871
37	-81	-0.344401
37	-79	-0.275619
37	-77	-0.150011
37	37	-0.569754
37	39	-0.479555
37	41	-0.703825
37	43	-0.906357
37	47	-1.02696
37	55	-0.34468
37	57	-0.365042
37	59	-0.219457
37	61	-0.280806
37	63	-0.239276
37	65	-0.637863
37	67	-0.81166
37	69	-0.927401
37	71	-0.227586
37	73	-0.24352
37	75	-0.263837
37	77	-0.326626
37	79	-0.201846
37	81	-0.615134
37	83	-0.807347
37	85	-0.519956
37	87	-0.256167
37	89	-0.537493
37	91	-0.599734
37	93	-0.234118
37	95	-0.320836
37	97	-0.310344
37	99	-0.360236
37	101	-0.320155
37	103	-0.267994
37	105	0.00345209
37	107	-0.171213
37	109	-0.331281
37	111	-0.284966
37	113	-0.221268
37	115	-0.1821
37	117	-0.224109
39	-121	-0.305393
39	-119	-0.658768
39	-117	-0.56539
39	-115	-0.703942
39	-113	-0.884277
39	-111	-0.707824
39	-109	-0.720576
39	-107	-0.573209
39	-105	-0.64036
39	-103	-0.674877
39	-101	-0.458595
39	-99	-0.272767
39	-97	-0.245669
39	-95	-0.228337
39	-93	-0.16298
39	-91	-0.192112
39	-89	-0.185783
39	-87	-0.437453
39	-85	-0.466003
39	-83	-0.472302
39	-81	-0.407295
39	-79	-0.42434
39	-77	-0.437266
39	-7	0.224193
39	-5	9.05785
39	-3	0.0123105
39	-1	-0.23002
39	29	-0.41284
39	31	-0.470763
39	33	-0.534448
39	35	-0.960592
39	37	-1.06624
39	39	-0.935837
39	41	-0.929724
39	43	-1.10172
39	45	-1.01891
39	47	-0.840732
39	55	-1.97526
39	57	-0.193563
39	59	-0.279877
39	63	0.186063
39	65	-0.439259
39	67	-0.901545
39	69	-0.729917
39	71	-0.192013
39	73	-0.167386
39	75	-0.38912
39	77	-0.186243
39	79	-0.0661682
39	81	-0.113048
39	85	-0.245843
39	87	-0.0778606
39	89	0.0373442
39	91	-0.192972
39	93	-0.119149
39	95	-0.0742933
39	97	-0.103185
39	99	0.0424723
39	101	-0.316457
39	103	-0.175474
39	105	-0.106636
39	107	-0.192364
39	109	-0.178787
39	111	-0.142174
39	113	-0.207516
39	115	-0.175357
41	-123	-0.274374
41	-121	-0.484109
41	-119	-0.902445
41	-117	-0.857257
41	-115	-0.769853
41	-113	-0.853358
41	-111	-0.750374
41	-109	-0.367989
41	-107	-0.283133
41	-105	-0.41961
41	-103	-0.495153
41	-101	-0.161817
41	-99	-0.169617
41	-97	-0.245037
41	-95	-0.230838
41	-93	-0.253317
41	-91	-0.321562
41	-89	-0.378098
41	-87	-0.563246
41	-85	-0.565736
41	-81	-0.672264
41	-79	-0.77023
41	-77	-0.906352
41	-75	-0.973764
41	-7	-0.308113
41	-5	-0.29891
41	-3	-0.262312
41	-1	-0.289696
41	21	-0.393884
41	23	-0.320032
41	43	-0.915492
41	45	-0.742082
41	47	-0.601636
41	55	-0.296351
41	57	-0.244732
41	59	-0.308386
41	61	-0.309586
41	63	-0.183616
41	65	-0.25124
41	67	-0.301461
41	69	-0.984208
41	71	-0.795127
41	73	-0.632558
41	75	-0.488672
41	77	-0.607342
41	79	-0.552199
41	81	-0.338054
41	83	-0.52628
41	85	-0.322584
41	87	-0.0726837
41	89	1.12075
41	91	-0.521673
41	93	-0.0131847
41	95	0.0950852
41	97	0.0679174
41	99	0.0862984
41	101	0.144335
41	103	0.0810813
41	105	-0.396146
41	107	-0.157727
41	109	-0.270931
41	111	-0.173982
41	113	0.0311235
41	115	0.0702664
41	117	-0.0149925
41	119	-0.0184726
41	123	-0.333329
41	125	-0.722276
41	127	-0.606331
43	-123	-0.316101
43	-121	-0.559071
43	-119	-0.926772
43	-117	-0.680948
43	-115	-1.11722
43	-113	-1.0481
43	-111	-0.411123
43	-109	-0.305799
43	-107	-0.416376
43	-105	-0.164911
43	-103	-0.0808494
43	-101	-0.0992011
43	-99	-0.0174052
43	-97	-0.00728165
43	-95	-0.0298328
43	-93	-0.172624
43	-91	-0.1681
43	-89	-0.410931
43	-85	-0.627993
43	-75	-1.04761
43	-73	-1.19984
43	1	-0.273458
43	21	-0.55597
43	23	-0.608052
43	25	-0.480849
43	27	-0.261762
43	43	-1.06007
43	45	-0.834822
43	55	-0.276092
43	57	-0.314225
43	59	-0.247635
43	61	-0.190214
43	63	-0.221852
43	65	-0.263093
43	67	-0.264161
43	69	-0.572462
43	71	-0.575258
43	73	-0.536831
43	75	-0.695575
43	79	-0.411777
43	81	-0.427045
43	83	-0.311615
43	85	-0.419876
43	87	-0.527263
43	89	-0.337242
43	91	-0.186783
43	93	-0.131798
43	95	-0.559304
43	97	-0.546547
43	99	0.0662706
43	101	-0.282597
43	103	-0.222048
43	105	-0.238347
43	107	-0.359189
43	109	-0.186264
43	111	-0.0493443
43	113	-0.0828326
43	115	-0.134597
43	117	0.00656647
43	119	0.0882347
43	121	-0.00745235
43	123	-0.157059
43	125	-0.587869
43	127	-0.521218
43	129	-0.518732
45	-123	-0.182172
45	-121	-0.435908
45	-119	-0.992984
45	-117	-1.02073
45	-115	-0.647424
45	-113	-0.551729
45	-111	-0.461304
45	-109	-0.240434
45	-107	-0.198933
45	-105	-0.139946
45	-103	-0.00927621
45	-101	-0.0344428
45	-99	-0.025186
45	-97	-0.0296322
45	-95	-0.238055
45	-93	-0.253905
45	-91	-0.276422
45	-89	-0.402189
45	-79	-0.961
45	-77	-0.909872
45	-75	-0.961343
45	-73	-1.0014
45	-71	-0.912477
45	-69	-0.897034
45	1	-0.152961
45	3	-0.27757
45	5	-0.596092
45	7	-0.680956
45	9	-0.775482
45	11	-0.302253
45	17	-0.25239
45	19	-0.334647
45	21	-0.473306
45	23	-0.729778
45	25	-0.565307
45	27	-0.373786
45	39	-0.260848
45	41	-0.919383
45	43	-0.751682
45	45	-0.373207
45	55	-0.609337
45	57	-0.539662
45	63	-0.327713
45	65	-0.439911
45	67	-0.325765
45	69	-0.270607
45	71	-0.342921
45	73	-0.425187
45	75	-0.431431
45	77	-0.818529
45	79	-0.612974
45	81	-0.497166
45	83	-0.533753
45	85	-0.629248
45	87	-0.606402
45	89	-0.35869
45	91	0.105133
45	93	0.0231138
45	95	-0.0384753
45	97	0.0253466
45	99	-0.0405203
45	101	-0.306886
45	103	-0.0804153
45	105	-0.133706
45	107	-0.169149
45	109	-0.138897
45	111	-0.154831
45	113	-0.167938
45	115	-0.130071
45	117	-0.141548
45	119	-0.190391
45	121	0.0390377
45	123	-0.0503807
45	125	-0.359459
45	127	-0.220014
45	129	-0.121344
45	131	-0.307013
45	133	-0.681713
45	135	-0.607542
47	-123	-0.704545
47	-121	-0.859333
47	-119	-0.854073
47	-117	-1.00212
47	-115	-1.09478
47	-113	-0.876315
47	-111	-0.582725
47	-109	-0.451698
47	-107	-0.221114
47	-105	-0.209713
47	-103	-0.222404
47	-101	-0.0118869
47	-99	-0.100998
47	-97	-0.24745
47	-95	-0.286521
47	-93	-0.341891
47	-83	-0.523605
47	-81	-0.756793
47	-79	-0.792968
47	-77	-0.608176
47	-75	-0.50133
47	-73	-0.516973
47	-71	-0.567729
47	-69	-0.776884
47	-67	-0.902566
47	-1	-0.42871
47	1	-0.104549
47	3	-0.197959
47	5	-0.343282
47	7	-0.975343
47	9	-0.914429
47	11	-0.961596
47	13	-1.15481
47	15	-0.635612
47	17	-0.271257
47	19	-0.248224
47	21	-0.343375
47	23	-0.80778
47	25	-0.810866
47	27	-0.476664
47	29	-0.347137
47	31	-0.310652
47	33	-0.468039
47	39	-0.712667
47	41	-0.690734
47	43	-0.561929
47	45	-0.48912
47	47	-0.525842
47	49	-0.421086
47	55	-0.965142
47	57	-1.13389
47	59	-1.31103
47	63	-1.09219
47	65	-0.957882
47	67	-0.866205
47	69	-0.725305
47	71	-0.685637
47	73	-0.502448
47	77	-0.584748
47	79	-0.574947
47	81	-0.425754
47	83	-0.0293462
47	85	0.197372
47	87	0.224781
47	89	0.0966889
47	91	-0.0931545
47	93	-0.0425501
47	95	0.0675067
47	97	0.087708
47	99	-0.0625618
47	101	-0.296056
47	103	-0.253226
47	105	-0.131482
47	107	-0.182253
47	109	-0.375073
47	111	-0.299182
47	113	-0.139134
47	115	-0.346176
47	117	-0.272664
47	119	-0.289314
47	121	-0.207297
47	123	-0.119618
47	125	-0.186827
47	127	-0.033699
47	129	0.0550617
47	131	-0.00114868
47	133	-0.299991
47	135	-0.297814
47	137	-0.201663
49	-121	-0.998292
49	-119	-0.912435
49	-117	-0.630808
49	-115	-0.730642
49	-113	-0.594187
49	-111	-0.316133
49	-109	-0.263568
49	-107	-0.184123
49	-105	-0.351532
49	-103	-0.272154
49	-101	-0.192621
49	-99	-0.176031
49	-97	-0.173843
49	-95	-0.305631
49	-93	-0.343118
49	-91	-0.332494
49	-85	-0.47061
49	-83	-0.50245
49	-81	-0.522679
49	-79	-0.527502
49	-77	-0.493787
49	-75	-0.37001
49	-73	-0.215527
49	-71	-0.233978
49	-69	-0.369969
49	-57	-1.16133
49	1	-0.151443
49	3	-0.246718
49	5	-0.275675
49	7	-0.294062
49	9	-0.544033
49	11	-0.621006
49	13	-0.749804
49	15	-0.5782
49	17	-0.594728
49	19	-0.679428
49	21	-0.757305
49	23	-0.850784
49	25	-0.821529
49	27	-0.476323
49	29	-0.528914
49	31	-0.566103
49	33	-0.710499
49	35	-0.949026
49	37	-0.86668
49	39	-0.888777
49	41	-1.0449
49	43	-1.29693
49	45	-1.38251
49	47	-1.39103
49	49	-1.32225
49	51	-1.4506
49	53	-1.50462
49	55	-1.68516
49	57	-1.45806
49	59	-1.29027
49	61	-1.33724
49	63	-1.33005
49	65	-1.14274
49	67	-0.865996
49	69	-0.608746
49	71	-0.432022
49	73	-0.246117
49	75	-0.14803
49	77	-0.181392
49	79	-0.343476
49	81	-0.247495
49	83	0.131859
49	85	0.211234
49	87	0.100965
49	89	0.0488058
49	91	0.034312
49	93	-0.0700393
49	95	0.0699866
49	97	0.0812829
49	99	0.0304919
49	101	-0.362104
49	103	-0.360956
49	105	-0.317542
49	107	-0.245766
49	109	-0.159396
49	111	-0.250373
49	113	-0.314748
49	115	-0.0697231
49	117	0.039011
49	119	0.154183
49	121	0.0900802
49	123	0.0689347
49	125	0.131164
49	127	0.0850448
49	129	0.117365
49	131	0.180597
49	133	0.091145
49	135	-0.00780332
49	137	0.042956
49	139	-0.0996468
51	-127	-0.663052
51	-125	-0.630127
51	-123	-0.469535
51	-121	-0.353325
51	-119	-0.311762
51	-117	-0.130558
51	-115	-0.0880763
51	-113	-0.154876
51	-111	-0.300133
51	-109	-0.192126
51	-107	-0.258237
51	-105	-0.394937
51	-103	-0.31477
51	-101	-0.156387
51	-99	-0.0737898
51	-95	-0.210703
51	-93	-0.186716
51	-91	-0.149847
51	-89	-0.150098
51	-87	-0.180723
51	-85	-0.217057
51	-83	-0.339581
51	-81	-0.490488
51	-77	-0.272595
51	-75	-0.116089
51	-73	-0.062895
51	-71	-0.0429393
51	-69	0.000534175
51	-67	-0.064838
51	-65	-0.235221
51	-63	-0.396458
51	-61	-0.564315
51	5	-0.347028
51	7	-0.387251
51	9	-0.349061
51	11	-0.430983
51	13	-0.427012
51	15	-0.499828
51	17	-0.558616
51	19	-0.554409
51	21	-0.560088
51	23	-0.454223
51	25	-0.478463
51	27	-0.543578
51	29	-0.710934
51	31	-1.0759
51	33	-1.44173
51	35	-1.48798
51	37	-1.61462
51	39	-1.61968
51	41	-1.66724
51	43	-1.8674
51	45	-2.14877
51	47	-2.0978
51	49	-1.94927
51	51	-1.86044
51	53	-1.66195
51	55	-1.22556
51	57	-0.885798
51	59	-0.680119
51	61	-0.784882
51	63	-0.954816
51	65	-0.883287
51	67	-0.68891
51	69	-0.556793
51	71	-0.34209
51	73	-0.308883
51	75	-0.19474
51	77	-0.34364
51	79	-0.445281
51	81	-0.291509
51	83	0.0179821
51	85	0.1678
51	87	0.154746
51	89	0.0928623
51	91	0.00845692
51	95	0.122325
51	97	0.0789485
51	99	0.057587
51	101	-0.0396453
51	103	-0.327211
51	105	-0.326292
51	107	-0.15247
51	109	-0.147313
51	111	-0.0891972
51	113	0.0998304
51	115	0.263272
51	117	0.210677
51	119	0.166099
51	121	0.0025263
51	123	0.0562851
51	125	0.143983
51	127	0.125163
51	129	0.0838763
51	131	0.0625308
51	133	0.0283127
51	135	0.0582819
51	137	0.0249359
51	139	-0.0144476
53	-127	-0.666018
53	-125	-0.485716
53	-123	-0.402085
53	-121	-0.304298
53	-119	-0.247367
53	-117	-0.239234
53	-115	-0.324954
53	-113	-0.265904
53	-111	-0.342268
53	-109	-0.353579
53	-107	-0.398247
53	-105	-0.299369
53	-103	-0.162594
53	-95	-0.0326154
53	-93	-0.074936
53	-91	-0.0948031
53	-89	-0.142305
53	-87	-0.089921
53	-85	-0.136466
53	-83	-0.19605
53	-77	-0.0421131
53	-75	0.0600914
53	-73	0.0744368
53	-71	0.0804409
53	-69	0.0816305
53	-67	0.071886
53	-65	0.0223769
53	-63	-0.100749
53	-61	-0.165194
53	-59	-0.266576
53	-57	-0.562281
53	-9	-0.313256
53	-7	-0.137224
53	-1	-0.171187
53	9	-0.487135
53	11	-0.465435
53	13	-0.432805
53	15	-0.432786
53	17	-0.428904
53	19	-0.408614
53	21	-0.477019
53	23	-0.737568
53	25	-1.13486
53	27	-1.25844
53	29	-1.51614
53	31	-1.80834
53	33	-1.91388
53	35	-1.88598
53	37	-1.91134
53	39	-1.91525
53	41	-1.91065
53	43	-1.88384
53	45	-1.77507
53	47	-1.65624
53	49	-1.57058
53	51	-1.39057
53	53	-0.908331
53	55	-0.494761
53	57	-0.30891
53	59	-0.291154
53	61	-0.334035
53	63	-0.49396
53	65	-0.595192
53	67	-0.514134
53	69	-0.440327
53	71	-0.46358
53	73	-0.448108
53	75	-0.393157
53	77	-0.298845
53	79	-0.207858
53	81	-0.0752692
53	83	-0.0681326
53	85	-0.00017273
53	87	0.00620758
53	89	-0.00538895
53	91	-0.0511579
53	93	0.0489953
53	95	0.146021
53	97	0.122534
53	99	0.0727128
53	101	-0.0380432
53	103	-0.221829
53	105	-0.177817
53	111	0.133255
53	113	0.10147
53	115	0.0960742
53	117	0.121629
53	119	0.165208
53	121	0.0459323
53	123	0.0352316
53	125	0.145976
53	127	0.0938955
53	129	0.162814
53	131	0.070561
53	133	0.0792277
53	135	0.0392785
53	137	-0.0142067
53	139	-0.133494
53	157	-0.250124
55	-129	-0.659035
55	-127	-0.443288
55	-125	-0.410319
55	-123	-0.415719
55	-121	-0.5396
55	-119	-0.584009
55	-117	-0.639763
55	-115	-0.619324
55	-113	-0.640959
55	-111	-0.684341
55	-109	-0.599383
55	-107	-0.432337
55	-105	-0.316911
55	-103	-0.117717
55	-101	-0.0688804
55	-99	-0.0952987
55	-97	-0.103141
55	-95	-0.101519
55	-93	-0.111971
55	-91	-0.108189
55	-89	-0.0892376
55	-77	0.0777929
55	-75	0.125363
55	-73	0.15164
55	-71	0.177326
55	-69	0.122969
55	-67	0.0685801
55	-65	0.08951
55	-63	0.0303115
55	-3	-0.286014
55	23	-1.17768
55	25	-1.41342
55	27	-1.5567
55	29	-1.69199
55	31	-1.72829
55	33	-1.72421
55	35	-1.69848
55	37	-1.79643
55	39	-1.81497
55	41	-1.68264
55	43	-1.57963
55	45	-1.25054
55	47	-1.1433
55	49	-0.879563
55	51	-0.710872
55	53	-0.505304
55	55	-0.322809
55	57	-0.162291
55	59	-0.0475116
55	61	-0.0954721
55	63	-0.304558
55	65	-0.440564
55	67	-0.498432
55	69	-0.495501
55	71	-0.37777
55	73	-0.284962
55	75	-0.228735
55	77	-0.162781
55	79	-0.09432
55	81	-0.0723856
55	83	-0.0389879
55	85	-0.0103673
55	87	0.0333842
55	89	0.00243797
55	91	-0.0275878
55	93	0.00495065
55	95	0.0250023
55	97	-0.000890456
55	99	-0.0295393
55	101	-0.123686
55	103	-0.064494
55	105	0.0248211
55	107	0.0632971
55	111	0.125947
55	113	0.0756194
55	115	0.00436401
55	117	0.0276423
55	119	0.152018
55	121	0.225894
55	123	0.204576
55	125	0.19015
55	127	0.156408
55	129	0.141071
55	131	-0.00752214
55	133	-0.0875435
55	135	-0.073214
55	157	-0.110105
55	159	-0.116528
57	-131	-0.472404
57	-129	-0.2401
57	-127	-0.0844544
57	-125	-0.0846743
57	-123	-0.224043
57	-121	-0.371424
57	-119	-0.474314
57	-117	-0.371867
57	-115	-0.306991
57	-113	-0.360623
57	-111	-0.290636
57	-109	-0.177441
57	-107	-0.16978
57	-105	-0.108123
57	-101	-0.0834984
57	-99	-0.0756994
57	-97	-0.0333265
57	-95	-0.0234321
57	-75	0.137313
57	-73	0.161443
57	-71	0.163781
57	-69	0.126873
57	-67	0.157295
57	-65	0.141805
57	-63	0.00733846
57	-5	-0.360079
57	-3	-0.502886
57	15	-0.743645
57	27	-1.85799
57	29	-1.8848
57	31	-1.71998
57	33	-1.46796
57	35	-1.3
57	37	-1.31327
57	39	-1.30337
57	41	-1.17017
57	43	-0.989167
57	45	-0.894401
57	47	-0.762985
57	49	-0.482594
57	51	-0.353477
57	53	-0.244355
57	55	-0.183447
57	57	-0.130299
57	59	-0.128186
57	61	-0.136876
57	63	-0.140241
57	65	-0.233217
57	67	-0.261861
57	69	-0.270228
57	71	-0.222728
57	73	-0.182826
57	75	-0.0916612
57	77	-0.136017
57	79	-0.141249
57	81	-0.120473
57	83	-0.153903
57	85	-0.155072
57	87	-0.155795
57	89	-0.143668
57	91	-0.0946973
57	93	-0.0942228
57	95	-0.0893969
57	97	-0.0946866
57	99	-0.0957317
57	101	-0.0558108
57	103	-0.0364667
57	105	0.00466492
57	107	0.0392094
57	109	0.0836928
57	111	0.116489
57	113	0.154961
57	115	0.131688
57	117	0.148609
57	119	0.122404
57	121	0.151956
57	123	0.15429
57	125	0.169141
57	127	0.144594
57	129	0.100753
57	131	0.0449975
57	133	-0.0186573
57	135	-0.110537
57	137	-0.272354
57	159	-0.149735
57	161	-0.169648
59	-135	-0.475253
59	-133	-0.333353
59	-131	-0.218532
59	-129	-0.14488
59	-127	-0.127513
59	-125	-0.153592
59	-123	-0.236831
59	-121	-0.31713
59	-119	-0.386061
59	-117	-0.293541
59	-115	-0.25528
59	-113	-0.300511
59	-111	-0.191677
59	-107	-0.058952
59	-105	-0.0506059
59	-103	-0.0609978
59	-101	-0.0826128
59	-99	-0.0839957
59	-97	-0.159456
59	-77	-0.00908605
59	-75	0.0560521
59	-73	0.0834139
59	-71	0.0588749
59	7	-0.672788
59	13	-1.10183
59	15	-1.08162
59	29	-1.71366
59	31	-1.44069
59	33	-1.186
59	35	-0.910356
59	37	-0.779832
59	41	-0.677619
59	43	-0.593959
59	45	-0.53155
59	47	-0.365231
59	49	-0.241967
59	51	-0.187523
59	53	-0.151805
59	55	-0.130977
59	57	-0.0809705
59	59	-0.0896271
59	61	-0.231159
59	63	-0.261673
59	65	-0.254505
59	67	-0.228213
59	69	-0.203746
59	71	-0.155802
59	73	-0.135878
59	75	-0.0643342
59	77	-0.0497314
59	79	-0.0867517
59	81	-0.151756
59	83	-0.115696
59	85	-0.0969995
59	87	-0.0608554
59	89	-0.0114179
59	91	0.0392187
59	93	0.0813937
59	95	0.0720015
59	97	0.0366923
59	99	0.0314677
59	101	0.0390858
59	103	0.0397827
59	105	0.0954616
59	107	0.0757002
59	109	0.110991
59	111	0.150399
59	113	0.167961
59	115	0.233264
59	117	0.231125
59	119	0.232265
59	121	0.225134
59	123	0.266894
59	125	0.302517
59	127	0.279614
59	129	0.1844
59	131	0.105213
59	133	0.049465
59	135	0.0556171
59	137	0.0198402
59	139	-0.0794584
61	-163	-0.94902
61	-161	-0.888122
61	-159	-0.769584
61	-157	-0.732534
61	-155	-0.360359
61	-153	-0.337226
61	-151	-0.602211
61	-149	-0.58406
61	-145	-0.371089
61	-143	-0.214495
61	-141	-0.236385
61	-139	-0.389835
61	-137	-0.140451
61	-135	-0.184026
61	-133	-0.14989
61	-131	-0.156907
61	-129	-0.137509
61	-127	-0.147916
61	-125	-0.126475
61	-123	-0.150441
61	-121	-0.127448
61	-119	-0.155681
61	-117	-0.176943
61	-111	-0.159557
61	-109	-0.0378596
61	-107	0.0497879
61	-105	0.133792
61	-103	0.114623
61	-101	0.0926292
61	-99	0.0567448
61	-97	0.015441
61	-95	-0.119048
61	-77	-0.00854708
61	-75	0.0367268
61	-73	0.0639185
61	7	-0.59662
61	9	-0.302091
61	11	-0.388741
61	13	-0.570277
61	15	-0.764348
61	23	-1.39403
61	25	-1.13052
61	27	-1.03005
61	37	-0.545687
61	39	-0.452319
61	41	-0.419996
61	43	-0.34553
61	45	-0.29556
61	47	-0.16788
61	49	-0.105378
61	51	-0.0778392
61	53	-0.138282
61	55	-0.134832
61	57	-0.0304879
61	59	-0.00181969
61	61	-0.0716885
61	63	-0.111115
61	65	-0.0379598
61	67	-0.00991508
61	69	-0.0392115
61	71	-0.0714372
61	73	-0.0372811
61	75	-0.0796643
61	77	-0.0398159
61	79	0.00221759
61	81	-0.0037829
61	83	0.00196023
61	85	-0.00276226
61	87	0.00938144
61	89	0.0240393
61	91	0.0375535
61	93	0.0520557
61	95	0.0531656
61	97	0.046611
61	99	0.0818383
61	101	0.0908268
61	103	0.100508
61	105	0.123682
61	107	0.160995
61	109	0.181447
61	111	0.244125
61	113	0.301298
61	115	0.30507
61	117	0.305289
61	119	0.343008
61	121	0.323496
61	123	0.368092
61	125	0.357194
61	127	0.339842
61	129	0.254126
61	131	0.182571
61	133	0.177634
61	135	0.226473
61	137	0.186558
61	139	0.123917
61	141	0.133888
61	143	0.129181
61	145	0.0847305
61	147	0.0906077
61	149	0.0940448
61	151	0.0456062
61	153	0.0893892
61	155	0.0983161
61	165	-0.093904
63	-159	-0.431162
63	-157	-0.451126
63	-155	-0.199398
63	-153	-0.0970855
63	-151	-0.0624788
63	-149	-0.0548565
63	-147	-0.0278563
63	-145	-0.0156385
63	-143	-0.0914048
63	-141	-0.0608158
63	-139	-0.00608476
63	-137	-0.0183598
63	-135	-0.038669
63	-133	-0.0360958
63	-131	-0.0293995
63	-129	-0.0339974
63	-127	0.00601213
63	-125	0.0378525
63	-123	0.0293169
63	-121	-0.0253917
63	-119	-0.000440068
63	-117	0.00777077
63	-115	0.0181118
63	-113	0.0263079
63	-111	0.0462632
63	-109	0.0867032
63	-107	0.139742
63	-105	0.172632
63	-103	0.165283
63	-101	0.105772
63	-99	0.0855106
63	-97	0.118722
63	-95	0.124246
63	11	-0.489537
63	13	-0.34382
63	15	-0.310815
63	17	-0.64982
63	25	-0.838756
63	27	-0.653245
63	29	-0.586257
63	31	-0.436999
63	33	-0.443035
63	35	-0.401002
63	37	-0.318397
63	39	-0.307089
63	41	-0.263879
63	43	-0.194267
63	45	-0.11116
63	47	-0.0530063
63	49	-0.0282543
63	51	-0.0649415
63	53	-0.0506121
63	55	-0.022535
63	57	0.0333546
63	59	0.0816284
63	61	0.0503979
63	63	0.0215093
63	65	0.092506
63	67	0.115186
63	69	0.0859831
63	71	0.0525698
63	73	0.0348202
63	75	0.0535627
63	77	0.0296628
63	79	0.051053
63	81	0.0509595
63	83	0.00770047
63	85	0.0105759
63	87	0.0069262
63	89	0.0377207
63	91	0.0360541
63	93	0.0422959
63	95	0.0358753
63	97	0.0750253
63	99	0.0621308
63	101	0.0911027
63	103	0.119388
63	105	0.157699
63	107	0.185622
63	109	0.20721
63	111	0.234282
63	113	0.248031
63	115	0.355126
63	117	0.338411
63	119	0.268303
63	121	0.272975
63	123	0.314927
63	125	0.313274
63	127	0.376541
63	129	0.388437
63	131	0.262497
63	133	0.309491
63	135	0.347978
63	137	0.277602
63	139	0.259203
63	141	0.309833
63	143	0.250056
63	145	0.197587
63	147	0.173499
63	149	0.149898
63	151	0.155702
63	153	0.228242
63	155	0.215586
63	157	0.212329
63	159	0.235097
63	161	0.212326
63	163	0.198547
63	167	0.21692
63	169	0.189927
63	171	0.150845
63	173	0.117455
63	175	0.0513071
65	-159	-0.165922
65	-157	-0.197303
65	-155	-0.188991
65	-153	-0.149948
65	-151	-0.126242
65	-149	-0.0777311
65	-147	-0.0325385
65	-145	0.0274567
65	-143	0.0356397
65	-141	0.0462668
65	-139	0.0155001
65	-137	-0.00705938
65	-135	0.0171117
65	-133	0.00607189
65	-131	0.00634126
65	-129	-0.00742859
65	-127	-0.0328127
65	-125	-0.0478365
65	-119	-0.0447428
65	-117	-0.00982133
65	-115	-0.00982341
65	-113	0.029688
65	-111	0.0671633
65	-109	0.0450977
65	-107	0.0383931
65	-105	0.0440919
65	-103	0.0633057
65	-101	0.032256
65	-99	0.0418263
65	-97	0.0989629
65	-95	0.133151
65	-93	0.114215
65	-91	0.108871
65	-71	-0.0420134
65	-69	-0.0151657
65	-21	-0.326295
65	-19	-0.355235
65	-17	-0.51752
65	-15	-0.726309
65	13	-0.814289
65	15	-0.410945
65	17	-0.205395
65	19	-0.244783
65	27	-0.39404
65	29	-0.264412
65	31	-0.179674
65	33	-0.211327
65	41	-0.191
65	43	-0.139569
65	45	-0.091509
65	47	-0.035015
65	49	-0.0190977
65	51	-0.0218872
65	53	-0.0471463
65	55	-0.070869
65	57	-0.0393036
65	59	0.0575569
65	61	0.095585
65	63	0.120899
65	65	0.142575
65	67	0.160454
65	69	0.157925
65	71	0.17726
65	73	0.158943
65	75	0.156651
65	77	0.124266
65	79	0.158853
65	81	0.122346
65	83	0.118898
65	85	0.11416
65	87	0.0995732
65	89	0.115378
65	91	0.100104
65	93	0.114443
65	95	0.114656
65	97	0.12823
65	99	0.146908
65	101	0.125995
65	103	0.149748
65	105	0.210492
65	107	0.217344
65	109	0.195156
65	111	0.173859
65	113	0.192346
65	115	0.272392
65	117	0.266664
65	119	0.259218
65	121	0.241967
65	123	0.308942
65	125	0.362749
65	127	0.280541
65	129	0.208401
65	131	0.219885
65	133	0.241677
65	135	0.248364
65	137	0.355492
65	139	0.34654
65	141	0.342554
65	143	0.279378
65	145	0.287136
65	147	0.283172
65	149	0.298586
65	151	0.332532
65	153	0.320939
65	155	0.339096
65	157	0.296905
65	159	0.312835
65	161	0.366906
65	163	0.382225
65	165	0.385895
65	167	0.322218
65	169	0.266485
65	171	0.243918
65	173	0.210433
65	175	0.217641
67	-177	0.23997
67	-159	0.0476565
67	-157	0.112228
67	-155	0.101782
67	-153	0.0740349
67	-151	0.122464
67	-149	0.154454
67	-147	0.090726
67	-145	0.0788331
67	-143	0.0170237
67	-141	0.0305191
67	-139	0.0505894
67	-137	-0.0119948
67	-135	-0.000674073
67	-133	-0.0208302
67	-131	-0.00442843
67	-129	0.01213
67	-127	0.0211364
67	-125	-0.0111311
67	-119	0.0550975
67	-117	0.053754
67	-115	0.0272205
67	-113	-0.00299501
67	-111	-0.00643821
67	-105	0.000144077
67	-103	0.0195618
67	-101	0.0603632
67	-99	0.0988338
67	-97	0.105035
67	-93	0.120124
67	-91	0.0674533
67	-89	0.0439105
67	-69	-0.0943266
67	-67	-0.0123266
67	17	-0.221467
67	19	-0.0856677
67	21	-0.0819321
67	23	-0.159461
67	25	-0.321292
67	27	-0.262329
67	29	-0.179836
67	31	-0.0994885
67	33	-0.0576845
67	37	-0.09343
67	39	-0.114905
67	49	-0.174984
67	51	-0.115105
67	53	-0.0948161
67	55	-0.0741681
67	57	-0.0411063
67	59	0.00394822
67	61	0.0568942
67	63	0.101907
67	65	0.126593
67	67	0.20384
67	69	0.225743
67	75	0.179918
67	77	0.179276
67	79	0.209941
67	81	0.200717
67	83	0.188598
67	85	0.186259
67	87	0.156001
67	89	0.13672
67	91	0.13472
67	93	0.170302
67	95	0.192017
67	97	0.170354
67	99	0.182948
67	101	0.205636
67	103	0.20204
67	105	0.170165
67	107	0.165568
67	109	0.148821
67	111	0.13807
67	113	0.159636
67	115	0.199685
67	117	0.238468
67	119	0.206523
67	121	0.230383
67	123	0.296985
67	125	0.376759
67	127	0.380297
67	129	0.349847
67	131	0.37054
67	133	0.362929
67	135	0.372356
67	137	0.379795
67	139	0.350458
67	141	0.380346
67	143	0.424708
67	145	0.470061
67	147	0.501722
67	149	0.47027
67	151	0.419519
67	153	0.4924
67	155	0.489387
67	157	0.454429
67	159	0.43333
67	161	0.415433
67	163	0.390346
67	165	0.325721
67	167	0.359415
67	169	0.373435
67	171	0.355781
67	173	0.348199
67	175	0.391747
67	177	0.386833
69	-161	0.192737
69	-159	0.150811
69	-157	0.110762
69	-155	0.0965387
69	-153	0.0751827
69	-151	0.0704315
69	-149	0.0427298
69	-147	0.0141918
69	-145	0.0519644
69	-131	0.0413531
69	-129	0.0713438
69	-127	0.051749
69	-121	0.167309
69	-93	0.0734469
69	-83	-0.194194
69	-73	-0.29046
69	-71	-0.098667
69	-69	-0.0342211
69	21	-0.151279
69	23	-0.0704392
69	25	-0.111435
69	27	-0.109182
69	29	-0.126167
69	31	-0.114869
69	71	0.106993
69	75	0.1919
69	79	0.183129
69	81	0.202909
69	83	0.174296
69	85	0.162038
69	87	0.11299
69	89	0.132693
69	91	0.203848
69	93	0.231196
69	95	0.208609
69	97	0.167317
69	99	0.149443
69	101	0.224571
69	103	0.229101
69	105	0.222638
69	107	0.198256
69	109	0.219597
69	111	0.213054
69	113	0.206061
69	115	0.194204
69	117	0.245831
69	119	0.285512
69	121	0.304855
69	123	0.382449
69	125	0.3978
69	127	0.497331
69	129	0.459748
69	131	0.463678
69	133	0.469784
69	135	0.465966
69	137	0.536007
69	139	0.505386
69	141	0.485152
69	143	0.447004
69	145	0.478213
69	147	0.460029
69	149	0.425722
69	151	0.462318
69	153	0.49692
69	155	0.535029
69	157	0.452607
69	159	0.473575
69	163	0.345471
69	167	0.416823
69	171	0.395575
69	173	0.354992
69	175	0.402548
69	177	0.321269
71	-111	0.0750637
71	-109	0.0932036
71	-107	0.0863523
71	-105	0.0877706
71	-87	-0.033695
71	-83	-0.164989
71	-81	-0.23066
71	-79	-0.153673
71	-77	-0.11538
71	-75	-0.154252
71	69	0.0344777
71	71	0.0611797
71	75	0.173618
71	79	0.179239
71	81	0.1763
71	83	0.190914
71	85	0.174626
71	87	0.171095
71	89	0.15033
71	91	0.130074
71	93	0.104037
71	95	0.124334
71	97	0.105386
71	99	0.181008
71	101	0.250159
71	103	0.271983
71	105	0.291325
71	107	0.251186
71	109	0.199387
71	111	0.174998
71	113	0.231249
71	115	0.275675
71	117	0.32477
71	119	0.308855
71	121	0.331
71	123	0.33828
71	125	0.388581
71	127	0.423509
71	141	0.567794
71	143	0.532501
71	145	0.460418
71	147	0.457415
71	149	0.467036
73	-123	0.12164
73	-121	0.0694744
73	-117	-0.00636358
73	-99	-0.0100017
73	-87	-0.125371
73	-83	-0.173142
73	55	-0.629087
73	83	0.157281
73	85	0.194397
73	87	0.188988
73	89	0.222369
73	91	0.226303
73	93	0.23532
73	95	0.259636
73	97	0.302432
73	99	0.327448
73	101	0.310297
73	103	0.29429
73	105	0.304096
73	111	0.34321
75	93	0.229258
75	95	0.22932
75	97	0.230138
75	99	0.241867
75	101	0.221352
75	103	0.142925
75	105	0.122569
75	107	0.154923
75	109	0.188986
77	-95	-0.0968451
77	-87	0.0331479
77	-85	0.0414677
79	-91	-0.418087
79	-83	-0.162625
79	-81	-0.0389135
79	-79	-0.0564901
79	-77	-0.16706
79	15	-1.03389
79	17	-1.34407
79	19	-0.927481
81	-85	-0.707159
81	-83	-0.769537
81	-81	-0.163805
81	-79	-0.217534
81	-77	-0.333986
81	-75	-0.362924
81	-73	-0.208806
81	-71	-0.180093

## Sheet: fig2d
lat	lon	snw_trend_pct
23	-105	-0.377856
23	113	-0.0156671
25	-107	0.155815
25	-105	-0.159647
25	99	-0.230135
25	101	0.0594804
25	103	0.12958
25	105	0.235869
25	107	-0.0452019
25	109	-0.23472
25	111	-0.165882
25	113	-0.180388
25	117	0.162234
27	-107	0.0212469
27	-105	-0.0455418
27	83	0.307085
27	85	0.0653515
27	87	0.130809
27	89	0.065901
27	91	0.0156364
27	93	0.0665647
27	95	0.0553153
27	97	-0.140525
27	99	0.077464
27	101	0.033755
27	103	-0.0531043
27	105	-0.00329411
27	107	-0.139347
27	109	-0.235268
27	111	-0.175225
27	113	0.289129
27	115	0.0334816
27	119	-0.09181
29	-109	-0.251219
29	-107	-0.18843
29	-105	-0.204557
29	-103	-0.0601399
29	-9	0.30068
29	35	0.0148593
29	53	0.133
29	55	-0.162807
29	57	0.279051
29	59	0.170231
29	67	1.19204
29	69	0.0733687
29	79	0.0938517
29	81	0.226661
29	83	0.15742
29	85	0.293639
29	87	0.386623
29	89	0.479431
29	91	0.234271
29	93	0.112366
29	95	0.0536634
29	97	-0.146931
29	99	-0.04184
29	101	-0.0177114
29	103	-0.0112929
29	105	0.0345048
29	107	-0.104673
29	109	-0.209733
29	111	-0.301348
29	115	-0.0792353
29	117	0.0151279
29	119	-0.103264
31	-111	-0.00778783
31	-109	0.0461782
31	-107	-0.0828473
31	-105	-0.0207058
31	-89	-0.0224118
31	-87	0.0539038
31	-85	0.423827
31	-7	-0.12057
31	-5	-0.105681
31	49	-0.201483
31	51	-0.128402
31	53	-0.0997589
31	55	-0.930042
31	57	-0.647662
31	59	0.501382
31	61	0.220859
31	65	-0.125458
31	67	-0.0209724
31	69	-0.408281
31	71	0.308596
31	77	0.214634
31	79	0.279264
31	81	0.376787
31	83	0.211144
31	85	0.115463
31	87	0.183787
31	89	0.413038
31	91	0.192131
31	93	0.325923
31	95	0.287868
31	97	-0.0693975
31	99	0.0860944
31	101	0.0683066
31	103	0.315448
31	105	-0.0647813
31	107	-0.148757
31	109	-0.185559
31	111	-0.205959
31	115	-0.0114244
31	117	-0.0858686
31	119	-0.0489764
33	-115	0.0842407
33	-113	0.500907
33	-111	0.157838
33	-109	0.0575695
33	-107	1.02279
33	-105	-0.1564
33	-103	-0.214264
33	-101	-0.193721
33	-5	0.196516
33	-3	-0.313979
33	37	-0.227505
33	45	-0.210329
33	47	-0.0781459
33	49	-0.124063
33	51	-0.249414
33	53	-0.00202307
33	55	-0.00513138
33	57	0.767796
33	59	-0.111183
33	61	-0.169563
33	63	-0.216453
33	65	-0.18296
33	67	-0.110344
33	69	-0.228997
33	71	-0.00711535
33	73	-0.290803
33	75	0.105914
33	77	0.242599
33	79	0.070497
33	81	0.239679
33	83	0.104331
33	85	0.136797
33	87	0.118684
33	89	0.133707
33	91	0.229389
33	93	0.419731
33	95	0.206994
33	97	0.0840607
33	99	0.0275819
33	101	-0.199649
33	103	0.122695
33	105	-0.135764
33	107	-0.0903308
33	109	-0.107781
33	111	-0.0169969
33	113	0.246812
33	115	0.258838
33	117	0.230486
33	119	0.182695
35	-119	2.91418
35	-117	-0.107372
35	-115	-0.229185
35	-113	-0.196162
35	-111	-0.14575
35	-109	-0.326029
35	-107	-0.28515
35	-105	-0.286226
35	-103	-0.32734
35	-101	-0.158364
35	-99	-0.0680757
35	-97	-0.00835146
35	-95	-0.0518601
35	-93	-0.0584413
35	-91	-0.109219
35	-89	-0.112245
35	-87	-0.129413
35	-85	-0.183447
35	-83	-0.107265
35	-81	-0.143085
35	-79	-0.5144
35	1	-0.821883
35	3	-3.86157
35	5	0.266462
35	7	0.451654
35	9	-0.449005
35	37	-0.396712
35	45	-0.228385
35	47	-0.219202
35	49	-0.052144
35	51	-0.210388
35	53	-0.167751
35	55	-1.05222
35	57	-0.0757858
35	59	0.062899
35	61	-0.113959
35	63	-0.118267
35	65	-0.0421743
35	67	0.0476123
35	69	-0.267869
35	71	-0.260648
35	73	-0.0209659
35	75	0.189156
35	77	0.0343076
35	79	0.0157183
35	81	0.19403
35	83	0.12061
35	85	-0.0105131
35	87	0.0398583
35	89	-0.334878
35	91	-0.290296
35	93	0.128946
35	95	0.219414
35	97	0.174434
35	99	-0.0626068
35	101	-0.270415
35	103	-0.240293
35	105	-0.114126
35	107	0.0439734
35	109	-0.0211958
35	111	0.181232
35	113	0.226334
35	115	0.125891
35	117	0.060779
35	119	-0.0323938
37	-121	-0.056135
37	-119	-0.153305
37	-117	-0.0100504
37	-115	0.0464823
37	-113	-0.167053
37	-111	-0.0738737
37	-109	-0.256231
37	-107	-0.181735
37	-105	-0.156445
37	-103	-0.0179794
37	-101	-0.020889
37	-99	-0.0692666
37	-97	-0.0526216
37	-95	-0.104196
37	-93	-0.150317
37	-91	-0.136147
37	-89	-0.138466
37	-87	-0.094065
37	-85	-0.226717
37	-83	-0.278361
37	-81	-0.15559
37	-79	-0.0789134
37	-77	-0.141261
37	37	-0.175878
37	39	-0.113474
37	41	-0.376874
37	43	-0.338943
37	47	-0.355347
37	55	-0.137042
37	57	-0.147446
37	59	-0.0605585
37	61	0.198795
37	63	0.110933
37	65	0.191794
37	67	-0.140452
37	69	0.0634899
37	71	0.0493508
37	73	-0.0423852
37	75	-0.0749776
37	77	0.269885
37	79	0.302553
37	81	0.264736
37	83	-0.0782626
37	85	-0.0064283
37	87	0.267318
37	89	0.225197
37	91	-0.0475581
37	93	0.144016
37	95	0.202885
37	97	0.105445
37	99	0.0159848
37	101	-0.142098
37	103	-0.385699
37	105	-0.225817
37	107	-0.131778
37	109	-0.113167
37	111	0.0752056
37	113	0.154618
37	115	0.0635956
37	117	-0.00372434
39	-121	-0.151139
39	-119	-0.082675
39	-117	-0.112074
39	-115	-0.0353663
39	-113	-0.139126
39	-111	-0.276172
39	-109	-0.307961
39	-107	-0.105641
39	-105	-0.220204
39	-103	-0.254001
39	-101	-0.269421
39	-99	-0.407108
39	-97	-0.282274
39	-95	-0.248986
39	-93	-0.320041
39	-91	-0.29171
39	-89	-0.206588
39	-87	-0.144599
39	-85	-0.0679783
39	-83	-0.273917
39	-81	-0.417235
39	-79	-0.411897
39	-77	-0.411868
39	-7	0.0417437
39	-5	-0.0323632
39	-3	0.288525
39	-1	0.226471
39	29	0.369899
39	31	0.214487
39	33	0.0696219
39	35	-0.294385
39	37	-0.376326
39	39	-0.296431
39	41	-0.133136
39	43	-0.2809
39	45	-0.163476
39	47	-0.14457
39	55	0.858665
39	57	0.0989775
39	59	0.0684861
39	63	-5.54457
39	65	-0.198207
39	67	-0.0112134
39	69	-0.0849172
39	71	0.0194194
39	73	-0.0339733
39	75	0.115723
39	77	0.209536
39	79	-0.0931995
39	81	0.316107
39	85	0.249253
39	87	0.0601966
39	89	0.0485599
39	91	0.090488
39	93	0.168283
39	95	-0.0737493
39	97	-0.23705
39	99	-0.361783
39	101	-0.358698
39	103	-0.332567
39	105	-0.300787
39	107	-0.141683
39	109	-0.0457638
39	111	-0.0397336
39	113	0.133087
39	115	-0.0291367
41	-123	0.0742833
41	-121	0.045334
41	-119	0.00839771
41	-117	-0.112747
41	-115	-0.179958
41	-113	-0.28441
41	-111	-0.0631038
41	-109	-0.330959
41	-107	-0.220121
41	-105	-0.403842
41	-103	-0.3873
41	-101	-0.567348
41	-99	-0.376582
41	-97	-0.252976
41	-95	-0.435733
41	-93	-0.320035
41	-91	-0.214398
41	-89	-0.147842
41	-87	-0.145605
41	-85	-0.117732
41	-81	-0.357573
41	-79	-0.496854
41	-77	-0.448202
41	-75	-0.445681
41	-7	0.9989
41	-5	0.431939
41	-3	0.261276
41	-1	0.249091
41	21	-0.316083
41	23	-0.346391
41	43	0.0258111
41	45	-0.00823207
41	47	-0.0994036
41	55	0.107903
41	57	-2.35487
41	59	0.731698
41	61	-4.63574
41	63	0.123956
41	65	0.0886347
41	67	-0.00574702
41	69	-0.0397216
41	71	0.130367
41	73	0.0765383
41	75	0.0275716
41	77	-0.0162072
41	79	-0.0106094
41	81	-0.114156
41	83	0.0145868
41	85	-0.450449
41	87	-16.7968
41	89	0.769454
41	91	-0.387559
41	93	-2.09711
41	95	-0.0641464
41	97	-0.342846
41	99	-0.318988
41	101	-0.0402367
41	103	0.524506
41	105	0.624062
41	107	-0.212323
41	109	-0.204321
41	111	-0.0439052
41	113	0.0355365
41	115	-0.129434
41	117	-0.166624
41	119	0.0452775
41	123	0.206733
41	125	0.113174
41	127	-0.0849251
43	-123	-0.100914
43	-121	-0.18264
43	-119	-0.0680778
43	-117	-0.269548
43	-115	-0.354474
43	-113	-0.258566
43	-111	-0.101154
43	-109	-0.180591
43	-107	-0.487763
43	-105	-0.471175
43	-103	-0.318572
43	-101	-0.30379
43	-99	-0.27424
43	-97	-0.288102
43	-95	-0.411126
43	-93	-0.453274
43	-91	-0.465688
43	-89	-0.442027
43	-85	-0.353307
43	-75	-0.407174
43	-73	-0.480804
43	1	0.209801
43	21	-0.385818
43	23	-0.498814
43	25	-0.29319
43	27	-0.122847
43	43	-0.0254941
43	45	0.121629
43	55	0.107239
43	57	0.254467
43	59	0.270433
43	61	0.0753439
43	63	-0.0150096
43	65	0.108798
43	67	0.0222921
43	69	0.0439486
43	71	0.0574948
43	73	0.0530347
43	75	0.0612419
43	79	-0.184965
43	81	-0.0988896
43	83	-0.231236
43	85	-0.256628
43	87	-0.301797
43	89	-0.324765
43	91	-0.332453
43	93	-0.45004
43	95	-0.431939
43	97	-0.379727
43	99	0.569537
43	101	-0.378945
43	103	-0.0723905
43	105	-0.074667
43	107	-0.0466535
43	109	-0.269221
43	111	-0.16722
43	113	-0.0868771
43	115	0.0422721
43	117	-0.000152614
43	119	0.0218979
43	121	0.138826
43	123	-0.0444483
43	125	-0.137629
43	127	0.0638636
43	129	-0.0599913
45	-123	-0.0297933
45	-121	-0.0948034
45	-119	-0.123848
45	-117	-0.405624
45	-115	-0.310383
45	-113	-0.192745
45	-111	-0.314446
45	-109	-0.536504
45	-107	-0.452904
45	-105	-0.287855
45	-103	-0.310401
45	-101	-0.272025
45	-99	-0.403455
45	-97	-0.380127
45	-95	-0.399481
45	-93	-0.398806
45	-91	-0.471972
45	-89	-0.461331
45	-79	-0.289902
45	-77	-0.341793
45	-75	-0.394361
45	-73	-0.441838
45	-71	-0.484702
45	-69	-0.55018
45	1	0.223987
45	3	0.207626
45	5	0.139947
45	7	-0.185448
45	9	0.0248779
45	11	-0.0138398
45	17	-0.146021
45	19	-0.14664
45	21	-0.204683
45	23	-0.388123
45	25	-0.266903
45	27	-0.190841
45	39	-0.0873937
45	41	-0.262088
45	43	-0.11244
45	45	-0.110795
45	55	0.095451
45	57	-0.113873
45	63	-0.132991
45	65	-0.0817432
45	67	-0.0494493
45	69	0.0202829
45	71	0.00437973
45	73	-0.253567
45	75	-0.22246
45	77	-0.181554
45	79	-0.159375
45	81	-0.0792891
45	83	-0.0140358
45	85	0.0447393
45	87	-0.0304486
45	89	-0.185217
45	91	-0.306501
45	93	-0.342307
45	95	-0.262579
45	97	-0.21789
45	99	-0.226851
45	101	-0.185472
45	103	-0.0610047
45	105	-0.0539781
45	107	-0.0205153
45	109	0.0438039
45	111	-0.0555177
45	113	-0.146084
45	115	-0.291587
45	117	-0.0589596
45	119	0.119036
45	121	-0.0240261
45	123	-0.29665
45	125	-0.224693
45	127	0.0312391
45	129	0.0524807
45	131	-0.0908724
45	133	-0.13592
45	135	-0.118365
47	-123	-0.0291841
47	-121	-0.106648
47	-119	-0.127282
47	-117	-0.374582
47	-115	-0.351279
47	-113	-0.26496
47	-111	-0.380591
47	-109	-0.202072
47	-107	-0.257952
47	-105	-0.343837
47	-103	-0.313138
47	-101	-0.324874
47	-99	-0.475523
47	-97	-0.481596
47	-95	-0.641136
47	-93	-0.549559
47	-83	-0.192723
47	-81	-0.164683
47	-79	-0.138776
47	-77	-0.174283
47	-75	-0.17194
47	-73	-0.163633
47	-71	-0.157279
47	-69	-0.245163
47	-67	-0.176794
47	-1	0.0221096
47	1	0.220719
47	3	0.138874
47	5	0.0829489
47	7	-0.138452
47	9	-0.0837633
47	11	0.0297155
47	13	0.0359585
47	15	-0.099142
47	17	-0.158356
47	19	-0.0448442
47	21	-0.236622
47	23	-0.34383
47	25	-0.352472
47	27	-0.192461
47	29	-0.0414916
47	31	-0.185144
47	33	-0.232605
47	39	-0.279637
47	41	-0.18378
47	43	-0.160985
47	45	-0.154645
47	47	-0.214411
47	49	-0.272235
47	55	-0.403179
47	57	-0.470615
47	59	-0.457043
47	63	-0.325496
47	65	-0.173051
47	67	-0.303088
47	69	-0.219
47	71	-0.154761
47	73	-0.39691
47	77	-0.605553
47	79	-0.539986
47	81	-0.346571
47	83	-0.22585
47	85	-0.135836
47	87	-0.0255502
47	89	0.00155897
47	91	-0.0422089
47	93	-0.23587
47	95	-0.181707
47	97	-0.104787
47	99	-0.207989
47	101	-0.370564
47	103	-0.186458
47	105	0.0714045
47	107	-0.0103122
47	109	-0.195319
47	111	-0.185246
47	113	-0.0590113
47	115	0.00540834
47	117	0.131735
47	119	0.195416
47	121	0.0563909
47	123	0.0707544
47	125	0.21593
47	127	0.259374
47	129	0.127664
47	131	0.123859
47	133	0.033064
47	135	0.0210342
47	137	-0.0860777
49	-121	-0.165588
49	-119	-0.207686
49	-117	-0.112628
49	-115	-0.157361
49	-113	-0.270517
49	-111	-0.327752
49	-109	-0.422693
49	-107	-0.364057
49	-105	-0.389032
49	-103	-0.471849
49	-101	-0.457076
49	-99	-0.574296
49	-97	-0.477936
49	-95	-0.570594
49	-93	-0.572081
49	-91	-0.348095
49	-85	-0.0365768
49	-83	0.00428049
49	-81	0.0628976
49	-79	0.0314353
49	-77	0.000103723
49	-75	0.0474565
49	-73	0.122168
49	-71	0.0442249
49	-69	0.018086
49	-57	-0.195905
49	1	0.192192
49	3	0.148428
49	5	0.141183
49	7	0.0540532
49	9	-0.0861806
49	11	-0.137669
49	13	-0.122235
49	15	-0.165293
49	17	-0.269888
49	19	-0.265697
49	21	-0.365803
49	23	-0.327976
49	25	-0.295942
49	27	-0.160573
49	29	-0.137181
49	31	-0.140229
49	33	-0.0997139
49	35	-0.109384
49	37	-0.167199
49	39	-0.224973
49	41	-0.380612
49	43	-0.371945
49	45	-0.495774
49	47	-0.554514
49	49	-0.572195
49	51	-0.569572
49	53	-0.575466
49	55	-0.404456
49	57	-0.455542
49	59	-0.388417
49	61	-0.310363
49	63	-0.332638
49	65	-0.226446
49	67	-0.257928
49	69	-0.29544
49	71	-0.264318
49	73	-0.223157
49	75	-0.348954
49	77	-0.293017
49	79	-0.321271
49	81	-0.138699
49	83	0.00485745
49	85	0.0553177
49	87	0.0905502
49	89	0.0170589
49	91	-0.0933887
49	93	-0.505474
49	95	-0.101025
49	97	-0.0148079
49	99	0.0351698
49	101	-0.00885931
49	103	-0.195075
49	105	-0.0605479
49	107	-0.0537638
49	109	-0.0509621
49	111	0.00739553
49	113	0.219135
49	115	0.168932
49	117	0.362621
49	119	0.147335
49	121	0.0992443
49	123	0.139981
49	125	0.249606
49	127	0.197037
49	129	0.167687
49	131	0.162336
49	133	0.287183
49	135	0.181203
49	137	0.0921728
49	139	-0.0056657
51	-127	-0.145504
51	-125	0.0511665
51	-123	-0.000432576
51	-121	-0.124869
51	-119	-0.0951111
51	-117	-0.100167
51	-115	-0.0363407
51	-113	-0.143594
51	-111	-0.21148
51	-109	-0.217689
51	-107	-0.358783
51	-105	-0.384132
51	-103	-0.248858
51	-101	-0.309255
51	-99	-0.223478
51	-95	-0.201621
51	-93	-0.179231
51	-91	-0.0546323
51	-89	0.0327066
51	-87	-0.0167233
51	-85	0.0436391
51	-83	0.074004
51	-81	0.0762066
51	-77	0.136493
51	-75	0.0836691
51	-73	0.0706163
51	-71	0.0760243
51	-69	0.058903
51	-67	0.0906725
51	-65	0.169796
51	-63	0.243025
51	-61	0.143057
51	5	0.0180121
51	7	-0.0394911
51	9	-0.113993
51	11	-0.0654081
51	13	-0.0489122
51	15	-0.0284952
51	17	-0.0839277
51	19	-0.145822
51	21	-0.254814
51	23	-0.258185
51	25	-0.177554
51	27	-0.10298
51	29	0.0684298
51	31	0.0103541
51	33	-0.200741
51	35	-0.249241
51	37	-0.324944
51	39	-0.363793
51	41	-0.467195
51	43	-0.574222
51	45	-0.555408
51	47	-0.497922
51	49	-0.57926
51	51	-0.480352
51	53	-0.454782
51	55	-0.372266
51	57	-0.260571
51	59	-0.335106
51	61	-0.359515
51	63	-0.200325
51	65	-0.302689
51	67	-0.381591
51	69	-0.259843
51	71	-0.283394
51	73	-0.198622
51	75	-0.158156
51	77	-0.160377
51	79	-0.270234
51	81	0.031798
51	83	0.0688667
51	85	0.0698266
51	87	0.0532922
51	89	-0.00139322
51	91	-0.146837
51	95	0.00474863
51	97	0.0991079
51	99	0.137743
51	101	0.107252
51	103	-0.112566
51	105	-0.0740084
51	107	-0.0953855
51	109	0.00992772
51	111	0.0441967
51	113	-0.0381859
51	115	0.154561
51	117	0.248276
51	119	0.222902
51	121	0.154918
51	123	0.0867777
51	125	0.00444351
51	127	0.0311379
51	129	0.0844171
51	131	0.0888736
51	133	0.290178
51	135	0.24234
51	137	0.286942
51	139	0.246323
53	-127	0.164557
53	-125	-0.000519871
53	-123	-0.123477
53	-121	-0.00604976
53	-119	0.0410146
53	-117	0.00789313
53	-115	-0.393101
53	-113	-0.278881
53	-111	-0.242388
53	-109	-0.425457
53	-107	-0.507335
53	-105	-0.410089
53	-103	-0.322218
53	-95	0.133789
53	-93	0.144637
53	-91	0.188728
53	-89	0.217408
53	-87	0.17488
53	-85	0.0917707
53	-83	0.0919047
53	-77	0.0762168
53	-75	0.113365
53	-73	0.0541809
53	-71	0.0273836
53	-69	0.0115041
53	-67	-0.021584
53	-65	0.00414433
53	-63	0.0262649
53	-61	0.0683826
53	-59	0.0637071
53	-57	-0.0202565
53	-9	0.0413068
53	-7	-0.0314447
53	-1	0.0875146
53	9	0.043848
53	11	-0.0512819
53	13	-0.0609109
53	15	-0.0880211
53	17	-0.113489
53	19	-0.196915
53	21	-0.202763
53	23	-0.353245
53	25	-0.479019
53	27	-0.418981
53	29	-0.382022
53	31	-0.326204
53	33	-0.278968
53	35	-0.260203
53	37	-0.285648
53	39	-0.296788
53	41	-0.404438
53	43	-0.393418
53	45	-0.284879
53	47	-0.210025
53	49	-0.216021
53	51	-0.236532
53	53	-0.0996464
53	55	-0.0413097
53	57	-0.0788731
53	59	-0.236136
53	61	-0.347432
53	63	-0.323515
53	65	-0.155093
53	67	-0.145823
53	69	-0.24448
53	71	-0.209961
53	73	-0.207718
53	75	-0.283153
53	77	-0.214744
53	79	-0.0950197
53	81	-0.0382901
53	83	-0.0142962
53	85	0.031927
53	87	0.0232927
53	89	-0.0190353
53	91	0.0957963
53	93	0.161745
53	95	0.169113
53	97	0.133647
53	99	0.0942104
53	101	0.0301246
53	103	0.137599
53	105	0.24137
53	111	0.112049
53	113	0.159088
53	115	0.141705
53	117	0.159936
53	119	0.224847
53	121	0.0970887
53	123	0.00248944
53	125	0.0818579
53	127	0.0639777
53	129	0.153089
53	131	0.184334
53	133	0.25516
53	135	0.310295
53	137	0.327155
53	139	0.304148
53	157	0.155805
55	-129	0.159232
55	-127	0.177
55	-125	0.069769
55	-123	-0.0564678
55	-121	-0.132544
55	-119	-0.181542
55	-117	-0.198473
55	-115	-0.23581
55	-113	-0.428065
55	-111	-0.527227
55	-109	-0.496119
55	-107	-0.44133
55	-105	-0.281893
55	-103	-0.137129
55	-101	-0.0462939
55	-99	0.0306698
55	-97	0.0986321
55	-95	0.101715
55	-93	0.0984205
55	-91	0.0960779
55	-89	0.156986
55	-77	0.0259021
55	-75	0.0732505
55	-73	0.0699665
55	-71	0.0452822
55	-69	-0.00760587
55	-67	-0.0126754
55	-65	0.00075906
55	-63	-0.0189917
55	-3	0.175202
55	23	-0.533019
55	25	-0.588796
55	27	-0.618331
55	29	-0.472957
55	31	-0.251513
55	33	-0.237063
55	35	-0.206271
55	37	-0.188731
55	39	-0.30782
55	41	-0.318637
55	43	-0.328389
55	45	-0.239736
55	47	-0.172175
55	49	-0.0922097
55	51	-0.117317
55	53	-0.0701642
55	55	-0.0232697
55	57	-0.0417996
55	59	-0.0572354
55	61	-0.132154
55	63	-0.127332
55	65	-0.0818683
55	67	-0.091199
55	69	-0.0749509
55	71	-0.0103822
55	73	0.149912
55	75	0.139088
55	77	0.139691
55	79	0.113305
55	81	0.147149
55	83	0.116668
55	85	0.123035
55	87	0.114514
55	89	0.0895796
55	91	0.148743
55	93	0.224642
55	95	0.162652
55	97	0.176552
55	99	0.18547
55	101	0.173701
55	103	0.204026
55	105	0.177271
55	107	0.182007
55	111	0.211157
55	113	0.265632
55	115	0.202907
55	117	0.171104
55	119	0.128058
55	121	0.13946
55	123	0.137667
55	125	0.102154
55	127	0.196731
55	129	0.270093
55	131	0.221819
55	133	0.133334
55	135	0.219654
55	157	0.180908
55	159	0.100498
57	-131	0.20183
57	-129	0.182501
57	-127	0.103352
57	-125	0.0422833
57	-123	-0.0288889
57	-121	-0.175813
57	-119	-0.0843078
57	-117	-0.101041
57	-115	-0.148671
57	-113	-0.281856
57	-111	-0.334841
57	-109	-0.281532
57	-107	-0.230949
57	-105	-0.175288
57	-101	-0.0353484
57	-99	0.0568594
57	-97	0.162791
57	-95	0.175851
57	-75	0.112093
57	-73	0.0930023
57	-71	0.0271854
57	-69	-0.0422824
57	-67	-0.0366197
57	-65	-0.0451545
57	-63	-0.0771577
57	-5	-0.210665
57	-3	-0.0270598
57	15	-0.12924
57	27	-0.243283
57	29	-0.156166
57	31	-0.131764
57	33	-0.0756074
57	35	-0.0268641
57	37	-0.029571
57	39	-0.153366
57	41	-0.190961
57	43	-0.232068
57	45	-0.249208
57	47	-0.152684
57	49	-0.0805033
57	51	-0.0784964
57	53	-0.0791863
57	55	-0.0966682
57	57	-0.0571457
57	59	-0.025859
57	61	-0.0760752
57	63	0.020443
57	65	-0.0224444
57	67	-0.00163551
57	69	0.0322495
57	71	0.010814
57	73	0.0641321
57	75	0.109193
57	77	0.176792
57	79	0.171386
57	81	0.184115
57	83	0.162693
57	85	0.133903
57	87	0.153515
57	89	0.168842
57	91	0.188373
57	93	0.167967
57	95	0.108726
57	97	0.0999017
57	99	0.108051
57	101	0.137409
57	103	0.13798
57	105	0.146833
57	107	0.126708
57	109	0.115588
57	111	0.137686
57	113	0.129286
57	115	0.0747415
57	117	0.037899
57	119	0.0352084
57	121	0.0648786
57	123	0.0881885
57	125	0.125646
57	127	0.202852
57	129	0.186489
57	131	0.129531
57	133	0.0907366
57	135	0.0664248
57	137	0.130891
57	159	0.0780724
57	161	0.0613597
59	-135	0.155161
59	-133	0.169298
59	-131	0.144439
59	-129	0.133915
59	-127	0.0482627
59	-125	0.0131885
59	-123	0.00541046
59	-121	-0.0424536
59	-119	-0.0892873
59	-117	-0.0134617
59	-115	-0.0575556
59	-113	-0.0892151
59	-111	-0.123108
59	-107	-0.0423696
59	-105	0.00375008
59	-103	0.0471548
59	-101	0.0816248
59	-99	0.10702
59	-97	0.0952805
59	-77	0.0908501
59	-75	0.101381
59	-73	0.0432233
59	-71	-0.0315662
59	7	0.00887559
59	13	0.0239462
59	15	0.0919667
59	29	-0.0291392
59	31	-0.0445234
59	33	-0.00308668
59	35	0.023796
59	37	0.0110697
59	41	0.0105617
59	43	-0.047295
59	45	-0.0401161
59	47	-0.00695915
59	49	0.0524451
59	51	0.0547768
59	53	0.00561504
59	55	0.00540393
59	57	0.0577993
59	59	0.084098
59	61	0.0630992
59	63	0.0585302
59	65	0.0189887
59	67	0.00479524
59	69	0.0103183
59	71	0.00533879
59	73	0.0436287
59	75	0.0396244
59	77	0.0712486
59	79	0.0782603
59	81	0.085496
59	83	0.0503497
59	85	0.0403984
59	87	0.0359376
59	89	0.0748652
59	91	0.0981246
59	93	0.0889568
59	95	0.102375
59	97	0.107497
59	99	0.110757
59	101	0.0882821
59	103	0.0960011
59	105	0.116735
59	107	0.0921593
59	109	0.076879
59	111	0.115441
59	113	0.114508
59	115	0.0967415
59	117	0.0269209
59	119	0.00849593
59	121	0.0382856
59	123	0.0435756
59	125	0.0746428
59	127	0.156811
59	129	0.138541
59	131	0.0547332
59	133	0.0246173
59	135	0.00068721
59	137	0.00723566
59	139	-0.0232044
61	-163	0.265286
61	-161	0.155445
61	-159	0.148491
61	-157	0.110163
61	-155	0.0822547
61	-153	0.0153713
61	-151	0.0155741
61	-149	0.0248124
61	-145	0.0419956
61	-143	-0.0282368
61	-141	0.00319533
61	-139	-0.0687322
61	-137	0.0623726
61	-135	0.0651538
61	-133	0.0924832
61	-131	0.0488505
61	-129	0.0481916
61	-127	0.00324103
61	-125	-0.0251675
61	-123	-0.0637904
61	-121	-0.0900733
61	-119	-0.139205
61	-117	-0.143359
61	-111	-0.104236
61	-109	-0.0775458
61	-107	-0.0190254
61	-105	0.00315612
61	-103	0.0504827
61	-101	0.108053
61	-99	0.115125
61	-97	0.137545
61	-95	0.131197
61	-77	0.0421907
61	-75	0.0144517
61	-73	-0.0873359
61	7	0.00115872
61	9	0.13733
61	11	0.0938999
61	13	0.0255233
61	15	0.0450433
61	23	-0.14087
61	25	-0.00942072
61	27	-0.0159554
61	37	0.0290842
61	39	0.0261144
61	41	0.0192161
61	43	-0.00158844
61	45	0.0243656
61	47	0.0272166
61	49	0.0704915
61	51	0.0617115
61	53	0.0232118
61	55	0.0175027
61	57	0.0523139
61	59	0.0718124
61	61	0.0574804
61	63	0.0380873
61	65	0.00714704
61	67	-0.056017
61	69	-0.0192392
61	71	-0.0247955
61	73	-0.00852084
61	75	0.0172318
61	77	0.0359176
61	79	0.0920954
61	81	0.102101
61	83	0.0688774
61	85	0.103402
61	87	0.106828
61	89	0.131811
61	91	0.124007
61	93	0.141073
61	95	0.113252
61	97	0.109208
61	99	0.129574
61	101	0.108652
61	103	0.130079
61	105	0.126583
61	107	0.132141
61	109	0.121597
61	111	0.0846857
61	113	0.0644288
61	115	0.0375812
61	117	0.00167652
61	119	-0.0264721
61	121	0.00981289
61	123	0.0126827
61	125	0.052256
61	127	0.0919429
61	129	0.13155
61	131	0.089102
61	133	0.0772707
61	135	0.0566561
61	137	0.0608064
61	139	-0.0346449
61	141	0.0343896
61	143	0.0511323
61	145	0.0432903
61	147	0.0802631
61	149	0.111987
61	151	0.100636
61	153	0.104524
61	155	0.156436
61	165	0.161789
63	-159	0.0857992
63	-157	0.126402
63	-155	0.153809
63	-153	0.0754314
63	-151	0.0219356
63	-149	0.0321258
63	-147	0.0570547
63	-145	0.111515
63	-143	0.0826942
63	-141	0.0637807
63	-139	0.00966183
63	-137	0.0114831
63	-135	0.0429475
63	-133	0.0750994
63	-131	0.096321
63	-129	0.0944896
63	-127	0.00919235
63	-125	-0.0136081
63	-123	-0.0151088
63	-121	-0.0826765
63	-119	-0.125547
63	-117	-0.115942
63	-115	-0.0703071
63	-113	0.00750681
63	-111	0.0912795
63	-109	0.110584
63	-107	0.10519
63	-105	0.08314
63	-103	0.0449351
63	-101	0.0163397
63	-99	-0.0247648
63	-97	-0.0460824
63	-95	-0.0373051
63	11	0.0939652
63	13	0.14651
63	15	0.123982
63	17	0.0744644
63	25	-0.0881289
63	27	-0.0950247
63	29	-0.0724395
63	31	-0.074316
63	33	-0.0628822
63	35	-0.0655589
63	37	-0.0722872
63	39	-0.0705485
63	41	-0.0109741
63	43	-0.0181286
63	45	0.0218452
63	47	0.0296676
63	49	-0.00831747
63	51	-0.0635359
63	53	-0.0929785
63	55	-0.0938575
63	57	-0.0662591
63	59	-0.0694947
63	61	-0.076358
63	63	-0.0686926
63	65	-0.0299181
63	67	-0.0548025
63	69	-0.0887738
63	71	-0.113037
63	73	-0.0943706
63	75	-0.0652247
63	77	-0.00992102
63	79	0.0315567
63	81	0.0778247
63	83	0.113818
63	85	0.15145
63	87	0.187749
63	89	0.157965
63	91	0.123647
63	93	0.144793
63	95	0.12334
63	97	0.111961
63	99	0.124731
63	101	0.110452
63	103	0.0975068
63	105	0.10962
63	107	0.118565
63	109	0.0717144
63	111	0.0396857
63	113	-0.0320728
63	115	-0.0844629
63	117	-0.0626448
63	119	-0.0559772
63	121	-0.0135384
63	123	0.0118022
63	125	0.0610035
63	127	0.118272
63	129	0.178233
63	131	0.24295
63	133	0.193328
63	135	0.15703
63	137	0.0542813
63	139	0.0255028
63	141	0.0444963
63	143	0.0227228
63	145	0.00390434
63	147	0.0537716
63	149	0.0294095
63	151	-0.0371851
63	153	-0.0401188
63	155	-0.0113797
63	157	0.095963
63	159	0.136225
63	161	0.159177
63	163	0.174741
63	167	0.125767
63	169	0.101224
63	171	0.0655555
63	173	0.0238086
63	175	-0.0330557
65	-159	0.00490795
65	-157	0.0228127
65	-155	0.0193866
65	-153	0.0194829
65	-151	0.0184574
65	-149	0.0716818
65	-147	0.137456
65	-145	0.0879219
65	-143	0.0210339
65	-141	0.0617842
65	-139	0.0733257
65	-137	0.0943939
65	-135	0.0728001
65	-133	0.0843923
65	-131	0.103601
65	-129	0.059111
65	-127	0.0275256
65	-125	0.01194
65	-119	0.0466466
65	-117	0.0683877
65	-115	0.114519
65	-113	0.127996
65	-111	0.127612
65	-109	0.133205
65	-107	0.109097
65	-105	0.0491925
65	-103	0.0338799
65	-101	-0.0743467
65	-99	-0.157764
65	-97	-0.158641
65	-95	-0.152329
65	-93	-0.088041
65	-91	-0.0949961
65	-71	0.00092499
65	-69	-0.0138929
65	-21	0.360396
65	-19	0.427505
65	-17	0.277758
65	-15	0.0534335
65	13	0.102644
65	15	0.12735
65	17	0.0834924
65	19	0.104213
65	27	-0.00262439
65	29	-0.0223974
65	31	-0.0529179
65	33	-0.0892983
65	41	-0.064406
65	43	-0.0157498
65	45	-0.0447895
65	47	-0.028451
65	49	-0.0185884
65	51	-0.0150655
65	53	-0.018783
65	55	-0.0239778
65	57	-0.0288548
65	59	-0.0406389
65	61	-0.127903
65	63	-0.179877
65	65	-0.174321
65	67	-0.178992
65	69	-0.167737
65	71	-0.156171
65	73	-0.121018
65	75	-0.105203
65	77	-0.0514095
65	79	0.00971879
65	81	0.0535793
65	83	0.101725
65	85	0.123502
65	87	0.157508
65	89	0.162583
65	91	0.159609
65	93	0.124703
65	95	0.080649
65	97	0.0715857
65	99	0.0746768
65	101	0.0761154
65	103	0.0729254
65	105	0.0412373
65	107	0.0213598
65	109	0.0210484
65	111	0.0352357
65	113	0.00472103
65	115	-0.0211953
65	117	0.0352804
65	119	0.0317235
65	121	0.0523482
65	123	0.116168
65	125	0.0503381
65	127	-0.0391556
65	129	-0.0124171
65	131	0.089887
65	133	0.0880171
65	135	0.058782
65	137	-0.0668288
65	139	-0.0659444
65	141	-0.0617713
65	143	-0.0304957
65	145	-0.0339738
65	147	-0.0784376
65	149	-0.0428136
65	151	-0.012732
65	153	-0.0220328
65	155	-0.0729833
65	157	-0.0543108
65	159	-0.00929747
65	161	0.0571937
65	163	0.0914342
65	165	0.0475645
65	167	0.041793
65	169	0.027125
65	171	-0.0263894
65	173	-0.0121055
65	175	-0.0120479
67	-177	-0.140076
67	-159	-0.0116374
67	-157	-0.0555726
67	-155	-0.0475049
67	-153	-0.140477
67	-151	-0.147011
67	-149	-0.101687
67	-147	-0.0588288
67	-145	-0.00981588
67	-143	0.0476254
67	-141	0.0727791
67	-139	0.0726389
67	-137	0.0821764
67	-135	0.0409834
67	-133	0.0588931
67	-131	0.075833
67	-129	0.0896736
67	-127	0.117809
67	-125	0.108902
67	-119	0.200697
67	-117	0.186905
67	-115	0.156624
67	-113	0.119041
67	-111	0.115724
67	-105	0.103997
67	-103	0.0833449
67	-101	0.0163299
67	-99	-0.0498573
67	-97	-0.0857132
67	-93	-0.0967748
67	-91	-0.136505
67	-89	-0.0877593
67	-69	0.0165868
67	-67	-0.102877
67	17	0.080575
67	19	0.0513142
67	21	0.00413361
67	23	0.0707039
67	25	0.054929
67	27	-0.0203531
67	29	-0.0305519
67	31	-0.0657565
67	33	-0.0801397
67	37	-0.0563145
67	39	-0.0477582
67	49	-0.00593281
67	51	0.0303434
67	53	0.0189623
67	55	-0.00940449
67	57	-0.063327
67	59	-0.12184
67	61	-0.139782
67	63	-0.167478
67	65	-0.178598
67	67	-0.168421
67	69	-0.165742
67	75	-0.101868
67	77	-0.08765
67	79	-0.0296807
67	81	0.00172022
67	83	0.0437094
67	85	0.074319
67	87	0.124297
67	89	0.149644
67	91	0.120947
67	93	0.0690758
67	95	0.063829
67	97	0.055182
67	99	0.0306117
67	101	0.0376639
67	103	0.0376322
67	105	0.0237911
67	107	0.00338023
67	109	0.000660427
67	111	0.00428741
67	113	-0.0304814
67	115	-0.0209352
67	117	0.0362082
67	119	0.067046
67	121	0.116235
67	123	0.102349
67	125	0.0252404
67	127	-0.00809813
67	129	0.00641968
67	131	0.0122502
67	133	-0.0266698
67	135	-0.0590492
67	137	-0.0316103
67	139	-0.0721828
67	141	-0.100029
67	143	-0.0273043
67	145	-0.0490869
67	147	-0.0896387
67	149	-0.107929
67	151	-0.123256
67	153	-0.119795
67	155	-0.0961295
67	157	-0.0991076
67	159	-0.073799
67	161	-0.0625495
67	163	-0.0304041
67	165	-0.000892122
67	167	0.0402336
67	169	0.0158218
67	171	-0.0274545
67	173	0.0187957
67	175	0.0287874
67	177	-0.0134443
69	-161	0.0262357
69	-159	0.0279142
69	-157	0.00903711
69	-155	-0.0494565
69	-153	-0.105614
69	-151	-0.119388
69	-149	-0.135095
69	-147	-0.139518
69	-145	-0.0858547
69	-131	0.0936978
69	-129	0.158389
69	-127	0.179148
69	-121	0.0965781
69	-93	-0.0213189
69	-83	0.127159
69	-73	-0.0406104
69	-71	-0.07119
69	-69	-0.0512648
69	21	-0.0231292
69	23	-0.0467097
69	25	-0.0615794
69	27	-0.0861812
69	29	-0.136209
69	31	-0.154091
69	71	-0.112913
69	75	-0.0607479
69	79	-0.0683163
69	81	-0.0273881
69	83	0.0349069
69	85	0.0816457
69	87	0.100241
69	89	0.0942581
69	91	0.0560237
69	93	0.0115106
69	95	-0.00071034
69	97	-0.00248352
69	99	0.021165
69	101	0.0483937
69	103	0.0702218
69	105	0.0798619
69	107	0.0284573
69	109	-0.0130653
69	111	0.00475793
69	113	0.0257729
69	115	0.0182424
69	117	0.0430005
69	119	0.0516487
69	121	0.0660369
69	123	0.065242
69	125	0.0577251
69	127	0.0641565
69	129	0.0254882
69	131	0.075573
69	133	0.0438724
69	135	0.0048674
69	137	-0.0239575
69	139	-0.0765471
69	141	-0.0557471
69	143	-0.0662983
69	145	-0.117505
69	147	-0.15791
69	149	-0.104104
69	151	-0.0599935
69	153	-0.0733135
69	155	-0.083696
69	157	-0.0352477
69	159	-0.0199485
69	163	0.00729747
69	167	0.0471666
69	171	0.0864152
69	173	0.0794526
69	175	0.0245143
69	177	-0.0483411
71	-111	0.112394
71	-109	0.13039
71	-107	0.174955
71	-105	0.196456
71	-87	0.0998875
71	-83	0.404991
71	-81	0.428556
71	-79	0.412337
71	-77	0.261373
71	-75	0.0373154
71	69	-0.0234567
71	71	-0.00957273
71	75	-0.020782
71	79	0.00765506
71	81	0.0342585
71	83	0.0615796
71	85	0.0697353
71	87	0.0783002
71	89	0.0987291
71	91	0.120051
71	93	0.130737
71	95	0.163115
71	97	0.176457
71	99	0.221288
71	101	0.243005
71	103	0.235034
71	105	0.133351
71	107	0.0907
71	109	0.109788
71	111	0.0821184
71	113	0.0832263
71	115	0.0806313
71	117	0.053876
71	119	0.0617597
71	121	0.0357641
71	123	0.016727
71	125	0.00412203
71	127	0.0161575
71	141	0.0075536
71	143	0.00164543
71	145	-0.0933229
71	147	-0.0578481
71	149	-0.0334774
73	-123	0.0858573
73	-121	0.105266
73	-117	0.079299
73	-99	0.219118
73	-87	0.139794
73	-83	0.317585
73	55	0.173661
73	83	0.0838244
73	85	0.0626245
73	87	0.0196187
73	89	0.0189829
73	91	0.0319483
73	93	0.0426723
73	95	0.0600159
73	97	0.0884711
73	99	0.105653
73	101	0.114251
73	103	0.131636
73	105	0.120087
73	111	0.1005
75	93	-0.0228267
75	95	0.000573994
75	97	-0.00558126
75	99	0.00519352
75	101	0.0389381
75	103	0.0365123
75	105	0.0298053
75	107	0.0139653
75	109	0.0338084
77	-95	0.0503655
77	-87	0.0690124
77	-85	0.0793215
79	-91	0.486157
79	-83	0.105747
79	-81	0.0713926
79	-79	0.079466
79	-77	0.033179
79	15	0.523861
79	17	0.473694
79	19	0.316822
81	-85	-0.15072
81	-83	-0.221971
81	-81	-0.374568
81	-79	-0.321561
81	-77	-0.17933
81	-75	-0.159627
81	-73	-0.164791
81	-71	-0.216576

## Sheet: fig2e_hist_pic_corr
model	i	snw_trend_pct
ACCESS-CM2_r1i1p1f1	0	0.143369
ACCESS-CM2_r1i1p1f1	1	0.114077
ACCESS-CM2_r1i1p1f1	2	0.147964
ACCESS-CM2_r1i1p1f1	3	0.111287
ACCESS-CM2_r1i1p1f1	4	0.151403
ACCESS-CM2_r1i1p1f1	5	0.175852
ACCESS-CM2_r1i1p1f1	6	0.184355
ACCESS-CM2_r1i1p1f1	7	0.178771
ACCESS-CM2_r1i1p1f1	8	0.164141
ACCESS-CM2_r1i1p1f1	9	0.171576
ACCESS-CM2_r1i1p1f1	10	0.116768
ACCESS-CM2_r1i1p1f1	11	0.0942257
ACCESS-CM2_r1i1p1f1	12	0.0855043
ACCESS-CM2_r1i1p1f1	13	0.0355823
ACCESS-CM2_r1i1p1f1	14	0.095173
ACCESS-CM2_r1i1p1f1	15	0.0560385
ACCESS-CM2_r1i1p1f1	16	0.0356795
ACCESS-CM2_r1i1p1f1	17	-0.0278556
ACCESS-CM2_r1i1p1f1	18	0.0166508
ACCESS-CM2_r1i1p1f1	19	0.00238548
ACCESS-CM2_r1i1p1f1	20	0.0436733
ACCESS-CM2_r1i1p1f1	21	-0.0262358
ACCESS-CM2_r1i1p1f1	22	-0.0231928
ACCESS-CM2_r1i1p1f1	23	-0.0629583
ACCESS-CM2_r1i1p1f1	24	0.0305943
ACCESS-CM2_r1i1p1f1	25	0.0903591
ACCESS-CM2_r1i1p1f1	26	0.0907246
ACCESS-CM2_r1i1p1f1	27	0.079842
ACCESS-CM2_r1i1p1f1	28	0.116722
ACCESS-CM2_r1i1p1f1	29	0.0894007
ACCESS-CM2_r1i1p1f1	30	0.0596859
ACCESS-CM2_r1i1p1f1	31	0.074134
ACCESS-CM2_r1i1p1f1	32	0.0888956
ACCESS-CM2_r1i1p1f1	33	0.138273
ACCESS-CM2_r1i1p1f1	34	0.106626
ACCESS-CM2_r1i1p1f1	35	0.0529479
ACCESS-CM2_r1i1p1f1	36	0.0216226
ACCESS-CM2_r1i1p1f1	37	0.0861629
ACCESS-CM2_r1i1p1f1	38	0.117106
ACCESS-CM2_r1i1p1f1	39	0.143356
ACCESS-CM2_r1i1p1f1	40	0.0939351
ACCESS-CM2_r1i1p1f1	41	0.0863574
ACCESS-CM2_r1i1p1f1	42	0.00942741
ACCESS-CM2_r1i1p1f1	43	-0.0134348
ACCESS-CM2_r1i1p1f1	44	0.0503587
ACCESS-CM2_r1i1p1f1	45	0.132321
ACCESS-CM2_r1i1p1f1	46	0.111295
ACCESS-CM2_r1i1p1f1	47	0.11455
ACCESS-CM2_r1i1p1f1	48	0.0056249
ACCESS-CM2_r1i1p1f1	49	-0.0177826
ACCESS-CM2_r1i1p1f1	50	-0.0252064
ACCESS-CM2_r1i1p1f1	51	-0.0742676
ACCESS-CM2_r1i1p1f1	52	-0.118214
ACCESS-CM2_r1i1p1f1	53	-0.189908
ACCESS-CM2_r1i1p1f1	54	-0.129606
ACCESS-CM2_r1i1p1f1	55	-0.135889
ACCESS-CM2_r1i1p1f1	56	-0.163838
ACCESS-CM2_r1i1p1f1	57	-0.225559
ACCESS-CM2_r1i1p1f1	58	-0.194524
ACCESS-CM2_r1i1p1f1	59	-0.192817
ACCESS-CM2_r1i1p1f1	60	-0.182916
ACCESS-CM2_r1i1p1f1	61	-0.220121
ACCESS-CM2_r1i1p1f1	62	-0.226916
ACCESS-CM2_r1i1p1f1	63	-0.219878
ACCESS-CM2_r1i1p1f1	64	-0.206146
ACCESS-CM2_r1i1p1f1	65	-0.167036
ACCESS-CM2_r1i1p1f1	66	-0.190973
ACCESS-CM2_r1i1p1f1	67	-0.185837
ACCESS-CM2_r1i1p1f1	68	-0.116875
ACCESS-CM2_r1i1p1f1	69	-0.0814335
ACCESS-CM2_r1i1p1f1	70	-0.019579
ACCESS-CM2_r1i1p1f1	71	0.00924661
ACCESS-CM2_r1i1p1f1	72	-0.04932
ACCESS-CM2_r1i1p1f1	73	0.0102143
ACCESS-CM2_r1i1p1f1	74	0.0374601
ACCESS-CM2_r1i1p1f1	75	-0.0280994
ACCESS-CM2_r1i1p1f1	76	-0.0892387
ACCESS-CM2_r1i1p1f1	77	-0.0753108
ACCESS-CM2_r1i1p1f1	78	-0.0419669
ACCESS-CM2_r1i1p1f1	79	0.0145913
ACCESS-CM2_r1i1p1f1	80	0.00180692
ACCESS-CM2_r1i1p1f1	81	0.0798654
ACCESS-CM2_r1i1p1f1	82	-0.0650189
ACCESS-CM2_r1i1p1f1	83	-0.0584596
ACCESS-CM2_r1i1p1f1	84	0.061136
ACCESS-CM2_r1i1p1f1	85	-0.0245805
ACCESS-CM2_r1i1p1f1	86	-0.00512883
ACCESS-CM2_r1i1p1f1	87	0.00993796
ACCESS-CM2_r1i1p1f1	88	0.0259955
ACCESS-CM2_r1i1p1f1	89	0.0173425
ACCESS-CM2_r1i1p1f1	90	0.0152584
ACCESS-CM2_r1i1p1f1	91	0.0151281
ACCESS-CM2_r1i1p1f1	92	0.0375862
ACCESS-CM2_r1i1p1f1	93	0.0124715
ACCESS-CM2_r1i1p1f1	94	0.0380155
ACCESS-CM2_r1i1p1f1	95	0.0559929
ACCESS-CM2_r1i1p1f1	96	-0.0694162
ACCESS-CM2_r1i1p1f1	97	-0.121053
ACCESS-CM2_r1i1p1f1	98	-0.145974
ACCESS-CM2_r1i1p1f1	99	-0.164646
ACCESS-CM2_r1i1p1f1	100	-0.167015
ACCESS-CM2_r1i1p1f1	101	-0.248286
ACCESS-CM2_r1i1p1f1	102	-0.195453
ACCESS-CM2_r1i1p1f1	103	-0.198569
ACCESS-CM2_r1i1p1f1	104	-0.183949
ACCESS-CM2_r1i1p1f1	105	-0.178901
ACCESS-CM2_r1i1p1f1	106	-0.200613
ACCESS-CM2_r1i1p1f1	107	-0.20844
ACCESS-CM2_r1i1p1f1	108	-0.143675
ACCESS-CM2_r1i1p1f1	109	-0.100882
ACCESS-CM2_r1i1p1f1	110	-0.077344
ACCESS-CM2_r1i1p1f1	111	-0.0137271
ACCESS-CM2_r1i1p1f1	112	0.00566153
ACCESS-CM2_r1i1p1f1	113	0.0277978
ACCESS-CM2_r1i1p1f1	114	0.106802
ACCESS-CM2_r1i1p1f1	115	0.0596176
ACCESS-CM2_r1i1p1f1	116	-0.00178428
ACCESS-CM2_r1i1p1f1	117	0.0157263
ACCESS-CM2_r1i1p1f1	118	0.0274272
ACCESS-CM2_r1i1p1f1	119	0.064379
ACCESS-CM2_r1i1p1f1	120	0.100966
ACCESS-CM2_r1i1p1f1	121	0.117851
ACCESS-CM2_r1i1p1f1	122	0.0768378
ACCESS-CM2_r1i1p1f1	123	0.0931426
ACCESS-CM2_r1i1p1f1	124	0.0897466
ACCESS-CM2_r1i1p1f1	125	-0.010675
ACCESS-CM2_r1i1p1f1	126	0.0733362
ACCESS-CM2_r1i1p1f1	127	0.0998154
ACCESS-CM2_r1i1p1f1	128	0.173505
ACCESS-CM2_r1i1p1f1	129	0.190769
ACCESS-CM2_r1i1p1f1	130	0.178717
ACCESS-CM2_r1i1p1f1	131	0.136011
ACCESS-CM2_r1i1p1f1	132	0.224979
ACCESS-CM2_r1i1p1f1	133	0.230683
ACCESS-CM2_r1i1p1f1	134	0.213383
ACCESS-CM2_r1i1p1f1	135	0.270361
ACCESS-CM2_r1i1p1f1	136	0.147722
ACCESS-CM2_r1i1p1f1	137	0.151921
ACCESS-CM2_r1i1p1f1	138	0.158
ACCESS-CM2_r1i1p1f1	139	0.16026
ACCESS-CM2_r1i1p1f1	140	0.167492
ACCESS-CM2_r1i1p1f1	141	0.112137
ACCESS-CM2_r1i1p1f1	142	0.0654404
ACCESS-CM2_r1i1p1f1	143	0.0712215
ACCESS-CM2_r1i1p1f1	144	0.125255
ACCESS-CM2_r1i1p1f1	145	0.129964
ACCESS-CM2_r1i1p1f1	146	0.113546
ACCESS-CM2_r1i1p1f1	147	0.131605
ACCESS-CM2_r1i1p1f1	148	0.125193
ACCESS-CM2_r1i1p1f1	149	0.13514
ACCESS-CM2_r1i1p1f1	150	0.178972
ACCESS-CM2_r1i1p1f1	151	0.168744
ACCESS-CM2_r1i1p1f1	152	0.156056
ACCESS-CM2_r1i1p1f1	153	0.109013
ACCESS-CM2_r1i1p1f1	154	0.145209
ACCESS-CM2_r1i1p1f1	155	0.0600978
ACCESS-CM2_r1i1p1f1	156	-0.00922866
ACCESS-CM2_r1i1p1f1	157	-0.0196157
ACCESS-CM2_r1i1p1f1	158	0.0280463
ACCESS-CM2_r1i1p1f1	159	0.0937739
ACCESS-CM2_r1i1p1f1	160	0.00922165
ACCESS-CM2_r1i1p1f1	161	-0.0552008
ACCESS-CM2_r1i1p1f1	162	-0.0373586
ACCESS-CM2_r1i1p1f1	163	0.03078
ACCESS-CM2_r1i1p1f1	164	0.0469666
ACCESS-CM2_r1i1p1f1	165	-0.0317025
ACCESS-CM2_r1i1p1f1	166	-0.0104189
ACCESS-CM2_r1i1p1f1	167	0.0359366
ACCESS-CM2_r1i1p1f1	168	0.0360971
ACCESS-CM2_r1i1p1f1	169	0.00219269
ACCESS-CM2_r1i1p1f1	170	-0.0706082
ACCESS-CM2_r1i1p1f1	171	-0.118615
ACCESS-CM2_r1i1p1f1	172	-0.057146
ACCESS-CM2_r1i1p1f1	173	-0.0715817
ACCESS-CM2_r1i1p1f1	174	-0.0396178
ACCESS-CM2_r1i1p1f1	175	-0.096995
ACCESS-CM2_r1i1p1f1	176	-0.0657705
ACCESS-CM2_r1i1p1f1	177	-0.104438
ACCESS-CM2_r1i1p1f1	178	-0.0847937
ACCESS-CM2_r1i1p1f1	179	-0.0873863
ACCESS-CM2_r1i1p1f1	180	-0.0452614
ACCESS-CM2_r1i1p1f1	181	-0.0216922
ACCESS-CM2_r1i1p1f1	182	-0.0709849
ACCESS-CM2_r1i1p1f1	183	-0.0540142
ACCESS-CM2_r1i1p1f1	184	-0.0117012
ACCESS-CM2_r1i1p1f1	185	0.0420973
ACCESS-CM2_r1i1p1f1	186	0.0379327
ACCESS-CM2_r1i1p1f1	187	0.0125053
ACCESS-CM2_r1i1p1f1	188	0.0478138
ACCESS-CM2_r1i1p1f1	189	0.051214
ACCESS-CM2_r1i1p1f1	190	0.111343
ACCESS-CM2_r1i1p1f1	191	0.0635041
ACCESS-CM2_r1i1p1f1	192	0.0961284
ACCESS-CM2_r1i1p1f1	193	0.0980335
ACCESS-CM2_r1i1p1f1	194	0.172086
ACCESS-CM2_r1i1p1f1	195	0.177804
ACCESS-CM2_r1i1p1f1	196	0.170208
ACCESS-CM2_r1i1p1f1	197	0.0954198
ACCESS-CM2_r1i1p1f1	198	0.151898
ACCESS-CM2_r1i1p1f1	199	0.185038
ACCESS-CM2_r1i1p1f1	200	0.102473
ACCESS-CM2_r1i1p1f1	201	0.0445628
ACCESS-CM2_r1i1p1f1	202	0.0613751
ACCESS-CM2_r1i1p1f1	203	0.0931109
ACCESS-CM2_r1i1p1f1	204	0.118312
ACCESS-CM2_r1i1p1f1	205	0.0713798
ACCESS-CM2_r1i1p1f1	206	0.065063
ACCESS-CM2_r1i1p1f1	207	0.134575
ACCESS-CM2_r1i1p1f1	208	0.139343
ACCESS-CM2_r1i1p1f1	209	0.125695
ACCESS-CM2_r1i1p1f1	210	0.0504276
ACCESS-CM2_r1i1p1f1	211	0.032316
ACCESS-CM2_r1i1p1f1	212	0.0223782
ACCESS-CM2_r1i1p1f1	213	0.0171233
ACCESS-CM2_r1i1p1f1	214	-0.0181085
ACCESS-CM2_r1i1p1f1	215	-0.0231082
ACCESS-CM2_r1i1p1f1	216	0.0549014
ACCESS-CM2_r1i1p1f1	217	-0.0330237
ACCESS-CM2_r1i1p1f1	218	-0.087012
ACCESS-CM2_r1i1p1f1	219	-0.146495
ACCESS-CM2_r1i1p1f1	220	-0.106473
ACCESS-CM2_r1i1p1f1	221	-0.0963782
ACCESS-CM2_r1i1p1f1	222	-0.0503237
ACCESS-CM2_r1i1p1f1	223	-0.0997954
ACCESS-CM2_r1i1p1f1	224	-0.112554
ACCESS-CM2_r1i1p1f1	225	-0.0502128
ACCESS-CM2_r1i1p1f1	226	-0.0482834
ACCESS-CM2_r1i1p1f1	227	-0.106338
ACCESS-CM2_r1i1p1f1	228	-0.0992392
ACCESS-CM2_r1i1p1f1	229	-0.0608826
ACCESS-CM2_r1i1p1f1	230	-0.0812237
ACCESS-CM2_r1i1p1f1	231	-0.0995537
ACCESS-CM2_r1i1p1f1	232	-0.0642992
ACCESS-CM2_r1i1p1f1	233	-0.00309576
ACCESS-CM2_r1i1p1f1	234	0.0447416
ACCESS-CM2_r1i1p1f1	235	0.0526481
ACCESS-CM2_r1i1p1f1	236	0.0887843
ACCESS-CM2_r1i1p1f1	237	0.0159383
ACCESS-CM2_r1i1p1f1	238	0.0226094
ACCESS-CM2_r1i1p1f1	239	0.03069
ACCESS-CM2_r1i1p1f1	240	0.0229575
ACCESS-CM2_r1i1p1f1	241	0.0349055
ACCESS-CM2_r1i1p1f1	242	0.0622752
ACCESS-CM2_r1i1p1f1	243	-0.0373733
ACCESS-CM2_r1i1p1f1	244	-0.0266876
ACCESS-CM2_r1i1p1f1	245	-0.0652952
ACCESS-CM2_r1i1p1f1	246	-0.057816
ACCESS-CM2_r1i1p1f1	247	-0.0529305
ACCESS-CM2_r1i1p1f1	248	-0.0271958
ACCESS-CM2_r1i1p1f1	249	-0.0580451
ACCESS-CM2_r1i1p1f1	250	-0.00720693
ACCESS-CM2_r1i1p1f1	251	0.0500345
ACCESS-CM2_r1i1p1f1	252	0.119578
ACCESS-CM2_r1i1p1f1	253	0.0987429
ACCESS-CM2_r1i1p1f1	254	0.0710871
ACCESS-CM2_r1i1p1f1	255	0.0462119
ACCESS-CM2_r1i1p1f1	256	0.10434
ACCESS-CM2_r1i1p1f1	257	0.0451232
ACCESS-CM2_r1i1p1f1	258	-0.0523852
ACCESS-CM2_r1i1p1f1	259	-0.127993
ACCESS-CM2_r1i1p1f1	260	-0.0360998
ACCESS-CM2_r1i1p1f1	261	0.0245576
ACCESS-CM2_r1i1p1f1	262	-0.0027559
ACCESS-CM2_r1i1p1f1	263	-0.0536634
ACCESS-CM2_r1i1p1f1	264	-0.136206
ACCESS-CM2_r1i1p1f1	265	-0.15009
ACCESS-CM2_r1i1p1f1	266	-0.136981
ACCESS-CM2_r1i1p1f1	267	-0.131562
ACCESS-CM2_r1i1p1f1	268	-0.158518
ACCESS-CM2_r1i1p1f1	269	-0.102764
ACCESS-CM2_r1i1p1f1	270	-0.186045
ACCESS-CM2_r1i1p1f1	271	-0.087874
ACCESS-CM2_r1i1p1f1	272	-0.059594
ACCESS-CM2_r1i1p1f1	273	-0.00787751
ACCESS-CM2_r1i1p1f1	274	0.00135503
ACCESS-CM2_r1i1p1f1	275	-0.00217474
ACCESS-CM2_r1i1p1f1	276	0.0401753
ACCESS-CM2_r1i1p1f1	277	0.0778845
ACCESS-CM2_r1i1p1f1	278	0.00136454
ACCESS-CM2_r1i1p1f1	279	-0.0528899
ACCESS-CM2_r1i1p1f1	280	0.020342
ACCESS-CM2_r1i1p1f1	281	-0.0022779
ACCESS-CM2_r1i1p1f1	282	0.0323873
ACCESS-CM2_r1i1p1f1	283	-0.0366973
ACCESS-CM2_r1i1p1f1	284	0.0215828
ACCESS-CM2_r1i1p1f1	285	0.0225842
ACCESS-CM2_r1i1p1f1	286	0.0603611
ACCESS-CM2_r1i1p1f1	287	0.0306916
ACCESS-CM2_r1i1p1f1	288	0.0572099
ACCESS-CM2_r1i1p1f1	289	-0.0357189
ACCESS-CM2_r1i1p1f1	290	-0.0329146
ACCESS-CM2_r1i1p1f1	291	0.0421443
ACCESS-CM2_r1i1p1f1	292	0.101609
ACCESS-CM2_r1i1p1f1	293	0.10629
ACCESS-CM2_r1i1p1f1	294	0.161105
ACCESS-CM2_r1i1p1f1	295	0.11312
ACCESS-CM2_r1i1p1f1	296	0.0826841
ACCESS-CM2_r1i1p1f1	297	0.038867
ACCESS-CM2_r1i1p1f1	298	-0.0349127
ACCESS-CM2_r1i1p1f1	299	-0.0214252
ACCESS-CM2_r1i1p1f1	300	0.0813141
ACCESS-CM2_r1i1p1f1	301	0.102428
ACCESS-CM2_r1i1p1f1	302	-0.015896
ACCESS-CM2_r1i1p1f1	303	-0.00151859
ACCESS-CM2_r1i1p1f1	304	-0.0251515
ACCESS-CM2_r1i1p1f1	305	0.0321613
ACCESS-CM2_r1i1p1f1	306	0.0626853
ACCESS-CM2_r1i1p1f1	307	0.0828164
ACCESS-CM2_r1i1p1f1	308	0.0973302
ACCESS-CM2_r1i1p1f1	309	0.143663
ACCESS-CM2_r1i1p1f1	310	0.123261
ACCESS-CM2_r1i1p1f1	311	0.198176
ACCESS-CM2_r1i1p1f1	312	0.173911
ACCESS-CM2_r1i1p1f1	313	0.182105
ACCESS-CM2_r1i1p1f1	314	0.184375
ACCESS-CM2_r1i1p1f1	315	0.1584
ACCESS-CM2_r1i1p1f1	316	0.12785
ACCESS-CM2_r1i1p1f1	317	0.229699
ACCESS-CM2_r1i1p1f1	318	0.148204
ACCESS-CM2_r1i1p1f1	319	0.115347
ACCESS-CM2_r1i1p1f1	320	0.101341
ACCESS-CM2_r1i1p1f1	321	0.0338521
ACCESS-CM2_r1i1p1f1	322	-0.00858375
ACCESS-CM2_r1i1p1f1	323	-0.00946494
ACCESS-CM2_r1i1p1f1	324	0.0733936
ACCESS-CM2_r1i1p1f1	325	0.0208324
ACCESS-CM2_r1i1p1f1	326	0.104795
ACCESS-CM2_r1i1p1f1	327	-0.0256911
ACCESS-CM2_r1i1p1f1	328	0.00362785
ACCESS-CM2_r1i1p1f1	329	-0.0525319
ACCESS-CM2_r1i1p1f1	330	-0.0599952
ACCESS-CM2_r1i1p1f1	331	-0.00127958
ACCESS-CM2_r1i1p1f1	332	-0.00158789
ACCESS-CM2_r1i1p1f1	333	-0.0100908
ACCESS-CM2_r1i1p1f1	334	0.0316106
ACCESS-CM2_r1i1p1f1	335	-0.0587584
ACCESS-CM2_r1i1p1f1	336	-0.124483
ACCESS-CM2_r1i1p1f1	337	-0.14222
ACCESS-CM2_r1i1p1f1	338	-0.167466
ACCESS-CM2_r1i1p1f1	339	-0.214705
ACCESS-CM2_r1i1p1f1	340	-0.186189
ACCESS-CM2_r1i1p1f1	341	-0.183284
ACCESS-CM2_r1i1p1f1	342	-0.267453
ACCESS-CM2_r1i1p1f1	343	-0.259913
ACCESS-CM2_r1i1p1f1	344	-0.251654
ACCESS-CM2_r1i1p1f1	345	-0.153539
ACCESS-CM2_r1i1p1f1	346	-0.15691
ACCESS-CM2_r1i1p1f1	347	-0.131203
ACCESS-CM2_r1i1p1f1	348	-0.228004
ACCESS-CM2_r1i1p1f1	349	-0.150207
ACCESS-CM2_r1i1p1f1	350	-0.0928554
ACCESS-CM2_r1i1p1f1	351	-0.00652053
ACCESS-CM2_r1i1p1f1	352	-0.016254
ACCESS-CM2_r1i1p1f1	353	0.0150435
ACCESS-CM2_r1i1p1f1	354	0.0590179
ACCESS-CM2_r1i1p1f1	355	0.0242371
ACCESS-CM2_r1i1p1f1	356	-0.0760805
ACCESS-CM2_r1i1p1f1	357	-0.084579
ACCESS-CM2_r1i1p1f1	358	-0.0132443
ACCESS-CM2_r1i1p1f1	359	0.00501096
ACCESS-CM2_r1i1p1f1	360	-0.0672696
ACCESS-CM2_r1i1p1f1	361	-0.0990958
ACCESS-CM2_r1i1p1f1	362	-0.0813854
ACCESS-CM2_r1i1p1f1	363	-0.0740291
ACCESS-CM2_r1i1p1f1	364	0.0317869
ACCESS-CM2_r1i1p1f1	365	0.0139289
ACCESS-CM2_r1i1p1f1	366	0.092059
ACCESS-CM2_r1i1p1f1	367	0.0576471
ACCESS-CM2_r1i1p1f1	368	0.0137952
ACCESS-CM2_r1i1p1f1	369	0.0302223
ACCESS-CM2_r1i1p1f1	370	0.0498138
ACCESS-CM2_r1i1p1f1	371	0.0172824
ACCESS-CM2_r1i1p1f1	372	0.0716525
ACCESS-CM2_r1i1p1f1	373	0.101205
ACCESS-CM2_r1i1p1f1	374	0.100819
ACCESS-CM2_r1i1p1f1	375	0.111568
ACCESS-CM2_r1i1p1f1	376	0.180177
ACCESS-CM2_r1i1p1f1	377	0.172522
ACCESS-CM2_r1i1p1f1	378	0.184139
ACCESS-CM2_r1i1p1f1	379	0.128896
ACCESS-CM2_r1i1p1f1	380	0.0916444
ACCESS-CM2_r1i1p1f1	381	0.0900202
ACCESS-CM2_r1i1p1f1	382	0.0166474
ACCESS-CM2_r1i1p1f1	383	0.042351
ACCESS-CM2_r1i1p1f1	384	0.0924867
ACCESS-CM2_r1i1p1f1	385	0.0969884
ACCESS-CM2_r1i1p1f1	386	0.133876
ACCESS-CM2_r1i1p1f1	387	0.155168
ACCESS-CM2_r1i1p1f1	388	0.0258015
ACCESS-CM2_r1i1p1f1	389	-0.00323129
ACCESS-CM2_r1i1p1f1	390	0.039537
ACCESS-CM2_r1i1p1f1	391	0.0803003
ACCESS-CM2_r1i1p1f1	392	-0.0156129
ACCESS-CM2_r1i1p1f1	393	-0.0161252
ACCESS-CM2_r1i1p1f1	394	0.0989946
ACCESS-CM2_r1i1p1f1	395	0.084973
ACCESS-CM2_r1i1p1f1	396	0.0424162
ACCESS-CM2_r1i1p1f1	397	-0.00484047
ACCESS-CM2_r1i1p1f1	398	-0.0199418
ACCESS-CM2_r1i1p1f1	399	-0.0941426
ACCESS-CM2_r1i1p1f1	400	-0.102862
ACCESS-CM2_r1i1p1f1	401	-0.117343
ACCESS-CM2_r1i1p1f1	402	-0.0285392
ACCESS-CM2_r1i1p1f1	403	-0.00525462
ACCESS-CM2_r1i1p1f1	404	0.0225084
ACCESS-CM2_r1i1p1f1	405	0.00752131
ACCESS-CM2_r1i1p1f1	406	0.0554955
ACCESS-CM2_r1i1p1f1	407	0.130172
ACCESS-CM2_r1i1p1f1	408	0.107388
ACCESS-CM2_r1i1p1f1	409	0.127389
ACCESS-CM2_r1i1p1f1	410	0.0800863
ACCESS-CM2_r1i1p1f1	411	0.0764398
ACCESS-CM2_r1i1p1f1	412	-0.00408316
ACCESS-CM2_r1i1p1f1	413	0.0417934
ACCESS-CM2_r1i1p1f1	414	-0.0497047
ACCESS-CM2_r1i1p1f1	415	0.0258532
ACCESS-CM2_r1i1p1f1	416	0.1205
ACCESS-CM2_r1i1p1f1	417	0.127425
ACCESS-CM2_r1i1p1f1	418	0.195703
ACCESS-CM2_r1i1p1f1	419	0.269324
ACCESS-CM2_r1i1p1f1	420	0.238215
ACCESS-CM2_r1i1p1f1	421	0.250137
ACCESS-CM2_r1i1p1f1	422	0.204297
ACCESS-CM2_r1i1p1f1	423	0.164524
ACCESS-CM2_r1i1p1f1	424	0.20265
ACCESS-CM2_r1i1p1f1	425	0.15569
ACCESS-CM2_r1i1p1f1	426	0.135795
ACCESS-CM2_r1i1p1f1	427	0.131341
ACCESS-CM2_r1i1p1f1	428	0.0380899
ACCESS-CM2_r1i1p1f1	429	0.0168477
ACCESS-CM2_r1i1p1f1	430	-0.0103696
ACCESS-CM2_r1i1p1f1	431	0.00729528
ACCESS-CM2_r1i1p1f1	432	0.0282022
ACCESS-CM2_r1i1p1f1	433	0.0349627
ACCESS-CM2_r1i1p1f1	434	0.0299441
ACCESS-CM2_r1i1p1f1	435	0.0531497
ACCESS-CM2_r1i1p1f1	436	0.069976
ACCESS-CM2_r1i1p1f1	437	0.0893186
ACCESS-CM2_r1i1p1f1	438	0.0737613
ACCESS-CM2_r1i1p1f1	439	-0.0493545
ACCESS-CM2_r1i1p1f1	440	-0.0998168
ACCESS-CM2_r1i1p1f1	441	-0.09352
ACCESS-CM2_r1i1p1f1	442	-0.135573
ACCESS-CM2_r1i1p1f1	443	-0.145282
ACCESS-CM2_r1i1p1f1	444	-0.173977
ACCESS-CM2_r1i1p1f1	445	-0.207754
ACCESS-CM2_r1i1p1f1	446	-0.179438
ACCESS-CM2_r1i1p1f1	447	-0.134648
ACCESS-CM2_r1i1p1f1	448	-0.0782416
ACCESS-CM2_r1i1p1f1	449	0.0175198
ACCESS-CM2_r1i1p1f1	450	-0.0559129
ACCESS-CM2_r1i1p1f1	451	-0.00296513
ACCESS-CM2_r1i1p1f1	452	-0.109858
ACCESS-CM2_r1i1p1f1	453	-0.0211839
ACCESS-CM2_r1i1p1f1	454	-0.0817643
ACCESS-CM2_r1i1p1f1	455	-0.0644446
ACCESS-CM2_r1i1p1f1	456	-0.0625858
ACCESS-CM2_r1i1p1f1	457	-0.0663519
ACCESS-CM2_r1i1p1f1	458	0.0276969
ACCESS-CM2_r1i1p1f1	459	0.152893
ACCESS-CM2_r1i1p1f1	460	0.147014
ACCESS-CM2_r2i1p1f1	0	0.299981
ACCESS-CM2_r2i1p1f1	1	0.250561
ACCESS-CM2_r2i1p1f1	2	0.278451
ACCESS-CM2_r2i1p1f1	3	0.216842
ACCESS-CM2_r2i1p1f1	4	0.254405
ACCESS-CM2_r2i1p1f1	5	0.262308
ACCESS-CM2_r2i1p1f1	6	0.293114
ACCESS-CM2_r2i1p1f1	7	0.27373
ACCESS-CM2_r2i1p1f1	8	0.280159
ACCESS-CM2_r2i1p1f1	9	0.284422
ACCESS-CM2_r2i1p1f1	10	0.197663
ACCESS-CM2_r2i1p1f1	11	0.161566
ACCESS-CM2_r2i1p1f1	12	0.133801
ACCESS-CM2_r2i1p1f1	13	0.0865939
ACCESS-CM2_r2i1p1f1	14	0.106498
ACCESS-CM2_r2i1p1f1	15	0.1142
ACCESS-CM2_r2i1p1f1	16	0.0451255
ACCESS-CM2_r2i1p1f1	17	-0.0503485
ACCESS-CM2_r2i1p1f1	18	0.016859
ACCESS-CM2_r2i1p1f1	19	0.0237969
ACCESS-CM2_r2i1p1f1	20	0.110482
ACCESS-CM2_r2i1p1f1	21	-0.0460845
ACCESS-CM2_r2i1p1f1	22	-0.047442
ACCESS-CM2_r2i1p1f1	23	-0.0908498
ACCESS-CM2_r2i1p1f1	24	-0.0595689
ACCESS-CM2_r2i1p1f1	25	0.00781747
ACCESS-CM2_r2i1p1f1	26	0.021525
ACCESS-CM2_r2i1p1f1	27	0.0217003
ACCESS-CM2_r2i1p1f1	28	0.0902279
ACCESS-CM2_r2i1p1f1	29	0.0808767
ACCESS-CM2_r2i1p1f1	30	0.040242
ACCESS-CM2_r2i1p1f1	31	-0.0124538
ACCESS-CM2_r2i1p1f1	32	-0.00341043
ACCESS-CM2_r2i1p1f1	33	-0.00964102
ACCESS-CM2_r2i1p1f1	34	-0.0434598
ACCESS-CM2_r2i1p1f1	35	-0.0205399
ACCESS-CM2_r2i1p1f1	36	-0.0177976
ACCESS-CM2_r2i1p1f1	37	0.0443504
ACCESS-CM2_r2i1p1f1	38	0.108701
ACCESS-CM2_r2i1p1f1	39	0.161344
ACCESS-CM2_r2i1p1f1	40	0.112265
ACCESS-CM2_r2i1p1f1	41	0.0616192
ACCESS-CM2_r2i1p1f1	42	-0.0506813
ACCESS-CM2_r2i1p1f1	43	-0.103404
ACCESS-CM2_r2i1p1f1	44	-0.0260654
ACCESS-CM2_r2i1p1f1	45	0.0189184
ACCESS-CM2_r2i1p1f1	46	0.0278051
ACCESS-CM2_r2i1p1f1	47	0.014972
ACCESS-CM2_r2i1p1f1	48	-0.025966
ACCESS-CM2_r2i1p1f1	49	-0.0464018
ACCESS-CM2_r2i1p1f1	50	-0.0156022
ACCESS-CM2_r2i1p1f1	51	-0.0490246
ACCESS-CM2_r2i1p1f1	52	-0.115086
ACCESS-CM2_r2i1p1f1	53	-0.154062
ACCESS-CM2_r2i1p1f1	54	-0.117722
ACCESS-CM2_r2i1p1f1	55	-0.119102
ACCESS-CM2_r2i1p1f1	56	-0.203172
ACCESS-CM2_r2i1p1f1	57	-0.256206
ACCESS-CM2_r2i1p1f1	58	-0.185923
ACCESS-CM2_r2i1p1f1	59	-0.153327
ACCESS-CM2_r2i1p1f1	60	-0.12592
ACCESS-CM2_r2i1p1f1	61	-0.190886
ACCESS-CM2_r2i1p1f1	62	-0.214194
ACCESS-CM2_r2i1p1f1	63	-0.218407
ACCESS-CM2_r2i1p1f1	64	-0.213109
ACCESS-CM2_r2i1p1f1	65	-0.207723
ACCESS-CM2_r2i1p1f1	66	-0.193345
ACCESS-CM2_r2i1p1f1	67	-0.158022
ACCESS-CM2_r2i1p1f1	68	-0.0565414
ACCESS-CM2_r2i1p1f1	69	0.00964042
ACCESS-CM2_r2i1p1f1	70	0.0442887
ACCESS-CM2_r2i1p1f1	71	0.0054993
ACCESS-CM2_r2i1p1f1	72	-0.0395625
ACCESS-CM2_r2i1p1f1	73	-0.0569433
ACCESS-CM2_r2i1p1f1	74	-0.0581071
ACCESS-CM2_r2i1p1f1	75	-0.062624
ACCESS-CM2_r2i1p1f1	76	0.00858203
ACCESS-CM2_r2i1p1f1	77	-0.00364559
ACCESS-CM2_r2i1p1f1	78	0.0473185
ACCESS-CM2_r2i1p1f1	79	0.0917441
ACCESS-CM2_r2i1p1f1	80	0.0469338
ACCESS-CM2_r2i1p1f1	81	0.107662
ACCESS-CM2_r2i1p1f1	82	0.04669
ACCESS-CM2_r2i1p1f1	83	0.064505
ACCESS-CM2_r2i1p1f1	84	0.128112
ACCESS-CM2_r2i1p1f1	85	0.0559652
ACCESS-CM2_r2i1p1f1	86	0.0267074
ACCESS-CM2_r2i1p1f1	87	0.060646
ACCESS-CM2_r2i1p1f1	88	0.0832147
ACCESS-CM2_r2i1p1f1	89	0.0270909
ACCESS-CM2_r2i1p1f1	90	0.00221315
ACCESS-CM2_r2i1p1f1	91	0.0275245
ACCESS-CM2_r2i1p1f1	92	2.00164e-05
ACCESS-CM2_r2i1p1f1	93	-0.0444496
ACCESS-CM2_r2i1p1f1	94	-0.00638284
ACCESS-CM2_r2i1p1f1	95	-0.0448725
ACCESS-CM2_r2i1p1f1	96	-0.175388
ACCESS-CM2_r2i1p1f1	97	-0.228742
ACCESS-CM2_r2i1p1f1	98	-0.230775
ACCESS-CM2_r2i1p1f1	99	-0.216216
ACCESS-CM2_r2i1p1f1	100	-0.180964
ACCESS-CM2_r2i1p1f1	101	-0.240458
ACCESS-CM2_r2i1p1f1	102	-0.193446
ACCESS-CM2_r2i1p1f1	103	-0.19114
ACCESS-CM2_r2i1p1f1	104	-0.188523
ACCESS-CM2_r2i1p1f1	105	-0.249876
ACCESS-CM2_r2i1p1f1	106	-0.215122
ACCESS-CM2_r2i1p1f1	107	-0.180022
ACCESS-CM2_r2i1p1f1	108	-0.114554
ACCESS-CM2_r2i1p1f1	109	-0.097048
ACCESS-CM2_r2i1p1f1	110	-0.092881
ACCESS-CM2_r2i1p1f1	111	-0.0831242
ACCESS-CM2_r2i1p1f1	112	-0.0228915
ACCESS-CM2_r2i1p1f1	113	0.00888457
ACCESS-CM2_r2i1p1f1	114	0.0607934
ACCESS-CM2_r2i1p1f1	115	0.0197672
ACCESS-CM2_r2i1p1f1	116	0.00223469
ACCESS-CM2_r2i1p1f1	117	0.0184826
ACCESS-CM2_r2i1p1f1	118	0.0422464
ACCESS-CM2_r2i1p1f1	119	0.061711
ACCESS-CM2_r2i1p1f1	120	0.0813098
ACCESS-CM2_r2i1p1f1	121	0.14433
ACCESS-CM2_r2i1p1f1	122	0.15297
ACCESS-CM2_r2i1p1f1	123	0.220487
ACCESS-CM2_r2i1p1f1	124	0.178045
ACCESS-CM2_r2i1p1f1	125	0.114911
ACCESS-CM2_r2i1p1f1	126	0.184556
ACCESS-CM2_r2i1p1f1	127	0.204647
ACCESS-CM2_r2i1p1f1	128	0.261684
ACCESS-CM2_r2i1p1f1	129	0.268423
ACCESS-CM2_r2i1p1f1	130	0.210995
ACCESS-CM2_r2i1p1f1	131	0.163804
ACCESS-CM2_r2i1p1f1	132	0.203201
ACCESS-CM2_r2i1p1f1	133	0.222018
ACCESS-CM2_r2i1p1f1	134	0.250038
ACCESS-CM2_r2i1p1f1	135	0.266211
ACCESS-CM2_r2i1p1f1	136	0.149114
ACCESS-CM2_r2i1p1f1	137	0.175364
ACCESS-CM2_r2i1p1f1	138	0.160482
ACCESS-CM2_r2i1p1f1	139	0.126763
ACCESS-CM2_r2i1p1f1	140	0.135115
ACCESS-CM2_r2i1p1f1	141	0.118042
ACCESS-CM2_r2i1p1f1	142	0.161394
ACCESS-CM2_r2i1p1f1	143	0.179999
ACCESS-CM2_r2i1p1f1	144	0.229793
ACCESS-CM2_r2i1p1f1	145	0.151308
ACCESS-CM2_r2i1p1f1	146	0.156569
ACCESS-CM2_r2i1p1f1	147	0.194991
ACCESS-CM2_r2i1p1f1	148	0.23485
ACCESS-CM2_r2i1p1f1	149	0.175047
ACCESS-CM2_r2i1p1f1	150	0.211599
ACCESS-CM2_r2i1p1f1	151	0.174478
ACCESS-CM2_r2i1p1f1	152	0.195418
ACCESS-CM2_r2i1p1f1	153	0.171249
ACCESS-CM2_r2i1p1f1	154	0.139387
ACCESS-CM2_r2i1p1f1	155	0.0568706
ACCESS-CM2_r2i1p1f1	156	-0.0110585
ACCESS-CM2_r2i1p1f1	157	-0.0619848
ACCESS-CM2_r2i1p1f1	158	-0.0304964
ACCESS-CM2_r2i1p1f1	159	0.0154383
ACCESS-CM2_r2i1p1f1	160	-0.0259299
ACCESS-CM2_r2i1p1f1	161	-0.068954
ACCESS-CM2_r2i1p1f1	162	0.0140633
ACCESS-CM2_r2i1p1f1	163	0.0729612
ACCESS-CM2_r2i1p1f1	164	0.0701632
ACCESS-CM2_r2i1p1f1	165	-0.00642526
ACCESS-CM2_r2i1p1f1	166	-0.00519531
ACCESS-CM2_r2i1p1f1	167	0.0534958
ACCESS-CM2_r2i1p1f1	168	0.0215576
ACCESS-CM2_r2i1p1f1	169	-0.0549001
ACCESS-CM2_r2i1p1f1	170	-0.138857
ACCESS-CM2_r2i1p1f1	171	-0.173825
ACCESS-CM2_r2i1p1f1	172	-0.117566
ACCESS-CM2_r2i1p1f1	173	-0.0914408
ACCESS-CM2_r2i1p1f1	174	-0.0546501
ACCESS-CM2_r2i1p1f1	175	-0.136821
ACCESS-CM2_r2i1p1f1	176	-0.120723
ACCESS-CM2_r2i1p1f1	177	-0.166895
ACCESS-CM2_r2i1p1f1	178	-0.155506
ACCESS-CM2_r2i1p1f1	179	-0.204335
ACCESS-CM2_r2i1p1f1	180	-0.197871
ACCESS-CM2_r2i1p1f1	181	-0.168499
ACCESS-CM2_r2i1p1f1	182	-0.197621
ACCESS-CM2_r2i1p1f1	183	-0.131018
ACCESS-CM2_r2i1p1f1	184	-0.057809
ACCESS-CM2_r2i1p1f1	185	-0.0270996
ACCESS-CM2_r2i1p1f1	186	-0.0198463
ACCESS-CM2_r2i1p1f1	187	-0.0545976
ACCESS-CM2_r2i1p1f1	188	0.0410913
ACCESS-CM2_r2i1p1f1	189	0.0384386
ACCESS-CM2_r2i1p1f1	190	0.0772608
ACCESS-CM2_r2i1p1f1	191	0.0409962
ACCESS-CM2_r2i1p1f1	192	0.114961
ACCESS-CM2_r2i1p1f1	193	0.139993
ACCESS-CM2_r2i1p1f1	194	0.192199
ACCESS-CM2_r2i1p1f1	195	0.189204
ACCESS-CM2_r2i1p1f1	196	0.196206
ACCESS-CM2_r2i1p1f1	197	0.128093
ACCESS-CM2_r2i1p1f1	198	0.193237
ACCESS-CM2_r2i1p1f1	199	0.208608
ACCESS-CM2_r2i1p1f1	200	0.17883
ACCESS-CM2_r2i1p1f1	201	0.14063
ACCESS-CM2_r2i1p1f1	202	0.158477
ACCESS-CM2_r2i1p1f1	203	0.181485
ACCESS-CM2_r2i1p1f1	204	0.191353
ACCESS-CM2_r2i1p1f1	205	0.12755
ACCESS-CM2_r2i1p1f1	206	0.152957
ACCESS-CM2_r2i1p1f1	207	0.197919
ACCESS-CM2_r2i1p1f1	208	0.211818
ACCESS-CM2_r2i1p1f1	209	0.146835
ACCESS-CM2_r2i1p1f1	210	0.0803979
ACCESS-CM2_r2i1p1f1	211	0.110028
ACCESS-CM2_r2i1p1f1	212	0.124105
ACCESS-CM2_r2i1p1f1	213	0.123799
ACCESS-CM2_r2i1p1f1	214	0.0875438
ACCESS-CM2_r2i1p1f1	215	0.0506013
ACCESS-CM2_r2i1p1f1	216	0.100326
ACCESS-CM2_r2i1p1f1	217	-0.0344471
ACCESS-CM2_r2i1p1f1	218	-0.101037
ACCESS-CM2_r2i1p1f1	219	-0.179478
ACCESS-CM2_r2i1p1f1	220	-0.118041
ACCESS-CM2_r2i1p1f1	221	-0.0802086
ACCESS-CM2_r2i1p1f1	222	-0.121347
ACCESS-CM2_r2i1p1f1	223	-0.104384
ACCESS-CM2_r2i1p1f1	224	-0.128802
ACCESS-CM2_r2i1p1f1	225	-0.104306
ACCESS-CM2_r2i1p1f1	226	-0.128374
ACCESS-CM2_r2i1p1f1	227	-0.209525
ACCESS-CM2_r2i1p1f1	228	-0.225775
ACCESS-CM2_r2i1p1f1	229	-0.19729
ACCESS-CM2_r2i1p1f1	230	-0.244648
ACCESS-CM2_r2i1p1f1	231	-0.268439
ACCESS-CM2_r2i1p1f1	232	-0.233482
ACCESS-CM2_r2i1p1f1	233	-0.154019
ACCESS-CM2_r2i1p1f1	234	-0.104766
ACCESS-CM2_r2i1p1f1	235	-0.127643
ACCESS-CM2_r2i1p1f1	236	-0.0575405
ACCESS-CM2_r2i1p1f1	237	-0.0719555
ACCESS-CM2_r2i1p1f1	238	-0.0578771
ACCESS-CM2_r2i1p1f1	239	-0.0850359
ACCESS-CM2_r2i1p1f1	240	-0.050438
ACCESS-CM2_r2i1p1f1	241	0.0188545
ACCESS-CM2_r2i1p1f1	242	0.0242794
ACCESS-CM2_r2i1p1f1	243	-0.0343616
ACCESS-CM2_r2i1p1f1	244	-0.0129106
ACCESS-CM2_r2i1p1f1	245	-0.09451
ACCESS-CM2_r2i1p1f1	246	-0.0479543
ACCESS-CM2_r2i1p1f1	247	-0.0452612
ACCESS-CM2_r2i1p1f1	248	-0.036966
ACCESS-CM2_r2i1p1f1	249	-0.142084
ACCESS-CM2_r2i1p1f1	250	-0.0652034
ACCESS-CM2_r2i1p1f1	251	-0.0229422
ACCESS-CM2_r2i1p1f1	252	0.127357
ACCESS-CM2_r2i1p1f1	253	0.117143
ACCESS-CM2_r2i1p1f1	254	0.11839
ACCESS-CM2_r2i1p1f1	255	0.0617911
ACCESS-CM2_r2i1p1f1	256	0.0845368
ACCESS-CM2_r2i1p1f1	257	0.0367552
ACCESS-CM2_r2i1p1f1	258	-0.0259223
ACCESS-CM2_r2i1p1f1	259	-0.041594
ACCESS-CM2_r2i1p1f1	260	0.0548081
ACCESS-CM2_r2i1p1f1	261	0.113332
ACCESS-CM2_r2i1p1f1	262	0.0848867
ACCESS-CM2_r2i1p1f1	263	0.0756326
ACCESS-CM2_r2i1p1f1	264	-0.014537
ACCESS-CM2_r2i1p1f1	265	-0.0817921
ACCESS-CM2_r2i1p1f1	266	-0.0574714
ACCESS-CM2_r2i1p1f1	267	-0.0499817
ACCESS-CM2_r2i1p1f1	268	-0.0775824
ACCESS-CM2_r2i1p1f1	269	-0.0782164
ACCESS-CM2_r2i1p1f1	270	-0.174387
ACCESS-CM2_r2i1p1f1	271	-0.117163
ACCESS-CM2_r2i1p1f1	272	-0.0623205
ACCESS-CM2_r2i1p1f1	273	0.00102406
ACCESS-CM2_r2i1p1f1	274	0.010961
ACCESS-CM2_r2i1p1f1	275	0.0368784
ACCESS-CM2_r2i1p1f1	276	0.0732487
ACCESS-CM2_r2i1p1f1	277	0.0841502
ACCESS-CM2_r2i1p1f1	278	0.0343579
ACCESS-CM2_r2i1p1f1	279	-0.00578457
ACCESS-CM2_r2i1p1f1	280	0.0475208
ACCESS-CM2_r2i1p1f1	281	0.0543774
ACCESS-CM2_r2i1p1f1	282	0.087458
ACCESS-CM2_r2i1p1f1	283	0.0756039
ACCESS-CM2_r2i1p1f1	284	0.0817348
ACCESS-CM2_r2i1p1f1	285	0.0363826
ACCESS-CM2_r2i1p1f1	286	0.0867218
ACCESS-CM2_r2i1p1f1	287	0.0439259
ACCESS-CM2_r2i1p1f1	288	0.109514
ACCESS-CM2_r2i1p1f1	289	0.0172339
ACCESS-CM2_r2i1p1f1	290	-0.0157183
ACCESS-CM2_r2i1p1f1	291	-0.027294
ACCESS-CM2_r2i1p1f1	292	0.0642385
ACCESS-CM2_r2i1p1f1	293	0.0477285
ACCESS-CM2_r2i1p1f1	294	0.159483
ACCESS-CM2_r2i1p1f1	295	0.0150621
ACCESS-CM2_r2i1p1f1	296	0.00342102
ACCESS-CM2_r2i1p1f1	297	-0.0491575
ACCESS-CM2_r2i1p1f1	298	-0.0921172
ACCESS-CM2_r2i1p1f1	299	-0.0501215
ACCESS-CM2_r2i1p1f1	300	0.086028
ACCESS-CM2_r2i1p1f1	301	0.0872475
ACCESS-CM2_r2i1p1f1	302	-0.017166
ACCESS-CM2_r2i1p1f1	303	0.0391445
ACCESS-CM2_r2i1p1f1	304	-0.000474608
ACCESS-CM2_r2i1p1f1	305	0.0259116
ACCESS-CM2_r2i1p1f1	306	0.0686716
ACCESS-CM2_r2i1p1f1	307	0.0936978
ACCESS-CM2_r2i1p1f1	308	0.132841
ACCESS-CM2_r2i1p1f1	309	0.153513
ACCESS-CM2_r2i1p1f1	310	0.118259
ACCESS-CM2_r2i1p1f1	311	0.156143
ACCESS-CM2_r2i1p1f1	312	0.0985637
ACCESS-CM2_r2i1p1f1	313	0.107111
ACCESS-CM2_r2i1p1f1	314	0.0484718
ACCESS-CM2_r2i1p1f1	315	0.0656906
ACCESS-CM2_r2i1p1f1	316	0.0207453
ACCESS-CM2_r2i1p1f1	317	0.0457473
ACCESS-CM2_r2i1p1f1	318	-0.0027476
ACCESS-CM2_r2i1p1f1	319	-0.00447845
ACCESS-CM2_r2i1p1f1	320	-0.00283536
ACCESS-CM2_r2i1p1f1	321	-0.0223518
ACCESS-CM2_r2i1p1f1	322	-0.0375549
ACCESS-CM2_r2i1p1f1	323	0.0117875
ACCESS-CM2_r2i1p1f1	324	0.0281071
ACCESS-CM2_r2i1p1f1	325	-0.0487279
ACCESS-CM2_r2i1p1f1	326	0.0346192
ACCESS-CM2_r2i1p1f1	327	-0.0675862
ACCESS-CM2_r2i1p1f1	328	0.00517605
ACCESS-CM2_r2i1p1f1	329	0.0148833
ACCESS-CM2_r2i1p1f1	330	-0.0170068
ACCESS-CM2_r2i1p1f1	331	-0.0540928
ACCESS-CM2_r2i1p1f1	332	-0.0570636
ACCESS-CM2_r2i1p1f1	333	-0.10376
ACCESS-CM2_r2i1p1f1	334	-0.0116147
ACCESS-CM2_r2i1p1f1	335	-0.13042
ACCESS-CM2_r2i1p1f1	336	-0.122963
ACCESS-CM2_r2i1p1f1	337	-0.171192
ACCESS-CM2_r2i1p1f1	338	-0.201587
ACCESS-CM2_r2i1p1f1	339	-0.216716
ACCESS-CM2_r2i1p1f1	340	-0.122304
ACCESS-CM2_r2i1p1f1	341	-0.149866
ACCESS-CM2_r2i1p1f1	342	-0.208667
ACCESS-CM2_r2i1p1f1	343	-0.149394
ACCESS-CM2_r2i1p1f1	344	-0.186571
ACCESS-CM2_r2i1p1f1	345	-0.0586692
ACCESS-CM2_r2i1p1f1	346	-0.0578026
ACCESS-CM2_r2i1p1f1	347	0.00738588
ACCESS-CM2_r2i1p1f1	348	-0.0275599
ACCESS-CM2_r2i1p1f1	349	0.0632396
ACCESS-CM2_r2i1p1f1	350	0.0669379
ACCESS-CM2_r2i1p1f1	351	0.16131
ACCESS-CM2_r2i1p1f1	352	0.145812
ACCESS-CM2_r2i1p1f1	353	0.201429
ACCESS-CM2_r2i1p1f1	354	0.198376
ACCESS-CM2_r2i1p1f1	355	0.167686
ACCESS-CM2_r2i1p1f1	356	0.0895962
ACCESS-CM2_r2i1p1f1	357	0.0633595
ACCESS-CM2_r2i1p1f1	358	0.133688
ACCESS-CM2_r2i1p1f1	359	0.200572
ACCESS-CM2_r2i1p1f1	360	0.142198
ACCESS-CM2_r2i1p1f1	361	0.116027
ACCESS-CM2_r2i1p1f1	362	0.0988635
ACCESS-CM2_r2i1p1f1	363	0.0827101
ACCESS-CM2_r2i1p1f1	364	0.101088
ACCESS-CM2_r2i1p1f1	365	0.0564732
ACCESS-CM2_r2i1p1f1	366	0.129072
ACCESS-CM2_r2i1p1f1	367	0.0951338
ACCESS-CM2_r2i1p1f1	368	0.046747
ACCESS-CM2_r2i1p1f1	369	0.035218
ACCESS-CM2_r2i1p1f1	370	0.0840547
ACCESS-CM2_r2i1p1f1	371	0.0258323
ACCESS-CM2_r2i1p1f1	372	0.0771687
ACCESS-CM2_r2i1p1f1	373	0.0662521
ACCESS-CM2_r2i1p1f1	374	0.0341659
ACCESS-CM2_r2i1p1f1	375	0.0272452
ACCESS-CM2_r2i1p1f1	376	0.0936927
ACCESS-CM2_r2i1p1f1	377	0.0865309
ACCESS-CM2_r2i1p1f1	378	0.074888
ACCESS-CM2_r2i1p1f1	379	0.0705559
ACCESS-CM2_r2i1p1f1	380	0.0986765
ACCESS-CM2_r2i1p1f1	381	0.0849469
ACCESS-CM2_r2i1p1f1	382	-0.0157417
ACCESS-CM2_r2i1p1f1	383	-0.0279783
ACCESS-CM2_r2i1p1f1	384	-0.010333
ACCESS-CM2_r2i1p1f1	385	-0.000740267
ACCESS-CM2_r2i1p1f1	386	-0.00817487
ACCESS-CM2_r2i1p1f1	387	0.0240422
ACCESS-CM2_r2i1p1f1	388	-0.0935601
ACCESS-CM2_r2i1p1f1	389	-0.14333
ACCESS-CM2_r2i1p1f1	390	-0.117682
ACCESS-CM2_r2i1p1f1	391	-0.0604926
ACCESS-CM2_r2i1p1f1	392	-0.103643
ACCESS-CM2_r2i1p1f1	393	-0.120486
ACCESS-CM2_r2i1p1f1	394	-0.0171295
ACCESS-CM2_r2i1p1f1	395	-0.0425552
ACCESS-CM2_r2i1p1f1	396	-0.0713484
ACCESS-CM2_r2i1p1f1	397	-0.1148
ACCESS-CM2_r2i1p1f1	398	-0.068306
ACCESS-CM2_r2i1p1f1	399	-0.115366
ACCESS-CM2_r2i1p1f1	400	-0.157427
ACCESS-CM2_r2i1p1f1	401	-0.119023
ACCESS-CM2_r2i1p1f1	402	-0.0909837
ACCESS-CM2_r2i1p1f1	403	-0.0599142
ACCESS-CM2_r2i1p1f1	404	-0.0472933
ACCESS-CM2_r2i1p1f1	405	-0.0680535
ACCESS-CM2_r2i1p1f1	406	-0.00565892
ACCESS-CM2_r2i1p1f1	407	0.0963151
ACCESS-CM2_r2i1p1f1	408	0.135447
ACCESS-CM2_r2i1p1f1	409	0.159784
ACCESS-CM2_r2i1p1f1	410	0.153573
ACCESS-CM2_r2i1p1f1	411	0.156938
ACCESS-CM2_r2i1p1f1	412	0.129785
ACCESS-CM2_r2i1p1f1	413	0.157846
ACCESS-CM2_r2i1p1f1	414	-0.00123847
ACCESS-CM2_r2i1p1f1	415	-0.00726961
ACCESS-CM2_r2i1p1f1	416	0.0824337
ACCESS-CM2_r2i1p1f1	417	0.0809094
ACCESS-CM2_r2i1p1f1	418	0.163367
ACCESS-CM2_r2i1p1f1	419	0.262354
ACCESS-CM2_r2i1p1f1	420	0.271403
ACCESS-CM2_r2i1p1f1	421	0.2727
ACCESS-CM2_r2i1p1f1	422	0.25873
ACCESS-CM2_r2i1p1f1	423	0.242344
ACCESS-CM2_r2i1p1f1	424	0.308427
ACCESS-CM2_r2i1p1f1	425	0.235407
ACCESS-CM2_r2i1p1f1	426	0.198935
ACCESS-CM2_r2i1p1f1	427	0.165157
ACCESS-CM2_r2i1p1f1	428	0.109031
ACCESS-CM2_r2i1p1f1	429	0.0253469
ACCESS-CM2_r2i1p1f1	430	-0.00506908
ACCESS-CM2_r2i1p1f1	431	-0.0187138
ACCESS-CM2_r2i1p1f1	432	0.0543161
ACCESS-CM2_r2i1p1f1	433	0.0561535
ACCESS-CM2_r2i1p1f1	434	0.0300562
ACCESS-CM2_r2i1p1f1	435	0.0578222
ACCESS-CM2_r2i1p1f1	436	0.0438682
ACCESS-CM2_r2i1p1f1	437	0.0471343
ACCESS-CM2_r2i1p1f1	438	0.0232371
ACCESS-CM2_r2i1p1f1	439	-0.113554
ACCESS-CM2_r2i1p1f1	440	-0.204947
ACCESS-CM2_r2i1p1f1	441	-0.179686
ACCESS-CM2_r2i1p1f1	442	-0.243862
ACCESS-CM2_r2i1p1f1	443	-0.222262
ACCESS-CM2_r2i1p1f1	444	-0.183331
ACCESS-CM2_r2i1p1f1	445	-0.163633
ACCESS-CM2_r2i1p1f1	446	-0.0993587
ACCESS-CM2_r2i1p1f1	447	-0.034137
ACCESS-CM2_r2i1p1f1	448	0.00188525
ACCESS-CM2_r2i1p1f1	449	0.100967
ACCESS-CM2_r2i1p1f1	450	0.112783
ACCESS-CM2_r2i1p1f1	451	0.163134
ACCESS-CM2_r2i1p1f1	452	0.106011
ACCESS-CM2_r2i1p1f1	453	0.197274
ACCESS-CM2_r2i1p1f1	454	0.0963717
ACCESS-CM2_r2i1p1f1	455	0.0718801
ACCESS-CM2_r2i1p1f1	456	0.0548135
ACCESS-CM2_r2i1p1f1	457	-0.0385992
ACCESS-CM2_r2i1p1f1	458	0.00331885
ACCESS-CM2_r2i1p1f1	459	0.140385
ACCESS-CM2_r2i1p1f1	460	0.155576
ACCESS-CM2_r3i1p1f1	0	0.145952
ACCESS-CM2_r3i1p1f1	1	0.181731
ACCESS-CM2_r3i1p1f1	2	0.201143
ACCESS-CM2_r3i1p1f1	3	0.163079
ACCESS-CM2_r3i1p1f1	4	0.219474
ACCESS-CM2_r3i1p1f1	5	0.223783
ACCESS-CM2_r3i1p1f1	6	0.20566
ACCESS-CM2_r3i1p1f1	7	0.209277
ACCESS-CM2_r3i1p1f1	8	0.22504
ACCESS-CM2_r3i1p1f1	9	0.254151
ACCESS-CM2_r3i1p1f1	10	0.231985
ACCESS-CM2_r3i1p1f1	11	0.172397
ACCESS-CM2_r3i1p1f1	12	0.168138
ACCESS-CM2_r3i1p1f1	13	0.148119
ACCESS-CM2_r3i1p1f1	14	0.111008
ACCESS-CM2_r3i1p1f1	15	0.122346
ACCESS-CM2_r3i1p1f1	16	0.0880718
ACCESS-CM2_r3i1p1f1	17	0.020435
ACCESS-CM2_r3i1p1f1	18	0.0425698
ACCESS-CM2_r3i1p1f1	19	0.0619201
ACCESS-CM2_r3i1p1f1	20	0.0952138
ACCESS-CM2_r3i1p1f1	21	0.00126347
ACCESS-CM2_r3i1p1f1	22	-0.0218564
ACCESS-CM2_r3i1p1f1	23	-0.0206966
ACCESS-CM2_r3i1p1f1	24	0.0361418
ACCESS-CM2_r3i1p1f1	25	0.0729422
ACCESS-CM2_r3i1p1f1	26	0.0349312
ACCESS-CM2_r3i1p1f1	27	0.0108796
ACCESS-CM2_r3i1p1f1	28	0.0597896
ACCESS-CM2_r3i1p1f1	29	0.0298319
ACCESS-CM2_r3i1p1f1	30	0.0603732
ACCESS-CM2_r3i1p1f1	31	0.0558045
ACCESS-CM2_r3i1p1f1	32	0.0535216
ACCESS-CM2_r3i1p1f1	33	0.0907066
ACCESS-CM2_r3i1p1f1	34	0.0729291
ACCESS-CM2_r3i1p1f1	35	0.107994
ACCESS-CM2_r3i1p1f1	36	0.102243
ACCESS-CM2_r3i1p1f1	37	0.144311
ACCESS-CM2_r3i1p1f1	38	0.192027
ACCESS-CM2_r3i1p1f1	39	0.185342
ACCESS-CM2_r3i1p1f1	40	0.128943
ACCESS-CM2_r3i1p1f1	41	0.149134
ACCESS-CM2_r3i1p1f1	42	0.0571133
ACCESS-CM2_r3i1p1f1	43	0.00838407
ACCESS-CM2_r3i1p1f1	44	0.0375204
ACCESS-CM2_r3i1p1f1	45	0.0703311
ACCESS-CM2_r3i1p1f1	46	0.0756788
ACCESS-CM2_r3i1p1f1	47	0.0347283
ACCESS-CM2_r3i1p1f1	48	0.0112694
ACCESS-CM2_r3i1p1f1	49	-0.0166264
ACCESS-CM2_r3i1p1f1	50	0.0415134
ACCESS-CM2_r3i1p1f1	51	0.0236692
ACCESS-CM2_r3i1p1f1	52	0.000934247
ACCESS-CM2_r3i1p1f1	53	-0.0582054
ACCESS-CM2_r3i1p1f1	54	-0.0442812
ACCESS-CM2_r3i1p1f1	55	-0.0531601
ACCESS-CM2_r3i1p1f1	56	-0.0862211
ACCESS-CM2_r3i1p1f1	57	-0.131432
ACCESS-CM2_r3i1p1f1	58	-0.0907087
ACCESS-CM2_r3i1p1f1	59	-0.11298
ACCESS-CM2_r3i1p1f1	60	-0.149757
ACCESS-CM2_r3i1p1f1	61	-0.203498
ACCESS-CM2_r3i1p1f1	62	-0.229952
ACCESS-CM2_r3i1p1f1	63	-0.235146
ACCESS-CM2_r3i1p1f1	64	-0.204478
ACCESS-CM2_r3i1p1f1	65	-0.157105
ACCESS-CM2_r3i1p1f1	66	-0.185029
ACCESS-CM2_r3i1p1f1	67	-0.179746
ACCESS-CM2_r3i1p1f1	68	-0.121186
ACCESS-CM2_r3i1p1f1	69	-0.108167
ACCESS-CM2_r3i1p1f1	70	-0.0109469
ACCESS-CM2_r3i1p1f1	71	-0.0646003
ACCESS-CM2_r3i1p1f1	72	-0.0968972
ACCESS-CM2_r3i1p1f1	73	-0.114994
ACCESS-CM2_r3i1p1f1	74	-0.0286977
ACCESS-CM2_r3i1p1f1	75	-0.0376302
ACCESS-CM2_r3i1p1f1	76	-0.0394678
ACCESS-CM2_r3i1p1f1	77	0.0068653
ACCESS-CM2_r3i1p1f1	78	0.0737996
ACCESS-CM2_r3i1p1f1	79	0.0870838
ACCESS-CM2_r3i1p1f1	80	0.0386539
ACCESS-CM2_r3i1p1f1	81	0.104284
ACCESS-CM2_r3i1p1f1	82	0.0325973
ACCESS-CM2_r3i1p1f1	83	0.0567635
ACCESS-CM2_r3i1p1f1	84	0.0649872
ACCESS-CM2_r3i1p1f1	85	-0.0362344
ACCESS-CM2_r3i1p1f1	86	-0.0569841
ACCESS-CM2_r3i1p1f1	87	-0.0748457
ACCESS-CM2_r3i1p1f1	88	-0.0436574
ACCESS-CM2_r3i1p1f1	89	-0.0660264
ACCESS-CM2_r3i1p1f1	90	-0.0410643
ACCESS-CM2_r3i1p1f1	91	-0.018967
ACCESS-CM2_r3i1p1f1	92	-0.0438439
ACCESS-CM2_r3i1p1f1	93	-0.107356
ACCESS-CM2_r3i1p1f1	94	-0.0887769
ACCESS-CM2_r3i1p1f1	95	-0.0901725
ACCESS-CM2_r3i1p1f1	96	-0.175273
ACCESS-CM2_r3i1p1f1	97	-0.229803
ACCESS-CM2_r3i1p1f1	98	-0.209917
ACCESS-CM2_r3i1p1f1	99	-0.21342
ACCESS-CM2_r3i1p1f1	100	-0.233206
ACCESS-CM2_r3i1p1f1	101	-0.311311
ACCESS-CM2_r3i1p1f1	102	-0.264419
ACCESS-CM2_r3i1p1f1	103	-0.288584
ACCESS-CM2_r3i1p1f1	104	-0.256361
ACCESS-CM2_r3i1p1f1	105	-0.259747
ACCESS-CM2_r3i1p1f1	106	-0.273164
ACCESS-CM2_r3i1p1f1	107	-0.247403
ACCESS-CM2_r3i1p1f1	108	-0.183878
ACCESS-CM2_r3i1p1f1	109	-0.13967
ACCESS-CM2_r3i1p1f1	110	-0.11881
ACCESS-CM2_r3i1p1f1	111	-0.139267
ACCESS-CM2_r3i1p1f1	112	-0.0837493
ACCESS-CM2_r3i1p1f1	113	-0.0616419
ACCESS-CM2_r3i1p1f1	114	0.0740278
ACCESS-CM2_r3i1p1f1	115	0.0772724
ACCESS-CM2_r3i1p1f1	116	0.0773108
ACCESS-CM2_r3i1p1f1	117	0.124884
ACCESS-CM2_r3i1p1f1	118	0.17201
ACCESS-CM2_r3i1p1f1	119	0.186568
ACCESS-CM2_r3i1p1f1	120	0.189691
ACCESS-CM2_r3i1p1f1	121	0.250129
ACCESS-CM2_r3i1p1f1	122	0.239172
ACCESS-CM2_r3i1p1f1	123	0.318929
ACCESS-CM2_r3i1p1f1	124	0.305568
ACCESS-CM2_r3i1p1f1	125	0.254355
ACCESS-CM2_r3i1p1f1	126	0.249906
ACCESS-CM2_r3i1p1f1	127	0.219483
ACCESS-CM2_r3i1p1f1	128	0.250228
ACCESS-CM2_r3i1p1f1	129	0.257038
ACCESS-CM2_r3i1p1f1	130	0.288731
ACCESS-CM2_r3i1p1f1	131	0.27298
ACCESS-CM2_r3i1p1f1	132	0.295385
ACCESS-CM2_r3i1p1f1	133	0.285144
ACCESS-CM2_r3i1p1f1	134	0.2805
ACCESS-CM2_r3i1p1f1	135	0.252981
ACCESS-CM2_r3i1p1f1	136	0.163198
ACCESS-CM2_r3i1p1f1	137	0.102448
ACCESS-CM2_r3i1p1f1	138	0.08565
ACCESS-CM2_r3i1p1f1	139	0.0952274
ACCESS-CM2_r3i1p1f1	140	0.136226
ACCESS-CM2_r3i1p1f1	141	0.09552
ACCESS-CM2_r3i1p1f1	142	0.143312
ACCESS-CM2_r3i1p1f1	143	0.146144
ACCESS-CM2_r3i1p1f1	144	0.205402
ACCESS-CM2_r3i1p1f1	145	0.141925
ACCESS-CM2_r3i1p1f1	146	0.0610305
ACCESS-CM2_r3i1p1f1	147	0.062921
ACCESS-CM2_r3i1p1f1	148	0.109767
ACCESS-CM2_r3i1p1f1	149	0.0381854
ACCESS-CM2_r3i1p1f1	150	0.0513646
ACCESS-CM2_r3i1p1f1	151	0.0144727
ACCESS-CM2_r3i1p1f1	152	0.0594305
ACCESS-CM2_r3i1p1f1	153	0.02948
ACCESS-CM2_r3i1p1f1	154	0.0785246
ACCESS-CM2_r3i1p1f1	155	0.0126093
ACCESS-CM2_r3i1p1f1	156	-0.0559795
ACCESS-CM2_r3i1p1f1	157	-0.119045
ACCESS-CM2_r3i1p1f1	158	-0.0621393
ACCESS-CM2_r3i1p1f1	159	-0.00119643
ACCESS-CM2_r3i1p1f1	160	-0.0735121
ACCESS-CM2_r3i1p1f1	161	-0.072049
ACCESS-CM2_r3i1p1f1	162	-0.029576
ACCESS-CM2_r3i1p1f1	163	0.0573308
ACCESS-CM2_r3i1p1f1	164	0.0821302
ACCESS-CM2_r3i1p1f1	165	0.0149243
ACCESS-CM2_r3i1p1f1	166	-0.0184585
ACCESS-CM2_r3i1p1f1	167	0.00187762
ACCESS-CM2_r3i1p1f1	168	-0.0311579
ACCESS-CM2_r3i1p1f1	169	-0.0854641
ACCESS-CM2_r3i1p1f1	170	-0.131785
ACCESS-CM2_r3i1p1f1	171	-0.154244
ACCESS-CM2_r3i1p1f1	172	-0.0771924
ACCESS-CM2_r3i1p1f1	173	-0.0792685
ACCESS-CM2_r3i1p1f1	174	0.016122
ACCESS-CM2_r3i1p1f1	175	-0.0362824
ACCESS-CM2_r3i1p1f1	176	-0.0247605
ACCESS-CM2_r3i1p1f1	177	-0.146803
ACCESS-CM2_r3i1p1f1	178	-0.158844
ACCESS-CM2_r3i1p1f1	179	-0.198183
ACCESS-CM2_r3i1p1f1	180	-0.133499
ACCESS-CM2_r3i1p1f1	181	-0.0575239
ACCESS-CM2_r3i1p1f1	182	-0.0337334
ACCESS-CM2_r3i1p1f1	183	-0.00866181
ACCESS-CM2_r3i1p1f1	184	-0.0143318
ACCESS-CM2_r3i1p1f1	185	-0.0502368
ACCESS-CM2_r3i1p1f1	186	-0.0778512
ACCESS-CM2_r3i1p1f1	187	-0.0887472
ACCESS-CM2_r3i1p1f1	188	-0.0386816
ACCESS-CM2_r3i1p1f1	189	-0.0299026
ACCESS-CM2_r3i1p1f1	190	-0.0442802
ACCESS-CM2_r3i1p1f1	191	-0.0406405
ACCESS-CM2_r3i1p1f1	192	0.048493
ACCESS-CM2_r3i1p1f1	193	0.0510659
ACCESS-CM2_r3i1p1f1	194	0.10711
ACCESS-CM2_r3i1p1f1	195	0.142884
ACCESS-CM2_r3i1p1f1	196	0.0971627
ACCESS-CM2_r3i1p1f1	197	0.00236711
ACCESS-CM2_r3i1p1f1	198	0.0601214
ACCESS-CM2_r3i1p1f1	199	0.125643
ACCESS-CM2_r3i1p1f1	200	0.091719
ACCESS-CM2_r3i1p1f1	201	0.0791292
ACCESS-CM2_r3i1p1f1	202	0.130978
ACCESS-CM2_r3i1p1f1	203	0.108283
ACCESS-CM2_r3i1p1f1	204	0.147058
ACCESS-CM2_r3i1p1f1	205	0.107471
ACCESS-CM2_r3i1p1f1	206	0.0923932
ACCESS-CM2_r3i1p1f1	207	0.128175
ACCESS-CM2_r3i1p1f1	208	0.124519
ACCESS-CM2_r3i1p1f1	209	0.044979
ACCESS-CM2_r3i1p1f1	210	-0.016064
ACCESS-CM2_r3i1p1f1	211	0.0315032
ACCESS-CM2_r3i1p1f1	212	0.0735442
ACCESS-CM2_r3i1p1f1	213	0.121694
ACCESS-CM2_r3i1p1f1	214	0.110989
ACCESS-CM2_r3i1p1f1	215	0.158318
ACCESS-CM2_r3i1p1f1	216	0.199762
ACCESS-CM2_r3i1p1f1	217	0.0895199
ACCESS-CM2_r3i1p1f1	218	0.0451797
ACCESS-CM2_r3i1p1f1	219	-0.0529355
ACCESS-CM2_r3i1p1f1	220	0.00340695
ACCESS-CM2_r3i1p1f1	221	0.0600527
ACCESS-CM2_r3i1p1f1	222	0.074945
ACCESS-CM2_r3i1p1f1	223	0.0424069
ACCESS-CM2_r3i1p1f1	224	0.0072085
ACCESS-CM2_r3i1p1f1	225	-0.00627364
ACCESS-CM2_r3i1p1f1	226	-0.0174166
ACCESS-CM2_r3i1p1f1	227	-0.0855587
ACCESS-CM2_r3i1p1f1	228	-0.134427
ACCESS-CM2_r3i1p1f1	229	-0.118144
ACCESS-CM2_r3i1p1f1	230	-0.180175
ACCESS-CM2_r3i1p1f1	231	-0.187798
ACCESS-CM2_r3i1p1f1	232	-0.151861
ACCESS-CM2_r3i1p1f1	233	-0.105464
ACCESS-CM2_r3i1p1f1	234	-0.0610149
ACCESS-CM2_r3i1p1f1	235	-0.0165883
ACCESS-CM2_r3i1p1f1	236	-0.00163537
ACCESS-CM2_r3i1p1f1	237	-0.0351153
ACCESS-CM2_r3i1p1f1	238	-0.000402896
ACCESS-CM2_r3i1p1f1	239	0.00475162
ACCESS-CM2_r3i1p1f1	240	0.0365106
ACCESS-CM2_r3i1p1f1	241	0.049037
ACCESS-CM2_r3i1p1f1	242	0.0986633
ACCESS-CM2_r3i1p1f1	243	0.0207577
ACCESS-CM2_r3i1p1f1	244	0.0244872
ACCESS-CM2_r3i1p1f1	245	-0.0309707
ACCESS-CM2_r3i1p1f1	246	-0.00839667
ACCESS-CM2_r3i1p1f1	247	-0.0407088
ACCESS-CM2_r3i1p1f1	248	-0.0570512
ACCESS-CM2_r3i1p1f1	249	-0.112157
ACCESS-CM2_r3i1p1f1	250	-0.073606
ACCESS-CM2_r3i1p1f1	251	-0.00296512
ACCESS-CM2_r3i1p1f1	252	0.0544034
ACCESS-CM2_r3i1p1f1	253	0.121441
ACCESS-CM2_r3i1p1f1	254	0.135866
ACCESS-CM2_r3i1p1f1	255	0.133355
ACCESS-CM2_r3i1p1f1	256	0.193015
ACCESS-CM2_r3i1p1f1	257	0.17106
ACCESS-CM2_r3i1p1f1	258	0.131044
ACCESS-CM2_r3i1p1f1	259	0.0138934
ACCESS-CM2_r3i1p1f1	260	0.118507
ACCESS-CM2_r3i1p1f1	261	0.117474
ACCESS-CM2_r3i1p1f1	262	0.107243
ACCESS-CM2_r3i1p1f1	263	0.0507334
ACCESS-CM2_r3i1p1f1	264	0.0159148
ACCESS-CM2_r3i1p1f1	265	-0.030508
ACCESS-CM2_r3i1p1f1	266	-0.0283538
ACCESS-CM2_r3i1p1f1	267	-0.0692699
ACCESS-CM2_r3i1p1f1	268	-0.0791332
ACCESS-CM2_r3i1p1f1	269	-0.0521365
ACCESS-CM2_r3i1p1f1	270	-0.115248
ACCESS-CM2_r3i1p1f1	271	-0.0987668
ACCESS-CM2_r3i1p1f1	272	-0.0683817
ACCESS-CM2_r3i1p1f1	273	0.00384292
ACCESS-CM2_r3i1p1f1	274	-0.0020402
ACCESS-CM2_r3i1p1f1	275	-0.00407023
ACCESS-CM2_r3i1p1f1	276	-0.00830601
ACCESS-CM2_r3i1p1f1	277	0.016413
ACCESS-CM2_r3i1p1f1	278	-0.0277747
ACCESS-CM2_r3i1p1f1	279	0.00255945
ACCESS-CM2_r3i1p1f1	280	0.06523
ACCESS-CM2_r3i1p1f1	281	0.0415075
ACCESS-CM2_r3i1p1f1	282	0.0149604
ACCESS-CM2_r3i1p1f1	283	0.0260435
ACCESS-CM2_r3i1p1f1	284	-0.0151862
ACCESS-CM2_r3i1p1f1	285	-0.0783857
ACCESS-CM2_r3i1p1f1	286	-0.0482027
ACCESS-CM2_r3i1p1f1	287	-0.0903577
ACCESS-CM2_r3i1p1f1	288	-0.0556462
ACCESS-CM2_r3i1p1f1	289	-0.126958
ACCESS-CM2_r3i1p1f1	290	-0.138205
ACCESS-CM2_r3i1p1f1	291	-0.0973369
ACCESS-CM2_r3i1p1f1	292	-0.0661295
ACCESS-CM2_r3i1p1f1	293	-0.0785745
ACCESS-CM2_r3i1p1f1	294	-0.00427378
ACCESS-CM2_r3i1p1f1	295	-0.0972265
ACCESS-CM2_r3i1p1f1	296	-0.0938052
ACCESS-CM2_r3i1p1f1	297	-0.0791041
ACCESS-CM2_r3i1p1f1	298	-0.0847767
ACCESS-CM2_r3i1p1f1	299	-0.0809382
ACCESS-CM2_r3i1p1f1	300	0.0316223
ACCESS-CM2_r3i1p1f1	301	0.026492
ACCESS-CM2_r3i1p1f1	302	-0.0688355
ACCESS-CM2_r3i1p1f1	303	-0.0788902
ACCESS-CM2_r3i1p1f1	304	-0.0736808
ACCESS-CM2_r3i1p1f1	305	-0.0708381
ACCESS-CM2_r3i1p1f1	306	-0.0562914
ACCESS-CM2_r3i1p1f1	307	-0.0503104
ACCESS-CM2_r3i1p1f1	308	-0.0115138
ACCESS-CM2_r3i1p1f1	309	-0.00232693
ACCESS-CM2_r3i1p1f1	310	0.00812418
ACCESS-CM2_r3i1p1f1	311	-0.00222076
ACCESS-CM2_r3i1p1f1	312	-0.0149152
ACCESS-CM2_r3i1p1f1	313	0.0237074
ACCESS-CM2_r3i1p1f1	314	0.00724472
ACCESS-CM2_r3i1p1f1	315	0.0187031
ACCESS-CM2_r3i1p1f1	316	-0.0133092
ACCESS-CM2_r3i1p1f1	317	0.0412771
ACCESS-CM2_r3i1p1f1	318	-0.0272538
ACCESS-CM2_r3i1p1f1	319	0.0324081
ACCESS-CM2_r3i1p1f1	320	0.0470487
ACCESS-CM2_r3i1p1f1	321	0.0358909
ACCESS-CM2_r3i1p1f1	322	-0.0756342
ACCESS-CM2_r3i1p1f1	323	-0.00276262
ACCESS-CM2_r3i1p1f1	324	-0.0457914
ACCESS-CM2_r3i1p1f1	325	-0.0417757
ACCESS-CM2_r3i1p1f1	326	0.0090397
ACCESS-CM2_r3i1p1f1	327	-0.0698563
ACCESS-CM2_r3i1p1f1	328	0.0108642
ACCESS-CM2_r3i1p1f1	329	0.0224271
ACCESS-CM2_r3i1p1f1	330	0.0195038
ACCESS-CM2_r3i1p1f1	331	0.0494824
ACCESS-CM2_r3i1p1f1	332	0.0749638
ACCESS-CM2_r3i1p1f1	333	0.0150683
ACCESS-CM2_r3i1p1f1	334	0.104841
ACCESS-CM2_r3i1p1f1	335	0.0129499
ACCESS-CM2_r3i1p1f1	336	-0.0422919
ACCESS-CM2_r3i1p1f1	337	-0.070153
ACCESS-CM2_r3i1p1f1	338	-0.12502
ACCESS-CM2_r3i1p1f1	339	-0.123165
ACCESS-CM2_r3i1p1f1	340	0.00845146
ACCESS-CM2_r3i1p1f1	341	-0.0325041
ACCESS-CM2_r3i1p1f1	342	-0.104722
ACCESS-CM2_r3i1p1f1	343	-0.155337
ACCESS-CM2_r3i1p1f1	344	-0.177701
ACCESS-CM2_r3i1p1f1	345	-0.0479699
ACCESS-CM2_r3i1p1f1	346	-0.0359988
ACCESS-CM2_r3i1p1f1	347	-0.0328103
ACCESS-CM2_r3i1p1f1	348	-0.0519967
ACCESS-CM2_r3i1p1f1	349	-0.0380424
ACCESS-CM2_r3i1p1f1	350	0.0422132
ACCESS-CM2_r3i1p1f1	351	0.10039
ACCESS-CM2_r3i1p1f1	352	0.0807172
ACCESS-CM2_r3i1p1f1	353	0.111159
ACCESS-CM2_r3i1p1f1	354	0.101791
ACCESS-CM2_r3i1p1f1	355	0.141211
ACCESS-CM2_r3i1p1f1	356	0.0802904
ACCESS-CM2_r3i1p1f1	357	0.00930277
ACCESS-CM2_r3i1p1f1	358	0.0197229
ACCESS-CM2_r3i1p1f1	359	0.0854774
ACCESS-CM2_r3i1p1f1	360	0.118286
ACCESS-CM2_r3i1p1f1	361	0.0569544
ACCESS-CM2_r3i1p1f1	362	0.0409376
ACCESS-CM2_r3i1p1f1	363	0.0276303
ACCESS-CM2_r3i1p1f1	364	0.0391897
ACCESS-CM2_r3i1p1f1	365	0.035858
ACCESS-CM2_r3i1p1f1	366	0.111774
ACCESS-CM2_r3i1p1f1	367	0.052705
ACCESS-CM2_r3i1p1f1	368	-0.0144144
ACCESS-CM2_r3i1p1f1	369	0.0151036
ACCESS-CM2_r3i1p1f1	370	0.0891085
ACCESS-CM2_r3i1p1f1	371	0.109128
ACCESS-CM2_r3i1p1f1	372	0.145573
ACCESS-CM2_r3i1p1f1	373	0.109755
ACCESS-CM2_r3i1p1f1	374	0.134981
ACCESS-CM2_r3i1p1f1	375	0.131279
ACCESS-CM2_r3i1p1f1	376	0.176789
ACCESS-CM2_r3i1p1f1	377	0.166979
ACCESS-CM2_r3i1p1f1	378	0.0834131
ACCESS-CM2_r3i1p1f1	379	0.0930941
ACCESS-CM2_r3i1p1f1	380	0.178746
ACCESS-CM2_r3i1p1f1	381	0.150879
ACCESS-CM2_r3i1p1f1	382	0.0598818
ACCESS-CM2_r3i1p1f1	383	0.0111875
ACCESS-CM2_r3i1p1f1	384	0.025442
ACCESS-CM2_r3i1p1f1	385	0.0841536
ACCESS-CM2_r3i1p1f1	386	0.0390532
ACCESS-CM2_r3i1p1f1	387	0.0512072
ACCESS-CM2_r3i1p1f1	388	-0.0174627
ACCESS-CM2_r3i1p1f1	389	0.0155282
ACCESS-CM2_r3i1p1f1	390	0.100841
ACCESS-CM2_r3i1p1f1	391	0.126441
ACCESS-CM2_r3i1p1f1	392	0.0177977
ACCESS-CM2_r3i1p1f1	393	0.0152765
ACCESS-CM2_r3i1p1f1	394	0.00263239
ACCESS-CM2_r3i1p1f1	395	-0.0178046
ACCESS-CM2_r3i1p1f1	396	-0.0283941
ACCESS-CM2_r3i1p1f1	397	-0.129057
ACCESS-CM2_r3i1p1f1	398	-0.165921
ACCESS-CM2_r3i1p1f1	399	-0.175989
ACCESS-CM2_r3i1p1f1	400	-0.175025
ACCESS-CM2_r3i1p1f1	401	-0.183845
ACCESS-CM2_r3i1p1f1	402	-0.130185
ACCESS-CM2_r3i1p1f1	403	-0.12594
ACCESS-CM2_r3i1p1f1	404	-0.0951046
ACCESS-CM2_r3i1p1f1	405	-0.107205
ACCESS-CM2_r3i1p1f1	406	0.0112027
ACCESS-CM2_r3i1p1f1	407	0.120174
ACCESS-CM2_r3i1p1f1	408	0.102062
ACCESS-CM2_r3i1p1f1	409	0.12948
ACCESS-CM2_r3i1p1f1	410	0.170648
ACCESS-CM2_r3i1p1f1	411	0.182802
ACCESS-CM2_r3i1p1f1	412	0.120752
ACCESS-CM2_r3i1p1f1	413	0.0756061
ACCESS-CM2_r3i1p1f1	414	0.00603999
ACCESS-CM2_r3i1p1f1	415	-0.018053
ACCESS-CM2_r3i1p1f1	416	0.069519
ACCESS-CM2_r3i1p1f1	417	0.0064022
ACCESS-CM2_r3i1p1f1	418	0.121823
ACCESS-CM2_r3i1p1f1	419	0.161486
ACCESS-CM2_r3i1p1f1	420	0.217686
ACCESS-CM2_r3i1p1f1	421	0.174366
ACCESS-CM2_r3i1p1f1	422	0.160425
ACCESS-CM2_r3i1p1f1	423	0.169739
ACCESS-CM2_r3i1p1f1	424	0.259157
ACCESS-CM2_r3i1p1f1	425	0.240124
ACCESS-CM2_r3i1p1f1	426	0.199723
ACCESS-CM2_r3i1p1f1	427	0.236076
ACCESS-CM2_r3i1p1f1	428	0.181695
ACCESS-CM2_r3i1p1f1	429	0.134264
ACCESS-CM2_r3i1p1f1	430	0.0944322
ACCESS-CM2_r3i1p1f1	431	0.0729029
ACCESS-CM2_r3i1p1f1	432	0.120004
ACCESS-CM2_r3i1p1f1	433	0.158677
ACCESS-CM2_r3i1p1f1	434	0.0557277
ACCESS-CM2_r3i1p1f1	435	0.0284595
ACCESS-CM2_r3i1p1f1	436	0.00171812
ACCESS-CM2_r3i1p1f1	437	-0.0244786
ACCESS-CM2_r3i1p1f1	438	-0.0641044
ACCESS-CM2_r3i1p1f1	439	-0.15764
ACCESS-CM2_r3i1p1f1	440	-0.207467
ACCESS-CM2_r3i1p1f1	441	-0.226337
ACCESS-CM2_r3i1p1f1	442	-0.237892
ACCESS-CM2_r3i1p1f1	443	-0.197516
ACCESS-CM2_r3i1p1f1	444	-0.185992
ACCESS-CM2_r3i1p1f1	445	-0.17672
ACCESS-CM2_r3i1p1f1	446	-0.113255
ACCESS-CM2_r3i1p1f1	447	0.0244474
ACCESS-CM2_r3i1p1f1	448	0.0359682
ACCESS-CM2_r3i1p1f1	449	0.122951
ACCESS-CM2_r3i1p1f1	450	0.139768
ACCESS-CM2_r3i1p1f1	451	0.174361
ACCESS-CM2_r3i1p1f1	452	0.0821704
ACCESS-CM2_r3i1p1f1	453	0.142308
ACCESS-CM2_r3i1p1f1	454	0.0952672
ACCESS-CM2_r3i1p1f1	455	0.0779361
ACCESS-CM2_r3i1p1f1	456	0.090608
ACCESS-CM2_r3i1p1f1	457	-0.0120529
ACCESS-CM2_r3i1p1f1	458	0.012704
ACCESS-CM2_r3i1p1f1	459	0.0878776
ACCESS-CM2_r3i1p1f1	460	0.11937
ACCESS-ESM1-5_r1i1p1f1	0	0.243046
ACCESS-ESM1-5_r1i1p1f1	1	0.256266
ACCESS-ESM1-5_r1i1p1f1	2	0.146457
ACCESS-ESM1-5_r1i1p1f1	3	0.245979
ACCESS-ESM1-5_r1i1p1f1	4	0.246534
ACCESS-ESM1-5_r1i1p1f1	5	0.131509
ACCESS-ESM1-5_r1i1p1f1	6	0.0987958
ACCESS-ESM1-5_r1i1p1f1	7	0.0179142
ACCESS-ESM1-5_r1i1p1f1	8	-0.0696384
ACCESS-ESM1-5_r1i1p1f1	9	-0.135506
ACCESS-ESM1-5_r1i1p1f1	10	-0.0843075
ACCESS-ESM1-5_r1i1p1f1	11	-0.0742308
ACCESS-ESM1-5_r1i1p1f1	12	-0.0466226
ACCESS-ESM1-5_r1i1p1f1	13	-0.157579
ACCESS-ESM1-5_r1i1p1f1	14	-0.0965961
ACCESS-ESM1-5_r1i1p1f1	15	-0.0689969
ACCESS-ESM1-5_r1i1p1f1	16	-0.126454
ACCESS-ESM1-5_r1i1p1f1	17	-0.120589
ACCESS-ESM1-5_r1i1p1f1	18	-0.122993
ACCESS-ESM1-5_r1i1p1f1	19	-0.165985
ACCESS-ESM1-5_r1i1p1f1	20	-0.205911
ACCESS-ESM1-5_r1i1p1f1	21	-0.191764
ACCESS-ESM1-5_r1i1p1f1	22	-0.224461
ACCESS-ESM1-5_r1i1p1f1	23	-0.268542
ACCESS-ESM1-5_r1i1p1f1	24	-0.23878
ACCESS-ESM1-5_r1i1p1f1	25	-0.227609
ACCESS-ESM1-5_r1i1p1f1	26	-0.231703
ACCESS-ESM1-5_r1i1p1f1	27	-0.302313
ACCESS-ESM1-5_r1i1p1f1	28	-0.326181
ACCESS-ESM1-5_r1i1p1f1	29	-0.327555
ACCESS-ESM1-5_r1i1p1f1	30	-0.31986
ACCESS-ESM1-5_r1i1p1f1	31	-0.261734
ACCESS-ESM1-5_r1i1p1f1	32	-0.21108
ACCESS-ESM1-5_r1i1p1f1	33	-0.162665
ACCESS-ESM1-5_r1i1p1f1	34	-0.162242
ACCESS-ESM1-5_r1i1p1f1	35	-0.143287
ACCESS-ESM1-5_r1i1p1f1	36	0.0260894
ACCESS-ESM1-5_r1i1p1f1	37	-0.0178499
ACCESS-ESM1-5_r1i1p1f1	38	0.0140639
ACCESS-ESM1-5_r1i1p1f1	39	-0.0386931
ACCESS-ESM1-5_r1i1p1f1	40	0.0394153
ACCESS-ESM1-5_r1i1p1f1	41	0.156126
ACCESS-ESM1-5_r1i1p1f1	42	0.108404
ACCESS-ESM1-5_r1i1p1f1	43	0.106043
ACCESS-ESM1-5_r1i1p1f1	44	0.106304
ACCESS-ESM1-5_r1i1p1f1	45	0.134463
ACCESS-ESM1-5_r1i1p1f1	46	0.173737
ACCESS-ESM1-5_r1i1p1f1	47	0.130309
ACCESS-ESM1-5_r1i1p1f1	48	0.122685
ACCESS-ESM1-5_r1i1p1f1	49	0.0341095
ACCESS-ESM1-5_r1i1p1f1	50	0.0154757
ACCESS-ESM1-5_r1i1p1f1	51	0.123695
ACCESS-ESM1-5_r1i1p1f1	52	0.233608
ACCESS-ESM1-5_r1i1p1f1	53	0.230373
ACCESS-ESM1-5_r1i1p1f1	54	0.187278
ACCESS-ESM1-5_r1i1p1f1	55	0.144677
ACCESS-ESM1-5_r1i1p1f1	56	0.195555
ACCESS-ESM1-5_r1i1p1f1	57	0.195562
ACCESS-ESM1-5_r1i1p1f1	58	0.217565
ACCESS-ESM1-5_r1i1p1f1	59	0.261427
ACCESS-ESM1-5_r1i1p1f1	60	0.276202
ACCESS-ESM1-5_r1i1p1f1	61	0.226054
ACCESS-ESM1-5_r1i1p1f1	62	0.170584
ACCESS-ESM1-5_r1i1p1f1	63	0.136255
ACCESS-ESM1-5_r1i1p1f1	64	0.160415
ACCESS-ESM1-5_r1i1p1f1	65	0.124662
ACCESS-ESM1-5_r1i1p1f1	66	0.0754984
ACCESS-ESM1-5_r1i1p1f1	67	0.0616929
ACCESS-ESM1-5_r1i1p1f1	68	-0.0248807
ACCESS-ESM1-5_r1i1p1f1	69	-0.0395299
ACCESS-ESM1-5_r1i1p1f1	70	-0.186219
ACCESS-ESM1-5_r1i1p1f1	71	-0.206147
ACCESS-ESM1-5_r1i1p1f1	72	-0.229479
ACCESS-ESM1-5_r1i1p1f1	73	-0.247516
ACCESS-ESM1-5_r1i1p1f1	74	-0.245947
ACCESS-ESM1-5_r1i1p1f1	75	-0.276996
ACCESS-ESM1-5_r1i1p1f1	76	-0.184641
ACCESS-ESM1-5_r1i1p1f1	77	-0.176735
ACCESS-ESM1-5_r1i1p1f1	78	-0.268514
ACCESS-ESM1-5_r1i1p1f1	79	-0.360515
ACCESS-ESM1-5_r1i1p1f1	80	-0.297619
ACCESS-ESM1-5_r1i1p1f1	81	-0.250189
ACCESS-ESM1-5_r1i1p1f1	82	-0.167133
ACCESS-ESM1-5_r1i1p1f1	83	-0.181453
ACCESS-ESM1-5_r1i1p1f1	84	-0.122398
ACCESS-ESM1-5_r1i1p1f1	85	-0.148665
ACCESS-ESM1-5_r1i1p1f1	86	-0.127607
ACCESS-ESM1-5_r1i1p1f1	87	-0.16004
ACCESS-ESM1-5_r1i1p1f1	88	-0.163703
ACCESS-ESM1-5_r1i1p1f1	89	-0.203968
ACCESS-ESM1-5_r1i1p1f1	90	-0.174247
ACCESS-ESM1-5_r1i1p1f1	91	0.00406185
ACCESS-ESM1-5_r1i1p1f1	92	0.151989
ACCESS-ESM1-5_r1i1p1f1	93	0.137564
ACCESS-ESM1-5_r1i1p1f1	94	0.151933
ACCESS-ESM1-5_r1i1p1f1	95	0.087595
ACCESS-ESM1-5_r1i1p1f1	96	0.174564
ACCESS-ESM1-5_r1i1p1f1	97	0.185175
ACCESS-ESM1-5_r1i1p1f1	98	0.200023
ACCESS-ESM1-5_r1i1p1f1	99	0.226977
ACCESS-ESM1-5_r1i1p1f1	100	0.292981
ACCESS-ESM1-5_r1i1p1f1	101	0.270624
ACCESS-ESM1-5_r1i1p1f1	102	0.241597
ACCESS-ESM1-5_r1i1p1f1	103	0.196133
ACCESS-ESM1-5_r1i1p1f1	104	0.168325
ACCESS-ESM1-5_r1i1p1f1	105	0.268675
ACCESS-ESM1-5_r1i1p1f1	106	0.34698
ACCESS-ESM1-5_r1i1p1f1	107	0.309021
ACCESS-ESM1-5_r1i1p1f1	108	0.273399
ACCESS-ESM1-5_r1i1p1f1	109	0.311595
ACCESS-ESM1-5_r1i1p1f1	110	0.280634
ACCESS-ESM1-5_r1i1p1f1	111	0.20845
ACCESS-ESM1-5_r1i1p1f1	112	0.0828992
ACCESS-ESM1-5_r1i1p1f1	113	-0.00499497
ACCESS-ESM1-5_r1i1p1f1	114	-0.0121917
ACCESS-ESM1-5_r1i1p1f1	115	-0.0431095
ACCESS-ESM1-5_r1i1p1f1	116	0.010074
ACCESS-ESM1-5_r1i1p1f1	117	-0.040846
ACCESS-ESM1-5_r1i1p1f1	118	-0.134563
ACCESS-ESM1-5_r1i1p1f1	119	-0.21428
ACCESS-ESM1-5_r1i1p1f1	120	-0.212218
ACCESS-ESM1-5_r1i1p1f1	121	-0.156346
ACCESS-ESM1-5_r1i1p1f1	122	-0.121261
ACCESS-ESM1-5_r1i1p1f1	123	-0.0655185
ACCESS-ESM1-5_r1i1p1f1	124	0.0538791
ACCESS-ESM1-5_r1i1p1f1	125	-0.062733
ACCESS-ESM1-5_r1i1p1f1	126	-0.113948
ACCESS-ESM1-5_r1i1p1f1	127	-0.108292
ACCESS-ESM1-5_r1i1p1f1	128	-0.0957105
ACCESS-ESM1-5_r1i1p1f1	129	-0.104541
ACCESS-ESM1-5_r1i1p1f1	130	-0.0530941
ACCESS-ESM1-5_r1i1p1f1	131	-0.0216847
ACCESS-ESM1-5_r1i1p1f1	132	-0.0765347
ACCESS-ESM1-5_r1i1p1f1	133	-0.189484
ACCESS-ESM1-5_r1i1p1f1	134	-0.212601
ACCESS-ESM1-5_r1i1p1f1	135	-0.225914
ACCESS-ESM1-5_r1i1p1f1	136	-0.154603
ACCESS-ESM1-5_r1i1p1f1	137	-0.160938
ACCESS-ESM1-5_r1i1p1f1	138	-0.0816415
ACCESS-ESM1-5_r1i1p1f1	139	-0.12124
ACCESS-ESM1-5_r1i1p1f1	140	-0.0516342
ACCESS-ESM1-5_r1i1p1f1	141	-0.0594535
ACCESS-ESM1-5_r1i1p1f1	142	0.0141824
ACCESS-ESM1-5_r1i1p1f1	143	0.0465375
ACCESS-ESM1-5_r1i1p1f1	144	0.0274931
ACCESS-ESM1-5_r1i1p1f1	145	0.112376
ACCESS-ESM1-5_r1i1p1f1	146	0.252937
ACCESS-ESM1-5_r1i1p1f1	147	0.264109
ACCESS-ESM1-5_r1i1p1f1	148	0.178508
ACCESS-ESM1-5_r1i1p1f1	149	0.174528
ACCESS-ESM1-5_r1i1p1f1	150	0.186809
ACCESS-ESM1-5_r1i1p1f1	151	0.201816
ACCESS-ESM1-5_r1i1p1f1	152	0.138669
ACCESS-ESM1-5_r1i1p1f1	153	0.123512
ACCESS-ESM1-5_r1i1p1f1	154	0.0854746
ACCESS-ESM1-5_r1i1p1f1	155	-0.024438
ACCESS-ESM1-5_r1i1p1f1	156	0.0407202
ACCESS-ESM1-5_r1i1p1f1	157	0.136771
ACCESS-ESM1-5_r1i1p1f1	158	0.16426
ACCESS-ESM1-5_r1i1p1f1	159	0.172977
ACCESS-ESM1-5_r1i1p1f1	160	0.13351
ACCESS-ESM1-5_r1i1p1f1	161	0.207157
ACCESS-ESM1-5_r1i1p1f1	162	0.244471
ACCESS-ESM1-5_r1i1p1f1	163	0.311076
ACCESS-ESM1-5_r1i1p1f1	164	0.335609
ACCESS-ESM1-5_r1i1p1f1	165	0.178725
ACCESS-ESM1-5_r1i1p1f1	166	0.144621
ACCESS-ESM1-5_r1i1p1f1	167	0.184996
ACCESS-ESM1-5_r1i1p1f1	168	0.216849
ACCESS-ESM1-5_r1i1p1f1	169	0.248792
ACCESS-ESM1-5_r1i1p1f1	170	0.190162
ACCESS-ESM1-5_r1i1p1f1	171	0.198756
ACCESS-ESM1-5_r1i1p1f1	172	0.148371
ACCESS-ESM1-5_r1i1p1f1	173	0.139913
ACCESS-ESM1-5_r1i1p1f1	174	0.0652356
ACCESS-ESM1-5_r1i1p1f1	175	0.100489
ACCESS-ESM1-5_r1i1p1f1	176	0.0836139
ACCESS-ESM1-5_r1i1p1f1	177	0.11099
ACCESS-ESM1-5_r1i1p1f1	178	0.171906
ACCESS-ESM1-5_r1i1p1f1	179	0.0289827
ACCESS-ESM1-5_r1i1p1f1	180	-0.0461719
ACCESS-ESM1-5_r1i1p1f1	181	-0.153219
ACCESS-ESM1-5_r1i1p1f1	182	-0.175958
ACCESS-ESM1-5_r1i1p1f1	183	-0.201876
ACCESS-ESM1-5_r1i1p1f1	184	-0.221463
ACCESS-ESM1-5_r1i1p1f1	185	-0.242259
ACCESS-ESM1-5_r1i1p1f1	186	-0.189302
ACCESS-ESM1-5_r1i1p1f1	187	-0.0987338
ACCESS-ESM1-5_r1i1p1f1	188	-0.102065
ACCESS-ESM1-5_r1i1p1f1	189	-0.0852584
ACCESS-ESM1-5_r1i1p1f1	190	-0.238473
ACCESS-ESM1-5_r1i1p1f1	191	-0.268382
ACCESS-ESM1-5_r1i1p1f1	192	-0.300125
ACCESS-ESM1-5_r1i1p1f1	193	-0.345085
ACCESS-ESM1-5_r1i1p1f1	194	-0.336686
ACCESS-ESM1-5_r1i1p1f1	195	-0.434843
ACCESS-ESM1-5_r1i1p1f1	196	-0.403468
ACCESS-ESM1-5_r1i1p1f1	197	-0.341941
ACCESS-ESM1-5_r1i1p1f1	198	-0.340537
ACCESS-ESM1-5_r1i1p1f1	199	-0.353784
ACCESS-ESM1-5_r1i1p1f1	200	-0.339344
ACCESS-ESM1-5_r1i1p1f1	201	-0.302448
ACCESS-ESM1-5_r1i1p1f1	202	-0.286522
ACCESS-ESM1-5_r1i1p1f1	203	-0.199675
ACCESS-ESM1-5_r1i1p1f1	204	-0.134781
ACCESS-ESM1-5_r1i1p1f1	205	-0.191678
ACCESS-ESM1-5_r1i1p1f1	206	-0.186327
ACCESS-ESM1-5_r1i1p1f1	207	-0.158921
ACCESS-ESM1-5_r1i1p1f1	208	-0.140523
ACCESS-ESM1-5_r1i1p1f1	209	-0.0468217
ACCESS-ESM1-5_r1i1p1f1	210	-0.123873
ACCESS-ESM1-5_r1i1p1f1	211	-0.169413
ACCESS-ESM1-5_r1i1p1f1	212	-0.14481
ACCESS-ESM1-5_r1i1p1f1	213	-0.0941683
ACCESS-ESM1-5_r1i1p1f1	214	-0.0781896
ACCESS-ESM1-5_r1i1p1f1	215	-0.0325618
ACCESS-ESM1-5_r1i1p1f1	216	-0.0557677
ACCESS-ESM1-5_r1i1p1f1	217	0.109484
ACCESS-ESM1-5_r1i1p1f1	218	0.261461
ACCESS-ESM1-5_r1i1p1f1	219	0.133998
ACCESS-ESM1-5_r1i1p1f1	220	0.154588
ACCESS-ESM1-5_r1i1p1f1	221	0.168816
ACCESS-ESM1-5_r1i1p1f1	222	0.133253
ACCESS-ESM1-5_r1i1p1f1	223	0.109097
ACCESS-ESM1-5_r1i1p1f1	224	0.166499
ACCESS-ESM1-5_r1i1p1f1	225	0.131457
ACCESS-ESM1-5_r1i1p1f1	226	0.100167
ACCESS-ESM1-5_r1i1p1f1	227	0.149216
ACCESS-ESM1-5_r1i1p1f1	228	0.157289
ACCESS-ESM1-5_r1i1p1f1	229	0.207886
ACCESS-ESM1-5_r1i1p1f1	230	0.242917
ACCESS-ESM1-5_r1i1p1f1	231	0.197327
ACCESS-ESM1-5_r1i1p1f1	232	0.18251
ACCESS-ESM1-5_r1i1p1f1	233	0.178415
ACCESS-ESM1-5_r1i1p1f1	234	0.232994
ACCESS-ESM1-5_r1i1p1f1	235	0.240118
ACCESS-ESM1-5_r1i1p1f1	236	0.17372
ACCESS-ESM1-5_r1i1p1f1	237	0.202314
ACCESS-ESM1-5_r1i1p1f1	238	0.257303
ACCESS-ESM1-5_r1i1p1f1	239	0.220905
ACCESS-ESM1-5_r1i1p1f1	240	0.232806
ACCESS-ESM1-5_r1i1p1f1	241	0.250529
ACCESS-ESM1-5_r1i1p1f1	242	0.157486
ACCESS-ESM1-5_r1i1p1f1	243	0.146403
ACCESS-ESM1-5_r1i1p1f1	244	0.0847275
ACCESS-ESM1-5_r1i1p1f1	245	0.00921424
ACCESS-ESM1-5_r1i1p1f1	246	0.0445122
ACCESS-ESM1-5_r1i1p1f1	247	-0.0211242
ACCESS-ESM1-5_r1i1p1f1	248	0.0325755
ACCESS-ESM1-5_r1i1p1f1	249	0.0149958
ACCESS-ESM1-5_r1i1p1f1	250	-0.113329
ACCESS-ESM1-5_r1i1p1f1	251	-0.174957
ACCESS-ESM1-5_r1i1p1f1	252	-0.126882
ACCESS-ESM1-5_r1i1p1f1	253	-0.220016
ACCESS-ESM1-5_r1i1p1f1	254	-0.175054
ACCESS-ESM1-5_r1i1p1f1	255	-0.195424
ACCESS-ESM1-5_r1i1p1f1	256	-0.227416
ACCESS-ESM1-5_r1i1p1f1	257	-0.190704
ACCESS-ESM1-5_r1i1p1f1	258	-0.162636
ACCESS-ESM1-5_r1i1p1f1	259	-0.12703
ACCESS-ESM1-5_r1i1p1f1	260	-0.0794093
ACCESS-ESM1-5_r1i1p1f1	261	-0.166661
ACCESS-ESM1-5_r1i1p1f1	262	-0.178134
ACCESS-ESM1-5_r1i1p1f1	263	-0.173905
ACCESS-ESM1-5_r1i1p1f1	264	-0.0113198
ACCESS-ESM1-5_r1i1p1f1	265	-0.0152257
ACCESS-ESM1-5_r1i1p1f1	266	-0.0322606
ACCESS-ESM1-5_r1i1p1f1	267	-0.0545745
ACCESS-ESM1-5_r1i1p1f1	268	-0.00438126
ACCESS-ESM1-5_r1i1p1f1	269	-0.00229268
ACCESS-ESM1-5_r1i1p1f1	270	0.0551746
ACCESS-ESM1-5_r1i1p1f1	271	0.13507
ACCESS-ESM1-5_r1i1p1f1	272	0.234606
ACCESS-ESM1-5_r1i1p1f1	273	0.13994
ACCESS-ESM1-5_r1i1p1f1	274	0.134389
ACCESS-ESM1-5_r1i1p1f1	275	0.147248
ACCESS-ESM1-5_r1i1p1f1	276	0.0963202
ACCESS-ESM1-5_r1i1p1f1	277	0.140691
ACCESS-ESM1-5_r1i1p1f1	278	0.179072
ACCESS-ESM1-5_r1i1p1f1	279	0.151389
ACCESS-ESM1-5_r1i1p1f1	280	0.192358
ACCESS-ESM1-5_r1i1p1f1	281	0.16352
ACCESS-ESM1-5_r1i1p1f1	282	0.129243
ACCESS-ESM1-5_r1i1p1f1	283	0.0546902
ACCESS-ESM1-5_r1i1p1f1	284	0.11852
ACCESS-ESM1-5_r1i1p1f1	285	0.114438
ACCESS-ESM1-5_r1i1p1f1	286	0.115395
ACCESS-ESM1-5_r1i1p1f1	287	0.0354992
ACCESS-ESM1-5_r1i1p1f1	288	0.184461
ACCESS-ESM1-5_r1i1p1f1	289	0.110701
ACCESS-ESM1-5_r1i1p1f1	290	0.0276319
ACCESS-ESM1-5_r1i1p1f1	291	-0.00424274
ACCESS-ESM1-5_r1i1p1f1	292	0.00304049
ACCESS-ESM1-5_r1i1p1f1	293	-0.0823914
ACCESS-ESM1-5_r1i1p1f1	294	-0.0260031
ACCESS-ESM1-5_r1i1p1f1	295	0.00793198
ACCESS-ESM1-5_r1i1p1f1	296	-0.0370332
ACCESS-ESM1-5_r1i1p1f1	297	-0.119842
ACCESS-ESM1-5_r1i1p1f1	298	-0.149088
ACCESS-ESM1-5_r1i1p1f1	299	-0.158026
ACCESS-ESM1-5_r1i1p1f1	300	-0.115716
ACCESS-ESM1-5_r1i1p1f1	301	-0.182793
ACCESS-ESM1-5_r1i1p1f1	302	-0.159115
ACCESS-ESM1-5_r1i1p1f1	303	-0.173154
ACCESS-ESM1-5_r1i1p1f1	304	-0.119897
ACCESS-ESM1-5_r1i1p1f1	305	-0.101428
ACCESS-ESM1-5_r1i1p1f1	306	-0.116898
ACCESS-ESM1-5_r1i1p1f1	307	-0.140142
ACCESS-ESM1-5_r1i1p1f1	308	-0.0750842
ACCESS-ESM1-5_r1i1p1f1	309	-0.0556609
ACCESS-ESM1-5_r1i1p1f1	310	-0.0673282
ACCESS-ESM1-5_r1i1p1f1	311	-0.0782198
ACCESS-ESM1-5_r1i1p1f1	312	-0.0215821
ACCESS-ESM1-5_r1i1p1f1	313	-0.0958989
ACCESS-ESM1-5_r1i1p1f1	314	-0.105641
ACCESS-ESM1-5_r1i1p1f1	315	-0.0558086
ACCESS-ESM1-5_r1i1p1f1	316	-0.0133771
ACCESS-ESM1-5_r1i1p1f1	317	0.0325634
ACCESS-ESM1-5_r1i1p1f1	318	0.0102859
ACCESS-ESM1-5_r1i1p1f1	319	0.0456228
ACCESS-ESM1-5_r1i1p1f1	320	0.0323456
ACCESS-ESM1-5_r1i1p1f1	321	-0.0706856
ACCESS-ESM1-5_r1i1p1f1	322	-0.12747
ACCESS-ESM1-5_r1i1p1f1	323	-0.13055
ACCESS-ESM1-5_r1i1p1f1	324	0.0339612
ACCESS-ESM1-5_r1i1p1f1	325	0.0429114
ACCESS-ESM1-5_r1i1p1f1	326	0.0913751
ACCESS-ESM1-5_r1i1p1f1	327	0.024148
ACCESS-ESM1-5_r1i1p1f1	328	0.204871
ACCESS-ESM1-5_r1i1p1f1	329	0.296994
ACCESS-ESM1-5_r1i1p1f1	330	0.283245
ACCESS-ESM1-5_r1i1p1f1	331	0.314364
ACCESS-ESM1-5_r1i1p1f1	332	0.360133
ACCESS-ESM1-5_r1i1p1f1	333	0.273588
ACCESS-ESM1-5_r1i1p1f1	334	0.351318
ACCESS-ESM1-5_r1i1p1f1	335	0.310494
ACCESS-ESM1-5_r1i1p1f1	336	0.379683
ACCESS-ESM1-5_r1i1p1f1	337	0.284373
ACCESS-ESM1-5_r1i1p1f1	338	0.244622
ACCESS-ESM1-5_r1i1p1f1	339	0.158696
ACCESS-ESM1-5_r1i1p1f1	340	0.332117
ACCESS-ESM1-5_r1i1p1f1	341	0.290565
ACCESS-ESM1-5_r1i1p1f1	342	0.310086
ACCESS-ESM1-5_r1i1p1f1	343	0.281714
ACCESS-ESM1-5_r1i1p1f1	344	0.24509
ACCESS-ESM1-5_r1i1p1f1	345	0.190924
ACCESS-ESM1-5_r1i1p1f1	346	0.150597
ACCESS-ESM1-5_r1i1p1f1	347	0.116505
ACCESS-ESM1-5_r1i1p1f1	348	0.108291
ACCESS-ESM1-5_r1i1p1f1	349	0.0982405
ACCESS-ESM1-5_r1i1p1f1	350	0.0902212
ACCESS-ESM1-5_r1i1p1f1	351	0.0588583
ACCESS-ESM1-5_r1i1p1f1	352	-0.0120317
ACCESS-ESM1-5_r1i1p1f1	353	-0.140678
ACCESS-ESM1-5_r1i1p1f1	354	-0.154523
ACCESS-ESM1-5_r1i1p1f1	355	-0.035244
ACCESS-ESM1-5_r1i1p1f1	356	0.0513735
ACCESS-ESM1-5_r1i1p1f1	357	-0.0404225
ACCESS-ESM1-5_r1i1p1f1	358	-0.0913969
ACCESS-ESM1-5_r1i1p1f1	359	-0.0537163
ACCESS-ESM1-5_r1i1p1f1	360	-0.122783
ACCESS-ESM1-5_r1i1p1f1	361	-0.180721
ACCESS-ESM1-5_r1i1p1f1	362	-0.189322
ACCESS-ESM1-5_r1i1p1f1	363	-0.167811
ACCESS-ESM1-5_r1i1p1f1	364	-0.120204
ACCESS-ESM1-5_r1i1p1f1	365	-0.0922928
ACCESS-ESM1-5_r1i1p1f1	366	-0.100697
ACCESS-ESM1-5_r1i1p1f1	367	-0.189615
ACCESS-ESM1-5_r1i1p1f1	368	-0.120491
ACCESS-ESM1-5_r1i1p1f1	369	-0.0240011
ACCESS-ESM1-5_r1i1p1f1	370	-0.0680927
ACCESS-ESM1-5_r1i1p1f1	371	-0.000577754
ACCESS-ESM1-5_r1i1p1f1	372	0.0698657
ACCESS-ESM1-5_r1i1p1f1	373	0.0619207
ACCESS-ESM1-5_r1i1p1f1	374	0.0850209
ACCESS-ESM1-5_r1i1p1f1	375	0.0728654
ACCESS-ESM1-5_r1i1p1f1	376	0.125572
ACCESS-ESM1-5_r1i1p1f1	377	0.0456432
ACCESS-ESM1-5_r1i1p1f1	378	0.0188627
ACCESS-ESM1-5_r1i1p1f1	379	-0.0141437
ACCESS-ESM1-5_r1i1p1f1	380	0.0841495
ACCESS-ESM1-5_r1i1p1f1	381	0.0960999
ACCESS-ESM1-5_r1i1p1f1	382	0.00270024
ACCESS-ESM1-5_r1i1p1f1	383	-9.1877e-05
ACCESS-ESM1-5_r1i1p1f1	384	-0.0338632
ACCESS-ESM1-5_r1i1p1f1	385	-0.0570548
ACCESS-ESM1-5_r1i1p1f1	386	-0.0838588
ACCESS-ESM1-5_r1i1p1f1	387	-0.0219923
ACCESS-ESM1-5_r1i1p1f1	388	-0.042241
ACCESS-ESM1-5_r1i1p1f1	389	-0.0583997
ACCESS-ESM1-5_r1i1p1f1	390	-0.0870821
ACCESS-ESM1-5_r1i1p1f1	391	-0.0469606
ACCESS-ESM1-5_r1i1p1f1	392	-0.11669
ACCESS-ESM1-5_r1i1p1f1	393	-0.216572
ACCESS-ESM1-5_r1i1p1f1	394	-0.217957
ACCESS-ESM1-5_r1i1p1f1	395	-0.206283
ACCESS-ESM1-5_r1i1p1f1	396	-0.0793899
ACCESS-ESM1-5_r1i1p1f1	397	-0.0828305
ACCESS-ESM1-5_r1i1p1f1	398	-0.114768
ACCESS-ESM1-5_r1i1p1f1	399	-0.216606
ACCESS-ESM1-5_r1i1p1f1	400	-0.172867
ACCESS-ESM1-5_r1i1p1f1	401	-0.14337
ACCESS-ESM1-5_r1i1p1f1	402	-0.121894
ACCESS-ESM1-5_r1i1p1f1	403	-0.0966892
ACCESS-ESM1-5_r1i1p1f1	404	-0.0962158
ACCESS-ESM1-5_r1i1p1f1	405	0.0285712
ACCESS-ESM1-5_r1i1p1f1	406	0.043188
ACCESS-ESM1-5_r1i1p1f1	407	-0.0178169
ACCESS-ESM1-5_r1i1p1f1	408	-0.0273728
ACCESS-ESM1-5_r1i1p1f1	409	-0.0410777
ACCESS-ESM1-5_r1i1p1f1	410	-0.0711502
ACCESS-ESM1-5_r1i1p1f1	411	-0.00567929
ACCESS-ESM1-5_r1i1p1f1	412	-0.0289688
ACCESS-ESM1-5_r1i1p1f1	413	-0.013899
ACCESS-ESM1-5_r1i1p1f1	414	0.0737977
ACCESS-ESM1-5_r1i1p1f1	415	0.161205
ACCESS-ESM1-5_r1i1p1f1	416	0.197094
ACCESS-ESM1-5_r1i1p1f1	417	0.198361
ACCESS-ESM1-5_r1i1p1f1	418	0.173604
ACCESS-ESM1-5_r1i1p1f1	419	0.148255
ACCESS-ESM1-5_r1i1p1f1	420	0.253931
ACCESS-ESM1-5_r1i1p1f1	421	0.314324
ACCESS-ESM1-5_r1i1p1f1	422	0.263754
ACCESS-ESM1-5_r1i1p1f1	423	0.300371
ACCESS-ESM1-5_r1i1p1f1	424	0.292775
ACCESS-ESM1-5_r1i1p1f1	425	0.188304
ACCESS-ESM1-5_r1i1p1f1	426	0.182731
ACCESS-ESM1-5_r1i1p1f1	427	0.160094
ACCESS-ESM1-5_r1i1p1f1	428	0.156184
ACCESS-ESM1-5_r1i1p1f1	429	0.0177631
ACCESS-ESM1-5_r1i1p1f1	430	-0.0858411
ACCESS-ESM1-5_r1i1p1f1	431	-0.104389
ACCESS-ESM1-5_r1i1p1f1	432	-0.0408313
ACCESS-ESM1-5_r1i1p1f1	433	-0.18939
ACCESS-ESM1-5_r1i1p1f1	434	-0.239017
ACCESS-ESM1-5_r1i1p1f1	435	-0.258385
ACCESS-ESM1-5_r1i1p1f1	436	-0.231827
ACCESS-ESM1-5_r1i1p1f1	437	-0.22852
ACCESS-ESM1-5_r1i1p1f1	438	-0.257146
ACCESS-ESM1-5_r1i1p1f1	439	-0.372431
ACCESS-ESM1-5_r1i1p1f1	440	-0.333562
ACCESS-ESM1-5_r1i1p1f1	441	-0.254395
ACCESS-ESM1-5_r1i1p1f1	442	-0.210445
ACCESS-ESM1-5_r1i1p1f1	443	-0.146026
ACCESS-ESM1-5_r1i1p1f1	444	-0.217899
ACCESS-ESM1-5_r1i1p1f1	445	-0.201284
ACCESS-ESM1-5_r1i1p1f1	446	-0.232726
ACCESS-ESM1-5_r1i1p1f1	447	-0.209664
ACCESS-ESM1-5_r1i1p1f1	448	-0.20294
ACCESS-ESM1-5_r1i1p1f1	449	-0.197201
ACCESS-ESM1-5_r1i1p1f1	450	-0.150326
ACCESS-ESM1-5_r1i1p1f1	451	-0.152772
ACCESS-ESM1-5_r1i1p1f1	452	-0.13859
ACCESS-ESM1-5_r1i1p1f1	453	-0.198445
ACCESS-ESM1-5_r1i1p1f1	454	-0.120565
ACCESS-ESM1-5_r1i1p1f1	455	-0.145387
ACCESS-ESM1-5_r1i1p1f1	456	-0.0644011
ACCESS-ESM1-5_r1i1p1f1	457	-0.0780629
ACCESS-ESM1-5_r1i1p1f1	458	-0.0216774
ACCESS-ESM1-5_r1i1p1f1	459	-0.0453258
ACCESS-ESM1-5_r1i1p1f1	460	0.0602641
ACCESS-ESM1-5_r1i1p1f1	461	-0.0137898
ACCESS-ESM1-5_r1i1p1f1	462	0.0748077
ACCESS-ESM1-5_r1i1p1f1	463	0.157532
ACCESS-ESM1-5_r1i1p1f1	464	0.239402
ACCESS-ESM1-5_r1i1p1f1	465	0.134924
ACCESS-ESM1-5_r1i1p1f1	466	0.0723563
ACCESS-ESM1-5_r1i1p1f1	467	0.0379131
ACCESS-ESM1-5_r1i1p1f1	468	0.239093
ACCESS-ESM1-5_r1i1p1f1	469	0.105895
ACCESS-ESM1-5_r1i1p1f1	470	0.151085
ACCESS-ESM1-5_r1i1p1f1	471	0.134517
ACCESS-ESM1-5_r1i1p1f1	472	0.124734
ACCESS-ESM1-5_r1i1p1f1	473	0.209646
ACCESS-ESM1-5_r1i1p1f1	474	0.220968
ACCESS-ESM1-5_r1i1p1f1	475	0.165714
ACCESS-ESM1-5_r1i1p1f1	476	0.147617
ACCESS-ESM1-5_r1i1p1f1	477	0.044778
ACCESS-ESM1-5_r1i1p1f1	478	0.0093342
ACCESS-ESM1-5_r1i1p1f1	479	-0.0389969
ACCESS-ESM1-5_r1i1p1f1	480	-0.0946602
ACCESS-ESM1-5_r1i1p1f1	481	-0.0483901
ACCESS-ESM1-5_r1i1p1f1	482	0.0354472
ACCESS-ESM1-5_r1i1p1f1	483	0.061967
ACCESS-ESM1-5_r1i1p1f1	484	0.0458126
ACCESS-ESM1-5_r1i1p1f1	485	0.0104457
ACCESS-ESM1-5_r1i1p1f1	486	-0.0270499
ACCESS-ESM1-5_r1i1p1f1	487	0.0267217
ACCESS-ESM1-5_r1i1p1f1	488	0.0316274
ACCESS-ESM1-5_r1i1p1f1	489	-0.0788824
ACCESS-ESM1-5_r1i1p1f1	490	0.0307441
ACCESS-ESM1-5_r1i1p1f1	491	-0.00845682
ACCESS-ESM1-5_r1i1p1f1	492	0.0835412
ACCESS-ESM1-5_r1i1p1f1	493	0.0876113
ACCESS-ESM1-5_r1i1p1f1	494	0.145947
ACCESS-ESM1-5_r1i1p1f1	495	0.0783934
ACCESS-ESM1-5_r1i1p1f1	496	0.18554
ACCESS-ESM1-5_r1i1p1f1	497	0.128668
ACCESS-ESM1-5_r1i1p1f1	498	0.107226
ACCESS-ESM1-5_r1i1p1f1	499	0.0743146
ACCESS-ESM1-5_r1i1p1f1	500	0.118629
ACCESS-ESM1-5_r1i1p1f1	501	0.0897986
ACCESS-ESM1-5_r1i1p1f1	502	0.122925
ACCESS-ESM1-5_r1i1p1f1	503	0.0349643
ACCESS-ESM1-5_r1i1p1f1	504	-0.0782019
ACCESS-ESM1-5_r1i1p1f1	505	-0.136129
ACCESS-ESM1-5_r1i1p1f1	506	-0.239379
ACCESS-ESM1-5_r1i1p1f1	507	-0.342345
ACCESS-ESM1-5_r1i1p1f1	508	-0.139466
ACCESS-ESM1-5_r1i1p1f1	509	-0.14486
ACCESS-ESM1-5_r1i1p1f1	510	-0.0218405
ACCESS-ESM1-5_r1i1p1f1	511	-0.0629744
ACCESS-ESM1-5_r1i1p1f1	512	-0.109559
ACCESS-ESM1-5_r1i1p1f1	513	0.0472682
ACCESS-ESM1-5_r1i1p1f1	514	0.113256
ACCESS-ESM1-5_r1i1p1f1	515	0.0885744
ACCESS-ESM1-5_r1i1p1f1	516	-0.0307191
ACCESS-ESM1-5_r1i1p1f1	517	-0.0561889
ACCESS-ESM1-5_r1i1p1f1	518	-0.137186
ACCESS-ESM1-5_r1i1p1f1	519	-0.181489
ACCESS-ESM1-5_r1i1p1f1	520	-0.2172
ACCESS-ESM1-5_r1i1p1f1	521	-0.234523
ACCESS-ESM1-5_r1i1p1f1	522	-0.190466
ACCESS-ESM1-5_r1i1p1f1	523	-0.145704
ACCESS-ESM1-5_r1i1p1f1	524	-0.181241
ACCESS-ESM1-5_r1i1p1f1	525	-0.211778
ACCESS-ESM1-5_r1i1p1f1	526	-0.16185
ACCESS-ESM1-5_r1i1p1f1	527	-0.155586
ACCESS-ESM1-5_r1i1p1f1	528	-0.120658
ACCESS-ESM1-5_r1i1p1f1	529	-0.226831
ACCESS-ESM1-5_r1i1p1f1	530	-0.243763
ACCESS-ESM1-5_r1i1p1f1	531	-0.352823
ACCESS-ESM1-5_r1i1p1f1	532	-0.231705
ACCESS-ESM1-5_r1i1p1f1	533	-0.129338
ACCESS-ESM1-5_r1i1p1f1	534	-0.0152249
ACCESS-ESM1-5_r1i1p1f1	535	0.00718714
ACCESS-ESM1-5_r1i1p1f1	536	0.132297
ACCESS-ESM1-5_r1i1p1f1	537	0.0176939
ACCESS-ESM1-5_r1i1p1f1	538	-0.0606525
ACCESS-ESM1-5_r1i1p1f1	539	-0.118054
ACCESS-ESM1-5_r1i1p1f1	540	-0.070422
ACCESS-ESM1-5_r1i1p1f1	541	0.0196658
ACCESS-ESM1-5_r1i1p1f1	542	0.0854791
ACCESS-ESM1-5_r1i1p1f1	543	0.0500179
ACCESS-ESM1-5_r1i1p1f1	544	-0.00116897
ACCESS-ESM1-5_r1i1p1f1	545	-0.0212761
ACCESS-ESM1-5_r1i1p1f1	546	-0.00704451
ACCESS-ESM1-5_r1i1p1f1	547	-0.0968919
ACCESS-ESM1-5_r1i1p1f1	548	-0.0378802
ACCESS-ESM1-5_r1i1p1f1	549	0.0557048
ACCESS-ESM1-5_r1i1p1f1	550	0.126762
ACCESS-ESM1-5_r1i1p1f1	551	0.134499
ACCESS-ESM1-5_r1i1p1f1	552	0.232028
ACCESS-ESM1-5_r1i1p1f1	553	0.295101
ACCESS-ESM1-5_r1i1p1f1	554	0.299872
ACCESS-ESM1-5_r1i1p1f1	555	0.287693
ACCESS-ESM1-5_r1i1p1f1	556	0.264459
ACCESS-ESM1-5_r1i1p1f1	557	0.318827
ACCESS-ESM1-5_r1i1p1f1	558	0.181972
ACCESS-ESM1-5_r1i1p1f1	559	0.156635
ACCESS-ESM1-5_r1i1p1f1	560	0.132063
ACCESS-ESM1-5_r1i1p1f1	561	0.127409
ACCESS-ESM1-5_r1i1p1f1	562	0.178404
ACCESS-ESM1-5_r1i1p1f1	563	0.222229
ACCESS-ESM1-5_r1i1p1f1	564	0.149264
ACCESS-ESM1-5_r1i1p1f1	565	0.123883
ACCESS-ESM1-5_r1i1p1f1	566	0.262688
ACCESS-ESM1-5_r1i1p1f1	567	0.18811
ACCESS-ESM1-5_r1i1p1f1	568	0.202698
ACCESS-ESM1-5_r1i1p1f1	569	0.153198
ACCESS-ESM1-5_r1i1p1f1	570	0.163335
ACCESS-ESM1-5_r1i1p1f1	571	0.0594971
ACCESS-ESM1-5_r1i1p1f1	572	0.101523
ACCESS-ESM1-5_r1i1p1f1	573	0.11511
ACCESS-ESM1-5_r1i1p1f1	574	0.125251
ACCESS-ESM1-5_r1i1p1f1	575	0.0732715
ACCESS-ESM1-5_r1i1p1f1	576	0.169278
ACCESS-ESM1-5_r1i1p1f1	577	0.125644
ACCESS-ESM1-5_r1i1p1f1	578	0.0513124
ACCESS-ESM1-5_r1i1p1f1	579	-0.00840757
ACCESS-ESM1-5_r1i1p1f1	580	-0.0466827
ACCESS-ESM1-5_r1i1p1f1	581	-0.101535
ACCESS-ESM1-5_r1i1p1f1	582	-0.0597942
ACCESS-ESM1-5_r1i1p1f1	583	-0.0834469
ACCESS-ESM1-5_r1i1p1f1	584	-0.00413713
ACCESS-ESM1-5_r1i1p1f1	585	-0.0111891
ACCESS-ESM1-5_r1i1p1f1	586	-0.0170377
ACCESS-ESM1-5_r1i1p1f1	587	-0.0797706
ACCESS-ESM1-5_r1i1p1f1	588	-0.0716776
ACCESS-ESM1-5_r1i1p1f1	589	0.0481081
ACCESS-ESM1-5_r1i1p1f1	590	0.0294893
ACCESS-ESM1-5_r1i1p1f1	591	0.0240191
ACCESS-ESM1-5_r1i1p1f1	592	0.149061
ACCESS-ESM1-5_r1i1p1f1	593	0.19891
ACCESS-ESM1-5_r1i1p1f1	594	0.0792188
ACCESS-ESM1-5_r1i1p1f1	595	0.028059
ACCESS-ESM1-5_r1i1p1f1	596	0.00777702
ACCESS-ESM1-5_r1i1p1f1	597	-0.00764082
ACCESS-ESM1-5_r1i1p1f1	598	-0.0223676
ACCESS-ESM1-5_r1i1p1f1	599	-0.0269606
ACCESS-ESM1-5_r1i1p1f1	600	-0.0905185
ACCESS-ESM1-5_r1i1p1f1	601	-0.123954
ACCESS-ESM1-5_r1i1p1f1	602	-0.0254097
ACCESS-ESM1-5_r1i1p1f1	603	-0.00117395
ACCESS-ESM1-5_r1i1p1f1	604	-0.0361326
ACCESS-ESM1-5_r1i1p1f1	605	-0.0454385
ACCESS-ESM1-5_r1i1p1f1	606	-0.0468743
ACCESS-ESM1-5_r1i1p1f1	607	-0.103777
ACCESS-ESM1-5_r1i1p1f1	608	-0.0838822
ACCESS-ESM1-5_r1i1p1f1	609	-0.135456
ACCESS-ESM1-5_r1i1p1f1	610	-0.0909132
ACCESS-ESM1-5_r1i1p1f1	611	-0.164167
ACCESS-ESM1-5_r1i1p1f1	612	-0.0973702
ACCESS-ESM1-5_r1i1p1f1	613	-0.105408
ACCESS-ESM1-5_r1i1p1f1	614	-0.137439
ACCESS-ESM1-5_r1i1p1f1	615	-0.217473
[truncated: 76,608 more rows]

## Sheet: fig2e_obs_mod_corr
experiment	product	mod_obs_corr
HIST	ERA5-Land	0.297296
HIST	JRA-55	0.433334
HIST	MERRA-2	0.127134
HIST	Snow-CCI	0.293423
HIST	TerraClimate	0.383894
HIST	Ens. Mean	0.401299
HIST	In situ	0.360105
HIST-NAT	ERA5-Land	0.157126
HIST-NAT	JRA-55	0.172826
HIST-NAT	MERRA-2	0.0728098
HIST-NAT	Snow-CCI	0.0690505
HIST-NAT	TerraClimate	0.193595
HIST-NAT	Ens. Mean	0.174253
HIST-NAT	In situ	0.0756591
