# Supplementary material for: Evidence of human influence on Northern Hemisphere snow loss
Source: Nature. 2024 Jan 10;625(7994):293–300. doi: 10.1038/s41586-023-06794-y (PMC10781623; doi:10.1038/s41586-023-06794-y)
Supplement: Supplementary file 5 — Source Data Fig. 3 [file 41586_2023_6794_MOESM5_ESM.xlsx]

## Sheet: fig3a
MRBID	RIVER_BASI	swe_trend_pct	frac_agree
2427	TENRYU	-13.1392	1
6113	VARZUGA	1.2253	0.2
6234	NESTOS (also MESTA)	-9.30255	1
2423	MOGAMI	-5.57455	0.8
4426	SKAGIT	-2.12573	0.2
2415	KITAKAMI	-11.4152	1
6103	KOVDA	1.80818	0
2404	CHIKUMA	-4.74776	0.8
4218	MERRIMACK	-1.02025	0.6
4420	ROGUE	-3.16137	0.4
6108	PONOY	1.54675	0.4
4119	HORNADAY	1.13599	0.4
2429	TONE	-11.704	1
4222	NATASHQUAN	2.32911	0.4
6218	IIJOKI	1.83892	0.2
6111	TANA	0.38148	0.2
6251	STRUMA RIVER	-6.70675	0.6
6219	KALIXALVEN	4.80563	0
6209	DRAMSELVA	-2.0057	0.8
4431	TAKU	-5.75633	1
4113	ELLICE	-4.07543	0.6
4129	RUPERT	1.06739	0.4
4216	LITTLE MECATINA	-0.0283736	0.6
4416	NASS	-6.40549	1
4229	PENOBSCOT	1.11515	0.4
2919	YSYK-KOL (also ISSYK-KUL)	-0.331542	0.6
4114	FERGUSON	-4.37117	0.8
4117	HAYES	-0.554252	0.4
4120	HORTON	-1.71355	0.6
6258	VARDAR	-7.73081	0.8
6227	LULEALVEN	1.43211	0
6239	OULUJOKI	-2.47459	0.8
6112	TULOMA	-0.380498	0.6
4401	ALSEK	-10.0862	0.8
4211	DELAWARE	1.88404	0.4
4210	CONNECTICUT	-0.219591	0.6
6222	KOKEMAENJOKI	-18.5304	1
4128	QUOICH	-6.47919	0.6
6114	VYG	0.0583289	0.6
2111	PALYAVAAM	8.72491	0
6201	ANGERMANALVEN	-10.3758	1
4107	BALEINE, RIVIERE DE LA	-4.47871	1
4121	KOBUK	-4.34711	0.4
4126	NOATAK	7.35077	0.2
2430	TUMEN	0.201388	0.4
4214	HUDSON	1.20192	0.4
6224	KYMIJOKI	-12.2306	1
4418	NUSHAGAK	-7.28681	0.8
2903	ATREK	-10.2004	0.8
2110	OMOLOY	3.4189	0.2
4116	GEORGE	-2.99584	0.6
4413	KLAMATH	-2.81164	0.8
4103	ARNAUD	-15.2913	1
6213	GLOMAA	-1.01664	0.8
4106	BALEINE, GRANDE RIVIERE DE LA	-8.87985	1
4115	FEUILLES	-14.581	1
6102	KEM	0.772845	0.4
4217	MANICOUAGAN	2.21327	0.6
2418	LUAN HE	-12.9635	1
4112	EASTMAIN	0.749123	0.4
2112	POPIGAY	-1.98343	0.8
4104	ATTAWAPISKAT	0.305292	0.2
4130	SEAL	-6.44544	1
4430	SUSITNA	-4.54683	1
4428	STIKINE	-5.06506	1
6214	GOTA	-11.2468	1
6255	TORNEALVEN (also TORNIONJOKI, also TORNIONVAYLA)	3.20613	0
4427	SKEENA	-2.59265	1
2911	LAKE URMIA	-20.3116	1
4111	COPPERMINE	-0.0366567	0.8
6223	KUBAN	-12.0593	1
6229	MARITSA RIVER	-11.5103	0.8
2413	KAMCHATKA	5.46481	0
6220	KEMIJOKI	0.672621	0.2
2107	NADYM	0.362611	0.6
4236	SAINT JOHN (also SAINT-JEAN)	0.0461133	0.6
6212	GARONNE (also RIO GARONA)	-0.793751	0.6
6232	NARVA	-10.5393	1
4110	COLVILLE	6.1688	0.4
2432	YALU RIVER	-1.50867	0.6
6244	SAKARYA	-12.9356	1
2901	ALAKOL	-3.24501	0.6
6106	ONEGA	-2.96087	0.8
2101	ALAZEYA	9.95212	0
4134	WINISK	-3.07665	0.8
4408	COPPER	-3.10442	1
4127	NOTTAWAY	3.29434	0.2
2913	TALAS	-4.15021	0.8
4133	THLEWIAZA	-5.52873	0.6
4102	ANDERSON	-2.03077	1
4245	SUSQUEHANNA	0.853526	0.4
6205	DNIESTR	-11.2291	1
6241	PO	1.73887	0.4
2918	UVS NUUR (also UBSU-NUR)	-1.47965	0.6
2920	ZHEM (also EMBA)	-17.2143	0.8
6105	MEZEN	-1.01612	0.6
4421	SACRAMENTO	-3.88879	0.6
6221	KIZILIRMAK	-14.6567	1
4423	SAN JOAQUIN	-7.87847	0.8
6210	EBRO	4.33312	0.4
4234	SAGUENAY	1.40941	0.6
2102	ANABAR	-2.41336	0.8
4105	BACK	-4.04765	0.8
4207	CHURCHILL	-0.986458	0.4
4122	LA GRANDE	-2.26337	0.8
6243	RHONE	-5.97885	1
4131	SEVERN	-3.52038	0.6
4118	HAYES	-6.11761	1
4124	MOOSE	-5.97486	0.6
2113	PUR	0.111697	0.4
6236	ODER	-5.67467	1
4414	KUSKOKWIM	-6.1716	1
2916	ULUNGUR HU	1.76513	0.4
2912	SARYSU	-15.6005	1
4101	ALBANY	4.86731	0
4108	CANIAPISCAU	-5.53512	1
4901	GREAT SALT LAKE	-5.73165	0.8
2115	TAZ	0.636977	0.4
2905	CHUY (also SHU)	-6.71847	0.8
6242	RHINE	-1.7477	0.8
2114	PYASINA	-0.726391	0.4
2402	ANADYR	3.98917	0
6902	KURA	-13.6107	1
6259	VISTULA	-10.6694	1
2917	URAL (also ORAL)	-9.80705	1
2436	YONGDING HE	-10.9905	1
2109	OLENEK	-0.637647	0.8
2417	LIAO HE	-2.82046	0.6
2909	HAR US NUUR	-0.0133068	0.6
4410	FRASER	1.68138	0.2
2116	YANA	2.69624	0.4
4132	THELON	-2.37784	0.4
2915	THORGAY	-14.456	1
2319	SALWEEN	-5.678	0.8
6235	NEVA	-9.95482	1
2104	KHATANGA	0.373037	0.4
4109	CHURCHILL	2.01222	0.4
6107	PECHORA	0.0769796	0.4
6109	SEVERNAYA DVINA	-1.28272	0.6
2103	INDIGIRKA	6.62333	0
2906	HAMUN	-7.58358	0.8
2910	LAKE BALKHASH	-0.0756625	0.2
2310	IRRAWADDY	-13.0252	1
6206	DON	-13.1605	1
6204	DNIEPER	-9.65943	1
2302	BRAHMAPUTRA	-1.23583	0.6
2105	KOLYMA	6.8935	0
4405	COLORADO (also COLORADO RIVER)	-7.8776	0.8
4406	COLUMBIA	1.02667	0.2
4231	RIO GRANDE (also BRAVO)	-11.998	1
2421	MEKONG	-6.42992	0.8
6202	DANUBE	-7.10113	0.8
4435	YUKON	-1.17207	0.8
2309	INDUS	0.874481	0.6
2320	SHATT AL ARAB	-11.4731	1
2434	YELLOW RIVER	0.549654	0.6
2306	GANGES	2.56092	0.2
4238	SAINT LAWRENCE (also SAINT-LAURENT)	-1.60845	0.6
4125	NELSON	6.7543	0
6903	VOLGA	-2.71475	0.8
2914	TARIM HE (also TALIMU HE)	3.12006	0.4
2902	ARAL SEA	-3.98892	0.8
2433	YANGTZE	-2.61551	0.8
4123	MACKENZIE	1.00379	0.4
2401	AMUR	1.38306	0.4
2106	LENA	1.30522	0.4
2117	YENISEY	1.81209	0.4
2108	OB	1.62215	0.4
4219	MISSISSIPPI	2.59522	0.4

## Sheet: fig3b
MRBID	RIVER_BASI	swe_trend_pct	frac_agree
2427	TENRYU	-10.0315	0.866667
6113	VARZUGA	-3.68049	0.641667
6234	NESTOS (also MESTA)	-7.1791	0.833333
2423	MOGAMI	-2.23336	0.65
4426	SKAGIT	-0.0336734	0.183333
2415	KITAKAMI	-5.88327	0.833333
6103	KOVDA	0.911965	0.275
2404	CHIKUMA	-5.08368	0.908333
4218	MERRIMACK	2.62157	0.3
4420	ROGUE	-5.17819	0.825
6108	PONOY	0.165586	0.491667
4119	HORNADAY	1.1047	0.483333
2429	TONE	-11.4611	0.9
4222	NATASHQUAN	1.74354	0.408333
6218	IIJOKI	0.731581	0.333333
6111	TANA	0.837911	0.283333
6251	STRUMA RIVER	-3.75	0.691667
6219	KALIXALVEN	3.62092	0.0666667
6209	DRAMSELVA	-2.72984	0.933333
4431	TAKU	-4.65891	0.941667
4113	ELLICE	-3.52482	0.608333
4129	RUPERT	0.961635	0.383333
4216	LITTLE MECATINA	0.321641	0.583333
4416	NASS	-5.90578	0.95
4229	PENOBSCOT	2.77291	0.241667
2919	YSYK-KOL (also ISSYK-KUL)	0.811249	0.575
4114	FERGUSON	-2.84146	0.85
4117	HAYES	-1.28803	0.583333
4120	HORTON	-0.912759	0.625
6258	VARDAR	-5.80881	0.683333
6227	LULEALVEN	-0.117773	0.541667
6239	OULUJOKI	-3.01649	0.816667
6112	TULOMA	-0.103886	0.558333
4401	ALSEK	-7.21813	0.991667
4211	DELAWARE	3.26544	0.25
4210	CONNECTICUT	1.10979	0.375
6222	KOKEMAENJOKI	-17.656	1
4128	QUOICH	-4.52989	0.508333
6114	VYG	-0.934474	0.666667
2111	PALYAVAAM	6.67782	0.0416667
6201	ANGERMANALVEN	-9.52544	1
4107	BALEINE, RIVIERE DE LA	-4.4552	0.966667
4121	KOBUK	-1.05984	0.333333
4126	NOATAK	5.96305	0.175
2430	TUMEN	0.522436	0.533333
4214	HUDSON	3.67128	0.266667
6224	KYMIJOKI	-12.5231	1
4418	NUSHAGAK	-5.87281	0.9
2903	ATREK	-11.7104	0.883333
2110	OMOLOY	1.95239	0.491667
4116	GEORGE	-2.67253	0.625
4413	KLAMATH	-4.19959	0.95
4103	ARNAUD	-11.6106	0.983333
6213	GLOMAA	-2.62342	0.841667
4106	BALEINE, GRANDE RIVIERE DE LA	-7.00205	0.975
4115	FEUILLES	-11.5682	0.941667
6102	KEM	-0.190745	0.5
4217	MANICOUAGAN	1.42712	0.508333
2418	LUAN HE	-6.74812	0.816667
4112	EASTMAIN	0.292102	0.35
2112	POPIGAY	-0.805102	0.675
4104	ATTAWAPISKAT	0.88957	0.225
4130	SEAL	-6.67807	0.916667
4430	SUSITNA	-3.81941	0.883333
4428	STIKINE	-4.13337	0.933333
6214	GOTA	-8.59632	1
6255	TORNEALVEN (also TORNIONJOKI, also TORNIONVAYLA)	2.52623	0.025
4427	SKEENA	-2.27631	0.883333
2911	LAKE URMIA	-15.9457	0.858333
4111	COPPERMINE	-1.50224	0.741667
6223	KUBAN	-13.2111	0.975
6229	MARITSA RIVER	-6.60602	0.791667
2413	KAMCHATKA	3.69431	0.0166667
6220	KEMIJOKI	0.983843	0.25
2107	NADYM	0.964486	0.483333
4236	SAINT JOHN (also SAINT-JEAN)	1.29938	0.333333
6212	GARONNE (also RIO GARONA)	-5.20277	0.733333
6232	NARVA	-11.337	1
4110	COLVILLE	5.20141	0.275
2432	YALU RIVER	-0.23529	0.55
6244	SAKARYA	-7.81662	0.816667
2901	ALAKOL	-2.26163	0.7
6106	ONEGA	-2.44217	0.833333
2101	ALAZEYA	8.79141	0.00833333
4134	WINISK	-1.97929	0.816667
4408	COPPER	-2.59229	0.925
4127	NOTTAWAY	3.00932	0.216667
2913	TALAS	-4.14823	0.775
4133	THLEWIAZA	-4.55411	0.666667
4102	ANDERSON	-1.19255	0.841667
4245	SUSQUEHANNA	2.70875	0.25
6205	DNIESTR	-10.8998	0.908333
6241	PO	-1.67282	0.633333
2918	UVS NUUR (also UBSU-NUR)	-2.53687	0.616667
2920	ZHEM (also EMBA)	-15.4525	0.958333
6105	MEZEN	-1.24001	0.741667
4421	SACRAMENTO	-4.58489	0.925
6221	KIZILIRMAK	-9.31949	0.833333
4423	SAN JOAQUIN	-7.28611	0.95
6210	EBRO	1.05904	0.45
4234	SAGUENAY	0.923068	0.5
2102	ANABAR	-1.94738	0.825
4105	BACK	-3.16914	0.691667
4207	CHURCHILL	-0.779735	0.408333
4122	LA GRANDE	-2.07422	0.833333
6243	RHONE	-7.72312	1
4131	SEVERN	-3.20789	0.608333
4118	HAYES	-4.58959	0.925
4124	MOOSE	-4.21794	0.591667
2113	PUR	0.13349	0.433333
6236	ODER	-5.36903	0.808333
4414	KUSKOKWIM	-3.9586	0.816667
2916	ULUNGUR HU	1.77718	0.408333
2912	SARYSU	-12.7342	0.966667
4101	ALBANY	3.97001	0
4108	CANIAPISCAU	-4.70785	0.941667
4901	GREAT SALT LAKE	-6.68647	0.983333
2115	TAZ	0.427709	0.408333
2905	CHUY (also SHU)	-7.25539	0.833333
6242	RHINE	-6.01335	0.833333
2114	PYASINA	-0.617437	0.525
2402	ANADYR	3.93711	0.00833333
6902	KURA	-11.8748	0.85
6259	VISTULA	-10.478	0.991667
2917	URAL (also ORAL)	-9.21093	1
2436	YONGDING HE	-9.89947	0.833333
2109	OLENEK	-0.570078	0.716667
2417	LIAO HE	-1.3064	0.475
2909	HAR US NUUR	-0.959633	0.65
4410	FRASER	2.99234	0.0583333
2116	YANA	2.09566	0.35
4132	THELON	-1.77506	0.433333
2915	THORGAY	-12.7086	0.966667
2319	SALWEEN	-3.73368	0.75
6235	NEVA	-9.64414	1
2104	KHATANGA	0.244461	0.5
4109	CHURCHILL	1.56219	0.416667
6107	PECHORA	0.456224	0.308333
6109	SEVERNAYA DVINA	-1.75615	0.666667
2103	INDIGIRKA	5.61821	0
2906	HAMUN	-3.9902	0.825
2910	LAKE BALKHASH	-1.69067	0.716667
2310	IRRAWADDY	-8.26463	0.891667
6206	DON	-10.5643	0.866667
6204	DNIEPER	-8.19603	0.841667
2302	BRAHMAPUTRA	-2.48008	0.7
2105	KOLYMA	6.40097	0
4405	COLORADO (also COLORADO RIVER)	-8.44848	0.916667
4406	COLUMBIA	0.370549	0.333333
4231	RIO GRANDE (also BRAVO)	-11.8775	0.983333
2421	MEKONG	-3.31024	0.691667
6202	DANUBE	-8.35861	0.95
4435	YUKON	-1.07754	0.783333
2309	INDUS	-0.578135	0.55
2320	SHATT AL ARAB	-10.031	0.958333
2434	YELLOW RIVER	-0.171902	0.583333
2306	GANGES	-0.0659039	0.533333
4238	SAINT LAWRENCE (also SAINT-LAURENT)	-0.149099	0.375
4125	NELSON	5.48071	0
6903	VOLGA	-2.43416	0.925
2914	TARIM HE (also TALIMU HE)	1.49385	0.383333
2902	ARAL SEA	-5.52851	0.816667
2433	YANGTZE	-4.48634	0.766667
4123	MACKENZIE	0.872799	0.25
2401	AMUR	2.23269	0.333333
2106	LENA	1.3248	0.333333
2117	YENISEY	1.52149	0.333333
2108	OB	1.48178	0.333333
4219	MISSISSIPPI	0.509532	0.408333

## Sheet: fig3cde
MRBID	RIVER_BASI	acc_effect	acc_p_effect	acc_t_effect	frac_agree_all	frac_agree_p	frac_agree_t
2427	TENRYU	-6.04757	-0.146691	-5.62409	0.692943	0.50747	0.659513
6113	VARZUGA	-0.851733	1.89958	-1.88025	0.579942	0.28733	0.710277
6234	NESTOS (also MESTA)	-8.27606	0.394112	-9.43098	0.799422	0.480809	0.842262
2423	MOGAMI	-5.54399	-0.726361	-5.92951	0.711845	0.527445	0.75064
4426	SKAGIT	-5.83883	0.370533	-5.66279	0.774907	0.484028	0.777466
2415	KITAKAMI	-9.70651	-1.75055	-8.89056	0.884193	0.672472	0.902518
6103	KOVDA	1.02278	2.92335	-0.57113	0.394717	0.123236	0.590095
2404	CHIKUMA	-2.80865	0.544879	-3.19137	0.64804	0.416839	0.666777
4218	MERRIMACK	-10.6474	-2.67769	-13.0364	0.864053	0.616261	0.924639
4420	ROGUE	-7.1285	1.07042	-7.92515	0.785555	0.432191	0.808667
6108	PONOY	-0.689374	1.48566	-2.03012	0.61073	0.339166	0.749567
4119	HORNADAY	2.79621	1.44003	1.67294	0.363021	0.347338	0.436071
2429	TONE	-3.35814	0.972534	-4.40259	0.66917	0.416178	0.713165
4222	NATASHQUAN	-1.01193	0.273039	-1.87659	0.593809	0.469253	0.699298
6218	IIJOKI	-0.932987	2.31611	-2.1723	0.597606	0.200578	0.710194
6111	TANA	0.321603	1.62518	-0.669935	0.482377	0.314156	0.603219
6251	STRUMA RIVER	-7.56306	0.227815	-8.3302	0.733223	0.467685	0.761865
6219	KALIXALVEN	1.92991	2.33697	0.385644	0.411969	0.227487	0.547008
6209	DRAMSELVA	-2.93924	0.96488	-3.39539	0.780107	0.394635	0.847049
4431	TAKU	-1.54289	1.34673	-1.58323	0.656872	0.457037	0.670904
4113	ELLICE	0.974169	1.88516	-0.0546789	0.435411	0.316302	0.507553
4129	RUPERT	-1.07124	1.03197	-2.81209	0.629055	0.382831	0.791003
4216	LITTLE MECATINA	-2.22074	0.587852	-2.94983	0.700124	0.470326	0.771936
4416	NASS	-0.361915	2.09587	-0.772577	0.537185	0.328106	0.57986
4229	PENOBSCOT	-5.6542	-1.11597	-7.7174	0.771936	0.534296	0.889723
2919	YSYK-KOL (also ISSYK-KUL)	-1.26385	1.88697	-4.86833	0.542303	0.306149	0.753611
4114	FERGUSON	-0.534622	0.68927	-1.65538	0.56038	0.456211	0.673298
4117	HAYES	0.775701	1.398	-0.2425	0.450433	0.38473	0.531572
4120	HORTON	-0.584045	0.247037	-1.63822	0.534874	0.456376	0.626909
6258	VARDAR	-8.12285	-0.389052	-8.79676	0.751217	0.564424	0.784069
6227	LULEALVEN	-0.921945	1.23138	-1.87939	0.580768	0.304581	0.743789
6239	OULUJOKI	-3.92159	1.05589	-4.98158	0.813867	0.370202	0.894924
6112	TULOMA	0.130148	1.5786	-1.44629	0.462237	0.261329	0.625671
4401	ALSEK	-1.23085	1.62237	-1.48664	0.534379	0.358399	0.592984
4211	DELAWARE	-10.5149	-3.26558	-12.5652	0.781511	0.548576	0.846554
4210	CONNECTICUT	-9.56859	-1.77678	-11.8617	0.846884	0.589022	0.919769
6222	KOKEMAENJOKI	-13.74	-1.60972	-15.4049	0.938011	0.603384	0.963846
4128	QUOICH	-3.99425	-0.800548	-4.56363	0.607842	0.524556	0.700041
6114	VYG	-2.58482	1.28937	-4.20716	0.705076	0.310111	0.800413
2111	PALYAVAAM	2.82026	2.50455	-0.23944	0.232274	0.238547	0.455468
6201	ANGERMANALVEN	-4.1422	1.24442	-4.92758	0.791003	0.409823	0.865869
4107	BALEINE, RIVIERE DE LA	0.0904655	1.39108	-1.73671	0.47726	0.338011	0.635658
4121	KOBUK	-4.33478	-0.481503	-5.03558	0.696327	0.553941	0.780768
4126	NOATAK	0.275928	1.48512	-2.05664	0.509781	0.416508	0.612959
2430	TUMEN	-1.86986	2.76375	-4.84611	0.592406	0.336112	0.760875
4214	HUDSON	-11.0589	-2.17197	-13.2063	0.88279	0.607264	0.928188
6224	KYMIJOKI	-9.78337	-0.570387	-11.2283	0.905241	0.522245	0.941725
4418	NUSHAGAK	-5.06885	0.837328	-6.0789	0.746678	0.441849	0.797771
2903	ATREK	-3.6942	1.44586	-3.83118	0.615188	0.401651	0.642097
2110	OMOLOY	3.47078	2.66865	1.52374	0.17532	0.140652	0.339001
4116	GEORGE	-0.0850488	0.68931	-1.28048	0.486257	0.411061	0.581263
4413	KLAMATH	-6.3619	1.12594	-7.1242	0.798019	0.414858	0.844078
4103	ARNAUD	-5.24128	-0.46889	-6.35972	0.624185	0.504581	0.744532
6213	GLOMAA	-2.08293	1.51133	-2.71887	0.719851	0.384647	0.78605
4106	BALEINE, GRANDE RIVIERE DE LA	-3.07911	0.157267	-4.59193	0.635741	0.43995	0.778126
4115	FEUILLES	-6.09206	-0.990651	-7.1503	0.639538	0.530334	0.778539
6102	KEM	-0.863925	1.84937	-2.23607	0.602146	0.252992	0.734874
4217	MANICOUAGAN	1.43899	2.40239	-0.793438	0.481717	0.276352	0.622286
2418	LUAN HE	-2.27814	1.51445	-4.20716	0.619232	0.465043	0.723401
4112	EASTMAIN	0.774445	2.10733	-1.43639	0.450516	0.212712	0.638795
2112	POPIGAY	-0.29419	0.899942	-1.86366	0.577879	0.436896	0.803054
4104	ATTAWAPISKAT	-2.10046	0.359398	-4.54205	0.633017	0.451259	0.852992
4130	SEAL	0.507682	1.39727	-0.403002	0.434998	0.343046	0.542055
4430	SUSITNA	1.48677	3.01429	0.547475	0.444986	0.335122	0.491787
4428	STIKINE	-1.12711	1.16847	-1.23703	0.606108	0.425093	0.626496
6214	GOTA	-7.49109	0.349267	-9.41548	0.878993	0.469831	0.930664
6255	TORNEALVEN (also TORNIONJOKI, also TORNIONVAYLA)	0.909988	1.54958	-0.292586	0.394057	0.273875	0.504086
4427	SKEENA	-1.71604	0.893813	-2.15954	0.645811	0.378126	0.696079
2911	LAKE URMIA	-10.2065	0.604826	-8.70371	0.827817	0.511927	0.812464
4111	COPPERMINE	3.61113	2.77462	2.09765	0.238465	0.188114	0.335534
6223	KUBAN	0.71187	5.35828	-0.911834	0.485927	0.212959	0.573999
6229	MARITSA RIVER	-7.32303	0.0351598	-8.84093	0.747751	0.478333	0.788114
2413	KAMCHATKA	0.196613	1.61044	-1.9821	0.438052	0.29773	0.692943
6220	KEMIJOKI	0.00143349	1.35657	-0.927925	0.508791	0.303508	0.635906
2107	NADYM	1.18743	2.15123	-0.807051	0.399422	0.249113	0.639868
4236	SAINT JOHN (also SAINT-JEAN)	-5.31048	-0.349025	-7.41046	0.805118	0.498638	0.922658
6212	GARONNE (also RIO GARONA)	-6.07714	0.25486	-7.47086	0.725134	0.483863	0.765332
6232	NARVA	-10.1473	0.245255	-12.3929	0.85844	0.398597	0.902518
4110	COLVILLE	2.87355	2.10967	1.25727	0.3409	0.282872	0.438382
2432	YALU RIVER	-2.23701	2.4757	-4.37835	0.616261	0.385225	0.760215
6244	SAKARYA	-5.2675	1.27583	-5.59822	0.80553	0.462567	0.812381
2901	ALAKOL	-4.59247	1.2962	-7.79437	0.707388	0.325794	0.830541
6106	ONEGA	-4.14017	0.673494	-5.80028	0.831284	0.391828	0.934461
2101	ALAZEYA	6.60634	2.03587	3.43986	0.0608337	0.24317	0.217499
4134	WINISK	-1.99772	0.599688	-4.06447	0.689558	0.433017	0.866447
4408	COPPER	0.130224	1.48021	-0.455372	0.51721	0.360545	0.576723
4127	NOTTAWAY	-1.7141	0.59698	-3.22754	0.61981	0.367561	0.80421
2913	TALAS	-2.99497	2.81675	-5.8536	0.591581	0.229963	0.741643
4133	THLEWIAZA	-1.00595	0.688265	-1.82282	0.47825	0.411391	0.560957
4102	ANDERSON	-0.870885	0.071805	-1.84515	0.572348	0.44969	0.677672
4245	SUSQUEHANNA	-12.9564	-3.56464	-14.6904	0.85844	0.580107	0.900371
6205	DNIESTR	-9.25579	0.487909	-11.3297	0.85357	0.4156	0.894098
6241	PO	-3.28486	2.42981	-4.78511	0.689723	0.306562	0.800248
2918	UVS NUUR (also UBSU-NUR)	0.674253	4.31348	-2.3187	0.422452	0.140487	0.698886
2920	ZHEM (also EMBA)	-5.40438	2.66803	-7.6631	0.707635	0.354189	0.77045
6105	MEZEN	-1.45476	1.804	-3.10126	0.689558	0.296162	0.853652
4421	SACRAMENTO	-4.96146	2.05243	-5.73007	0.709534	0.381345	0.746513
6221	KIZILIRMAK	-5.60835	1.9749	-5.5863	0.791911	0.414527	0.796203
4423	SAN JOAQUIN	-3.42418	1.34353	-2.96747	0.648535	0.445646	0.639868
6210	EBRO	-3.42998	1.25892	-4.34559	0.617251	0.4156	0.660256
4234	SAGUENAY	-0.113784	1.93512	-2.18381	0.524144	0.290219	0.764507
2102	ANABAR	-1.12063	0.127244	-2.57723	0.6487	0.515807	0.862154
4105	BACK	-0.417464	1.33323	-1.56283	0.507305	0.358481	0.596203
4207	CHURCHILL	0.577358	0.996361	-0.712596	0.443252	0.368139	0.544284
4122	LA GRANDE	0.251967	1.80816	-1.87365	0.489971	0.221461	0.689558
6243	RHONE	-3.13129	3.26382	-4.49217	0.705076	0.251341	0.79513
4131	SEVERN	-1.24238	1.15872	-2.82501	0.564507	0.382914	0.730499
4118	HAYES	-2.95025	-0.083431	-3.42643	0.733636	0.524061	0.830293
4124	MOOSE	-4.80378	-0.780618	-5.74066	0.692365	0.478085	0.819067
2113	PUR	2.36621	2.99141	-0.0326043	0.285349	0.181098	0.544862
6236	ODER	-7.61701	-0.164912	-9.12931	0.77111	0.454643	0.806191
4414	KUSKOKWIM	-2.15061	1.51262	-3.14018	0.598679	0.382749	0.676187
2916	ULUNGUR HU	-3.33263	-0.279807	-6.12316	0.6383	0.469996	0.760215
2912	SARYSU	-6.65387	1.27792	-9.54562	0.748411	0.37953	0.832191
4101	ALBANY	-1.84134	0.303138	-4.03063	0.6156	0.447049	0.821048
4108	CANIAPISCAU	-0.882841	1.10152	-2.72242	0.588444	0.358316	0.730499
4901	GREAT SALT LAKE	-8.47925	1.04701	-9.10206	0.886917	0.422121	0.910937
2115	TAZ	4.16634	3.93117	0.92176	0.114073	0.0757738	0.347338
2905	CHUY (also SHU)	-3.62021	2.71139	-7.3604	0.644986	0.216178	0.801898
6242	RHINE	-2.79287	3.35358	-5.10124	0.647297	0.236154	0.774907
2114	PYASINA	2.21071	2.10812	-0.676088	0.283863	0.255138	0.630045
2402	ANADYR	0.641992	1.47194	-1.78711	0.382749	0.299463	0.70648
6902	KURA	-4.97056	2.33363	-5.68735	0.742716	0.290219	0.802559
6259	VISTULA	-11.5285	-0.399331	-13.1933	0.89707	0.467767	0.915559
2917	URAL (also ORAL)	-1.36319	3.74734	-3.92851	0.631284	0.244243	0.833099
2436	YONGDING HE	-0.863951	2.41083	-2.9332	0.530582	0.359967	0.623112
2109	OLENEK	1.50698	1.84705	-0.408515	0.329014	0.213454	0.599587
2417	LIAO HE	-0.0185955	3.08776	-3.31605	0.474288	0.315972	0.623525
2909	HAR US NUUR	-1.39306	1.41807	-4.03006	0.601238	0.271729	0.801156
4410	FRASER	-1.21416	1.35628	-2.13754	0.57012	0.295171	0.675279
2116	YANA	2.58229	2.64872	0.495252	0.232934	0.0822947	0.442757
4132	THELON	0.69034	2.02284	-0.499433	0.36137	0.224598	0.484111
2915	THORGAY	-4.82576	2.2067	-6.89771	0.731985	0.339992	0.824267
2319	SALWEEN	-4.20826	-0.188	-3.69857	0.692035	0.554354	0.700041
6235	NEVA	-8.16978	0.568385	-9.75069	0.904333	0.410565	0.947421
2104	KHATANGA	2.42189	2.22853	0.249286	0.181098	0.165167	0.539744
4109	CHURCHILL	0.288704	1.89779	-1.43416	0.498143	0.261246	0.723566
6107	PECHORA	0.58678	2.77281	-1.69127	0.433677	0.138506	0.787619
6109	SEVERNAYA DVINA	-1.87015	2.0142	-3.65689	0.716302	0.233347	0.865869
2103	INDIGIRKA	4.8315	2.63895	2.20084	0.0644655	0.109451	0.242839
2906	HAMUN	-8.83443	-0.971459	-8.39116	0.757491	0.544532	0.78572
2910	LAKE BALKHASH	-0.976173	4.74506	-4.75928	0.520099	0.0779199	0.729509
2310	IRRAWADDY	-3.56889	0.2006	-2.48108	0.684606	0.503756	0.685844
6206	DON	-9.63728	0.149649	-12.2845	0.881222	0.4643	0.929344
6204	DNIEPER	-8.73638	0.338123	-11.1496	0.820636	0.429303	0.864713
2302	BRAHMAPUTRA	-4.47008	-0.131102	-3.98641	0.707635	0.547916	0.678745
2105	KOLYMA	3.33387	1.95553	0.404918	0.174742	0.233512	0.43343
4405	COLORADO (also COLORADO RIVER)	-6.87685	0.472898	-7.57177	0.864631	0.441271	0.919769
4406	COLUMBIA	-4.54726	1.1375	-5.32232	0.789187	0.37012	0.860173
4231	RIO GRANDE (also BRAVO)	-5.37753	1.43732	-6.6007	0.784812	0.368304	0.852249
2421	MEKONG	-5.87323	-0.696545	-6.25595	0.768551	0.589847	0.790755
6202	DANUBE	-6.53136	1.73677	-8.75174	0.808584	0.34123	0.87239
4435	YUKON	1.40678	2.32322	0.118845	0.364177	0.217251	0.486422
2309	INDUS	-2.08251	1.33595	-2.45393	0.606686	0.441189	0.637722
2320	SHATT AL ARAB	-5.91547	1.6443	-5.57973	0.744944	0.431944	0.748989
2434	YELLOW RIVER	-2.74457	1.48167	-4.78792	0.633099	0.402476	0.722245
2306	GANGES	-1.11204	0.395452	-0.117583	0.568469	0.525547	0.436484
4238	SAINT LAWRENCE (also SAINT-LAURENT)	-6.99639	-0.551491	-8.29274	0.914569	0.552456	0.966488
4125	NELSON	-2.10111	0.819062	-4.03695	0.606438	0.349154	0.787784
6903	VOLGA	-1.79376	2.49483	-4.21263	0.697482	0.122988	0.884276
2914	TARIM HE (also TALIMU HE)	0.204793	2.7782	-1.82019	0.455056	0.256211	0.537598
2902	ARAL SEA	-1.02649	3.22227	-2.79989	0.501775	0.246471	0.581511
2433	YANGTZE	-2.97405	2.0307	-4.27976	0.662237	0.373999	0.696657
4123	MACKENZIE	0.912492	1.80541	-0.385206	0.338836	0.167396	0.485019
2401	AMUR	-2.50907	0.629271	-5.86378	0.631201	0.393149	0.924226
2106	LENA	2.15939	2.47253	-0.255981	0.121007	0.0460586	0.591416
2117	YENISEY	2.94398	3.51701	-0.380526	0.105737	0.0463062	0.616013
2108	OB	1.36468	3.6824	-1.84863	0.313	0.0509286	0.813289
4219	MISSISSIPPI	-5.33118	-0.0659158	-6.8838	0.72761	0.40066	0.80974
