# Supplementary material for: Evidence of human influence on Northern Hemisphere snow loss
Source: Nature. 2024 Jan 10;625(7994):293–300. doi: 10.1038/s41586-023-06794-y (PMC10781623; doi:10.1038/s41586-023-06794-y)
Supplement: Supplementary file 6 — Source Data Fig. 4 [file 41586_2023_6794_MOESM6_ESM.xlsx]

## Sheet: fig4a
data_type	clim_tmean	dswe_dt_mean	dswe_dt_std
in_situ	-37	2.51351	4.44001
in_situ	-36	2.86424	4.68807
in_situ	-35	3.79663	4.12179
in_situ	-34	5.32228	4.47546
in_situ	-33	6.50558	3.50709
in_situ	-32	6.95835	6.87986
in_situ	-31	6.49386	6.92439
in_situ	-30	6.41946	7.00092
in_situ	-29	5.75669	6.7324
in_situ	-28	5.01176	7.33051
in_situ	-27	1.98204	5.25522
in_situ	-26	2.20882	4.72401
in_situ	-25	2.175	6.47714
in_situ	-24	-0.0517286	13.4979
in_situ	-23	-3.15985	15.1873
in_situ	-22	-2.4904	13.7342
in_situ	-21	-3.98812	14.635
in_situ	-20	-5.23787	14.1888
in_situ	-19	-5.06073	11.3609
in_situ	-18	-2.45902	9.87648
in_situ	-17	-3.16503	10.6775
in_situ	-16	-2.48229	8.9871
in_situ	-15	-2.00638	9.04709
in_situ	-14	-2.57331	12.2961
in_situ	-13	-3.05515	10.8558
in_situ	-12	-2.79091	10.161
in_situ	-11	-3.53541	13.1071
in_situ	-10	-4.6549	14.4115
in_situ	-9	-5.41021	13.7051
in_situ	-8	-7.56689	15.4416
in_situ	-7	-8.47614	14.8427
in_situ	-6	-11.1945	19.1392
in_situ	-5	-14.7374	21.9172
in_situ	-4	-20.7993	31.8395
in_situ	-3	-26.9113	38.3466
in_situ	-2	-34.5548	43.4086
in_situ	-1	-45.385	47.373
in_situ	0	-52.4812	52.0117
in_situ	1	-57.5311	51.3217
in_situ	2	-60.2471	50.2851
in_situ	3	-60.2529	50.9533
gridded obs	-37	1.79763	5.0568
gridded obs	-36	2.0398	5.48102
gridded obs	-35	2.94505	5.67273
gridded obs	-34	3.8366	5.89835
gridded obs	-33	4.4595	6.30832
gridded obs	-32	4.32326	6.02685
gridded obs	-31	3.98061	5.77115
gridded obs	-30	3.5966	5.56478
gridded obs	-29	3.12649	5.35368
gridded obs	-28	2.53224	4.75507
gridded obs	-27	2.15714	4.56151
gridded obs	-26	1.87617	4.58436
gridded obs	-25	1.56658	4.80256
gridded obs	-24	1.11517	5.14612
gridded obs	-23	0.453594	5.63696
gridded obs	-22	-0.183568	5.99895
gridded obs	-21	-0.766895	6.39379
gridded obs	-20	-1.39017	6.87535
gridded obs	-19	-2.01655	7.46218
gridded obs	-18	-2.64369	8.21522
gridded obs	-17	-3.42674	9.35108
gridded obs	-16	-4.28999	10.4833
gridded obs	-15	-5.09887	11.6178
gridded obs	-14	-5.91448	12.7996
gridded obs	-13	-6.3564	13.4024
gridded obs	-12	-6.80849	13.7464
gridded obs	-11	-7.2621	14.0002
gridded obs	-10	-8.06598	14.2101
gridded obs	-9	-9.35721	14.5407
gridded obs	-8	-11.4703	15.396
gridded obs	-7	-14.1804	16.4601
gridded obs	-6	-17.3709	17.4625
gridded obs	-5	-21.1007	18.5297
gridded obs	-4	-25.482	20.0682
gridded obs	-3	-30.1647	21.6261
gridded obs	-2	-34.0634	22.6208
gridded obs	-1	-37.5397	23.8813
gridded obs	0	-40.6035	25.2612
gridded obs	1	-43.1439	26.7321
gridded obs	2	-45.1093	28.387
gridded obs	3	-47.0573	30.3775
clim_mod	-37	-0.0387384	1.72505
clim_mod	-36	-0.224345	2.76231
clim_mod	-35	-0.174645	3.37408
clim_mod	-34	-0.00752523	3.62338
clim_mod	-33	0.134542	3.72132
clim_mod	-32	0.438711	3.77992
clim_mod	-31	0.888559	3.57833
clim_mod	-30	1.29392	3.2045
clim_mod	-29	1.46056	3.07136
clim_mod	-28	1.57117	3.02804
clim_mod	-27	1.69044	3.02851
clim_mod	-26	1.81406	3.02822
clim_mod	-25	1.86703	3.10622
clim_mod	-24	1.84504	3.49449
clim_mod	-23	1.83345	4.05125
clim_mod	-22	1.53848	5.02695
clim_mod	-21	1.10024	5.94379
clim_mod	-20	0.576326	6.81205
clim_mod	-19	0.0982596	7.22683
clim_mod	-18	-0.717102	7.77813
clim_mod	-17	-1.26241	7.87634
clim_mod	-16	-1.9894	8.30245
clim_mod	-15	-2.8236	8.71813
clim_mod	-14	-3.78179	9.25636
clim_mod	-13	-4.70466	9.79064
clim_mod	-12	-5.73059	10.344
clim_mod	-11	-7.08285	10.9663
clim_mod	-10	-8.54007	11.6234
clim_mod	-9	-10.2471	12.1274
clim_mod	-8	-12.554	12.8737
clim_mod	-7	-15.513	13.7724
clim_mod	-6	-18.9392	14.8155
clim_mod	-5	-22.8304	15.9296
clim_mod	-4	-27.3201	17.3483
clim_mod	-3	-31.6395	18.8098
clim_mod	-2	-36.0144	20.7783
clim_mod	-1	-39.0913	23.4245
clim_mod	0	-41.3282	25.8411
clim_mod	1	-42.0494	28.7419
clim_mod	2	-41.9537	31.4979
clim_mod	3	-40.8172	34.03
recon	-37	4.29035	4.58088
recon	-36	4.29035	4.58088
recon	-35	5.5137	4.69438
recon	-34	3.61179	4.04232
recon	-33	3.16844	3.04323
recon	-32	3.86678	3.37643
recon	-31	4.09451	3.43727
recon	-30	3.95776	3.1427
recon	-29	4.49138	3.08743
recon	-28	4.70039	2.92596
recon	-27	4.19873	1.99155
recon	-26	3.95718	1.27091
recon	-25	4.42167	1.19593
recon	-24	4.66604	1.10908
recon	-23	4.16806	1.28991
recon	-22	3.36053	1.45259
recon	-21	2.29892	2.55592
recon	-20	1.40232	2.83789
recon	-19	0.515193	3.5906
recon	-18	-1.1056	4.6022
recon	-17	-2.16632	4.32358
recon	-16	-2.22579	4.1902
recon	-15	-2.76563	4.75632
recon	-14	-2.5881	4.53924
recon	-13	-1.51242	4.73279
recon	-12	-0.895959	5.10018
recon	-11	-1.03071	5.24292
recon	-10	-0.997481	5.07438
recon	-9	-1.8532	6.10468
recon	-8	-2.81821	6.9
recon	-7	-6.48605	8.57207
recon	-6	-8.95832	9.11828
recon	-5	-13.5076	10.9571
recon	-4	-18.5237	10.787
recon	-3	-20.2703	11.4465
recon	-2	-24.6282	12.0967
recon	-1	-25.6481	12.4117
recon	0	-26.9199	13.2258
recon	1	-26.4398	13.933
recon	2	-29.6134	15.8946
recon	3	-30.7025	17.0242

## Sheet: fig4b
MRBID	RIVER_BASI	delta_swe_fut	delta_q_fut	pop	eoc_t
2427	TENRYU	-64.1564	68.7508	932210	2.50021
6113	VARZUGA	-43.3523	-1.08548	2635.59	4.79881
6234	NESTOS (also MESTA)	-63.7376	11.0316	214885	2.37202
2423	MOGAMI	-59.2289	-2.78626	551117	2.56228
4426	SKAGIT	-51.6903	-5.55015	98947.3	2.79732
2415	KITAKAMI	-52.9305	13.1183	1.01419e+06	2.57011
6103	KOVDA	-34.7392	51.1642	25602.4	4.52364
2404	CHIKUMA	-55.8367	-7.20524	1750306	2.54535
4218	MERRIMACK	-4.97776	31.292	1.36712e+06	3.38685
4420	ROGUE	-75.2575	-0.905056	274978	2.35485
6108	PONOY	-42.295	25.4605	3090.96	4.86916
4119	HORNADAY	48.9086	19.7562	94.1877	6.94065
2429	TONE	-54.5119	7.72844	6.19181e+06	2.54071
4222	NATASHQUAN	-28.9791	19.9106	0	4.14049
6218	IIJOKI	-41.793	4.5046	37545.5	4.24541
6111	TANA	-17.2979	-30.9077	8711.72	4.18596
6251	STRUMA RIVER	-56.1323	-8.46174	901278
6219	KALIXALVEN	-28.5418	-10.7079	25596.1	3.97495
6209	DRAMSELVA	-39.248	22.7643	188425	2.71874
4431	TAKU	-24.8602	29.4334	19.7496	3.36116
4113	ELLICE	23.3518	57.8842	0	6.73273
4129	RUPERT	-12.3461	-28.0204	829.775	4.80866
4216	LITTLE MECATINA	-34.1354	8.93811	0.0543667	4.14643
4416	NASS	-31.8987	4.6209	1432.12	3.1052
4229	PENOBSCOT	-34.0668	33.0929	129321	3.67168
2919	YSYK-KOL (also ISSYK-KUL)	-4.16741	-2.98826	377038	3.05029
4114	FERGUSON	9.57601	47.905	0	6.50192
4117	HAYES	14.4182	19.6227	0	7.08631
4120	HORTON	54.8839	14.7236	0	6.897
6258	VARDAR	-68.5913	-3.80767	2.50721e+06	2.31337
6227	LULEALVEN	-21.3418	0.843433	17249.2	3.7094
6239	OULUJOKI	-45.8315	18.7119	222876	4.21175
6112	TULOMA	-29.7271	6.47061	287236	4.44647
4401	ALSEK	-21.4893	27.9522	876.616	3.58326
4211	DELAWARE	-5.2035	18.4784	7.65766e+06	3.25802
4210	CONNECTICUT	-15.4116	-3.63421	2.09903e+06	3.43756
6222	KOKEMAENJOKI	-65.9077	11.1682	787761	3.70417
4128	QUOICH	21.2578	34.4236	0	6.84003
6114	VYG	-45.0718	5.68696	62383.2	4.34076
2111	PALYAVAAM	69.5598	39.9219	2298.72	6.79783
6201	ANGERMANALVEN	-33.5172	-8.23335	37976.5	3.34519
4107	BALEINE, RIVIERE DE LA	1.56381	9.83069	0	5.42026
4121	KOBUK	14.4749	28.2918	1414.64	6.04794
4126	NOATAK	34.0144	-0.990164	837.917	6.66456
2430	TUMEN	-11.2697	-14.7421	2.22017e+06	3.27825
4214	HUDSON	-11.1211	54.5396	4.03089e+06	3.43007
6224	KYMIJOKI	-64.8127	7.84357	523267	3.93059
4418	NUSHAGAK	-26.1455	-20.3581	1848.01	4.90908
2903	ATREK	-43.6332	-8.97974	1.01284e+06
2110	OMOLOY	64.8101	95.3271	2113.07	5.51422
4116	GEORGE	-5.18005	1.08767	14.3614	5.36304
4413	KLAMATH	-74.7535	-1.68747	159438	2.43063
4103	ARNAUD	13.4243	8.59754	0	6.82556
6213	GLOMAA	-33.1826	-11.2967	699571	2.76653
4106	BALEINE, GRANDE RIVIERE DE LA	2.99624	18.7475	1332.2	5.53853
4115	FEUILLES	11.3563	0.341072	0	6.35706
6102	KEM	-40.2754	3.35924	54132.7	4.39395
4217	MANICOUAGAN	-21.885	15.3488	21.4025	4.35264
2418	LUAN HE	-4.12446	-5.12256	4869028	3.04271
4112	EASTMAIN	-8.84922	-8.90963	0.353802	4.91593
2112	POPIGAY	62.2034	21.4805	1959.05	6.30026
4104	ATTAWAPISKAT	9.25637	3.9128	495.009	4.70407
4130	SEAL	11.8625	106.884	345.053	5.32569
4430	SUSITNA	-25.7906	14.317	0	4.26715
4428	STIKINE	-31.6221	-0.706186	942.443	3.23014
6214	GOTA	-32.8842	0.536194	981132	2.92064
6255	TORNEALVEN (also TORNIONJOKI, also TORNIONVAYLA)	-28.925	-20.6488	49666.4	3.99389
4427	SKEENA	-29.075	-3.12065	39169.5	3.08906
2911	LAKE URMIA	-67.3246	-5.8683	5.93733e+06	3.01339
4111	COPPERMINE	13.9717	-2.13382	62.0182	6.35426
6223	KUBAN	-49.5598	-8.35827	3.62827e+06	2.45126
6229	MARITSA RIVER	-53.5007	-13.8039	3.29807e+06	2.39619
2413	KAMCHATKA	-22.6363	-6.74743	14318.9	3.83207
6220	KEMIJOKI	-30.8101	2.94483	103713	4.29626
2107	NADYM	6.84743	52.6363	49034.4	5.08148
4236	SAINT JOHN (also SAINT-JEAN)	-36.8581	3.28895	361291	3.79934
6212	GARONNE (also RIO GARONA)	-59.4361	-23.8055	4.69844e+06	1.97069
6232	NARVA	-53.0504	18.8073	821359	3.58697
4110	COLVILLE	41.2196	-8.33005	653.599	6.54339
2432	YALU RIVER	-24.0037	-8.79701	5.52794e+06	3.24755
6244	SAKARYA	-48.8963	-6.66964	7.38703e+06
2901	ALAKOL	-30.2347	4.55025	668005	3.37483
6106	ONEGA	-37.2921	-10.8194	167487	4.17288
2101	ALAZEYA	67.3098	75.4699	3677.4	6.93544
4134	WINISK	12.4085	23.0411	214.766	5.01045
4408	COPPER	-15.8934	-3.83888	47.7471	3.6441
4127	NOTTAWAY	-22.2082	-4.37873	29197.9	4.39256
2913	TALAS	-49.9147	-27.6786	798480	3.02975
4133	THLEWIAZA	10.3243	17.8582	0	5.78611
4102	ANDERSON	47.4492	24.8912	134.893	6.66725
4245	SUSQUEHANNA	2.33208	20.251	4068472	3.32461
6205	DNIESTR	-54.9597	1.91632	6.81152e+06	2.78783
6241	PO	-63.3162	-40.4966	18381510	2.27103
2918	UVS NUUR (also UBSU-NUR)	21.5012	6.61438	80665.2	2.91458
2920	ZHEM (also EMBA)	-33.9067	-13.6065	130686	3.88439
6105	MEZEN	-9.35843	-16.4292	29501.1	4.54335
4421	SACRAMENTO	-64.6981	-25.2314	1.91892e+06	2.4964
6221	KIZILIRMAK	-58.9643	-22.5129	5.44709e+06	2.58045
4423	SAN JOAQUIN	-75.2266	-40.8727	6791827	2.45442
6210	EBRO	-51.6071	-7.16661	4.01769e+06	1.96862
4234	SAGUENAY	-24.5252	2.81427	278185	4.24839
2102	ANABAR	55.77	43.6308	2253.96	6.22743
4105	BACK	25.0112	-52.118	0	6.60113
4207	CHURCHILL	-19.2689	-7.60782	8242.51	4.5568
4122	LA GRANDE	2.23623	-15.7718	3435.24	5.18002
6243	RHONE	-59.0593	-15.3154	11778832	2.22459
4131	SEVERN	3.15132	23.34	3881.34	4.77062
4118	HAYES	1.06572	17.8791	14568.3	4.91781
4124	MOOSE	-26.1874	23.0405	96811.3	4.36789
2113	PUR	17.1131	35.3014	85439.8	5.16158
6236	ODER	-47.1666	49.8402	14409826	2.54683
4414	KUSKOKWIM	-17.9196	-23.7779	11729.2	5.01664
2916	ULUNGUR HU	-18.8473	-16.6463	262262	3.12471
2912	SARYSU	-18.3039	-4.01365	131860	3.7779
4101	ALBANY	-7.83169	2.38572	7811.4	4.41892
4108	CANIAPISCAU	3.43802	-3.37406	1547.12	5.36326
4901	GREAT SALT LAKE	-67.1777	5.5221	3.08364e+06	3.22032
2115	TAZ	20.1606	15.0282	105910	5.10886
2905	CHUY (also SHU)	-30.4329	-26.4175	2.13185e+06	3.12014
6242	RHINE	-53.5642	-33.0141	51269828	2.32392
2114	PYASINA	50.1252	-3.25372	115508	6.20399
2402	ANADYR	57.2456	15.5117	5524.34	6.02748
6902	KURA	-59.2301	-25.8287	13153692	2.71388
6259	VISTULA	-15.2798	-1.78962	24801604	2.65445
2917	URAL (also ORAL)	-20.1079	-33.9569	3.40707e+06	3.84547
2436	YONGDING HE	-30.1471	-17.7278	111495760	3.00697
2109	OLENEK	47.6531	-4.09819	5500.39	5.94758
2417	LIAO HE	-5.71343	-17.0575	35448132	3.1311
2909	HAR US NUUR	8.45343	-9.25491	208087	2.96406
4410	FRASER	-33.1497	-20.2714	1.63806e+06	2.86692
2116	YANA	47.1796	21.1288	20750.9	4.9477
4132	THELON	13.0011	-5.48403	2183.64	6.12293
2915	THORGAY	-18.8057	-1.59124	199051	3.95702
2319	SALWEEN	-29.7229	-1.62363	9433118	3.128
6235	NEVA	-54.617	-14.4182	7755602	3.96586
2104	KHATANGA	45.2202	5.54011	9416.74	5.63082
4109	CHURCHILL	2.40917	8.68429	103643	4.50998
6107	PECHORA	3.59458	-53.8797	378121	4.9127
6109	SEVERNAYA DVINA	-16.8929	-42.5282	1.57492e+06	4.13397
2103	INDIGIRKA	46.3126	6.66041	23427.5	5.16868
2906	HAMUN	-59.8933	-32.9263	8.26132e+06	3.64563
2910	LAKE BALKHASH	-32.2107	-32.4974	6520434	3.38383
2310	IRRAWADDY	-24.2478	2.85177	38643276	2.6251
6206	DON	-35.9051	9.86399	15882139	3.66834
6204	DNIEPER	-45.4004	-24.5319	27612082	3.50027
2302	BRAHMAPUTRA	-28.9724	3.05862	81472120	3.02766
2105	KOLYMA	39.5811	3.60195	50141.5	5.43222
4405	COLORADO (also COLORADO RIVER)	-52.4932	-42.2452	14350285	3.0937
4406	COLUMBIA	-48.7691	-32.6982	8863864	2.86502
4231	RIO GRANDE (also BRAVO)	-51.607	-12.0007	20195346	2.90481
2421	MEKONG	-11.881	-2.58119	62203204	3.19565
6202	DANUBE	-60.1057	-41.0359	92393040	2.50461
4435	YUKON	-5.82964	0.781077	171578	4.95976
2309	INDUS	-39.2114	-29.5196	230020130	3.14237
2320	SHATT AL ARAB	-64.6147	-2.56072	73169096	2.8598
2434	YELLOW RIVER	20.3304	0.0315282	136349060	3.01255
2306	GANGES	-48.8389	-15.3872	644204000	2.9539
4238	SAINT LAWRENCE (also SAINT-LAURENT)	-37.6794	-12.2453	47642388	3.89219
4125	NELSON	-3.21144	-13.1553	7.10279e+06	4.03661
6903	VOLGA	-28.343	-39.4617	59600960	3.84303
2914	TARIM HE (also TALIMU HE)	-27.3167	-16.3564	15188922	3.06124
2902	ARAL SEA	-47.7347	-58.4692	66034044	3.11062
2433	YANGTZE	-16.7931	11.5601	380903500	2.98536
4123	MACKENZIE	-0.500921	5.44422	511100	4.65766
2401	AMUR	11.355	0.224877	69081780	3.5447
2106	LENA	26.1717	3.62758	1.10916e+06	4.55901
2117	YENISEY	19.1309	1.38549	8240114	3.98711
2108	OB	4.3324	-21.3902	26874762	4.00166
4219	MISSISSIPPI	-37.5715	-30.2144	84074710	3.32448
