# Supplementary material for: Evidence of human influence on Northern Hemisphere snow loss
Source: Nature. 2024 Jan 10;625(7994):293–300. doi: 10.1038/s41586-023-06794-y (PMC10781623; doi:10.1038/s41586-023-06794-y)
Supplement: Supplementary file 7 — Source Data Extended Data Fig. 1 [file 41586_2023_6794_MOESM7_ESM.csv]

product	lat	lon	swe_trend_pct
ERA5-Land	25.0	99.0	-0.057935302478102774
ERA5-Land	25.0	103.0	-0.09599435212273395
ERA5-Land	25.0	105.0	-0.8112154450035642
ERA5-Land	27.0	83.0	-0.09749957134353043
ERA5-Land	27.0	85.0	-1.0048137805895647
ERA5-Land	27.0	87.0	-0.12605913637535687
ERA5-Land	27.0	89.0	-0.10482234745997272
ERA5-Land	27.0	91.0	-0.5587671632521766
ERA5-Land	27.0	93.0	-0.2666590766255892
ERA5-Land	27.0	95.0	-1.33514186325198
ERA5-Land	27.0	97.0	-2.163962261333893
ERA5-Land	27.0	99.0	-2.463784205662383
ERA5-Land	27.0	101.0	-1.3116235523733164
ERA5-Land	27.0	103.0	-1.234484382463456
ERA5-Land	27.0	105.0	-3.9286214644540065
ERA5-Land	27.0	107.0	-0.125865555184429
ERA5-Land	27.0	109.0	-0.621367610243038
ERA5-Land	27.0	111.0	-0.06088448736392717
ERA5-Land	27.0	113.0	-3.8534937324179774e-05
ERA5-Land	29.0	-109.0	-0.7586498257626442
ERA5-Land	29.0	-107.0	-0.10484334822718783
ERA5-Land	29.0	53.0	-1.1012848644260644
ERA5-Land	29.0	55.0	-1.3620644442744825
ERA5-Land	29.0	57.0	-0.4929317646973576
ERA5-Land	29.0	79.0	-0.13739852837761637
ERA5-Land	29.0	81.0	-0.3795176704460232
ERA5-Land	29.0	83.0	0.06069519149823654
ERA5-Land	29.0	85.0	0.12125753011950303
ERA5-Land	29.0	87.0	0.013468509368290195
ERA5-Land	29.0	89.0	-0.03669244663397678
ERA5-Land	29.0	91.0	-0.04436522962677181
ERA5-Land	29.0	93.0	-0.474084799825414
ERA5-Land	29.0	95.0	-0.9774346813263184
ERA5-Land	29.0	97.0	-0.6173526960531875
ERA5-Land	29.0	99.0	-1.4989473669312212
ERA5-Land	29.0	101.0	-1.6049814765819705
ERA5-Land	29.0	103.0	-2.0549674382243674
ERA5-Land	29.0	105.0	-0.5605898049420349
ERA5-Land	29.0	107.0	-0.7356921040691772
ERA5-Land	29.0	109.0	-1.4021995733572696
ERA5-Land	29.0	111.0	-0.9273163190748894
ERA5-Land	29.0	117.0	-0.00012921593397089603
ERA5-Land	29.0	119.0	-0.5822180324783993
ERA5-Land	31.0	-111.0	-0.001932811786436345
ERA5-Land	31.0	-109.0	-0.759965964505482
ERA5-Land	31.0	-105.0	-0.0013368189989750618
ERA5-Land	31.0	-7.0	0.08329188965457773
ERA5-Land	31.0	-5.0	0.4494408253596247
ERA5-Land	31.0	53.0	-1.4024487244318904
ERA5-Land	31.0	55.0	-2.8768942178547876
ERA5-Land	31.0	57.0	-1.0889510817250092
ERA5-Land	31.0	65.0	-0.010420745510829084
ERA5-Land	31.0	67.0	-0.006013365736116569
ERA5-Land	31.0	69.0	-0.0001604944389338513
ERA5-Land	31.0	77.0	-0.02481204545981243
ERA5-Land	31.0	79.0	0.029028509535178743
ERA5-Land	31.0	81.0	0.14641368370132363
ERA5-Land	31.0	83.0	0.29714109772050334
ERA5-Land	31.0	85.0	1.6310682503389986
ERA5-Land	31.0	87.0	0.007008178739400137
ERA5-Land	31.0	89.0	0.39215113353317166
ERA5-Land	31.0	91.0	-0.733917342349232
ERA5-Land	31.0	93.0	-0.17477728460647687
ERA5-Land	31.0	95.0	-0.16027272720382693
ERA5-Land	31.0	97.0	-1.2436452989284987
ERA5-Land	31.0	99.0	-1.2211151382960936
ERA5-Land	31.0	101.0	-0.733884112501426
ERA5-Land	31.0	103.0	-0.99233567630233
ERA5-Land	31.0	105.0	-1.5684917760418713
ERA5-Land	31.0	107.0	-0.5951018043474908
ERA5-Land	31.0	109.0	-1.4766840905108356
ERA5-Land	31.0	111.0	-1.1141882606621696
ERA5-Land	31.0	115.0	-0.31425579386657004
ERA5-Land	31.0	117.0	-0.3333145969636348
ERA5-Land	31.0	119.0	-0.18659478864352005
ERA5-Land	33.0	-113.0	-0.11004849367537184
ERA5-Land	33.0	-111.0	-1.0282723044521407
ERA5-Land	33.0	-109.0	-2.5729270857615814
ERA5-Land	33.0	-107.0	-2.6105399483806533
ERA5-Land	33.0	-105.0	-1.653050494553959
ERA5-Land	33.0	-5.0	0.015595035338526155
ERA5-Land	33.0	-3.0	6.730880713176405e-05
ERA5-Land	33.0	37.0	-0.3772285828794753
ERA5-Land	33.0	45.0	-0.006198177334606069
ERA5-Land	33.0	47.0	-1.4940732104669523
ERA5-Land	33.0	49.0	-2.4403224359490245
ERA5-Land	33.0	51.0	-1.5133505461744925
ERA5-Land	33.0	53.0	-1.234569128359786
ERA5-Land	33.0	59.0	-2.053594499343928
ERA5-Land	33.0	61.0	-1.2742535678854052
ERA5-Land	33.0	63.0	-2.339860554867534
ERA5-Land	33.0	65.0	-2.684400991463158
ERA5-Land	33.0	67.0	-1.593600578444871
ERA5-Land	33.0	69.0	-0.8980891094460618
ERA5-Land	33.0	71.0	-0.919363132913386
ERA5-Land	33.0	73.0	-1.7627632082068956
ERA5-Land	33.0	75.0	-0.49873736231555316
ERA5-Land	33.0	77.0	-0.023515177678645166
ERA5-Land	33.0	79.0	0.21499476799843428
ERA5-Land	33.0	81.0	0.29340829998161244
ERA5-Land	33.0	83.0	-0.035844562119355966
ERA5-Land	33.0	85.0	0.05588849764844457
ERA5-Land	33.0	87.0	0.10668081596043567
ERA5-Land	33.0	89.0	0.15667286161767874
ERA5-Land	33.0	91.0	-0.5963418448114223
ERA5-Land	33.0	93.0	-0.2971633677059942
ERA5-Land	33.0	95.0	0.4381870584487619
ERA5-Land	33.0	97.0	0.3076537589929814
ERA5-Land	33.0	99.0	0.17246818495408292
ERA5-Land	33.0	101.0	-0.5754712546123907
ERA5-Land	33.0	103.0	-0.6766311449411719
ERA5-Land	33.0	105.0	-1.4795140747201365
ERA5-Land	33.0	107.0	-1.5877314571654433
ERA5-Land	33.0	109.0	-1.1208154519626814
ERA5-Land	33.0	111.0	-1.596255017291098
ERA5-Land	33.0	113.0	-1.4790372094005817
ERA5-Land	33.0	117.0	-0.0007052019359291568
ERA5-Land	35.0	-117.0	-1.2959134153178602
ERA5-Land	35.0	-115.0	-0.2978875319188902
ERA5-Land	35.0	-113.0	-1.1661574991108057
ERA5-Land	35.0	-111.0	-1.1385080548242796
ERA5-Land	35.0	-109.0	-1.717968113337889
ERA5-Land	35.0	-107.0	-2.875936969285735
ERA5-Land	35.0	-105.0	-2.101294529678214
ERA5-Land	35.0	-103.0	-0.6990912250663527
ERA5-Land	35.0	-101.0	-0.37984652575194866
ERA5-Land	35.0	-99.0	-0.002224919093286798
ERA5-Land	35.0	-85.0	-0.18399721903353355
ERA5-Land	35.0	-83.0	-0.6923932642131111
ERA5-Land	35.0	-81.0	-0.09247609114997127
ERA5-Land	35.0	3.0	0.12141248864129277
ERA5-Land	35.0	7.0	1.0070200055005085
ERA5-Land	35.0	9.0	0.09878339390014765
ERA5-Land	35.0	45.0	-1.8406690769058995
ERA5-Land	35.0	47.0	-3.179417084252791
ERA5-Land	35.0	49.0	-2.9106463609694346
ERA5-Land	35.0	51.0	-2.112558188175984
ERA5-Land	35.0	53.0	-1.7917152535865735
ERA5-Land	35.0	55.0	-0.8648755272710565
ERA5-Land	35.0	57.0	-0.7741217479755897
ERA5-Land	35.0	59.0	-2.026211037115125
ERA5-Land	35.0	61.0	-2.3738456526236336
ERA5-Land	35.0	63.0	-2.5030758170467413
ERA5-Land	35.0	65.0	-1.8316377956157615
ERA5-Land	35.0	67.0	-0.666282086576984
ERA5-Land	35.0	69.0	-0.7218246818522652
ERA5-Land	35.0	71.0	-0.380052732093512
ERA5-Land	35.0	73.0	-0.34794169157710225
ERA5-Land	35.0	75.0	-0.27777409518357477
ERA5-Land	35.0	77.0	-0.01512190628222843
ERA5-Land	35.0	79.0	-0.04669961511861485
ERA5-Land	35.0	81.0	0.31479207995029773
ERA5-Land	35.0	83.0	0.13611224782716766
ERA5-Land	35.0	85.0	0.016679831746801557
ERA5-Land	35.0	87.0	0.003914521911435846
ERA5-Land	35.0	89.0	0.23819253285274283
ERA5-Land	35.0	91.0	0.26347693067004047
ERA5-Land	35.0	93.0	0.7089356230114298
ERA5-Land	35.0	95.0	0.5796514524001793
ERA5-Land	35.0	97.0	0.458976191509641
ERA5-Land	35.0	99.0	-0.23929098530796394
ERA5-Land	35.0	101.0	-1.5017760325713074
ERA5-Land	35.0	103.0	-1.727904234777764
ERA5-Land	35.0	105.0	-0.9741911372372473
ERA5-Land	35.0	107.0	-1.5170510415682001
ERA5-Land	35.0	109.0	-2.56758000115608
ERA5-Land	35.0	111.0	-3.0756891095140775
ERA5-Land	35.0	113.0	-3.208181668287916
ERA5-Land	35.0	115.0	-0.7432598287421045
ERA5-Land	35.0	117.0	-1.0737740936685853
ERA5-Land	37.0	-119.0	-0.46955039928384257
ERA5-Land	37.0	-117.0	-0.9359684427079007
ERA5-Land	37.0	-115.0	-1.3185305574442043
ERA5-Land	37.0	-113.0	-0.3877404543956656
ERA5-Land	37.0	-111.0	-0.3745421093740023
ERA5-Land	37.0	-109.0	-1.6700889533321528
ERA5-Land	37.0	-107.0	-1.4532637904457215
ERA5-Land	37.0	-105.0	-1.7591445294932817
ERA5-Land	37.0	-103.0	-2.246303901589093
ERA5-Land	37.0	-101.0	-1.7009029163075027
ERA5-Land	37.0	-99.0	-0.6145880976686915
ERA5-Land	37.0	-97.0	-0.11174895436112828
ERA5-Land	37.0	-95.0	-0.00028537551604421396
ERA5-Land	37.0	-91.0	0.002722391332751169
ERA5-Land	37.0	-85.0	0.16357336060817804
ERA5-Land	37.0	-83.0	-0.07097280529702053
ERA5-Land	37.0	-81.0	-0.2209802323280857
ERA5-Land	37.0	-79.0	0.07732096703406029
ERA5-Land	37.0	39.0	-0.7314450728483896
ERA5-Land	37.0	41.0	-0.36151713274761277
ERA5-Land	37.0	43.0	-0.6774037713768492
ERA5-Land	37.0	47.0	-3.4167101288325497
ERA5-Land	37.0	55.0	-2.0037521464582917
ERA5-Land	37.0	57.0	-1.3969575715963505
ERA5-Land	37.0	59.0	-0.9193867315272535
ERA5-Land	37.0	61.0	-1.100997261484356
ERA5-Land	37.0	63.0	-0.8564375687322375
ERA5-Land	37.0	65.0	-2.9656049744217317
ERA5-Land	37.0	67.0	-3.4021208121121185
ERA5-Land	37.0	69.0	-1.720661864806126
ERA5-Land	37.0	71.0	-0.15920237976624216
ERA5-Land	37.0	73.0	-0.0345657646679446
ERA5-Land	37.0	75.0	-0.017240116843061846
ERA5-Land	37.0	77.0	-0.017162182742457645
ERA5-Land	37.0	79.0	0.2841838941142163
ERA5-Land	37.0	81.0	0.19031412558115082
ERA5-Land	37.0	83.0	0.07589945752927563
ERA5-Land	37.0	85.0	0.11654227044114308
ERA5-Land	37.0	87.0	-0.3534944437405991
ERA5-Land	37.0	89.0	0.22936239419666396
ERA5-Land	37.0	91.0	0.6689530416223436
ERA5-Land	37.0	93.0	0.42414193351709584
ERA5-Land	37.0	95.0	-0.07428271630273958
ERA5-Land	37.0	97.0	0.1424750867805463
ERA5-Land	37.0	99.0	0.1500227618642461
ERA5-Land	37.0	101.0	-1.1214974158330768
ERA5-Land	37.0	103.0	-1.4709182420271012
ERA5-Land	37.0	105.0	-2.079745914044767
ERA5-Land	37.0	107.0	-2.4649414779307537
ERA5-Land	37.0	109.0	-3.3808838206961336
ERA5-Land	37.0	111.0	-2.4997468211713203
ERA5-Land	37.0	113.0	-1.8900452240835794
ERA5-Land	37.0	115.0	-0.7985852280482875
ERA5-Land	39.0	-121.0	0.2105801242507567
ERA5-Land	39.0	-119.0	-0.20248950499588725
ERA5-Land	39.0	-117.0	-0.38577701240716683
ERA5-Land	39.0	-115.0	0.006320308415646555
ERA5-Land	39.0	-113.0	-0.8687120243618387
ERA5-Land	39.0	-111.0	-1.225310197996727
ERA5-Land	39.0	-109.0	-1.6511918738791436
ERA5-Land	39.0	-107.0	-0.6646471853373778
ERA5-Land	39.0	-105.0	-1.4063401202669004
ERA5-Land	39.0	-103.0	-1.5217063698634354
ERA5-Land	39.0	-101.0	-1.3256643038537694
ERA5-Land	39.0	-99.0	-1.2267847194073267
ERA5-Land	39.0	-97.0	-0.43190303800492386
ERA5-Land	39.0	-95.0	-0.043046795374030576
ERA5-Land	39.0	-93.0	0.15605313957238162
ERA5-Land	39.0	-91.0	0.09410037313598141
ERA5-Land	39.0	-89.0	-0.10498553253775268
ERA5-Land	39.0	-87.0	0.14285207547309678
ERA5-Land	39.0	-85.0	0.2888829479272446
ERA5-Land	39.0	-83.0	0.06979555100708015
ERA5-Land	39.0	-81.0	-0.1253776527527166
ERA5-Land	39.0	-79.0	0.05350029765714131
ERA5-Land	39.0	-5.0	0.057969802940784944
ERA5-Land	39.0	-3.0	0.9278783539746761
ERA5-Land	39.0	31.0	-0.8325426169376063
ERA5-Land	39.0	33.0	-0.8873599627263884
ERA5-Land	39.0	35.0	-0.7430039908811416
ERA5-Land	39.0	37.0	-1.7607529556914083
ERA5-Land	39.0	39.0	-0.9431658418291808
ERA5-Land	39.0	41.0	-0.915325232776185
ERA5-Land	39.0	43.0	-0.8698461436098522
ERA5-Land	39.0	45.0	-1.1510982069927245
ERA5-Land	39.0	47.0	-1.7466154453114995
ERA5-Land	39.0	55.0	-0.9646855314060675
ERA5-Land	39.0	57.0	-3.173375569385206
ERA5-Land	39.0	59.0	-0.6647944585836164
ERA5-Land	39.0	65.0	-0.5970127823990113
ERA5-Land	39.0	67.0	-0.6056743769800655
ERA5-Land	39.0	69.0	-0.48619147028552384
ERA5-Land	39.0	71.0	-0.10114104692582686
ERA5-Land	39.0	73.0	0.0011821805616919812
ERA5-Land	39.0	75.0	-0.19958190135105017
ERA5-Land	39.0	77.0	-0.8493539963908003
ERA5-Land	39.0	79.0	-0.006023032619140509
ERA5-Land	39.0	87.0	-0.6691065941038075
ERA5-Land	39.0	89.0	-0.7628227105789206
ERA5-Land	39.0	91.0	-2.038863165811814
ERA5-Land	39.0	93.0	-0.621369446936862
ERA5-Land	39.0	95.0	0.019731749919505114
ERA5-Land	39.0	97.0	0.12497319778252722
ERA5-Land	39.0	99.0	-0.5262408218266638
ERA5-Land	39.0	101.0	-1.355583915976916
ERA5-Land	39.0	103.0	-1.6536712355430836
ERA5-Land	39.0	105.0	-1.4014510314409618
ERA5-Land	39.0	107.0	-1.695308467426756
ERA5-Land	39.0	109.0	-1.7162984669039278
ERA5-Land	39.0	111.0	-1.5602648320131784
ERA5-Land	39.0	113.0	-1.404492817377865
ERA5-Land	39.0	115.0	-1.012372945580988
ERA5-Land	41.0	-123.0	0.024109004476623428
ERA5-Land	41.0	-121.0	-0.03852773702581144
ERA5-Land	41.0	-119.0	0.17983565302868565
ERA5-Land	41.0	-117.0	0.03617266876373423
ERA5-Land	41.0	-115.0	0.20175577422059654
ERA5-Land	41.0	-113.0	0.047034370272339504
ERA5-Land	41.0	-111.0	-0.794532379713491
ERA5-Land	41.0	-109.0	-0.741697228621455
ERA5-Land	41.0	-107.0	-0.7967730758668111
ERA5-Land	41.0	-105.0	-0.6385150569552833
ERA5-Land	41.0	-103.0	-1.9911272079458164
ERA5-Land	41.0	-101.0	-1.6943613281256145
ERA5-Land	41.0	-99.0	-1.1715629976715638
ERA5-Land	41.0	-97.0	-0.7094716560216797
ERA5-Land	41.0	-95.0	-0.18104194202509136
ERA5-Land	41.0	-93.0	0.5911492544296231
ERA5-Land	41.0	-91.0	0.8074545972883664
ERA5-Land	41.0	-89.0	-0.13100990475763802
ERA5-Land	41.0	-87.0	-0.6552105295371162
ERA5-Land	41.0	-85.0	-0.24275382067235787
ERA5-Land	41.0	-81.0	0.29536703022259
ERA5-Land	41.0	-79.0	0.09570825318836458
ERA5-Land	41.0	-77.0	0.19335145248709007
ERA5-Land	41.0	-7.0	0.2756014391832956
ERA5-Land	41.0	-5.0	1.247501514005245
ERA5-Land	41.0	-3.0	1.5416946068417818
ERA5-Land	41.0	-1.0	1.0157556313840794
ERA5-Land	41.0	21.0	-1.556893939031427
ERA5-Land	41.0	43.0	-0.9621956692506877
ERA5-Land	41.0	45.0	-1.2152724157097141
ERA5-Land	41.0	47.0	-1.1775233088848585
ERA5-Land	41.0	55.0	-2.524293785157109
ERA5-Land	41.0	57.0	-1.3191330991917045
ERA5-Land	41.0	59.0	-0.884105002079708
ERA5-Land	41.0	61.0	-1.1750037543774443
ERA5-Land	41.0	63.0	-0.7958097397975784
ERA5-Land	41.0	65.0	-1.975730083629339
ERA5-Land	41.0	67.0	-1.705498957284884
ERA5-Land	41.0	69.0	-1.4008932412061927
ERA5-Land	41.0	71.0	0.02624146377020162
ERA5-Land	41.0	73.0	-0.10097346420351767
ERA5-Land	41.0	75.0	0.00906156121728616
ERA5-Land	41.0	77.0	-0.19109219800168742
ERA5-Land	41.0	79.0	-0.6177690827823695
ERA5-Land	41.0	81.0	-0.22837760350638264
ERA5-Land	41.0	83.0	-2.6548720754304886
ERA5-Land	41.0	85.0	-1.6964151736024085
ERA5-Land	41.0	87.0	-0.8738531781150338
ERA5-Land	41.0	89.0	-1.6688507366530017
ERA5-Land	41.0	91.0	-1.0291415988629014
ERA5-Land	41.0	93.0	-0.22729608924804626
ERA5-Land	41.0	95.0	-1.1949794023099503
ERA5-Land	41.0	97.0	-0.9540551980693034
ERA5-Land	41.0	99.0	-0.5695255991492891
ERA5-Land	41.0	101.0	-0.004845576067412098
ERA5-Land	41.0	103.0	-0.4417487401726505
ERA5-Land	41.0	105.0	-0.9444605812216992
ERA5-Land	41.0	107.0	-1.546147865517991
ERA5-Land	41.0	109.0	-2.230794024149761
ERA5-Land	41.0	111.0	-2.0293795905249246
ERA5-Land	41.0	113.0	-2.032602461489151
ERA5-Land	41.0	115.0	-2.183433804869177
ERA5-Land	41.0	117.0	-1.5458553657922969
ERA5-Land	41.0	125.0	-1.2046994093697698
ERA5-Land	43.0	-123.0	0.199997627303239
ERA5-Land	43.0	-121.0	-0.1306406891733
ERA5-Land	43.0	-119.0	-0.11138802254751172
ERA5-Land	43.0	-117.0	0.08013697172091222
ERA5-Land	43.0	-115.0	-0.39868132468711065
ERA5-Land	43.0	-113.0	-0.1380867804740165
ERA5-Land	43.0	-111.0	-0.27655471542413074
ERA5-Land	43.0	-109.0	-0.6822356291849009
ERA5-Land	43.0	-107.0	0.14329938147319676
ERA5-Land	43.0	-105.0	-0.4083167181202149
ERA5-Land	43.0	-103.0	-1.3169014516346298
ERA5-Land	43.0	-101.0	-0.999568225932991
ERA5-Land	43.0	-99.0	-0.8480437699878255
ERA5-Land	43.0	-97.0	-0.08000846659986481
ERA5-Land	43.0	-95.0	-0.002320592088622632
ERA5-Land	43.0	-93.0	0.20763619801918445
ERA5-Land	43.0	-91.0	0.23606580365269503
ERA5-Land	43.0	-89.0	0.5069735761248028
ERA5-Land	43.0	-85.0	0.10050195242935274
ERA5-Land	43.0	-75.0	0.5751537026451937
ERA5-Land	43.0	-73.0	0.22493614337381657
ERA5-Land	43.0	1.0	0.06573768809464975
ERA5-Land	43.0	21.0	-1.3155262000030747
ERA5-Land	43.0	23.0	-1.3078246845524542
ERA5-Land	43.0	25.0	-0.9651786315890835
ERA5-Land	43.0	43.0	-0.7701691811128879
ERA5-Land	43.0	45.0	-0.9166123263274214
ERA5-Land	43.0	55.0	-3.2512343401735166
ERA5-Land	43.0	57.0	-3.4778437740023858
ERA5-Land	43.0	59.0	-2.8652593634985952
ERA5-Land	43.0	61.0	-1.2692368899907769
ERA5-Land	43.0	63.0	-1.0865559673767125
ERA5-Land	43.0	65.0	-1.322680748952765
ERA5-Land	43.0	67.0	-2.279873128958566
ERA5-Land	43.0	69.0	-1.8607749783527476
ERA5-Land	43.0	71.0	-0.3097937603743147
ERA5-Land	43.0	73.0	-0.16544213877062142
ERA5-Land	43.0	75.0	-0.20770672333532242
ERA5-Land	43.0	79.0	-0.17156094987947357
ERA5-Land	43.0	81.0	-0.37487563656534006
ERA5-Land	43.0	83.0	-0.40050783112060895
ERA5-Land	43.0	85.0	-0.2794331380677227
ERA5-Land	43.0	87.0	-1.7225052603922062
ERA5-Land	43.0	89.0	-1.445504133162731
ERA5-Land	43.0	91.0	-2.140168786517028
ERA5-Land	43.0	93.0	-1.5461814970373775
ERA5-Land	43.0	95.0	-1.6293640436103733
ERA5-Land	43.0	97.0	-1.4031327634537705
ERA5-Land	43.0	99.0	-1.253694286300437
ERA5-Land	43.0	101.0	-0.7838027596527813
ERA5-Land	43.0	103.0	-1.5078478820238945
ERA5-Land	43.0	105.0	-1.802142817403145
ERA5-Land	43.0	107.0	-1.5061355948212696
ERA5-Land	43.0	109.0	-1.596861555282395
ERA5-Land	43.0	111.0	-2.2305958210616477
ERA5-Land	43.0	113.0	-2.586161462750857
ERA5-Land	43.0	115.0	-2.505111112935662
ERA5-Land	43.0	117.0	-2.8174252480528503
ERA5-Land	43.0	119.0	-1.681188122590994
ERA5-Land	43.0	121.0	-1.2168875694080572
ERA5-Land	43.0	123.0	-1.722617140780972
ERA5-Land	43.0	125.0	-0.8820428928506158
ERA5-Land	43.0	127.0	-1.0709834733705905
ERA5-Land	43.0	129.0	-0.7409986721020846
ERA5-Land	45.0	-121.0	0.5979293965895193
ERA5-Land	45.0	-119.0	0.03399936294962492
ERA5-Land	45.0	-117.0	0.35447015073734145
ERA5-Land	45.0	-115.0	0.05471863744441293
ERA5-Land	45.0	-113.0	-0.22281245950005474
ERA5-Land	45.0	-111.0	-0.14815390509244822
ERA5-Land	45.0	-109.0	-0.6136183633194852
ERA5-Land	45.0	-107.0	-0.7100465107750521
ERA5-Land	45.0	-105.0	-1.3025798290424233
ERA5-Land	45.0	-103.0	-1.2335309293545191
ERA5-Land	45.0	-101.0	-0.5529755624494015
ERA5-Land	45.0	-99.0	-0.16845626370611322
ERA5-Land	45.0	-97.0	0.06807212094515333
ERA5-Land	45.0	-95.0	0.18639198966007814
ERA5-Land	45.0	-93.0	0.22101393869323743
ERA5-Land	45.0	-91.0	0.2874411747772514
ERA5-Land	45.0	-89.0	0.10386747411163202
ERA5-Land	45.0	-79.0	-0.12097785306718102
ERA5-Land	45.0	-77.0	0.2859429940305749
ERA5-Land	45.0	-75.0	0.2663795931485337
ERA5-Land	45.0	-73.0	0.3464789958485516
ERA5-Land	45.0	-71.0	0.5988397117975656
ERA5-Land	45.0	1.0	-0.6600041707853798
ERA5-Land	45.0	3.0	-0.9994697180109093
ERA5-Land	45.0	5.0	-1.399187589777551
ERA5-Land	45.0	7.0	0.03129614595515583
ERA5-Land	45.0	17.0	-0.898420606651313
ERA5-Land	45.0	19.0	-0.31186983576192
ERA5-Land	45.0	21.0	-0.3284919290441134
ERA5-Land	45.0	23.0	-1.6667789447664108
ERA5-Land	45.0	25.0	-1.6476806006829428
ERA5-Land	45.0	27.0	-1.3798887825193091
ERA5-Land	45.0	41.0	-1.5854371032895207
ERA5-Land	45.0	43.0	-2.046911402016762
ERA5-Land	45.0	45.0	-2.151271516163105
ERA5-Land	45.0	55.0	-1.6870476117972286
ERA5-Land	45.0	57.0	-2.335744660236773
ERA5-Land	45.0	63.0	-2.262456533373201
ERA5-Land	45.0	65.0	-1.6222135914894729
ERA5-Land	45.0	67.0	-0.7725355590363666
ERA5-Land	45.0	69.0	-0.9840314798743623
ERA5-Land	45.0	71.0	-1.4934973514881067
ERA5-Land	45.0	73.0	-1.9381259407376352
ERA5-Land	45.0	75.0	-1.3885323699084
ERA5-Land	45.0	77.0	-1.2890707718738459
ERA5-Land	45.0	79.0	-0.42576353131067196
ERA5-Land	45.0	81.0	-0.3707226933910402
ERA5-Land	45.0	83.0	-0.7582850014598986
ERA5-Land	45.0	85.0	-0.27541839392928913
ERA5-Land	45.0	87.0	-1.2645547257821421
ERA5-Land	45.0	89.0	-1.0582071857450577
ERA5-Land	45.0	91.0	-0.9574681228295522
ERA5-Land	45.0	93.0	-0.6618798141139296
ERA5-Land	45.0	95.0	-0.7522935729991962
ERA5-Land	45.0	97.0	-0.8242460991594649
ERA5-Land	45.0	99.0	-0.7498575459251856
ERA5-Land	45.0	101.0	-1.1217552218716151
ERA5-Land	45.0	103.0	-1.4990636862002265
ERA5-Land	45.0	105.0	-2.3398024197997533
ERA5-Land	45.0	107.0	-2.4581686425934395
ERA5-Land	45.0	109.0	-2.924749485315767
ERA5-Land	45.0	111.0	-3.0967004001367
ERA5-Land	45.0	113.0	-3.1385365926372164
ERA5-Land	45.0	115.0	-3.2561831091644633
ERA5-Land	45.0	117.0	-2.7054525450702838
ERA5-Land	45.0	119.0	-2.6850877436483174
ERA5-Land	45.0	121.0	-1.6665064692585438
ERA5-Land	45.0	123.0	-1.4956042445950986
ERA5-Land	45.0	125.0	-1.2171249813566694
ERA5-Land	45.0	127.0	-1.9959367474413856
ERA5-Land	45.0	129.0	-1.5760498067682067
ERA5-Land	45.0	131.0	-1.2403942821092389
ERA5-Land	45.0	133.0	-0.34774312360000764
ERA5-Land	47.0	-121.0	0.38778615067366273
ERA5-Land	47.0	-119.0	0.547470103983408
ERA5-Land	47.0	-117.0	1.52062074053006
ERA5-Land	47.0	-115.0	0.4489524529411325
ERA5-Land	47.0	-113.0	0.3775444309872042
ERA5-Land	47.0	-111.0	0.392587408628915
ERA5-Land	47.0	-109.0	-0.42607357257117595
ERA5-Land	47.0	-107.0	0.037557334440764534
ERA5-Land	47.0	-105.0	-0.13602428400688557
ERA5-Land	47.0	-103.0	-0.15528005407437742
ERA5-Land	47.0	-101.0	0.00018106489939285288
ERA5-Land	47.0	-99.0	0.03320813022779781
ERA5-Land	47.0	-97.0	0.503548160401598
ERA5-Land	47.0	-95.0	0.286339804192793
ERA5-Land	47.0	-93.0	-0.382525223656974
ERA5-Land	47.0	-83.0	0.24161598992222846
ERA5-Land	47.0	-81.0	0.44551493845698614
ERA5-Land	47.0	-79.0	0.6367543033823113
ERA5-Land	47.0	-77.0	0.7898949968880534
ERA5-Land	47.0	-75.0	0.5021787166683105
ERA5-Land	47.0	-73.0	0.4659928278853859
ERA5-Land	47.0	1.0	-0.19655127062443967
ERA5-Land	47.0	3.0	-0.8748779148102963
ERA5-Land	47.0	5.0	-1.574636714292189
ERA5-Land	47.0	7.0	-0.3109111006714781
ERA5-Land	47.0	9.0	-0.09971330472140169
ERA5-Land	47.0	11.0	-0.023160013996342425
ERA5-Land	47.0	13.0	-0.23194025446629415
ERA5-Land	47.0	15.0	-1.4938558732408058
ERA5-Land	47.0	17.0	-0.47191168129581035
ERA5-Land	47.0	19.0	-0.11438128721341463
ERA5-Land	47.0	21.0	-0.040132273522167125
ERA5-Land	47.0	23.0	-2.0166588918655646
ERA5-Land	47.0	25.0	-2.0837427109941635
ERA5-Land	47.0	27.0	-1.1825717782856027
ERA5-Land	47.0	29.0	-0.7638550944334113
ERA5-Land	47.0	39.0	-1.114158007467458
ERA5-Land	47.0	41.0	-1.7771046972957416
ERA5-Land	47.0	43.0	-2.0335652652138005
ERA5-Land	47.0	45.0	-1.6787785401601307
ERA5-Land	47.0	47.0	-1.1604677874696807
ERA5-Land	47.0	49.0	-0.8828408460906289
ERA5-Land	47.0	55.0	-2.028478792560854
ERA5-Land	47.0	57.0	-2.0529203032946732
ERA5-Land	47.0	59.0	-2.406483769006552
ERA5-Land	47.0	63.0	-2.5184689257447403
ERA5-Land	47.0	65.0	-2.9930651885023516
ERA5-Land	47.0	67.0	-3.32651010689929
ERA5-Land	47.0	69.0	-3.5605076494756425
ERA5-Land	47.0	71.0	-2.8258802737435498
ERA5-Land	47.0	73.0	-3.08875145207271
ERA5-Land	47.0	77.0	-1.9186686143599991
ERA5-Land	47.0	79.0	-1.6099062457338378
ERA5-Land	47.0	81.0	-0.7144197802747325
ERA5-Land	47.0	83.0	-1.1583241033791323
ERA5-Land	47.0	85.0	-0.9524810291687635
ERA5-Land	47.0	87.0	-1.6098478978357593
ERA5-Land	47.0	89.0	-0.24346414962834406
ERA5-Land	47.0	91.0	0.08249935403710297
ERA5-Land	47.0	93.0	-0.684433371366181
ERA5-Land	47.0	95.0	-1.2804666918995466
ERA5-Land	47.0	97.0	-1.1251902293251945
ERA5-Land	47.0	99.0	-1.0542168503989948
ERA5-Land	47.0	101.0	-1.9538036017123945
ERA5-Land	47.0	103.0	-1.2900258002339642
ERA5-Land	47.0	105.0	-1.9721192448828655
ERA5-Land	47.0	107.0	-2.419798248104877
ERA5-Land	47.0	109.0	-1.7595333379028202
ERA5-Land	47.0	111.0	-1.9630643250200968
ERA5-Land	47.0	113.0	-2.122041061595812
ERA5-Land	47.0	115.0	-2.176207428387761
ERA5-Land	47.0	117.0	-1.6936515938049588
ERA5-Land	47.0	119.0	-1.8245354055058622
ERA5-Land	47.0	121.0	-1.735802682460486
ERA5-Land	47.0	123.0	-1.1593160211838183
ERA5-Land	47.0	125.0	-1.2107622913144749
ERA5-Land	47.0	127.0	-1.3121319412226933
ERA5-Land	47.0	129.0	-1.7697434657261362
ERA5-Land	47.0	131.0	-1.0177304640912794
ERA5-Land	47.0	133.0	-0.10159260834738726
ERA5-Land	47.0	135.0	-0.26855335593135465
ERA5-Land	49.0	-121.0	0.22825525567317648
ERA5-Land	49.0	-119.0	0.5062025215716384
ERA5-Land	49.0	-117.0	0.2894533711940578
ERA5-Land	49.0	-115.0	0.17804951101661154
ERA5-Land	49.0	-113.0	0.31500950965432784
ERA5-Land	49.0	-111.0	0.4590146389880765
ERA5-Land	49.0	-109.0	0.4480637604899201
ERA5-Land	49.0	-107.0	0.20859008110572003
ERA5-Land	49.0	-105.0	0.07121855240388135
ERA5-Land	49.0	-103.0	0.5613500514840536
ERA5-Land	49.0	-101.0	1.1174167076102213
ERA5-Land	49.0	-99.0	0.9469541352902653
ERA5-Land	49.0	-97.0	0.6290777800958447
ERA5-Land	49.0	-95.0	0.501038426616724
ERA5-Land	49.0	-93.0	0.25436816020088304
ERA5-Land	49.0	-91.0	0.3194235892008067
ERA5-Land	49.0	-85.0	0.1722400189314302
ERA5-Land	49.0	-83.0	0.12023502600756794
ERA5-Land	49.0	-81.0	0.3426862596026164
ERA5-Land	49.0	-79.0	0.6958785169905858
ERA5-Land	49.0	-77.0	0.5859165780183576
ERA5-Land	49.0	-75.0	0.7169505539582376
ERA5-Land	49.0	-73.0	0.6607507026208554
ERA5-Land	49.0	-71.0	0.35879597866164764
ERA5-Land	49.0	3.0	-0.021918062389485547
ERA5-Land	49.0	5.0	-0.6362251286447956
ERA5-Land	49.0	7.0	-0.9621584591900125
ERA5-Land	49.0	9.0	-1.3476077162456934
ERA5-Land	49.0	11.0	-1.339116996079286
ERA5-Land	49.0	13.0	-1.1199236192879574
ERA5-Land	49.0	15.0	-1.0834896495931292
ERA5-Land	49.0	17.0	-0.9677419656428717
ERA5-Land	49.0	19.0	-1.9169332679262663
ERA5-Land	49.0	21.0	-1.3817136116080235
ERA5-Land	49.0	23.0	-1.6326233659349467
ERA5-Land	49.0	25.0	-1.2844913440738681
ERA5-Land	49.0	27.0	-0.4893801765209917
ERA5-Land	49.0	29.0	-0.6715229354810395
ERA5-Land	49.0	31.0	-0.9336891239591382
ERA5-Land	49.0	33.0	-0.9293848219808911
ERA5-Land	49.0	35.0	-1.1271611858306472
ERA5-Land	49.0	37.0	-1.2994196871848285
ERA5-Land	49.0	39.0	-1.096439581747135
ERA5-Land	49.0	41.0	-0.8328429282079621
ERA5-Land	49.0	43.0	-0.84874268643819
ERA5-Land	49.0	45.0	-0.6478504631559998
ERA5-Land	49.0	47.0	-0.772538322885365
ERA5-Land	49.0	49.0	-1.0756456797723994
ERA5-Land	49.0	51.0	-1.6539326103170628
ERA5-Land	49.0	53.0	-2.0423964250447195
ERA5-Land	49.0	55.0	-2.6791543045572452
ERA5-Land	49.0	57.0	-1.9909650396758285
ERA5-Land	49.0	59.0	-2.147781953043796
ERA5-Land	49.0	61.0	-2.7664275391387068
ERA5-Land	49.0	63.0	-2.785727680988738
ERA5-Land	49.0	65.0	-2.3611421516504287
ERA5-Land	49.0	67.0	-1.5717233355642968
ERA5-Land	49.0	69.0	-2.5845545104553316
ERA5-Land	49.0	71.0	-2.0309249663025564
ERA5-Land	49.0	73.0	-1.2788444192483048
ERA5-Land	49.0	75.0	-0.8926190975240141
ERA5-Land	49.0	77.0	-1.272012019621361
ERA5-Land	49.0	79.0	-1.2419762998882644
ERA5-Land	49.0	81.0	-0.809405225694265
ERA5-Land	49.0	83.0	-0.39461012732012885
ERA5-Land	49.0	85.0	-0.1968481413036796
ERA5-Land	49.0	87.0	0.17153589271267214
ERA5-Land	49.0	89.0	0.32940042156898086
ERA5-Land	49.0	91.0	-0.6645600934537189
ERA5-Land	49.0	93.0	-1.299153499731824
ERA5-Land	49.0	95.0	-1.0761261134029845
ERA5-Land	49.0	97.0	-0.5275262980816896
ERA5-Land	49.0	99.0	-0.5092157669059758
ERA5-Land	49.0	101.0	-1.3563880239132766
ERA5-Land	49.0	103.0	-1.1915046875894253
ERA5-Land	49.0	105.0	-1.960675291037081
ERA5-Land	49.0	107.0	-1.8524250460408949
ERA5-Land	49.0	109.0	-1.007193515462789
ERA5-Land	49.0	111.0	-0.5301372728978074
ERA5-Land	49.0	113.0	-1.048314617001766
ERA5-Land	49.0	115.0	-0.7971243663965827
ERA5-Land	49.0	117.0	-1.1755805061062585
ERA5-Land	49.0	119.0	-1.6242489430502467
ERA5-Land	49.0	121.0	-1.7074965476124506
ERA5-Land	49.0	123.0	-1.3429070169830852
ERA5-Land	49.0	125.0	-1.5286907771690765
ERA5-Land	49.0	127.0	-1.1252833404423035
ERA5-Land	49.0	129.0	-1.3964891053730435
ERA5-Land	49.0	131.0	-1.3553480654478762
ERA5-Land	49.0	133.0	-0.9501758483127136
ERA5-Land	49.0	135.0	-0.4302101403836782
ERA5-Land	51.0	-123.0	0.06543098168314236
ERA5-Land	51.0	-121.0	0.35127395664841304
ERA5-Land	51.0	-119.0	0.18711961319837483
ERA5-Land	51.0	-117.0	0.3633420669505717
ERA5-Land	51.0	-115.0	0.5478140938751197
ERA5-Land	51.0	-113.0	0.5009432920397853
ERA5-Land	51.0	-111.0	0.23401204950957366
ERA5-Land	51.0	-109.0	0.8200785951458713
ERA5-Land	51.0	-107.0	0.9445344480903078
ERA5-Land	51.0	-105.0	0.6520552328043705
ERA5-Land	51.0	-103.0	0.476257509278791
ERA5-Land	51.0	-101.0	0.8451724507856525
ERA5-Land	51.0	-99.0	0.9610546098940386
ERA5-Land	51.0	-95.0	0.3111882827520851
ERA5-Land	51.0	-93.0	0.1577643463441476
ERA5-Land	51.0	-91.0	0.21895378857914294
ERA5-Land	51.0	-89.0	0.3452441554094771
ERA5-Land	51.0	-87.0	0.42839408490837666
ERA5-Land	51.0	-85.0	0.3519954837946438
ERA5-Land	51.0	-83.0	0.5553670076619389
ERA5-Land	51.0	-77.0	0.5670900839329639
ERA5-Land	51.0	-75.0	0.587999312553367
ERA5-Land	51.0	-73.0	0.5466288515961742
ERA5-Land	51.0	-71.0	0.38296590339742526
ERA5-Land	51.0	-69.0	0.20108200089051567
ERA5-Land	51.0	7.0	-0.8819766566351348
ERA5-Land	51.0	9.0	-1.2250209678043225
ERA5-Land	51.0	11.0	-1.124044441490799
ERA5-Land	51.0	13.0	-0.8342710814646342
ERA5-Land	51.0	15.0	-0.7394774386386024
ERA5-Land	51.0	17.0	-1.0916628828066082
ERA5-Land	51.0	19.0	-0.4714814990505042
ERA5-Land	51.0	21.0	-0.39848841816629604
ERA5-Land	51.0	23.0	-0.5367635686764353
ERA5-Land	51.0	25.0	-0.46322526865985053
ERA5-Land	51.0	27.0	-0.6087392419634365
ERA5-Land	51.0	29.0	-0.7990074556504361
ERA5-Land	51.0	31.0	-0.8071691949452042
ERA5-Land	51.0	33.0	-0.6285571802948946
ERA5-Land	51.0	35.0	-0.6036983987713194
ERA5-Land	51.0	37.0	-1.3849168395174196
ERA5-Land	51.0	39.0	-0.9046889751161061
ERA5-Land	51.0	41.0	-1.1080066682729834
ERA5-Land	51.0	43.0	-0.95217332509282
ERA5-Land	51.0	45.0	-1.1609246761306042
ERA5-Land	51.0	47.0	-0.9603405037391728
ERA5-Land	51.0	49.0	-1.16047801889937
ERA5-Land	51.0	51.0	-1.5881785695933954
ERA5-Land	51.0	53.0	-1.7851170975396482
ERA5-Land	51.0	55.0	-1.752884002403237
ERA5-Land	51.0	57.0	-1.3635000628728384
ERA5-Land	51.0	59.0	-1.3426778707340172
ERA5-Land	51.0	61.0	-1.3645131019570877
ERA5-Land	51.0	63.0	-1.4833150538060453
ERA5-Land	51.0	65.0	-1.6328832296584865
ERA5-Land	51.0	67.0	-1.3433691055909864
ERA5-Land	51.0	69.0	-1.343607018431024
ERA5-Land	51.0	71.0	-1.3435631064388538
ERA5-Land	51.0	73.0	-1.0107378688693471
ERA5-Land	51.0	75.0	-1.4408814115744621
ERA5-Land	51.0	77.0	-1.9763910152697628
ERA5-Land	51.0	79.0	-1.3592025171605884
ERA5-Land	51.0	81.0	-0.5992436257761835
ERA5-Land	51.0	83.0	-0.18614628215301432
ERA5-Land	51.0	85.0	0.11829025208682616
ERA5-Land	51.0	87.0	0.23180933837216067
ERA5-Land	51.0	89.0	0.38163510075995666
ERA5-Land	51.0	91.0	-0.30509861580336123
ERA5-Land	51.0	95.0	-0.834905469591406
ERA5-Land	51.0	97.0	-0.031029762061728385
ERA5-Land	51.0	99.0	0.013203731092335956
ERA5-Land	51.0	101.0	-0.8205404861193115
ERA5-Land	51.0	103.0	-0.9475323849778658
ERA5-Land	51.0	105.0	-0.8250909571037055
ERA5-Land	51.0	107.0	-1.7095994531079788
ERA5-Land	51.0	109.0	-1.546439588642186
ERA5-Land	51.0	111.0	-1.3014249620885594
ERA5-Land	51.0	113.0	-1.709756584491595
ERA5-Land	51.0	115.0	-1.1775827086756718
ERA5-Land	51.0	117.0	-1.1185304757553247
ERA5-Land	51.0	119.0	-1.0859106068440736
ERA5-Land	51.0	121.0	-1.68893008786899
ERA5-Land	51.0	123.0	-1.9989295114977301
ERA5-Land	51.0	125.0	-1.9826724599101264
ERA5-Land	51.0	127.0	-1.4872446692464674
ERA5-Land	51.0	129.0	-1.4450559048181861
ERA5-Land	51.0	131.0	-1.1767219961673503
ERA5-Land	51.0	133.0	-0.7952524248404145
ERA5-Land	51.0	135.0	-0.6073414391351964
ERA5-Land	51.0	137.0	-0.5053911903229882
ERA5-Land	53.0	-125.0	0.36811924562640713
ERA5-Land	53.0	-123.0	1.3874956439634365
ERA5-Land	53.0	-121.0	0.4714140549088031
ERA5-Land	53.0	-119.0	0.3155996021651208
ERA5-Land	53.0	-117.0	0.33718648679763075
ERA5-Land	53.0	-115.0	1.2923044977824591
ERA5-Land	53.0	-113.0	0.7884889546886992
ERA5-Land	53.0	-111.0	0.43463521893092905
ERA5-Land	53.0	-109.0	1.1755351082804981
ERA5-Land	53.0	-107.0	1.663196119366862
ERA5-Land	53.0	-105.0	1.0085013365438522
ERA5-Land	53.0	-103.0	0.8775659168464056
ERA5-Land	53.0	-95.0	0.21286944236006086
ERA5-Land	53.0	-93.0	0.13030782842474647
ERA5-Land	53.0	-91.0	-0.14674018082889873
ERA5-Land	53.0	-89.0	-0.2212304665798302
ERA5-Land	53.0	-87.0	-0.1362712983275218
ERA5-Land	53.0	-85.0	-0.16755835957426712
ERA5-Land	53.0	-77.0	0.24182084163683967
ERA5-Land	53.0	-75.0	0.27442378651674604
ERA5-Land	53.0	-73.0	0.29032484744255627
ERA5-Land	53.0	-71.0	0.2730546905878226
ERA5-Land	53.0	-69.0	0.15705375228213822
ERA5-Land	53.0	-67.0	0.23386647790205928
ERA5-Land	53.0	-65.0	0.23927633787077493
ERA5-Land	53.0	-63.0	0.2228784631807723
ERA5-Land	53.0	21.0	-1.0696384258935112
ERA5-Land	53.0	23.0	-1.1183594412552584
ERA5-Land	53.0	25.0	-1.0982625533773123
ERA5-Land	53.0	27.0	-0.8774495422375628
ERA5-Land	53.0	29.0	-0.4770284639162597
ERA5-Land	53.0	31.0	-0.17992636154076247
ERA5-Land	53.0	33.0	-0.36796234242299797
ERA5-Land	53.0	35.0	-1.027168562717456
ERA5-Land	53.0	37.0	-1.342176023490986
ERA5-Land	53.0	39.0	-1.279345679824748
ERA5-Land	53.0	41.0	-1.2646394861500039
ERA5-Land	53.0	43.0	-0.8079122653470661
ERA5-Land	53.0	45.0	-0.8965208184572746
ERA5-Land	53.0	47.0	-0.6686535509313486
ERA5-Land	53.0	49.0	-0.4753394331401013
ERA5-Land	53.0	51.0	-0.7231165922840493
ERA5-Land	53.0	53.0	-0.9871157496054233
ERA5-Land	53.0	55.0	-0.9504702852882511
ERA5-Land	53.0	57.0	-0.7454430391264937
ERA5-Land	53.0	59.0	-1.0858120386438221
ERA5-Land	53.0	61.0	-1.2709596273903563
ERA5-Land	53.0	63.0	-0.8221346954190143
ERA5-Land	53.0	65.0	-0.6323515427097242
ERA5-Land	53.0	67.0	-0.8713492966788862
ERA5-Land	53.0	69.0	-0.9425232754779659
ERA5-Land	53.0	71.0	-1.349024839886602
ERA5-Land	53.0	73.0	-1.6200667114019178
ERA5-Land	53.0	75.0	-2.016372384263174
ERA5-Land	53.0	77.0	-1.6657449220059135
ERA5-Land	53.0	79.0	-1.3560486550331492
ERA5-Land	53.0	81.0	-0.7417776243152054
ERA5-Land	53.0	83.0	-0.3036134869354088
ERA5-Land	53.0	85.0	-0.050575205630279514
ERA5-Land	53.0	87.0	0.14523389157454894
ERA5-Land	53.0	89.0	0.3126547222334607
ERA5-Land	53.0	91.0	-0.08883049870320828
ERA5-Land	53.0	93.0	-0.08181528695151405
ERA5-Land	53.0	95.0	-0.005696801484147886
ERA5-Land	53.0	97.0	-0.2311326178701949
ERA5-Land	53.0	99.0	-0.14644582295464315
ERA5-Land	53.0	101.0	-0.5124801332527008
ERA5-Land	53.0	103.0	-0.9843809113981518
ERA5-Land	53.0	105.0	-0.9659302722960817
ERA5-Land	53.0	111.0	-0.5291095606769923
ERA5-Land	53.0	113.0	-0.4962291463820173
ERA5-Land	53.0	115.0	-0.5720902509671978
ERA5-Land	53.0	117.0	-0.9252651344393975
ERA5-Land	53.0	119.0	-1.4472023613633094
ERA5-Land	53.0	121.0	-1.4113345119587297
ERA5-Land	53.0	123.0	-1.2406121097907299
ERA5-Land	53.0	125.0	-0.7234808922583508
ERA5-Land	53.0	127.0	-0.7141042956746575
ERA5-Land	53.0	129.0	-0.4088211733453304
ERA5-Land	53.0	131.0	-0.3809157630252337
ERA5-Land	53.0	133.0	-0.1865943302161579
ERA5-Land	53.0	135.0	-0.12014058524036983
ERA5-Land	55.0	-129.0	-0.21202710822663887
ERA5-Land	55.0	-127.0	-0.08909716243689712
ERA5-Land	55.0	-125.0	0.2303083780129674
ERA5-Land	55.0	-123.0	0.3711919700162345
ERA5-Land	55.0	-121.0	0.4507370098369833
ERA5-Land	55.0	-119.0	0.9954730162992149
ERA5-Land	55.0	-117.0	1.3443645902260466
ERA5-Land	55.0	-115.0	0.9516185887496207
ERA5-Land	55.0	-113.0	0.6941933961572079
ERA5-Land	55.0	-111.0	0.18695329923282014
ERA5-Land	55.0	-109.0	0.40664112361319704
ERA5-Land	55.0	-107.0	0.5316906237126713
ERA5-Land	55.0	-105.0	0.4382605648646805
ERA5-Land	55.0	-103.0	0.29404934022203
ERA5-Land	55.0	-101.0	0.07660568018696873
ERA5-Land	55.0	-99.0	-0.2865286054044353
ERA5-Land	55.0	-97.0	-0.41707091596304713
ERA5-Land	55.0	-95.0	-0.2759660155174329
ERA5-Land	55.0	-93.0	-0.09954090785964075
ERA5-Land	55.0	-91.0	-0.004011737200231388
ERA5-Land	55.0	-75.0	-0.12948961159271044
ERA5-Land	55.0	-73.0	-0.10772810979129642
ERA5-Land	55.0	-71.0	0.01268656343015324
ERA5-Land	55.0	23.0	-1.397112314038679
ERA5-Land	55.0	25.0	-1.878498007970424
ERA5-Land	55.0	27.0	-1.1666314515094032
ERA5-Land	55.0	29.0	-1.1484706401617752
ERA5-Land	55.0	31.0	-1.0225603982249099
ERA5-Land	55.0	33.0	-0.8790422481302078
ERA5-Land	55.0	35.0	-1.0105849383304761
ERA5-Land	55.0	37.0	-1.220991847115532
ERA5-Land	55.0	39.0	-1.1737196734188018
ERA5-Land	55.0	41.0	-0.9956735156629118
ERA5-Land	55.0	43.0	-0.4914007100819267
ERA5-Land	55.0	45.0	-0.2550825595305098
ERA5-Land	55.0	47.0	-0.04887409669631034
ERA5-Land	55.0	49.0	-0.233341148673834
ERA5-Land	55.0	51.0	-0.511789187389915
ERA5-Land	55.0	53.0	-0.6529369762750928
ERA5-Land	55.0	55.0	-0.671303020391007
ERA5-Land	55.0	57.0	-0.6111458232702349
ERA5-Land	55.0	59.0	-0.31532791267801086
ERA5-Land	55.0	61.0	-0.7191664072549071
ERA5-Land	55.0	63.0	-1.153306539132635
ERA5-Land	55.0	65.0	-1.2150716974836169
ERA5-Land	55.0	67.0	-0.9647204406514394
ERA5-Land	55.0	69.0	-0.723312767118092
ERA5-Land	55.0	71.0	-0.7734507479916047
ERA5-Land	55.0	73.0	-0.5656931036781719
ERA5-Land	55.0	75.0	-0.6528290892721187
ERA5-Land	55.0	77.0	-0.5603377641093977
ERA5-Land	55.0	79.0	-0.31704370672634247
ERA5-Land	55.0	81.0	-0.26399505556114844
ERA5-Land	55.0	83.0	-0.12695984267989974
ERA5-Land	55.0	85.0	-0.028101901495162913
ERA5-Land	55.0	87.0	-0.01004770056434305
ERA5-Land	55.0	89.0	-0.11670182090689554
ERA5-Land	55.0	91.0	-0.06685349447784734
ERA5-Land	55.0	93.0	-0.07684524475062891
ERA5-Land	55.0	95.0	-0.03960034573060215
ERA5-Land	55.0	97.0	-0.12564471605798938
ERA5-Land	55.0	99.0	-0.2747800849875768
ERA5-Land	55.0	101.0	-0.44023855982909205
ERA5-Land	55.0	103.0	-0.6030595508461888
ERA5-Land	55.0	105.0	-0.5713793722661544
ERA5-Land	55.0	107.0	-0.5215527106636979
ERA5-Land	55.0	111.0	-0.16414914427081267
ERA5-Land	55.0	113.0	0.19982135753631788
ERA5-Land	55.0	115.0	0.03161872939899981
ERA5-Land	55.0	117.0	-0.48529148631495395
ERA5-Land	55.0	119.0	-0.7465532873376292
ERA5-Land	55.0	121.0	-0.7854696414894057
ERA5-Land	55.0	123.0	-0.40505485650797907
ERA5-Land	55.0	125.0	-0.054383715292834464
ERA5-Land	55.0	127.0	0.3580131455610388
ERA5-Land	55.0	129.0	0.4774603749248945
ERA5-Land	55.0	131.0	0.6293982239670152
ERA5-Land	55.0	133.0	0.2724852584247143
ERA5-Land	55.0	157.0	0.45665476971509134
ERA5-Land	57.0	-129.0	-0.14513238881824156
ERA5-Land	57.0	-127.0	-0.0821490799800507
ERA5-Land	57.0	-125.0	-0.05952408887997946
ERA5-Land	57.0	-123.0	0.08122975644499401
ERA5-Land	57.0	-121.0	0.15059284032379053
ERA5-Land	57.0	-119.0	0.08561087549628185
ERA5-Land	57.0	-117.0	0.06266032714529415
ERA5-Land	57.0	-115.0	0.025401165764586994
ERA5-Land	57.0	-113.0	-0.11029842440071738
ERA5-Land	57.0	-111.0	0.056179009120083785
ERA5-Land	57.0	-109.0	-0.13972522297753628
ERA5-Land	57.0	-107.0	-0.20893144751807777
ERA5-Land	57.0	-105.0	-0.11014439643424603
ERA5-Land	57.0	-101.0	0.03197340892651864
ERA5-Land	57.0	-99.0	-0.19779880995351978
ERA5-Land	57.0	-97.0	-0.4854594237811158
ERA5-Land	57.0	-95.0	-0.5421063870792254
ERA5-Land	57.0	-75.0	-0.2474304046314816
ERA5-Land	57.0	-73.0	-0.1951309128901767
ERA5-Land	57.0	-71.0	-0.2703800055069815
ERA5-Land	57.0	27.0	-1.1832117932673039
ERA5-Land	57.0	29.0	-1.4167642934012252
ERA5-Land	57.0	31.0	-1.055760885174264
ERA5-Land	57.0	33.0	-0.5975015290394371
ERA5-Land	57.0	35.0	-0.5323807296693279
ERA5-Land	57.0	37.0	-0.6883257391110388
ERA5-Land	57.0	39.0	-0.7853354476566357
ERA5-Land	57.0	41.0	-0.6299023281197634
ERA5-Land	57.0	43.0	-0.43331138689504806
ERA5-Land	57.0	45.0	-0.35909609712514673
ERA5-Land	57.0	47.0	-0.27989037789221677
ERA5-Land	57.0	49.0	-0.2770498417294586
ERA5-Land	57.0	51.0	-0.32716802404001155
ERA5-Land	57.0	53.0	-0.3072910681484541
ERA5-Land	57.0	55.0	-0.44322031019237906
ERA5-Land	57.0	57.0	-0.2901460338616472
ERA5-Land	57.0	59.0	-0.18727693799405468
ERA5-Land	57.0	61.0	-0.3766216820730667
ERA5-Land	57.0	63.0	-0.7884181122862144
ERA5-Land	57.0	65.0	-0.855259342117285
ERA5-Land	57.0	67.0	-0.7479465024836464
ERA5-Land	57.0	69.0	-0.6143649397883686
ERA5-Land	57.0	71.0	-0.4475727053160836
ERA5-Land	57.0	73.0	-0.42500960156123185
ERA5-Land	57.0	75.0	-0.3911192544737614
ERA5-Land	57.0	77.0	-0.32434576958735406
ERA5-Land	57.0	79.0	-0.17296541314675343
ERA5-Land	57.0	81.0	-0.03446405864607847
ERA5-Land	57.0	83.0	-0.07866788920954225
ERA5-Land	57.0	85.0	-0.029148034034785053
ERA5-Land	57.0	87.0	-0.08101037509689069
ERA5-Land	57.0	89.0	-0.14297494272966083
ERA5-Land	57.0	91.0	-0.18541759392705937
ERA5-Land	57.0	93.0	-0.15155247185908555
ERA5-Land	57.0	95.0	-0.1667702072730538
ERA5-Land	57.0	97.0	-0.12847828834413547
ERA5-Land	57.0	99.0	-0.2802024313244853
ERA5-Land	57.0	101.0	-0.33465481369348227
ERA5-Land	57.0	103.0	-0.3708725222602045
ERA5-Land	57.0	105.0	-0.43195643833887726
ERA5-Land	57.0	107.0	-0.4664234811090839
ERA5-Land	57.0	109.0	-0.3667851440995242
ERA5-Land	57.0	111.0	-0.2508382907047195
ERA5-Land	57.0	113.0	-0.06580701390584807
ERA5-Land	57.0	115.0	-0.10661248371346443
ERA5-Land	57.0	117.0	-0.13858644325634867
ERA5-Land	57.0	119.0	-0.27826362411973765
ERA5-Land	57.0	121.0	-0.35472658616038105
ERA5-Land	57.0	123.0	-0.4466689625046563
ERA5-Land	57.0	125.0	-0.5386216343291225
ERA5-Land	57.0	127.0	-0.1702231183885291
ERA5-Land	57.0	129.0	0.25767816271236893
ERA5-Land	57.0	131.0	0.2443463529398808
ERA5-Land	57.0	133.0	0.3773211144733344
ERA5-Land	57.0	135.0	0.28205317019387893
ERA5-Land	59.0	-131.0	-0.05378665624397877
ERA5-Land	59.0	-129.0	0.02497247038031535
ERA5-Land	59.0	-127.0	-0.04283006855380043
ERA5-Land	59.0	-125.0	-0.08752223213310852
ERA5-Land	59.0	-123.0	-0.27254432836312104
ERA5-Land	59.0	-121.0	-0.1983921786313607
ERA5-Land	59.0	-119.0	-0.08214617066740124
ERA5-Land	59.0	-117.0	0.05759075967634195
ERA5-Land	59.0	-115.0	-0.14151805782739982
ERA5-Land	59.0	-113.0	-0.1812945488992729
ERA5-Land	59.0	-111.0	-0.2002529361087643
ERA5-Land	59.0	-107.0	-0.2683168273691805
ERA5-Land	59.0	-105.0	-0.0545244106990582
ERA5-Land	59.0	-103.0	0.016955102272860033
ERA5-Land	59.0	-101.0	-0.016944586736448147
ERA5-Land	59.0	-99.0	-0.029137426460497308
ERA5-Land	59.0	-97.0	-0.2992734478914092
ERA5-Land	59.0	-75.0	-0.40892792279174844
ERA5-Land	59.0	-73.0	-0.44369516220883026
ERA5-Land	59.0	13.0	-1.175410201539523
ERA5-Land	59.0	15.0	-1.2791823998098
ERA5-Land	59.0	33.0	-0.9406263249167859
ERA5-Land	59.0	35.0	-0.39180188604107014
ERA5-Land	59.0	37.0	-0.4649399775426467
ERA5-Land	59.0	41.0	-0.5655094227874197
ERA5-Land	59.0	43.0	-0.5968413798661859
ERA5-Land	59.0	45.0	-0.45441942379520345
ERA5-Land	59.0	47.0	-0.31953304648129316
ERA5-Land	59.0	49.0	-0.32359173406487235
ERA5-Land	59.0	51.0	-0.39608732288512105
ERA5-Land	59.0	53.0	-0.37719964051295485
ERA5-Land	59.0	55.0	-0.2751876035604235
ERA5-Land	59.0	57.0	-0.33602364188366834
ERA5-Land	59.0	59.0	-0.350358954352136
ERA5-Land	59.0	61.0	-0.5775889489741324
ERA5-Land	59.0	63.0	-0.6059524074651953
ERA5-Land	59.0	65.0	-0.721985461654097
ERA5-Land	59.0	67.0	-0.6368974647561135
ERA5-Land	59.0	69.0	-0.49112094262493217
ERA5-Land	59.0	71.0	-0.4060329738064225
ERA5-Land	59.0	73.0	-0.29942344664704834
ERA5-Land	59.0	75.0	-0.1482444393831392
ERA5-Land	59.0	77.0	-0.052631383041061845
ERA5-Land	59.0	79.0	-0.0007536822459393187
ERA5-Land	59.0	81.0	-0.012692444503073797
ERA5-Land	59.0	83.0	-0.09366719369271924
ERA5-Land	59.0	85.0	-0.08165864327536135
ERA5-Land	59.0	87.0	-0.13381983380136284
ERA5-Land	59.0	89.0	-0.18817965155444072
ERA5-Land	59.0	91.0	-0.3485522018047858
ERA5-Land	59.0	93.0	-0.3443676201952734
ERA5-Land	59.0	95.0	-0.21876982336461007
ERA5-Land	59.0	97.0	-0.18647459881946657
ERA5-Land	59.0	99.0	-0.12961607388133065
ERA5-Land	59.0	101.0	-0.20896116473926762
ERA5-Land	59.0	103.0	-0.30614881703533936
ERA5-Land	59.0	105.0	-0.42958461200014614
ERA5-Land	59.0	107.0	-0.3880076610640641
ERA5-Land	59.0	109.0	-0.46359895847103416
ERA5-Land	59.0	111.0	-0.4466517637211811
ERA5-Land	59.0	113.0	-0.20435794129163937
ERA5-Land	59.0	115.0	-0.015107233971425365
ERA5-Land	59.0	117.0	-0.29276454624991005
ERA5-Land	59.0	119.0	-0.2007534615436468
ERA5-Land	59.0	121.0	-0.124973824869858
ERA5-Land	59.0	123.0	-0.14881050048985653
ERA5-Land	59.0	125.0	-0.007978051572768725
ERA5-Land	59.0	127.0	0.07280159627688611
ERA5-Land	59.0	129.0	0.18644096397438145
ERA5-Land	59.0	131.0	0.07217595450440713
ERA5-Land	59.0	133.0	0.043671621292646866
ERA5-Land	59.0	135.0	0.20837744361294452
ERA5-Land	59.0	137.0	0.37003343283541074
ERA5-Land	59.0	139.0	0.10494142848977352
ERA5-Land	61.0	-159.0	-0.3025106423785096
ERA5-Land	61.0	-157.0	-0.38853499587878493
ERA5-Land	61.0	-155.0	-0.34565533413107297
ERA5-Land	61.0	-137.0	0.07108299840528631
ERA5-Land	61.0	-135.0	-0.04538164431780612
ERA5-Land	61.0	-133.0	0.056293660292036224
ERA5-Land	61.0	-131.0	0.1655155363503947
ERA5-Land	61.0	-129.0	0.08879500865544668
ERA5-Land	61.0	-127.0	0.05014252719899453
ERA5-Land	61.0	-125.0	0.15245600993553665
ERA5-Land	61.0	-123.0	0.15137623146459345
ERA5-Land	61.0	-121.0	0.04702743010914796
ERA5-Land	61.0	-119.0	0.09726113445499515
ERA5-Land	61.0	-117.0	0.12976634270848772
ERA5-Land	61.0	-111.0	0.08863206452062554
ERA5-Land	61.0	-109.0	0.054048073087696456
ERA5-Land	61.0	-107.0	0.0809037542857812
ERA5-Land	61.0	-105.0	0.13032198014902158
ERA5-Land	61.0	-103.0	0.31936081190845417
ERA5-Land	61.0	-101.0	0.33076060452750444
ERA5-Land	61.0	-99.0	0.2808761359692591
ERA5-Land	61.0	-97.0	0.150234159798581
ERA5-Land	61.0	9.0	-0.09090204640877098
ERA5-Land	61.0	11.0	0.036988923446172925
ERA5-Land	61.0	13.0	-0.661410735710135
ERA5-Land	61.0	15.0	-1.277257375047279
ERA5-Land	61.0	37.0	-0.5085389179967544
ERA5-Land	61.0	39.0	-0.5142078700692434
ERA5-Land	61.0	41.0	-0.4025609560601495
ERA5-Land	61.0	43.0	-0.3752932859343729
ERA5-Land	61.0	45.0	-0.42743674141663773
ERA5-Land	61.0	47.0	-0.2831524507369791
ERA5-Land	61.0	49.0	-0.22333174473013317
ERA5-Land	61.0	51.0	-0.2493015269480473
ERA5-Land	61.0	53.0	-0.19891156917320785
ERA5-Land	61.0	55.0	-0.22651699695449984
ERA5-Land	61.0	57.0	-0.2826171547165141
ERA5-Land	61.0	59.0	-0.14740700908476712
ERA5-Land	61.0	61.0	-0.39147426719578743
ERA5-Land	61.0	63.0	-0.6334284971049258
ERA5-Land	61.0	65.0	-0.575750998502352
ERA5-Land	61.0	67.0	-0.539499386990445
ERA5-Land	61.0	69.0	-0.5027986778386808
ERA5-Land	61.0	71.0	-0.48895549420234147
ERA5-Land	61.0	73.0	-0.4086892951623259
ERA5-Land	61.0	75.0	-0.4182000328799768
ERA5-Land	61.0	77.0	-0.3745348965749172
ERA5-Land	61.0	79.0	-0.38374898782922384
ERA5-Land	61.0	81.0	-0.22427886715772588
ERA5-Land	61.0	83.0	-0.17029584848807422
ERA5-Land	61.0	85.0	-0.19482289390527044
ERA5-Land	61.0	87.0	-0.224436552624623
ERA5-Land	61.0	89.0	-0.338215015862654
ERA5-Land	61.0	91.0	-0.38356160177858456
ERA5-Land	61.0	93.0	-0.29858607534507825
ERA5-Land	61.0	95.0	-0.2993056356337158
ERA5-Land	61.0	97.0	-0.2079821160225093
ERA5-Land	61.0	99.0	-0.19122656254686574
ERA5-Land	61.0	101.0	-0.24405488503378112
ERA5-Land	61.0	103.0	-0.15518034108904388
ERA5-Land	61.0	105.0	-0.13443548747078726
ERA5-Land	61.0	107.0	-0.22206571604982567
ERA5-Land	61.0	109.0	-0.28552378650235477
ERA5-Land	61.0	111.0	-0.2924754495215795
ERA5-Land	61.0	113.0	-0.21420062306858909
ERA5-Land	61.0	115.0	-0.18640425720158055
ERA5-Land	61.0	117.0	-0.24486024524532785
ERA5-Land	61.0	119.0	-0.27858255549449634
ERA5-Land	61.0	121.0	-0.1145435089388116
ERA5-Land	61.0	123.0	-0.0525748028982765
ERA5-Land	61.0	125.0	-0.0033512978814023223
ERA5-Land	61.0	129.0	0.06424360136011383
ERA5-Land	61.0	131.0	-0.06615284431094945
ERA5-Land	61.0	133.0	-0.10837273844407644
ERA5-Land	61.0	135.0	-0.10100333845656773
ERA5-Land	61.0	137.0	-0.02179298112398686
ERA5-Land	61.0	139.0	0.30464794639483295
ERA5-Land	61.0	141.0	0.08433667383136983
ERA5-Land	61.0	143.0	0.015064939263652913
ERA5-Land	61.0	145.0	0.01063804751331214
ERA5-Land	61.0	147.0	-0.07031611114709858
ERA5-Land	61.0	149.0	0.03308336661513935
ERA5-Land	61.0	151.0	0.11089980626362657
ERA5-Land	61.0	153.0	0.2123837126477302
ERA5-Land	63.0	-159.0	-0.12325850089215055
ERA5-Land	63.0	-157.0	-0.3910944444340239
ERA5-Land	63.0	-155.0	-0.3631488554295926
ERA5-Land	63.0	-153.0	-0.10934810525736223
ERA5-Land	63.0	-151.0	-0.030336319030735956
ERA5-Land	63.0	-149.0	-0.014936578030349004
ERA5-Land	63.0	-147.0	-0.03524579678133024
ERA5-Land	63.0	-145.0	-0.03150103942786462
ERA5-Land	63.0	-143.0	-0.006259883766560896
ERA5-Land	63.0	-141.0	-0.17290673624137665
ERA5-Land	63.0	-139.0	-0.24738367374636855
ERA5-Land	63.0	-137.0	-0.11371323878004683
ERA5-Land	63.0	-135.0	-0.1278938998455139
ERA5-Land	63.0	-133.0	-0.13343569459256407
ERA5-Land	63.0	-131.0	-0.06882613685390923
ERA5-Land	63.0	-129.0	-0.04762123625190685
ERA5-Land	63.0	-127.0	-0.14035802910983378
ERA5-Land	63.0	-125.0	0.13855335405845728
ERA5-Land	63.0	-123.0	-0.0814423737715171
ERA5-Land	63.0	-121.0	-0.10016820879306637
ERA5-Land	63.0	-119.0	-0.22131427161370262
ERA5-Land	63.0	-117.0	-0.2240546719663194
ERA5-Land	63.0	-115.0	-0.34145603957962184
ERA5-Land	63.0	-113.0	-0.37315230315947834
ERA5-Land	63.0	-111.0	-0.18808810375525223
ERA5-Land	63.0	-109.0	0.09175424970164259
ERA5-Land	63.0	-107.0	0.22867835751738413
ERA5-Land	63.0	-105.0	0.35115850552689026
ERA5-Land	63.0	-103.0	0.33914071115758576
ERA5-Land	63.0	-101.0	0.17118906808279008
ERA5-Land	63.0	-99.0	0.07307125540329679
ERA5-Land	63.0	-97.0	-0.12540446933992572
ERA5-Land	63.0	-95.0	0.07191874504086097
ERA5-Land	63.0	13.0	-0.41783802475803083
ERA5-Land	63.0	15.0	-1.0125662995218225
ERA5-Land	63.0	27.0	-0.7995617253253164
ERA5-Land	63.0	29.0	-0.28830821686120284
ERA5-Land	63.0	31.0	-0.1811643216511159
ERA5-Land	63.0	33.0	-0.24803288062808007
ERA5-Land	63.0	41.0	-0.303127337370564
ERA5-Land	63.0	43.0	-0.24546691350649194
ERA5-Land	63.0	45.0	-0.2085720030193274
ERA5-Land	63.0	47.0	-0.10544932593787165
ERA5-Land	63.0	49.0	-0.05849659209878424
ERA5-Land	63.0	51.0	-0.20679070933212307
ERA5-Land	63.0	53.0	-0.2696785790746601
ERA5-Land	63.0	55.0	-0.1969951522805755
ERA5-Land	63.0	57.0	-0.2511497571797874
ERA5-Land	63.0	59.0	-0.1296626431513682
ERA5-Land	63.0	61.0	-0.3419823212801441
ERA5-Land	63.0	63.0	-0.4350144586942889
ERA5-Land	63.0	65.0	-0.4010170898297579
ERA5-Land	63.0	67.0	-0.3400940229672349
ERA5-Land	63.0	69.0	-0.289565325100621
ERA5-Land	63.0	71.0	-0.24633658944934508
ERA5-Land	63.0	73.0	-0.2804628250353058
ERA5-Land	63.0	75.0	-0.3243179217348018
ERA5-Land	63.0	77.0	-0.42071238374479136
ERA5-Land	63.0	79.0	-0.3980941539088015
ERA5-Land	63.0	81.0	-0.40438369211897546
ERA5-Land	63.0	83.0	-0.33766259514485736
ERA5-Land	63.0	85.0	-0.2811135493585233
ERA5-Land	63.0	87.0	-0.2797110709821558
ERA5-Land	63.0	89.0	-0.3786554611991208
ERA5-Land	63.0	91.0	-0.3591858208522234
ERA5-Land	63.0	93.0	-0.35285848383311635
ERA5-Land	63.0	95.0	-0.22668955928141798
ERA5-Land	63.0	97.0	-0.168466437844029
ERA5-Land	63.0	99.0	-0.11950656977698838
ERA5-Land	63.0	101.0	-0.11190977012593915
ERA5-Land	63.0	103.0	-0.021227563862483544
ERA5-Land	63.0	105.0	-0.04286884465345169
ERA5-Land	63.0	107.0	-0.13599316607570008
ERA5-Land	63.0	109.0	-0.25030157202757136
ERA5-Land	63.0	111.0	-0.17847832469315827
ERA5-Land	63.0	113.0	-0.1935121494109849
ERA5-Land	63.0	115.0	-0.20893949977846732
ERA5-Land	63.0	117.0	-0.35436824555718877
ERA5-Land	63.0	119.0	-0.2176240368953525
ERA5-Land	63.0	121.0	-0.12421579392221382
ERA5-Land	63.0	123.0	-0.06546383312444701
ERA5-Land	63.0	125.0	-0.031496241341334184
ERA5-Land	63.0	131.0	-0.29873583322938113
ERA5-Land	63.0	133.0	-0.23145141922037205
ERA5-Land	63.0	135.0	-0.30477914464429723
ERA5-Land	63.0	137.0	-0.4987840378878028
ERA5-Land	63.0	139.0	0.22958576784815768
ERA5-Land	63.0	141.0	0.4777841426911844
ERA5-Land	63.0	143.0	0.23251011124485055
ERA5-Land	63.0	145.0	0.16518227498168817
ERA5-Land	63.0	147.0	0.07768278198473444
ERA5-Land	63.0	149.0	0.3254401783800051
ERA5-Land	63.0	151.0	0.4855294548136946
ERA5-Land	63.0	153.0	0.5796467166486942
ERA5-Land	63.0	155.0	0.5560879934184147
ERA5-Land	63.0	157.0	0.5623679906404982
ERA5-Land	63.0	159.0	0.5103951931410243
ERA5-Land	63.0	161.0	0.18934386495292657
ERA5-Land	63.0	167.0	0.22443290397139645
ERA5-Land	63.0	169.0	0.3253169866564202
ERA5-Land	63.0	171.0	0.2603695805118107
ERA5-Land	63.0	173.0	0.052552003580993836
ERA5-Land	65.0	-157.0	-0.23900765804306462
ERA5-Land	65.0	-155.0	-0.1281891923018669
ERA5-Land	65.0	-153.0	-0.2828178477685222
ERA5-Land	65.0	-151.0	-0.19252483879834784
ERA5-Land	65.0	-149.0	-0.25654280334382545
ERA5-Land	65.0	-147.0	-0.04579913270102409
ERA5-Land	65.0	-145.0	-0.1625460458480591
ERA5-Land	65.0	-143.0	-0.2136432147965965
ERA5-Land	65.0	-141.0	0.012232202523973425
ERA5-Land	65.0	-139.0	-0.09211694465837701
ERA5-Land	65.0	-137.0	-0.24239257763413097
ERA5-Land	65.0	-135.0	-0.12832094105532188
ERA5-Land	65.0	-133.0	-0.1213618484052344
ERA5-Land	65.0	-131.0	-0.20594646712302414
ERA5-Land	65.0	-129.0	-0.11365363814300314
ERA5-Land	65.0	-127.0	-0.1974143143513325
ERA5-Land	65.0	-125.0	-0.2609741300715381
ERA5-Land	65.0	-119.0	-0.18966299159770406
ERA5-Land	65.0	-117.0	-0.14989376984378905
ERA5-Land	65.0	-115.0	-0.09523179684621715
ERA5-Land	65.0	-113.0	-0.1862880545912576
ERA5-Land	65.0	-111.0	-0.3405874294060599
ERA5-Land	65.0	-109.0	-0.1894648165030216
ERA5-Land	65.0	-107.0	0.02291075130278224
ERA5-Land	65.0	-105.0	0.17306322739668
ERA5-Land	65.0	-103.0	0.2757574815851361
ERA5-Land	65.0	-101.0	0.24633386089104417
ERA5-Land	65.0	-99.0	0.1341445418478694
ERA5-Land	65.0	-97.0	-0.050327871595909734
ERA5-Land	65.0	-95.0	0.09234457737561076
ERA5-Land	65.0	-93.0	0.09721257802337552
ERA5-Land	65.0	15.0	-0.1914000413334768
ERA5-Land	65.0	17.0	-0.30000172108838713
ERA5-Land	65.0	19.0	-0.2897425494685177
ERA5-Land	65.0	27.0	0.03424035133509496
ERA5-Land	65.0	29.0	0.34871708254486766
ERA5-Land	65.0	31.0	0.16219105180665885
ERA5-Land	65.0	47.0	-0.210785660817848
ERA5-Land	65.0	49.0	-0.12140126095307179
ERA5-Land	65.0	51.0	0.010985878107202588
ERA5-Land	65.0	53.0	-0.001155410877890112
ERA5-Land	65.0	55.0	-0.14514342915055783
ERA5-Land	65.0	57.0	-0.11445733027604287
ERA5-Land	65.0	59.0	0.06010952539606878
ERA5-Land	65.0	61.0	0.06528102848026744
ERA5-Land	65.0	63.0	0.09993273188677883
ERA5-Land	65.0	75.0	-0.0836505122041658
ERA5-Land	65.0	77.0	-0.09192526659783812
ERA5-Land	65.0	79.0	-0.2342003778022744
ERA5-Land	65.0	81.0	-0.2960391967807698
ERA5-Land	65.0	83.0	-0.2755047220015065
ERA5-Land	65.0	85.0	-0.30086131217234036
ERA5-Land	65.0	87.0	-0.310436962773378
ERA5-Land	65.0	89.0	-0.38149655553375517
ERA5-Land	65.0	91.0	-0.350923505850069
ERA5-Land	65.0	93.0	-0.2905669121675636
ERA5-Land	65.0	95.0	-0.3396488983014381
ERA5-Land	65.0	97.0	-0.2656040398517048
ERA5-Land	65.0	99.0	-0.21875240482300295
ERA5-Land	65.0	101.0	-0.19940745575226074
ERA5-Land	65.0	103.0	-0.31536718449024514
ERA5-Land	65.0	105.0	-0.3118483280149289
ERA5-Land	65.0	107.0	-0.3988330055755834
ERA5-Land	65.0	109.0	-0.4714748608580201
ERA5-Land	65.0	111.0	-0.4500846440903766
ERA5-Land	65.0	113.0	-0.3589174865450047
ERA5-Land	65.0	115.0	-0.46736183298423506
ERA5-Land	65.0	117.0	-0.5467108968865583
ERA5-Land	65.0	119.0	-0.6692542494333071
ERA5-Land	65.0	121.0	-0.5526765577422218
ERA5-Land	65.0	129.0	-0.06284797785118998
ERA5-Land	65.0	131.0	0.03264122543169743
ERA5-Land	65.0	133.0	0.0697303096358282
ERA5-Land	65.0	135.0	-0.258398671496442
ERA5-Land	65.0	137.0	-0.4216227716071817
ERA5-Land	65.0	139.0	-0.22485843684861118
ERA5-Land	65.0	141.0	-0.15826338790426348
ERA5-Land	65.0	143.0	0.02225136840593593
ERA5-Land	65.0	145.0	0.28080112339174973
ERA5-Land	65.0	147.0	0.32036634611798076
ERA5-Land	65.0	149.0	0.48582471929101384
ERA5-Land	65.0	151.0	0.7537790676380999
ERA5-Land	65.0	153.0	0.5288939134927014
ERA5-Land	65.0	155.0	0.36188177453647935
ERA5-Land	65.0	157.0	0.2624211396832779
ERA5-Land	65.0	159.0	0.24957306394639445
ERA5-Land	65.0	161.0	0.11916396218759145
ERA5-Land	65.0	163.0	0.12958896101487782
ERA5-Land	65.0	165.0	0.18096358107722146
ERA5-Land	65.0	167.0	0.04695977795705768
ERA5-Land	65.0	169.0	0.05442730334738686
ERA5-Land	65.0	171.0	0.25210879717262674
ERA5-Land	65.0	173.0	0.03760062704482121
ERA5-Land	67.0	-157.0	0.347621040763738
ERA5-Land	67.0	-155.0	0.20323270868167367
ERA5-Land	67.0	-153.0	0.15373990298455234
ERA5-Land	67.0	-151.0	0.1696566605090646
ERA5-Land	67.0	-149.0	0.21342540838147847
ERA5-Land	67.0	-147.0	0.038892301514984524
ERA5-Land	67.0	-145.0	-0.09058015686091835
ERA5-Land	67.0	-143.0	-0.03247098569390222
ERA5-Land	67.0	-141.0	0.1384319682523681
ERA5-Land	67.0	-139.0	-0.11961014194865353
ERA5-Land	67.0	-137.0	-0.008793044463053769
ERA5-Land	67.0	-135.0	-0.08339633189335166
ERA5-Land	67.0	-131.0	-0.03831137777692403
ERA5-Land	67.0	-129.0	-0.1021616692363854
ERA5-Land	67.0	-127.0	-0.04952881127902747
ERA5-Land	67.0	-125.0	-0.06995619386509937
ERA5-Land	67.0	-119.0	-0.044064275434278787
ERA5-Land	67.0	-117.0	-0.006584730129956903
ERA5-Land	67.0	19.0	0.21122717039086367
ERA5-Land	67.0	21.0	0.4764623158002376
ERA5-Land	67.0	23.0	0.5326663525985116
ERA5-Land	67.0	25.0	0.4239025890455565
ERA5-Land	67.0	27.0	0.38526565141670416
ERA5-Land	67.0	29.0	0.34287364044765917
ERA5-Land	67.0	57.0	-0.1735568233340514
ERA5-Land	67.0	61.0	-0.08035941623618642
ERA5-Land	67.0	63.0	-0.03874988132090944
ERA5-Land	67.0	81.0	-0.06579098492342433
ERA5-Land	67.0	83.0	-0.05169455827834189
ERA5-Land	67.0	85.0	-0.19810092611758442
ERA5-Land	67.0	87.0	-0.22713165748957465
ERA5-Land	67.0	89.0	-0.3310923202962732
ERA5-Land	67.0	91.0	-0.3966043370844515
ERA5-Land	67.0	93.0	-0.3931242822639857
ERA5-Land	67.0	95.0	-0.37777300648505086
ERA5-Land	67.0	97.0	-0.2803168487369126
ERA5-Land	67.0	99.0	-0.3091084054722517
ERA5-Land	67.0	101.0	-0.2878868455197798
ERA5-Land	67.0	103.0	-0.3712941640114167
ERA5-Land	67.0	105.0	-0.41249345601110304
ERA5-Land	67.0	107.0	-0.4193929878016856
ERA5-Land	67.0	109.0	-0.40816698404681245
ERA5-Land	67.0	111.0	-0.47769386250559154
ERA5-Land	67.0	113.0	-0.49494133427692694
ERA5-Land	67.0	115.0	-0.6300698074604597
ERA5-Land	67.0	117.0	-0.6372878655786428
ERA5-Land	67.0	119.0	-0.6444022357195277
ERA5-Land	67.0	121.0	-0.6092190123235114
ERA5-Land	67.0	127.0	-0.513558823198579
ERA5-Land	67.0	131.0	0.027359500400299653
ERA5-Land	67.0	133.0	-0.022978709487699173
ERA5-Land	67.0	135.0	-0.028021466847115237
ERA5-Land	67.0	137.0	-0.22030196153627102
ERA5-Land	67.0	139.0	-0.03854628292474869
ERA5-Land	67.0	141.0	0.09339854595521656
ERA5-Land	67.0	143.0	0.087988218304605
ERA5-Land	67.0	145.0	0.41545158661701176
ERA5-Land	67.0	147.0	0.47736960330660677
ERA5-Land	67.0	149.0	0.4744708693627997
ERA5-Land	67.0	151.0	0.626888344797647
ERA5-Land	67.0	153.0	0.43537715596609944
ERA5-Land	67.0	155.0	0.41265032742155255
ERA5-Land	67.0	157.0	0.341345147683054
ERA5-Land	67.0	159.0	0.2318500263118638
ERA5-Land	67.0	161.0	0.21127327549951994
ERA5-Land	67.0	163.0	0.2917774916776172
ERA5-Land	67.0	165.0	0.15918263497397914
ERA5-Land	67.0	167.0	-0.006127063837739485
ERA5-Land	67.0	169.0	0.21041261808183911
ERA5-Land	67.0	171.0	0.5338512376456791
ERA5-Land	67.0	173.0	0.5278961199330506
ERA5-Land	67.0	175.0	0.2895305780032776
ERA5-Land	67.0	177.0	0.32237822984780407
ERA5-Land	69.0	-157.0	0.17037673676159193
ERA5-Land	69.0	-155.0	0.24166728286044445
ERA5-Land	69.0	-71.0	0.10788619769754815
ERA5-Land	69.0	81.0	-0.00597414509453961
ERA5-Land	69.0	87.0	-0.19642931855728415
ERA5-Land	69.0	89.0	-0.33730783492660266
ERA5-Land	69.0	91.0	-0.31953028325961486
ERA5-Land	69.0	93.0	-0.14007966136781375
ERA5-Land	69.0	95.0	0.12820334420825188
ERA5-Land	69.0	97.0	0.21461525717985808
ERA5-Land	69.0	99.0	0.14080051881558936
ERA5-Land	69.0	101.0	-0.18624716713543507
ERA5-Land	69.0	103.0	-0.4853734432875024
ERA5-Land	69.0	105.0	-0.5161801791475861
ERA5-Land	69.0	107.0	-0.5925972235698334
ERA5-Land	69.0	109.0	-0.5154935270583926
ERA5-Land	69.0	111.0	-0.5546168955484441
ERA5-Land	69.0	113.0	-0.5585641338221561
ERA5-Land	69.0	115.0	-0.5608613671506155
ERA5-Land	69.0	117.0	-0.49761176061397133
ERA5-Land	69.0	119.0	-0.5431248412484719
ERA5-Land	69.0	121.0	-0.5489458561084279
ERA5-Land	69.0	125.0	-0.6559837597280769
ERA5-Land	69.0	133.0	0.09585518423168057
ERA5-Land	69.0	135.0	-0.10140250046544305
ERA5-Land	69.0	137.0	0.0210798941697453
ERA5-Land	69.0	139.0	0.12798420239604166
ERA5-Land	69.0	141.0	0.17564335017491006
ERA5-Land	69.0	143.0	0.24823349969401676
ERA5-Land	69.0	145.0	0.40303370474243133
ERA5-Land	69.0	147.0	0.5379117955982556
ERA5-Land	69.0	149.0	0.46901452785019726
ERA5-Land	69.0	151.0	0.4097822925732773
ERA5-Land	69.0	153.0	0.35737244532102397
ERA5-Land	69.0	155.0	0.39057159525531493
ERA5-Land	69.0	157.0	0.311621257273335
ERA5-Land	71.0	85.0	-0.13172921910898258
ERA5-Land	71.0	87.0	-0.16583070615409368
ERA5-Land	71.0	89.0	-0.21277612126327022
ERA5-Land	71.0	91.0	-0.26882917300541415
ERA5-Land	71.0	93.0	-0.20552205373812985
ERA5-Land	71.0	95.0	-0.13420311227248355
ERA5-Land	71.0	97.0	-0.09275262754024804
ERA5-Land	71.0	99.0	-0.16810597257121812
ERA5-Land	71.0	101.0	-0.19375223117031837
ERA5-Land	71.0	103.0	-0.2892413255931445
ERA5-Land	71.0	105.0	-0.3718882695881144
ERA5-Land	71.0	107.0	-0.4154147984523436
ERA5-Land	71.0	109.0	-0.39516447607129496
ERA5-Land	71.0	111.0	-0.47840716284330986
ERA5-Land	71.0	113.0	-0.3433059455476704
ERA5-Land	71.0	115.0	-0.23449835841312516
ERA5-Land	71.0	117.0	-0.2572968949919223
ERA5-Land	71.0	119.0	-0.33597169908131946
ERA5-Land	71.0	121.0	-0.2875017416386613
ERA5-Land	71.0	123.0	-0.262394878535122
ERA5-Land	71.0	125.0	-0.2555860751572567
ERA5-Land	73.0	89.0	-0.2653841491410656
ERA5-Land	73.0	91.0	-0.34383146006538534
ERA5-Land	73.0	93.0	-0.32557456586202543
ERA5-Land	73.0	95.0	-0.29686860626233746
ERA5-Land	73.0	97.0	-0.36373771553003914
ERA5-Land	73.0	99.0	-0.3983445832361547
ERA5-Land	73.0	101.0	-0.40836485952569335
ERA5-Land	73.0	103.0	-0.44748837748782166
ERA5-Land	75.0	103.0	-0.2382272013192131
ERA5-Land	75.0	105.0	-0.15456013231871008
ERA5-Land	79.0	-79.0	-0.0005283710560894487
ERA5-Land	81.0	-75.0	-0.00034498491862087387
ERA5-Land	81.0	-73.0	-0.0018073875440440899
JRA-55	25.0	99.0	1.4358363466507076
JRA-55	25.0	101.0	1.769764605644446
JRA-55	25.0	103.0	5.463428992142439
JRA-55	27.0	-107.0	-0.2730915344425025
JRA-55	27.0	83.0	2.159273614719547
JRA-55	27.0	85.0	3.1336541509982747
JRA-55	27.0	87.0	-0.37475453822845634
JRA-55	27.0	89.0	0.1622768523654819
JRA-55	27.0	91.0	0.15265272424878595
JRA-55	27.0	93.0	0.4121281262547237
JRA-55	27.0	95.0	0.05544430893536445
JRA-55	27.0	97.0	0.9837224806616895
JRA-55	27.0	99.0	-0.06958408516339515
JRA-55	27.0	101.0	0.3745014404465683
JRA-55	27.0	103.0	-0.002007033389251599
JRA-55	29.0	-109.0	-0.7659261331993217
JRA-55	29.0	-107.0	-3.3580075215216003
JRA-55	29.0	79.0	-1.0198936364737612
JRA-55	29.0	81.0	-1.6432269497159329
JRA-55	29.0	83.0	-0.6807964819167682
JRA-55	29.0	85.0	0.22172787921294468
JRA-55	29.0	87.0	3.515260823217081
JRA-55	29.0	89.0	2.2692279867630907
JRA-55	29.0	91.0	1.953344631677579
JRA-55	29.0	93.0	-2.9956771574076555
JRA-55	29.0	95.0	-3.594440514644092
JRA-55	29.0	97.0	-2.3846516614212914
JRA-55	29.0	99.0	-2.119137127911228
JRA-55	29.0	101.0	0.10534558383536387
JRA-55	29.0	103.0	0.011839152129628562
JRA-55	31.0	-109.0	-0.2077792697253898
JRA-55	31.0	-107.0	-0.10062079870611144
JRA-55	31.0	-7.0	1.3195926176106623
JRA-55	31.0	-5.0	0.5728862173978879
JRA-55	31.0	53.0	0.2585553052236698
JRA-55	31.0	61.0	2.524958064258433
JRA-55	31.0	77.0	-3.3652060733270006
JRA-55	31.0	79.0	-0.8647214980936296
JRA-55	31.0	81.0	-0.8791516110103752
JRA-55	31.0	83.0	-1.1706326119448134
JRA-55	31.0	85.0	-1.3981842305022014
JRA-55	31.0	87.0	-0.5358071623242999
JRA-55	31.0	89.0	-1.3746919489663894
JRA-55	31.0	91.0	-0.40629019125483457
JRA-55	31.0	93.0	-0.25370291437688314
JRA-55	31.0	95.0	-2.334360408572143
JRA-55	31.0	97.0	-2.861587235760575
JRA-55	31.0	99.0	-2.2815528198926835
JRA-55	31.0	101.0	-0.7385995110503735
JRA-55	31.0	103.0	0.39306604334036177
JRA-55	31.0	105.0	1.073721246261596
JRA-55	31.0	109.0	-0.6883384726918137
JRA-55	31.0	111.0	-1.1254026189650308
JRA-55	31.0	117.0	0.010283064010210131
JRA-55	33.0	-113.0	0.001101661643379164
JRA-55	33.0	-111.0	-1.4460538397618916
JRA-55	33.0	-109.0	-4.0395767688055075
JRA-55	33.0	-107.0	-2.9799097489573656
JRA-55	33.0	-105.0	-1.7627662418568881
JRA-55	33.0	-101.0	0.1133378470842089
JRA-55	33.0	-5.0	2.316187532968668
JRA-55	33.0	37.0	0.9491249416766201
JRA-55	33.0	45.0	3.038731802207904
JRA-55	33.0	47.0	0.8357561149886475
JRA-55	33.0	49.0	-0.9935719404678831
JRA-55	33.0	51.0	-0.30444345659532945
JRA-55	33.0	53.0	2.968854906912564
JRA-55	33.0	55.0	1.2297919377745716
JRA-55	33.0	61.0	0.05147363499880682
JRA-55	33.0	63.0	-1.3628871992324443
JRA-55	33.0	65.0	-1.5153982045626841
JRA-55	33.0	67.0	-1.1275800983404185
JRA-55	33.0	69.0	-0.44366084022940516
JRA-55	33.0	71.0	3.056137233144045
JRA-55	33.0	73.0	0.25811807493110867
JRA-55	33.0	75.0	-2.703811009572451
JRA-55	33.0	77.0	-1.2132923320592874
JRA-55	33.0	79.0	-1.9438111632597328
JRA-55	33.0	81.0	-2.4385163437038115
JRA-55	33.0	83.0	0.7928842977931336
JRA-55	33.0	85.0	0.7794126228757068
JRA-55	33.0	87.0	0.43488525281645235
JRA-55	33.0	89.0	0.6302689076044995
JRA-55	33.0	91.0	0.18675197718930256
JRA-55	33.0	93.0	-0.23588364396008793
JRA-55	33.0	95.0	-0.39484776884532163
JRA-55	33.0	97.0	-0.9507692054540055
JRA-55	33.0	99.0	-0.3290810328336575
JRA-55	33.0	101.0	-0.5836292038416132
JRA-55	33.0	103.0	-0.03947791448988977
JRA-55	33.0	105.0	0.38275893327947663
JRA-55	33.0	107.0	-0.9770742877271616
JRA-55	33.0	109.0	-1.0519490070774236
JRA-55	33.0	111.0	-0.29587903133293936
JRA-55	33.0	113.0	0.5230638548005789
JRA-55	33.0	115.0	0.00439874127926836
JRA-55	33.0	117.0	0.6052678828849779
JRA-55	35.0	-117.0	-0.04164532038538097
JRA-55	35.0	-115.0	0.29160173903490294
JRA-55	35.0	-113.0	-3.188485468170779
JRA-55	35.0	-111.0	-2.038087028062507
JRA-55	35.0	-109.0	-3.950688295164253
JRA-55	35.0	-107.0	-3.7291888601391023
JRA-55	35.0	-105.0	-2.6759482906546506
JRA-55	35.0	-103.0	-0.29527998681433226
JRA-55	35.0	-101.0	0.0004896097420071307
JRA-55	35.0	-99.0	0.5937432493731138
JRA-55	35.0	-97.0	0.8673591268590859
JRA-55	35.0	-95.0	0.9037103684485119
JRA-55	35.0	-91.0	0.6289041035681487
JRA-55	35.0	-89.0	0.9264593172066916
JRA-55	35.0	-87.0	1.1804151729052437
JRA-55	35.0	-85.0	0.2473351710830554
JRA-55	35.0	-83.0	-0.45082366316319666
JRA-55	35.0	-81.0	-0.301836821332127
JRA-55	35.0	-79.0	0.9970852529069058
JRA-55	35.0	3.0	3.3516870435536616
JRA-55	35.0	5.0	3.171385844585983
JRA-55	35.0	7.0	2.051570331001144
JRA-55	35.0	9.0	4.6272935602954695
JRA-55	35.0	37.0	1.448768246415414
JRA-55	35.0	45.0	-0.957122734036991
JRA-55	35.0	47.0	-1.2264957904941745
JRA-55	35.0	49.0	-1.140506894777455
JRA-55	35.0	51.0	-0.492641960791897
JRA-55	35.0	53.0	0.042284238347235825
JRA-55	35.0	55.0	0.8901282018830405
JRA-55	35.0	57.0	0.8891803998716293
JRA-55	35.0	59.0	0.5622583363176794
JRA-55	35.0	61.0	-0.23196927264782283
JRA-55	35.0	63.0	-1.695205913630409
JRA-55	35.0	65.0	-2.3875968204678375
JRA-55	35.0	67.0	-0.563626265196945
JRA-55	35.0	69.0	0.22347577877725874
JRA-55	35.0	71.0	-0.6685731602473605
JRA-55	35.0	73.0	-1.6001456404885457
JRA-55	35.0	75.0	-1.4499390694238092
JRA-55	35.0	77.0	-1.069478570395062
JRA-55	35.0	79.0	-1.5359921768657647
JRA-55	35.0	81.0	0.04314994846468081
JRA-55	35.0	83.0	0.24862170950028584
JRA-55	35.0	85.0	0.4409181993280388
JRA-55	35.0	87.0	1.3183157617015235
JRA-55	35.0	89.0	0.5977958828322567
JRA-55	35.0	91.0	-0.0700858716615457
JRA-55	35.0	93.0	-0.15375149163857785
JRA-55	35.0	95.0	-0.3565572953359218
JRA-55	35.0	97.0	-0.7438478393774018
JRA-55	35.0	99.0	1.4544468656345828
JRA-55	35.0	101.0	-0.9429399515611847
JRA-55	35.0	103.0	-0.9229447083226257
JRA-55	35.0	105.0	0.2013913225569339
JRA-55	35.0	107.0	-1.5352295296501457
JRA-55	35.0	109.0	-0.05260224000525467
JRA-55	35.0	111.0	-1.7309837657829055
JRA-55	35.0	113.0	-1.3726648957712932
JRA-55	35.0	115.0	0.08271712156981559
JRA-55	35.0	117.0	3.2301743760885064
JRA-55	37.0	-119.0	-2.26989957104579
JRA-55	37.0	-117.0	-1.0653901321773773
JRA-55	37.0	-115.0	-1.7212711069292665
JRA-55	37.0	-113.0	-1.5001008974411183
JRA-55	37.0	-111.0	-1.2948230121617974
JRA-55	37.0	-109.0	-1.4375300750007796
JRA-55	37.0	-107.0	-2.3351038254800542
JRA-55	37.0	-105.0	-2.286320995190338
JRA-55	37.0	-103.0	-2.531359413446247
JRA-55	37.0	-101.0	-2.1146089642413015
JRA-55	37.0	-99.0	-0.7588238209843007
JRA-55	37.0	-97.0	0.33357215405345014
JRA-55	37.0	-95.0	0.46895840984992515
JRA-55	37.0	-93.0	0.0973263104973929
JRA-55	37.0	-91.0	-0.10601458531407891
JRA-55	37.0	-89.0	0.335140559582948
JRA-55	37.0	-87.0	0.386283204400259
JRA-55	37.0	-85.0	0.18335210420041698
JRA-55	37.0	-83.0	-1.0390434100819692
JRA-55	37.0	-81.0	-1.4520026550447473
JRA-55	37.0	-79.0	0.14202505680050623
JRA-55	37.0	37.0	-0.6812497964854294
JRA-55	37.0	39.0	-0.3041470048288044
JRA-55	37.0	41.0	-0.12221207102183894
JRA-55	37.0	47.0	-0.9907195084035548
JRA-55	37.0	55.0	2.0807713195199184
JRA-55	37.0	57.0	0.9344675744410458
JRA-55	37.0	59.0	0.5644198942860561
JRA-55	37.0	61.0	-0.5612081513626159
JRA-55	37.0	63.0	-0.07329403850359882
JRA-55	37.0	65.0	-0.5179269728292778
JRA-55	37.0	67.0	0.01760059209408519
JRA-55	37.0	69.0	-1.030412882803421
JRA-55	37.0	71.0	-0.11530763449225748
JRA-55	37.0	73.0	-0.7734785899721153
JRA-55	37.0	75.0	-1.0995902587866502
JRA-55	37.0	77.0	-0.5621644762848513
JRA-55	37.0	79.0	0.2736833918023397
JRA-55	37.0	81.0	1.019368532127619
JRA-55	37.0	83.0	0.09337610377891699
JRA-55	37.0	85.0	-1.7209360153012485
JRA-55	37.0	87.0	0.022482128384358403
JRA-55	37.0	89.0	1.1064125369431532
JRA-55	37.0	91.0	0.7151240600102932
JRA-55	37.0	93.0	0.15018416925167838
JRA-55	37.0	95.0	-0.8430776422982535
JRA-55	37.0	97.0	1.0995989417793741
JRA-55	37.0	103.0	-1.18768010754156
JRA-55	37.0	105.0	-1.1688367170128195
JRA-55	37.0	107.0	-2.313709139863542
JRA-55	37.0	109.0	-1.8034056343299865
JRA-55	37.0	111.0	-2.2486171093636536
JRA-55	37.0	113.0	-1.4086444697368
JRA-55	37.0	115.0	0.272244875292156
JRA-55	39.0	-121.0	-1.1828278882721737
JRA-55	39.0	-119.0	-2.0445219143571807
JRA-55	39.0	-117.0	-3.0477399048329956
JRA-55	39.0	-115.0	-2.3162761094401176
JRA-55	39.0	-113.0	-1.5322042063894312
JRA-55	39.0	-111.0	-1.1144867129890195
JRA-55	39.0	-109.0	-0.8312442181154381
JRA-55	39.0	-107.0	-0.6484536097549956
JRA-55	39.0	-105.0	-4.033449940000044
JRA-55	39.0	-103.0	-3.0961534561226576
JRA-55	39.0	-101.0	-2.7766442832126246
JRA-55	39.0	-99.0	-1.4852939170320696
JRA-55	39.0	-97.0	0.2419251647436674
JRA-55	39.0	-95.0	0.36194808925887983
JRA-55	39.0	-93.0	-0.2599730773257804
JRA-55	39.0	-91.0	-0.7385715138223039
JRA-55	39.0	-89.0	-0.8434403745273029
JRA-55	39.0	-87.0	-0.07995205593842922
JRA-55	39.0	-85.0	0.5240643065636421
JRA-55	39.0	-83.0	-0.9571136490964282
JRA-55	39.0	-81.0	-1.9298371394215466
JRA-55	39.0	-79.0	-1.1453623765173537
JRA-55	39.0	-7.0	0.5761246038545413
JRA-55	39.0	-5.0	0.3380376834685435
JRA-55	39.0	-3.0	1.709718474073416
JRA-55	39.0	31.0	-1.299303247136391
JRA-55	39.0	33.0	-1.4633115563356307
JRA-55	39.0	35.0	-0.973574914979568
JRA-55	39.0	37.0	-0.8246516890628556
JRA-55	39.0	39.0	-0.7111470911052931
JRA-55	39.0	41.0	-0.19396365205652374
JRA-55	39.0	45.0	-0.6554492385110265
JRA-55	39.0	47.0	-0.7077162467330982
JRA-55	39.0	55.0	0.2299595678777572
JRA-55	39.0	57.0	-0.09764482836021747
JRA-55	39.0	59.0	0.5676336682837395
JRA-55	39.0	67.0	-2.6242753204586795
JRA-55	39.0	69.0	-1.3030459992762027
JRA-55	39.0	71.0	-1.2028146704972988
JRA-55	39.0	73.0	-0.9898227076397004
JRA-55	39.0	75.0	-1.0650607585576988
JRA-55	39.0	77.0	-0.15478057214173438
JRA-55	39.0	79.0	-0.00772232934852798
JRA-55	39.0	85.0	-1.1667900633736963
JRA-55	39.0	87.0	0.4676049229711256
JRA-55	39.0	89.0	0.5005169135512054
JRA-55	39.0	91.0	1.408835765325774
JRA-55	39.0	93.0	2.5179111503994824
JRA-55	39.0	95.0	0.4624213971105756
JRA-55	39.0	97.0	1.5219711238768996
JRA-55	39.0	99.0	1.0506557920882345
JRA-55	39.0	101.0	0.7432085241128358
JRA-55	39.0	103.0	-0.7648673634709396
JRA-55	39.0	109.0	-0.3206939663386053
JRA-55	39.0	111.0	-1.8334111396435664
JRA-55	39.0	113.0	-1.4120635213486707
JRA-55	39.0	115.0	-0.5715179897771439
JRA-55	41.0	-123.0	-1.2236826352328058
JRA-55	41.0	-121.0	-0.9734381251421285
JRA-55	41.0	-119.0	-3.3537016916821054
JRA-55	41.0	-117.0	-2.2128756041242084
JRA-55	41.0	-115.0	-1.0721266462381702
JRA-55	41.0	-111.0	-2.6120965938677743
JRA-55	41.0	-109.0	-0.3014659911177477
JRA-55	41.0	-107.0	0.14977082310928258
JRA-55	41.0	-105.0	-2.1032071193957744
JRA-55	41.0	-103.0	-3.47295951948283
JRA-55	41.0	-101.0	-2.7909084148521384
JRA-55	41.0	-99.0	-1.7455770214539816
JRA-55	41.0	-97.0	-0.7824114178005874
JRA-55	41.0	-95.0	-0.3448026592431106
JRA-55	41.0	-93.0	-0.6773930251393123
JRA-55	41.0	-91.0	-0.33250829459881387
JRA-55	41.0	-85.0	-0.6016332982938847
JRA-55	41.0	-77.0	-0.5339415448614353
JRA-55	41.0	-75.0	-0.5429208101261411
JRA-55	41.0	-7.0	0.41479707940309896
JRA-55	41.0	-5.0	0.5934659102918186
JRA-55	41.0	-3.0	0.9926229754642644
JRA-55	41.0	-1.0	1.2586156326579865
JRA-55	41.0	21.0	1.4196784979510033
JRA-55	41.0	43.0	-1.7510715584563137
JRA-55	41.0	45.0	0.6015259419689503
JRA-55	41.0	47.0	-2.087983931233754
JRA-55	41.0	55.0	0.21932918130092988
JRA-55	41.0	57.0	0.1734696060201503
JRA-55	41.0	59.0	0.4036148730453154
JRA-55	41.0	61.0	-0.0046700346486563665
JRA-55	41.0	63.0	-0.47498418262036735
JRA-55	41.0	65.0	-0.5791468006041212
JRA-55	41.0	67.0	-0.4165391193555401
JRA-55	41.0	69.0	-0.8610628080041332
JRA-55	41.0	71.0	-1.0581212164860807
JRA-55	41.0	73.0	-0.7583922581210538
JRA-55	41.0	75.0	-0.4580960237860195
JRA-55	41.0	79.0	-0.9675609244087752
JRA-55	41.0	81.0	-0.3322192287226526
JRA-55	41.0	83.0	-1.9956603937551072
JRA-55	41.0	85.0	-3.1723612849574963
JRA-55	41.0	87.0	1.0867088869724488
JRA-55	41.0	89.0	1.1401069574965574
JRA-55	41.0	91.0	0.9100064998617468
JRA-55	41.0	93.0	2.194139343652767
JRA-55	41.0	95.0	1.5984717913465392
JRA-55	41.0	97.0	0.868678964559127
JRA-55	41.0	99.0	1.01181222168614
JRA-55	41.0	101.0	0.7267209631755561
JRA-55	41.0	109.0	-1.1826893249845627
JRA-55	41.0	111.0	-0.5198620703370325
JRA-55	41.0	113.0	-0.44003554507423515
JRA-55	41.0	115.0	-0.1439633053094077
JRA-55	41.0	117.0	-1.5226173054644658
JRA-55	41.0	119.0	-2.0569460454997355
JRA-55	41.0	123.0	-0.32043461559725855
JRA-55	41.0	125.0	-0.21965955886592187
JRA-55	41.0	127.0	0.7360971281165933
JRA-55	43.0	-123.0	-0.1278750724114909
JRA-55	43.0	-121.0	-0.9360396866192979
JRA-55	43.0	-119.0	-2.501853883223062
JRA-55	43.0	-117.0	-1.576654166161691
JRA-55	43.0	-115.0	-1.1863171076895132
JRA-55	43.0	-113.0	-2.2350354451527874
JRA-55	43.0	-111.0	-1.0854608769132026
JRA-55	43.0	-109.0	-1.8989990164343493
JRA-55	43.0	-107.0	-0.8156263329171776
JRA-55	43.0	-105.0	-1.2236400358251547
JRA-55	43.0	-103.0	-1.9438600751672845
JRA-55	43.0	-101.0	-2.085369514708097
JRA-55	43.0	-99.0	-1.4092425693687407
JRA-55	43.0	-97.0	-0.3922516777167986
JRA-55	43.0	-95.0	-0.35474162053296315
JRA-55	43.0	-93.0	-0.3085031136798846
JRA-55	43.0	-91.0	0.2792926683249655
JRA-55	43.0	-75.0	-0.7713168197211252
JRA-55	43.0	-73.0	-0.3227402845871386
JRA-55	43.0	1.0	0.36122024694176014
JRA-55	43.0	21.0	0.24179258924898175
JRA-55	43.0	23.0	0.8128674893658954
JRA-55	43.0	25.0	0.005908285164408583
JRA-55	43.0	43.0	-2.3499303752592957
JRA-55	43.0	45.0	-1.4764841462716192
JRA-55	43.0	55.0	-1.9172710468663736
JRA-55	43.0	57.0	-0.5849947433186832
JRA-55	43.0	63.0	-0.7936925889589687
JRA-55	43.0	65.0	-1.073750818512346
JRA-55	43.0	67.0	-0.4789544079736175
JRA-55	43.0	69.0	-0.536224420175826
JRA-55	43.0	71.0	-1.5590760986542906
JRA-55	43.0	73.0	0.6342733390945468
JRA-55	43.0	75.0	0.6547570434929963
JRA-55	43.0	79.0	-0.5811229119141095
JRA-55	43.0	81.0	0.6845581960213736
JRA-55	43.0	83.0	2.138939909937945
JRA-55	43.0	85.0	2.0405334667492943
JRA-55	43.0	87.0	2.0403980176819663
JRA-55	43.0	89.0	3.4768748590930456
JRA-55	43.0	91.0	1.6473241341458886
JRA-55	43.0	93.0	1.2920417052880744
JRA-55	43.0	95.0	1.5277273396903468
JRA-55	43.0	97.0	1.4469350457877597
JRA-55	43.0	99.0	1.3462436472785588
JRA-55	43.0	101.0	1.0347509637656003
JRA-55	43.0	103.0	0.15820803338844833
JRA-55	43.0	105.0	-0.09046189168964042
JRA-55	43.0	107.0	-0.6344720262972745
JRA-55	43.0	109.0	-0.7756503753153017
JRA-55	43.0	111.0	-1.534983302586926
JRA-55	43.0	113.0	-1.5155615086898808
JRA-55	43.0	115.0	-0.8821463841071757
JRA-55	43.0	117.0	-1.2239377531556586
JRA-55	43.0	119.0	-0.5797641205679365
JRA-55	43.0	121.0	-0.05517619131223783
JRA-55	43.0	123.0	-0.6342034814787786
JRA-55	43.0	125.0	1.7486962433000717
JRA-55	43.0	127.0	1.021324162092353
JRA-55	45.0	-123.0	0.7712656342586269
JRA-55	45.0	-121.0	-1.556115333591465
JRA-55	45.0	-119.0	-1.8454698276445989
JRA-55	45.0	-117.0	-2.1921721264800933
JRA-55	45.0	-115.0	-0.7801043316301972
JRA-55	45.0	-113.0	-1.2059709540437047
JRA-55	45.0	-111.0	-1.770456826679931
JRA-55	45.0	-109.0	-2.9972016633998955
JRA-55	45.0	-107.0	-0.6622798998016866
JRA-55	45.0	-105.0	-1.3680840461652841
JRA-55	45.0	-103.0	-1.5713037381677726
JRA-55	45.0	-101.0	-1.0592636463059417
JRA-55	45.0	-99.0	-0.5368419089302736
JRA-55	45.0	-97.0	-0.519372692810502
JRA-55	45.0	-95.0	-0.6428327045144568
JRA-55	45.0	-93.0	1.0344922605526357
JRA-55	45.0	-91.0	2.3646675252334197
JRA-55	45.0	-79.0	0.9748799648105624
JRA-55	45.0	-77.0	-0.5666215347491325
JRA-55	45.0	-75.0	1.0740422993414613
JRA-55	45.0	-73.0	-0.32641823528839853
JRA-55	45.0	-71.0	-0.3279455612970239
JRA-55	45.0	1.0	-0.01247705768858694
JRA-55	45.0	3.0	-0.3462771922427809
JRA-55	45.0	5.0	-0.7935517915775747
JRA-55	45.0	7.0	-1.2755025277487182
JRA-55	45.0	11.0	0.307865080402931
JRA-55	45.0	17.0	0.028256561396957938
JRA-55	45.0	19.0	-0.7547432909783159
JRA-55	45.0	21.0	-1.2107062630766674
JRA-55	45.0	23.0	-1.0639952486623199
JRA-55	45.0	25.0	-1.168255115901817
JRA-55	45.0	27.0	-1.145648577405712
JRA-55	45.0	41.0	-0.23150667188362287
JRA-55	45.0	43.0	-1.1871065975139838
JRA-55	45.0	45.0	-1.524490817927438
JRA-55	45.0	55.0	-1.071892613506014
JRA-55	45.0	57.0	-1.009847263528501
JRA-55	45.0	63.0	-1.6777914833100596
JRA-55	45.0	65.0	-1.1416229373799236
JRA-55	45.0	67.0	-0.674883502504848
JRA-55	45.0	69.0	-0.5763558808330127
JRA-55	45.0	71.0	-2.004606515074832
JRA-55	45.0	77.0	-1.2766486842487175
JRA-55	45.0	79.0	-0.10872830394023353
JRA-55	45.0	83.0	0.5504515918820552
JRA-55	45.0	85.0	1.1943923164455081
JRA-55	45.0	87.0	1.5368510487266924
JRA-55	45.0	89.0	1.2169877853963285
JRA-55	45.0	91.0	0.8562672062982505
JRA-55	45.0	93.0	0.3127693182191666
JRA-55	45.0	95.0	1.2330632661533285
JRA-55	45.0	97.0	0.7737671391832752
JRA-55	45.0	99.0	0.9726178044768284
JRA-55	45.0	101.0	0.41173367338008415
JRA-55	45.0	103.0	0.32205173613352533
JRA-55	45.0	105.0	0.1610130378173931
JRA-55	45.0	107.0	-0.773966111828488
JRA-55	45.0	109.0	-2.4636106891502565
JRA-55	45.0	111.0	-3.195834809004991
JRA-55	45.0	113.0	-2.780115408451143
JRA-55	45.0	115.0	-2.025200879013382
JRA-55	45.0	117.0	-1.0222761890931495
JRA-55	45.0	119.0	-0.5889118635768681
JRA-55	45.0	121.0	-0.7398043327674606
JRA-55	45.0	123.0	-0.38497298291923143
JRA-55	45.0	125.0	0.1462922920796222
JRA-55	45.0	127.0	0.7288543683753971
JRA-55	45.0	129.0	0.2429448451915494
JRA-55	47.0	-121.0	-0.41220146310182876
JRA-55	47.0	-119.0	-0.09715208265485119
JRA-55	47.0	-117.0	-0.8280077496909883
JRA-55	47.0	-115.0	-1.669079905896824
JRA-55	47.0	-113.0	0.6181335708540936
JRA-55	47.0	-111.0	-0.09267866972124432
JRA-55	47.0	-109.0	-0.18263136371546218
JRA-55	47.0	-107.0	-0.5685487161109082
JRA-55	47.0	-105.0	-0.22254741402884304
JRA-55	47.0	-103.0	0.2271930456849578
JRA-55	47.0	-101.0	0.5601521055005393
JRA-55	47.0	-99.0	0.8658286475717691
JRA-55	47.0	-97.0	1.2252937720050872
JRA-55	47.0	-95.0	0.5090497983493677
JRA-55	47.0	-93.0	0.6098241808202196
JRA-55	47.0	-79.0	0.7465777837786216
JRA-55	47.0	-77.0	0.07137735989935919
JRA-55	47.0	-75.0	-0.7864635364907724
JRA-55	47.0	-73.0	0.09559238624322125
JRA-55	47.0	-71.0	-3.568923315630667
JRA-55	47.0	-67.0	0.3552693349255628
JRA-55	47.0	1.0	0.20337751083633296
JRA-55	47.0	3.0	-0.5579299682049729
JRA-55	47.0	5.0	-0.42928915508978077
JRA-55	47.0	7.0	-0.014564818602041708
JRA-55	47.0	9.0	1.7330668137499106
JRA-55	47.0	11.0	1.479146591105248
JRA-55	47.0	13.0	-0.12166799927112347
JRA-55	47.0	15.0	1.143753556734868
JRA-55	47.0	17.0	-1.0108353766379494
JRA-55	47.0	19.0	-0.8012806011782445
JRA-55	47.0	21.0	-0.9970685660284877
JRA-55	47.0	23.0	-2.135111572038086
JRA-55	47.0	25.0	-1.8718575892072513
JRA-55	47.0	27.0	-0.9907985045275851
JRA-55	47.0	29.0	-0.867338048761719
JRA-55	47.0	41.0	-1.7921871864220973
JRA-55	47.0	43.0	-1.6840311066856166
JRA-55	47.0	45.0	-1.6972046019803384
JRA-55	47.0	47.0	-1.8538400541275855
JRA-55	47.0	55.0	-2.1078402577760715
JRA-55	47.0	57.0	-1.7919560881050058
JRA-55	47.0	63.0	-1.1245595344099486
JRA-55	47.0	65.0	-1.736837891308594
JRA-55	47.0	67.0	-2.750725623772103
JRA-55	47.0	69.0	-2.6475080307155356
JRA-55	47.0	71.0	-0.984813669616441
JRA-55	47.0	77.0	0.3012321834078172
JRA-55	47.0	79.0	0.8264171917895967
JRA-55	47.0	83.0	-1.4670980741289112
JRA-55	47.0	85.0	-3.3112750187520525
JRA-55	47.0	87.0	-0.9919875200892357
JRA-55	47.0	89.0	0.905859224337552
JRA-55	47.0	91.0	-0.18187107626740795
JRA-55	47.0	93.0	-0.8182641119116835
JRA-55	47.0	95.0	0.526994643005434
JRA-55	47.0	97.0	0.02461314367278718
JRA-55	47.0	99.0	-1.239204290260236
JRA-55	47.0	101.0	-0.9639388616789581
JRA-55	47.0	103.0	0.5822458249636191
JRA-55	47.0	105.0	0.07281239371593107
JRA-55	47.0	107.0	-0.5016374338392225
JRA-55	47.0	109.0	-0.47116672593555325
JRA-55	47.0	111.0	-1.1011143410979858
JRA-55	47.0	113.0	-1.991115259049278
JRA-55	47.0	115.0	-1.388522195654098
[truncated: 7,517 more rows]
