# Supplementary material for: Evidence of human influence on Northern Hemisphere snow loss
Source: Nature. 2024 Jan 10;625(7994):293–300. doi: 10.1038/s41586-023-06794-y (PMC10781623; doi:10.1038/s41586-023-06794-y)
Supplement: Supplementary file 8 — Source Data Extended Data Fig. 2 [file 41586_2023_6794_MOESM8_ESM.csv]

lat	lon	model	snw_trend_pct
23.0	-105.0	ACCESS-CM2_r1i1p1f1	0.0
23.0	-105.0	BCC-CSM2-MR_r1i1p1f1	0.0
23.0	-105.0	CNRM-CM6-1_r1i1p1f2	0.0
23.0	-105.0	GFDL-CM4_r1i1p1f1	0.11718003852476575
23.0	-105.0	GFDL-ESM4_r1i1p1f1	-0.34309399929543605
23.0	-105.0	MRI-ESM2-0_r1i1p1f1	0.0
23.0	113.0	BCC-CSM2-MR_r1i1p1f1	0.0
23.0	113.0	CNRM-CM6-1_r1i1p1f2	0.0
23.0	113.0	GFDL-CM4_r1i1p1f1	-0.08184779797474978
23.0	113.0	GFDL-ESM4_r1i1p1f1	-5.764499016639161
23.0	113.0	IPSL-CM6A-LR_r1i1p1f1	0.0
23.0	113.0	MRI-ESM2-0_r1i1p1f1	0.0
25.0	-107.0	ACCESS-CM2_r1i1p1f1	0.0
25.0	-107.0	CNRM-CM6-1_r1i1p1f2	-0.1341392430870963
25.0	-107.0	GFDL-CM4_r1i1p1f1	-0.30018197045223355
25.0	-107.0	GFDL-ESM4_r1i1p1f1	4.515529332244112
25.0	-107.0	IPSL-CM6A-LR_r1i1p1f1	-2.2178703292849775e-07
25.0	-105.0	ACCESS-CM2_r1i1p1f1	0.0
25.0	-105.0	BCC-CSM2-MR_r1i1p1f1	0.0
25.0	-105.0	CNRM-CM6-1_r1i1p1f2	-0.5038103790262081
25.0	-105.0	CanESM5_r1i1p1f1	0.0
25.0	-105.0	GFDL-CM4_r1i1p1f1	0.3589325249332317
25.0	-105.0	GFDL-ESM4_r1i1p1f1	1.7523058304600512
25.0	-105.0	IPSL-CM6A-LR_r1i1p1f1	-2.1978054169829892e-07
25.0	-105.0	MIROC6_r1i1p1f1	0.0
25.0	-105.0	MRI-ESM2-0_r1i1p1f1	0.0
25.0	99.0	ACCESS-CM2_r1i1p1f1	0.0
25.0	99.0	BCC-CSM2-MR_r1i1p1f1	0.0
25.0	99.0	CNRM-CM6-1_r1i1p1f2	0.0
25.0	99.0	CanESM5_r1i1p1f1	0.0
25.0	99.0	GFDL-CM4_r1i1p1f1	0.1524201543703322
25.0	99.0	GFDL-ESM4_r1i1p1f1	-0.24582718543934012
25.0	99.0	IPSL-CM6A-LR_r1i1p1f1	0.0
25.0	99.0	MRI-ESM2-0_r1i1p1f1	0.0
25.0	101.0	ACCESS-CM2_r1i1p1f1	0.0
25.0	101.0	ACCESS-ESM1-5_r1i1p1f1	0.0
25.0	101.0	BCC-CSM2-MR_r1i1p1f1	0.0
25.0	101.0	CNRM-CM6-1_r1i1p1f2	4.8853018981827653e-05
25.0	101.0	CanESM5_r1i1p1f1	0.0
25.0	101.0	GFDL-CM4_r1i1p1f1	-0.06537445420128173
25.0	101.0	GFDL-ESM4_r1i1p1f1	0.3896195977717561
25.0	101.0	IPSL-CM6A-LR_r1i1p1f1	-0.00023304942417267584
25.0	101.0	MRI-ESM2-0_r1i1p1f1	0.0
25.0	101.0	NorESM2-LM_r1i1p1f1	0.0
25.0	103.0	ACCESS-CM2_r1i1p1f1	-0.0012981179626618605
25.0	103.0	ACCESS-ESM1-5_r1i1p1f1	0.0
25.0	103.0	BCC-CSM2-MR_r1i1p1f1	7.211993144210138e-05
25.0	103.0	CNRM-CM6-1_r1i1p1f2	-0.16471599928599673
25.0	103.0	CanESM5_r1i1p1f1	-0.5993259120037777
25.0	103.0	GFDL-CM4_r1i1p1f1	-0.038162749270219946
25.0	103.0	GFDL-ESM4_r1i1p1f1	-0.07046852098592986
25.0	103.0	IPSL-CM6A-LR_r1i1p1f1	-0.26027341214219357
25.0	103.0	MIROC6_r1i1p1f1	0.0
25.0	103.0	MRI-ESM2-0_r1i1p1f1	-0.00040512161818467173
25.0	103.0	NorESM2-LM_r1i1p1f1	0.0
25.0	105.0	ACCESS-CM2_r1i1p1f1	-0.056581114887317464
25.0	105.0	ACCESS-ESM1-5_r1i1p1f1	0.0
25.0	105.0	BCC-CSM2-MR_r1i1p1f1	0.0005547719728831883
25.0	105.0	CNRM-CM6-1_r1i1p1f2	-0.6269289633175155
25.0	105.0	CanESM5_r1i1p1f1	-0.36782659726528344
25.0	105.0	GFDL-CM4_r1i1p1f1	-0.007193953809581901
25.0	105.0	GFDL-ESM4_r1i1p1f1	-0.04922728360178602
25.0	105.0	IPSL-CM6A-LR_r1i1p1f1	-0.8747619954094491
25.0	105.0	MIROC6_r1i1p1f1	0.0
25.0	105.0	MRI-ESM2-0_r1i1p1f1	0.0
25.0	105.0	NorESM2-LM_r1i1p1f1	0.0
25.0	107.0	ACCESS-CM2_r1i1p1f1	-0.08258134382606401
25.0	107.0	ACCESS-ESM1-5_r1i1p1f1	0.0
25.0	107.0	BCC-CSM2-MR_r1i1p1f1	0.0
25.0	107.0	CNRM-CM6-1_r1i1p1f2	-0.3658743565705277
25.0	107.0	CanESM5_r1i1p1f1	-0.007416982662950061
25.0	107.0	GFDL-CM4_r1i1p1f1	-0.0041497155740236906
25.0	107.0	GFDL-ESM4_r1i1p1f1	-1.2601285506371152
25.0	107.0	IPSL-CM6A-LR_r1i1p1f1	-0.46198417694354954
25.0	107.0	MIROC6_r1i1p1f1	0.0
25.0	107.0	MRI-ESM2-0_r1i1p1f1	0.0
25.0	107.0	NorESM2-LM_r1i1p1f1	0.0
25.0	109.0	ACCESS-CM2_r1i1p1f1	0.0
25.0	109.0	ACCESS-ESM1-5_r1i1p1f1	0.0
25.0	109.0	BCC-CSM2-MR_r1i1p1f1	0.0
25.0	109.0	CNRM-CM6-1_r1i1p1f2	-0.4652186903841889
25.0	109.0	CanESM5_r1i1p1f1	-0.013148710070656123
25.0	109.0	GFDL-CM4_r1i1p1f1	0.08038059610366409
25.0	109.0	GFDL-ESM4_r1i1p1f1	-0.7510605770877619
25.0	109.0	IPSL-CM6A-LR_r1i1p1f1	-0.14347841601424235
25.0	109.0	MIROC6_r1i1p1f1	0.0
25.0	109.0	MRI-ESM2-0_r1i1p1f1	0.0
25.0	111.0	ACCESS-CM2_r1i1p1f1	-5.3089889916182e-05
25.0	111.0	ACCESS-ESM1-5_r1i1p1f1	0.0
25.0	111.0	BCC-CSM2-MR_r1i1p1f1	0.0
25.0	111.0	CNRM-CM6-1_r1i1p1f2	-0.73843838414323
25.0	111.0	CanESM5_r1i1p1f1	-0.011626297012711891
25.0	111.0	GFDL-CM4_r1i1p1f1	0.8094639759321531
25.0	111.0	GFDL-ESM4_r1i1p1f1	-1.402432840853395
25.0	111.0	IPSL-CM6A-LR_r1i1p1f1	-0.3710022831651562
25.0	111.0	MIROC6_r1i1p1f1	0.0
25.0	111.0	MRI-ESM2-0_r1i1p1f1	0.0
25.0	113.0	ACCESS-CM2_r1i1p1f1	-2.067562866437323e-05
25.0	113.0	ACCESS-ESM1-5_r1i1p1f1	0.0
25.0	113.0	BCC-CSM2-MR_r1i1p1f1	0.0
25.0	113.0	CNRM-CM6-1_r1i1p1f2	-0.5401923410203694
25.0	113.0	CanESM5_r1i1p1f1	0.0
25.0	113.0	GFDL-CM4_r1i1p1f1	-0.3330969204588704
25.0	113.0	GFDL-ESM4_r1i1p1f1	-1.1733697624809343
25.0	113.0	IPSL-CM6A-LR_r1i1p1f1	-0.23139077929024857
25.0	113.0	MIROC6_r1i1p1f1	0.0
25.0	113.0	MRI-ESM2-0_r1i1p1f1	0.0
25.0	117.0	ACCESS-CM2_r1i1p1f1	0.0
25.0	117.0	ACCESS-ESM1-5_r1i1p1f1	0.0
25.0	117.0	BCC-CSM2-MR_r1i1p1f1	0.0
25.0	117.0	CNRM-CM6-1_r1i1p1f2	-1.267076222865351
25.0	117.0	CanESM5_r1i1p1f1	0.0
25.0	117.0	GFDL-CM4_r1i1p1f1	0.7434194734073485
25.0	117.0	GFDL-ESM4_r1i1p1f1	-0.5133928903959061
25.0	117.0	IPSL-CM6A-LR_r1i1p1f1	-0.010045736014352147
25.0	117.0	MIROC6_r1i1p1f1	0.0
25.0	117.0	MRI-ESM2-0_r1i1p1f1	0.0
27.0	-107.0	ACCESS-CM2_r1i1p1f1	0.0
27.0	-107.0	ACCESS-ESM1-5_r1i1p1f1	0.0
27.0	-107.0	BCC-CSM2-MR_r1i1p1f1	0.0
27.0	-107.0	CNRM-CM6-1_r1i1p1f2	-1.1757147300060762
27.0	-107.0	CanESM5_r1i1p1f1	0.0
27.0	-107.0	GFDL-CM4_r1i1p1f1	-0.3721221145306068
27.0	-107.0	GFDL-ESM4_r1i1p1f1	-15.754605626461256
27.0	-107.0	IPSL-CM6A-LR_r1i1p1f1	-0.030378648680546953
27.0	-107.0	MRI-ESM2-0_r1i1p1f1	0.0
27.0	-105.0	ACCESS-CM2_r1i1p1f1	0.0
27.0	-105.0	ACCESS-ESM1-5_r1i1p1f1	0.0
27.0	-105.0	BCC-CSM2-MR_r1i1p1f1	-6.07547626010349e-26
27.0	-105.0	CNRM-CM6-1_r1i1p1f2	-0.05866718929461467
27.0	-105.0	CanESM5_r1i1p1f1	0.0
27.0	-105.0	GFDL-CM4_r1i1p1f1	0.23429526526221908
27.0	-105.0	GFDL-ESM4_r1i1p1f1	0.4954318626893211
27.0	-105.0	IPSL-CM6A-LR_r1i1p1f1	3.517059050758247e-17
27.0	-105.0	MIROC6_r1i1p1f1	0.0
27.0	-105.0	MRI-ESM2-0_r1i1p1f1	0.0
27.0	83.0	ACCESS-CM2_r1i1p1f1	0.0
27.0	83.0	CanESM5_r1i1p1f1	-0.598403064488057
27.0	83.0	GFDL-CM4_r1i1p1f1	-0.0009612751078658052
27.0	83.0	GFDL-ESM4_r1i1p1f1	0.37157490261842957
27.0	83.0	IPSL-CM6A-LR_r1i1p1f1	-0.10307821782723574
27.0	85.0	ACCESS-CM2_r1i1p1f1	-0.4074721371762737
27.0	85.0	ACCESS-ESM1-5_r1i1p1f1	0.0
27.0	85.0	CanESM5_r1i1p1f1	0.3537453515046229
27.0	85.0	GFDL-CM4_r1i1p1f1	-0.3463209302365168
27.0	85.0	GFDL-ESM4_r1i1p1f1	-0.03428849418996751
27.0	85.0	IPSL-CM6A-LR_r1i1p1f1	-0.1030782178272358
27.0	87.0	ACCESS-CM2_r1i1p1f1	-1.0380999553213475
27.0	87.0	ACCESS-ESM1-5_r1i1p1f1	-0.004553699575559531
27.0	87.0	BCC-CSM2-MR_r1i1p1f1	-7.579004745307123e-07
27.0	87.0	CanESM5_r1i1p1f1	0.47628901869518375
27.0	87.0	GFDL-CM4_r1i1p1f1	-0.6209056310689494
27.0	87.0	GFDL-ESM4_r1i1p1f1	0.010081842842411282
27.0	87.0	IPSL-CM6A-LR_r1i1p1f1	-0.07078428900545408
27.0	87.0	MRI-ESM2-0_r1i1p1f1	-0.43088349790794706
27.0	89.0	ACCESS-CM2_r1i1p1f1	-1.2626913858079443
27.0	89.0	ACCESS-ESM1-5_r1i1p1f1	-0.5267741392444382
27.0	89.0	BCC-CSM2-MR_r1i1p1f1	-4.2826633628353206e-14
27.0	89.0	CNRM-CM6-1_r1i1p1f2	0.0
27.0	89.0	CanESM5_r1i1p1f1	0.16384243413729044
27.0	89.0	GFDL-CM4_r1i1p1f1	-0.8603115497230927
27.0	89.0	GFDL-ESM4_r1i1p1f1	0.2368227590118566
27.0	89.0	IPSL-CM6A-LR_r1i1p1f1	-0.3355665882748688
27.0	89.0	MRI-ESM2-0_r1i1p1f1	-0.4297355385983614
27.0	91.0	ACCESS-CM2_r1i1p1f1	-0.42599761799862146
27.0	91.0	ACCESS-ESM1-5_r1i1p1f1	-0.5974836194679064
27.0	91.0	BCC-CSM2-MR_r1i1p1f1	-1.6683997556299696e-08
27.0	91.0	CNRM-CM6-1_r1i1p1f2	0.0
27.0	91.0	CanESM5_r1i1p1f1	-1.2171317797766303
27.0	91.0	GFDL-CM4_r1i1p1f1	-0.9165655355364246
27.0	91.0	GFDL-ESM4_r1i1p1f1	0.19836406357282022
27.0	91.0	IPSL-CM6A-LR_r1i1p1f1	-1.7166848239237136
27.0	91.0	MRI-ESM2-0_r1i1p1f1	-0.7616473310334567
27.0	93.0	ACCESS-CM2_r1i1p1f1	-0.21654747952129488
27.0	93.0	ACCESS-ESM1-5_r1i1p1f1	0.0
27.0	93.0	BCC-CSM2-MR_r1i1p1f1	-4.820027272619446e-11
27.0	93.0	CanESM5_r1i1p1f1	-2.3241186203463813
27.0	93.0	GFDL-CM4_r1i1p1f1	-1.1136271196177379
27.0	93.0	GFDL-ESM4_r1i1p1f1	0.009804760959670028
27.0	93.0	IPSL-CM6A-LR_r1i1p1f1	-1.6249211990501902
27.0	93.0	MRI-ESM2-0_r1i1p1f1	-0.4033111542238418
27.0	95.0	ACCESS-CM2_r1i1p1f1	0.0
27.0	95.0	CanESM5_r1i1p1f1	-2.243061772736242
27.0	95.0	GFDL-CM4_r1i1p1f1	-0.0003637469222987939
27.0	95.0	GFDL-ESM4_r1i1p1f1	-0.6090230995404585
27.0	95.0	IPSL-CM6A-LR_r1i1p1f1	-1.6249211990501902
27.0	97.0	ACCESS-CM2_r1i1p1f1	-1.1936090881285897
27.0	97.0	ACCESS-ESM1-5_r1i1p1f1	0.0
27.0	97.0	BCC-CSM2-MR_r1i1p1f1	0.0
27.0	97.0	CanESM5_r1i1p1f1	-2.152088192664897
27.0	97.0	GFDL-CM4_r1i1p1f1	-0.14456321416810272
27.0	97.0	GFDL-ESM4_r1i1p1f1	-1.0843832088781182
27.0	97.0	IPSL-CM6A-LR_r1i1p1f1	-1.122850296077719
27.0	97.0	MRI-ESM2-0_r1i1p1f1	0.0
27.0	99.0	ACCESS-CM2_r1i1p1f1	-1.654176152272577
27.0	99.0	ACCESS-ESM1-5_r1i1p1f1	-0.6574501969149511
27.0	99.0	BCC-CSM2-MR_r1i1p1f1	-0.725725269003475
27.0	99.0	CNRM-CM6-1_r1i1p1f2	-0.2859341977898898
27.0	99.0	CanESM5_r1i1p1f1	-1.9395879844804873
27.0	99.0	GFDL-CM4_r1i1p1f1	-0.9623041955318525
27.0	99.0	GFDL-ESM4_r1i1p1f1	-1.155360589567989
27.0	99.0	IPSL-CM6A-LR_r1i1p1f1	-0.6900449006883362
27.0	99.0	MIROC6_r1i1p1f1	0.0
27.0	99.0	MRI-ESM2-0_r1i1p1f1	-1.8023248082119967
27.0	99.0	NorESM2-LM_r1i1p1f1	0.0
27.0	101.0	ACCESS-CM2_r1i1p1f1	-1.0222858170730555
27.0	101.0	ACCESS-ESM1-5_r1i1p1f1	-0.624663049756341
27.0	101.0	BCC-CSM2-MR_r1i1p1f1	-0.946393665931549
27.0	101.0	CNRM-CM6-1_r1i1p1f2	-0.3106629888837629
27.0	101.0	CanESM5_r1i1p1f1	-1.4094569763046525
27.0	101.0	GFDL-CM4_r1i1p1f1	-0.9533592432687502
27.0	101.0	GFDL-ESM4_r1i1p1f1	-0.01781164973560348
27.0	101.0	IPSL-CM6A-LR_r1i1p1f1	-0.8193126924925683
27.0	101.0	MIROC6_r1i1p1f1	0.0
27.0	101.0	MRI-ESM2-0_r1i1p1f1	-1.4841748241070016
27.0	101.0	NorESM2-LM_r1i1p1f1	0.0
27.0	103.0	ACCESS-CM2_r1i1p1f1	-0.41465003926078237
27.0	103.0	ACCESS-ESM1-5_r1i1p1f1	-0.5810126777517653
27.0	103.0	BCC-CSM2-MR_r1i1p1f1	-0.16359313286247212
27.0	103.0	CNRM-CM6-1_r1i1p1f2	-0.5638006630350355
27.0	103.0	CanESM5_r1i1p1f1	-1.446714938564293
27.0	103.0	GFDL-CM4_r1i1p1f1	-0.13931258656631906
27.0	103.0	GFDL-ESM4_r1i1p1f1	-0.18343587513081283
27.0	103.0	IPSL-CM6A-LR_r1i1p1f1	-1.8379601799514766
27.0	103.0	MIROC6_r1i1p1f1	0.0
27.0	103.0	MRI-ESM2-0_r1i1p1f1	-0.7770802978113036
27.0	103.0	NorESM2-LM_r1i1p1f1	0.0
27.0	105.0	ACCESS-CM2_r1i1p1f1	-0.5122937316816355
27.0	105.0	ACCESS-ESM1-5_r1i1p1f1	0.0
27.0	105.0	BCC-CSM2-MR_r1i1p1f1	0.33143522476071813
27.0	105.0	CNRM-CM6-1_r1i1p1f2	-0.6982910538930811
27.0	105.0	CanESM5_r1i1p1f1	-1.0205447680337365
27.0	105.0	GFDL-CM4_r1i1p1f1	-0.13695805326893867
27.0	105.0	GFDL-ESM4_r1i1p1f1	0.03457000253028164
27.0	105.0	IPSL-CM6A-LR_r1i1p1f1	-2.055449090787494
27.0	105.0	MIROC6_r1i1p1f1	0.0
27.0	105.0	MRI-ESM2-0_r1i1p1f1	-0.2663026123703482
27.0	105.0	NorESM2-LM_r1i1p1f1	0.0
27.0	107.0	ACCESS-CM2_r1i1p1f1	-0.2464410849976378
27.0	107.0	ACCESS-ESM1-5_r1i1p1f1	0.0
27.0	107.0	BCC-CSM2-MR_r1i1p1f1	0.4167162892492181
27.0	107.0	CNRM-CM6-1_r1i1p1f2	-0.6571686963148058
27.0	107.0	CanESM5_r1i1p1f1	-0.49623040896815174
27.0	107.0	GFDL-CM4_r1i1p1f1	-0.004538096255210348
27.0	107.0	GFDL-ESM4_r1i1p1f1	0.4167740588560529
27.0	107.0	IPSL-CM6A-LR_r1i1p1f1	-1.836391138907675
27.0	107.0	MIROC6_r1i1p1f1	0.0
27.0	107.0	MRI-ESM2-0_r1i1p1f1	-0.05868494019443859
27.0	107.0	NorESM2-LM_r1i1p1f1	0.0
27.0	109.0	ACCESS-CM2_r1i1p1f1	-0.38980385293232755
27.0	109.0	ACCESS-ESM1-5_r1i1p1f1	0.0
27.0	109.0	BCC-CSM2-MR_r1i1p1f1	0.008196330296452394
27.0	109.0	CNRM-CM6-1_r1i1p1f2	-0.16454679638309178
27.0	109.0	CanESM5_r1i1p1f1	-0.5505069392846893
27.0	109.0	GFDL-CM4_r1i1p1f1	-0.0048174169186701475
27.0	109.0	GFDL-ESM4_r1i1p1f1	1.2793539713248594
27.0	109.0	IPSL-CM6A-LR_r1i1p1f1	-2.040047384533444
27.0	109.0	MIROC6_r1i1p1f1	0.0
27.0	109.0	MRI-ESM2-0_r1i1p1f1	-0.002382395897682212
27.0	109.0	NorESM2-LM_r1i1p1f1	0.0
27.0	111.0	ACCESS-CM2_r1i1p1f1	-0.17210243478033901
27.0	111.0	ACCESS-ESM1-5_r1i1p1f1	0.0
27.0	111.0	BCC-CSM2-MR_r1i1p1f1	8.1295639137415e-09
27.0	111.0	CNRM-CM6-1_r1i1p1f2	-0.010478076445422863
27.0	111.0	CanESM5_r1i1p1f1	-0.10528441553057426
27.0	111.0	GFDL-CM4_r1i1p1f1	0.04043013143501627
27.0	111.0	GFDL-ESM4_r1i1p1f1	4.343797607113934
27.0	111.0	IPSL-CM6A-LR_r1i1p1f1	-2.2035071231720558
27.0	111.0	MIROC6_r1i1p1f1	0.0
27.0	111.0	MRI-ESM2-0_r1i1p1f1	0.0
27.0	111.0	NorESM2-LM_r1i1p1f1	0.0
27.0	113.0	ACCESS-CM2_r1i1p1f1	-0.011371344953739823
27.0	113.0	ACCESS-ESM1-5_r1i1p1f1	0.0
27.0	113.0	BCC-CSM2-MR_r1i1p1f1	-2.7128872882885866e-11
27.0	113.0	CNRM-CM6-1_r1i1p1f2	-0.0012109766647117359
27.0	113.0	CanESM5_r1i1p1f1	0.02791224130107124
27.0	113.0	GFDL-CM4_r1i1p1f1	-0.016079902632447785
27.0	113.0	GFDL-ESM4_r1i1p1f1	-2.14375681089109
27.0	113.0	IPSL-CM6A-LR_r1i1p1f1	-1.6392207290513232
27.0	113.0	MIROC6_r1i1p1f1	0.0
27.0	113.0	MRI-ESM2-0_r1i1p1f1	0.0
27.0	113.0	NorESM2-LM_r1i1p1f1	0.0
27.0	115.0	ACCESS-CM2_r1i1p1f1	-0.00019206400457144336
27.0	115.0	ACCESS-ESM1-5_r1i1p1f1	0.0
27.0	115.0	BCC-CSM2-MR_r1i1p1f1	-1.703011723184196e-05
27.0	115.0	CNRM-CM6-1_r1i1p1f2	-0.11637211081607958
27.0	115.0	CanESM5_r1i1p1f1	0.24376661144084527
27.0	115.0	GFDL-CM4_r1i1p1f1	-0.017327664290925356
27.0	115.0	GFDL-ESM4_r1i1p1f1	-1.5559955549088282
27.0	115.0	IPSL-CM6A-LR_r1i1p1f1	-1.1573010992801036
27.0	115.0	MIROC6_r1i1p1f1	0.0
27.0	115.0	MRI-ESM2-0_r1i1p1f1	0.0
27.0	119.0	ACCESS-CM2_r1i1p1f1	-1.3817816601167093e-05
27.0	119.0	ACCESS-ESM1-5_r1i1p1f1	0.0
27.0	119.0	BCC-CSM2-MR_r1i1p1f1	0.0
27.0	119.0	CNRM-CM6-1_r1i1p1f2	-0.3889879182323108
27.0	119.0	CanESM5_r1i1p1f1	0.2743783213258129
27.0	119.0	GFDL-CM4_r1i1p1f1	-0.029697869757502784
27.0	119.0	GFDL-ESM4_r1i1p1f1	-0.42814367409242465
27.0	119.0	IPSL-CM6A-LR_r1i1p1f1	-1.4893609544902973
27.0	119.0	MIROC6_r1i1p1f1	0.0
27.0	119.0	MRI-ESM2-0_r1i1p1f1	0.0
29.0	-109.0	ACCESS-CM2_r1i1p1f1	0.0
29.0	-109.0	ACCESS-ESM1-5_r1i1p1f1	0.0
29.0	-109.0	BCC-CSM2-MR_r1i1p1f1	0.0
29.0	-109.0	CNRM-CM6-1_r1i1p1f2	-0.2531660837481963
29.0	-109.0	CanESM5_r1i1p1f1	0.0
29.0	-109.0	GFDL-CM4_r1i1p1f1	-0.2847088553093163
29.0	-109.0	GFDL-ESM4_r1i1p1f1	-53.74545286578697
29.0	-109.0	IPSL-CM6A-LR_r1i1p1f1	0.003993275463705406
29.0	-109.0	MRI-ESM2-0_r1i1p1f1	-0.011372052440205284
29.0	-107.0	ACCESS-CM2_r1i1p1f1	0.0
29.0	-107.0	ACCESS-ESM1-5_r1i1p1f1	0.0
29.0	-107.0	BCC-CSM2-MR_r1i1p1f1	9.453330962429653e-06
29.0	-107.0	CNRM-CM6-1_r1i1p1f2	0.6286929084293746
29.0	-107.0	CanESM5_r1i1p1f1	0.0
29.0	-107.0	GFDL-CM4_r1i1p1f1	-0.36967115232994235
29.0	-107.0	GFDL-ESM4_r1i1p1f1	-597.1462496196212
29.0	-107.0	IPSL-CM6A-LR_r1i1p1f1	0.019642341567473437
29.0	-107.0	MRI-ESM2-0_r1i1p1f1	-0.02166348720310963
29.0	-105.0	ACCESS-CM2_r1i1p1f1	0.0
29.0	-105.0	ACCESS-ESM1-5_r1i1p1f1	0.0
29.0	-105.0	BCC-CSM2-MR_r1i1p1f1	0.0
29.0	-105.0	CNRM-CM6-1_r1i1p1f2	0.16808382294174753
29.0	-105.0	CanESM5_r1i1p1f1	0.0
29.0	-105.0	GFDL-CM4_r1i1p1f1	0.0046740807415886565
29.0	-105.0	GFDL-ESM4_r1i1p1f1	2.0444503151454287
29.0	-105.0	IPSL-CM6A-LR_r1i1p1f1	1.416060476938802e-08
29.0	-105.0	MRI-ESM2-0_r1i1p1f1	0.0
29.0	-103.0	ACCESS-CM2_r1i1p1f1	0.0
29.0	-103.0	ACCESS-ESM1-5_r1i1p1f1	0.0
29.0	-103.0	BCC-CSM2-MR_r1i1p1f1	0.0
29.0	-103.0	CNRM-CM6-1_r1i1p1f2	0.12144664591766319
29.0	-103.0	CanESM5_r1i1p1f1	0.0
29.0	-103.0	GFDL-CM4_r1i1p1f1	-0.1216462288873468
29.0	-103.0	GFDL-ESM4_r1i1p1f1	3.809087366576505
29.0	-103.0	IPSL-CM6A-LR_r1i1p1f1	0.2246832229795187
29.0	-103.0	MRI-ESM2-0_r1i1p1f1	0.0
29.0	-9.0	CNRM-CM6-1_r1i1p1f2	-7.250953542082685e-06
29.0	-9.0	GFDL-CM4_r1i1p1f1	-0.1174476117788593
29.0	-9.0	GFDL-ESM4_r1i1p1f1	-0.23830370171778226
29.0	35.0	ACCESS-ESM1-5_r1i1p1f1	0.0
29.0	35.0	BCC-CSM2-MR_r1i1p1f1	0.0
29.0	35.0	CNRM-CM6-1_r1i1p1f2	0.0
29.0	35.0	CanESM5_r1i1p1f1	0.0
29.0	35.0	GFDL-CM4_r1i1p1f1	0.3834778620159342
29.0	35.0	GFDL-ESM4_r1i1p1f1	-0.567474061685535
29.0	35.0	IPSL-CM6A-LR_r1i1p1f1	0.0
29.0	35.0	MRI-ESM2-0_r1i1p1f1	0.0
29.0	53.0	ACCESS-CM2_r1i1p1f1	0.0
29.0	53.0	ACCESS-ESM1-5_r1i1p1f1	-0.037154543803135064
29.0	53.0	BCC-CSM2-MR_r1i1p1f1	8.901803438588291e-08
29.0	53.0	CNRM-CM6-1_r1i1p1f2	-0.13537997676379704
29.0	53.0	CanESM5_r1i1p1f1	0.0
29.0	53.0	GFDL-CM4_r1i1p1f1	-1.0480626480713209
29.0	53.0	GFDL-ESM4_r1i1p1f1	0.41793139808439883
29.0	53.0	IPSL-CM6A-LR_r1i1p1f1	0.0007910156903095198
29.0	53.0	MRI-ESM2-0_r1i1p1f1	-0.44893433015862066
29.0	55.0	ACCESS-CM2_r1i1p1f1	0.0
29.0	55.0	ACCESS-ESM1-5_r1i1p1f1	-0.11129058215288433
29.0	55.0	BCC-CSM2-MR_r1i1p1f1	0.003862939990827769
29.0	55.0	CNRM-CM6-1_r1i1p1f2	-0.5375925057169008
29.0	55.0	CanESM5_r1i1p1f1	0.0
29.0	55.0	GFDL-CM4_r1i1p1f1	-1.350723580051383
29.0	55.0	GFDL-ESM4_r1i1p1f1	0.8584973309161563
29.0	55.0	IPSL-CM6A-LR_r1i1p1f1	0.0004874648287626221
29.0	55.0	MRI-ESM2-0_r1i1p1f1	-0.6650140831951094
29.0	57.0	ACCESS-CM2_r1i1p1f1	0.0
29.0	57.0	ACCESS-ESM1-5_r1i1p1f1	-0.17235627590206296
29.0	57.0	BCC-CSM2-MR_r1i1p1f1	3.9791299700796874e-07
29.0	57.0	CNRM-CM6-1_r1i1p1f2	-0.5778044112252146
29.0	57.0	CanESM5_r1i1p1f1	0.0
29.0	57.0	GFDL-CM4_r1i1p1f1	-1.534623097208345
29.0	57.0	GFDL-ESM4_r1i1p1f1	3.6851710103797677
29.0	57.0	IPSL-CM6A-LR_r1i1p1f1	-0.0013158757832475783
29.0	57.0	MRI-ESM2-0_r1i1p1f1	-0.12025312412590967
29.0	59.0	ACCESS-CM2_r1i1p1f1	0.0
29.0	59.0	ACCESS-ESM1-5_r1i1p1f1	-0.014196110515445911
29.0	59.0	BCC-CSM2-MR_r1i1p1f1	1.3232820141299051e-25
29.0	59.0	CNRM-CM6-1_r1i1p1f2	0.0
29.0	59.0	CanESM5_r1i1p1f1	0.0
29.0	59.0	GFDL-CM4_r1i1p1f1	-1.4722120676832653
29.0	59.0	GFDL-ESM4_r1i1p1f1	-0.8402474600905872
29.0	59.0	IPSL-CM6A-LR_r1i1p1f1	-0.0011268801951421696
29.0	59.0	MRI-ESM2-0_r1i1p1f1	0.0
29.0	67.0	ACCESS-CM2_r1i1p1f1	0.0
29.0	67.0	ACCESS-ESM1-5_r1i1p1f1	0.0
29.0	67.0	BCC-CSM2-MR_r1i1p1f1	0.0
29.0	67.0	CNRM-CM6-1_r1i1p1f2	-0.005621176413767879
29.0	67.0	GFDL-CM4_r1i1p1f1	-0.6172871075453018
29.0	67.0	GFDL-ESM4_r1i1p1f1	-1.090588499557198
29.0	67.0	IPSL-CM6A-LR_r1i1p1f1	0.0
29.0	67.0	MRI-ESM2-0_r1i1p1f1	0.0
29.0	69.0	ACCESS-ESM1-5_r1i1p1f1	0.0
29.0	69.0	BCC-CSM2-MR_r1i1p1f1	0.0
29.0	69.0	CNRM-CM6-1_r1i1p1f2	-0.009234640463009248
29.0	69.0	GFDL-CM4_r1i1p1f1	0.39024793673597274
29.0	69.0	GFDL-ESM4_r1i1p1f1	0.7012591102762232
29.0	69.0	IPSL-CM6A-LR_r1i1p1f1	0.0
29.0	79.0	ACCESS-ESM1-5_r1i1p1f1	-0.6071487623021858
29.0	79.0	BCC-CSM2-MR_r1i1p1f1	-2.082144879009277e-20
29.0	79.0	CNRM-CM6-1_r1i1p1f2	-1.2791854969107952
29.0	79.0	CanESM5_r1i1p1f1	-2.5018441017467885
29.0	79.0	GFDL-CM4_r1i1p1f1	-0.3049772443100649
29.0	79.0	GFDL-ESM4_r1i1p1f1	-0.05313131334386088
29.0	79.0	IPSL-CM6A-LR_r1i1p1f1	0.0
29.0	79.0	MIROC6_r1i1p1f1	-0.005635207232854662
29.0	79.0	MRI-ESM2-0_r1i1p1f1	0.0
29.0	81.0	ACCESS-CM2_r1i1p1f1	-0.3359482482157242
29.0	81.0	ACCESS-ESM1-5_r1i1p1f1	-0.6578565777730678
29.0	81.0	BCC-CSM2-MR_r1i1p1f1	0.09108770693591246
29.0	81.0	CNRM-CM6-1_r1i1p1f2	-1.1787500797012225
29.0	81.0	CanESM5_r1i1p1f1	-2.5018441017467876
29.0	81.0	GFDL-CM4_r1i1p1f1	-0.2484012789531061
29.0	81.0	GFDL-ESM4_r1i1p1f1	0.14426814174633118
29.0	81.0	IPSL-CM6A-LR_r1i1p1f1	-0.9996290060881314
29.0	81.0	MIROC6_r1i1p1f1	-0.8738208070749491
29.0	81.0	MRI-ESM2-0_r1i1p1f1	-0.9709777243429554
29.0	81.0	NorESM2-LM_r1i1p1f1	-0.21614026744425446
29.0	83.0	ACCESS-CM2_r1i1p1f1	-0.2794973119729462
29.0	83.0	ACCESS-ESM1-5_r1i1p1f1	0.3356173365130948
29.0	83.0	BCC-CSM2-MR_r1i1p1f1	0.6689026546941717
29.0	83.0	CNRM-CM6-1_r1i1p1f2	-1.3167569858597161
29.0	83.0	CanESM5_r1i1p1f1	-0.5984030644880585
29.0	83.0	GFDL-CM4_r1i1p1f1	0.009289228599648727
29.0	83.0	GFDL-ESM4_r1i1p1f1	-0.0782710599510075
29.0	83.0	IPSL-CM6A-LR_r1i1p1f1	-0.417289705007192
29.0	83.0	MIROC6_r1i1p1f1	-1.3451980358815159
29.0	83.0	MRI-ESM2-0_r1i1p1f1	-0.09837731106584648
29.0	83.0	NorESM2-LM_r1i1p1f1	-0.8438057776962485
29.0	85.0	ACCESS-CM2_r1i1p1f1	-0.6688230944900648
29.0	85.0	ACCESS-ESM1-5_r1i1p1f1	0.5286068972822472
29.0	85.0	BCC-CSM2-MR_r1i1p1f1	0.45902748352117173
29.0	85.0	CNRM-CM6-1_r1i1p1f2	-0.9921052527562163
29.0	85.0	CanESM5_r1i1p1f1	0.35375698617357465
29.0	85.0	GFDL-CM4_r1i1p1f1	0.016345187465932918
29.0	85.0	GFDL-ESM4_r1i1p1f1	0.18268925312685164
29.0	85.0	IPSL-CM6A-LR_r1i1p1f1	0.008731109694123277
29.0	85.0	MIROC6_r1i1p1f1	-0.8628921595298061
29.0	85.0	MRI-ESM2-0_r1i1p1f1	0.264181019674531
29.0	85.0	NorESM2-LM_r1i1p1f1	-1.1388994610272674
29.0	87.0	ACCESS-CM2_r1i1p1f1	-0.960373882081147
29.0	87.0	ACCESS-ESM1-5_r1i1p1f1	0.5518114562464326
29.0	87.0	BCC-CSM2-MR_r1i1p1f1	0.522576177568009
29.0	87.0	CNRM-CM6-1_r1i1p1f2	-0.0834075180467425
29.0	87.0	CanESM5_r1i1p1f1	0.4764365843807488
29.0	87.0	GFDL-CM4_r1i1p1f1	-0.6139352350114561
29.0	87.0	GFDL-ESM4_r1i1p1f1	-0.1033721658412586
29.0	87.0	IPSL-CM6A-LR_r1i1p1f1	-0.004859878111677821
29.0	87.0	MIROC6_r1i1p1f1	-0.6458558963459083
29.0	87.0	MRI-ESM2-0_r1i1p1f1	0.680232086814157
29.0	87.0	NorESM2-LM_r1i1p1f1	-0.764148464300873
29.0	89.0	ACCESS-CM2_r1i1p1f1	-0.38073475860977724
29.0	89.0	ACCESS-ESM1-5_r1i1p1f1	0.020215194354897374
29.0	89.0	BCC-CSM2-MR_r1i1p1f1	0.4114973962247318
29.0	89.0	CNRM-CM6-1_r1i1p1f2	-0.06523918073892009
29.0	89.0	CanESM5_r1i1p1f1	0.16389457004882266
29.0	89.0	GFDL-CM4_r1i1p1f1	-0.7779285644557872
29.0	89.0	GFDL-ESM4_r1i1p1f1	0.27822401882002146
29.0	89.0	IPSL-CM6A-LR_r1i1p1f1	-0.06771722538009242
29.0	89.0	MIROC6_r1i1p1f1	-0.7916675948732874
29.0	89.0	MRI-ESM2-0_r1i1p1f1	1.1143350550150177
29.0	89.0	NorESM2-LM_r1i1p1f1	-0.4234109802256722
29.0	91.0	ACCESS-CM2_r1i1p1f1	0.3981923160094689
29.0	91.0	ACCESS-ESM1-5_r1i1p1f1	-0.26048948870844163
29.0	91.0	BCC-CSM2-MR_r1i1p1f1	0.11035239526233259
29.0	91.0	CNRM-CM6-1_r1i1p1f2	-0.06222613252155644
29.0	91.0	CanESM5_r1i1p1f1	-1.2173121846494483
29.0	91.0	GFDL-CM4_r1i1p1f1	-0.6237686870622395
29.0	91.0	GFDL-ESM4_r1i1p1f1	0.5304756236919403
29.0	91.0	IPSL-CM6A-LR_r1i1p1f1	-0.08858919591492202
29.0	91.0	MIROC6_r1i1p1f1	-0.5501259414951604
29.0	91.0	MRI-ESM2-0_r1i1p1f1	0.8770716197742886
29.0	91.0	NorESM2-LM_r1i1p1f1	-0.34505509685048874
29.0	93.0	ACCESS-CM2_r1i1p1f1	-0.2863488131208681
29.0	93.0	ACCESS-ESM1-5_r1i1p1f1	-1.8575647552055865
29.0	93.0	BCC-CSM2-MR_r1i1p1f1	-0.23990526427794742
29.0	93.0	CNRM-CM6-1_r1i1p1f2	-0.3577988278111221
29.0	93.0	CanESM5_r1i1p1f1	-2.32411862034638
29.0	93.0	GFDL-CM4_r1i1p1f1	-0.4989397435515779
29.0	93.0	GFDL-ESM4_r1i1p1f1	-0.10340277962787114
29.0	93.0	IPSL-CM6A-LR_r1i1p1f1	-0.07122162851606433
29.0	93.0	MIROC6_r1i1p1f1	-0.8316835610056484
29.0	93.0	MRI-ESM2-0_r1i1p1f1	-0.30655030142035367
29.0	93.0	NorESM2-LM_r1i1p1f1	-3.0306569389757847
29.0	95.0	ACCESS-CM2_r1i1p1f1	-2.6001594384870073
29.0	95.0	ACCESS-ESM1-5_r1i1p1f1	-1.8570349727084896
29.0	95.0	BCC-CSM2-MR_r1i1p1f1	-0.49517000697742164
29.0	95.0	CNRM-CM6-1_r1i1p1f2	-0.835882823666619
29.0	95.0	CanESM5_r1i1p1f1	-2.243061772736243
29.0	95.0	GFDL-CM4_r1i1p1f1	0.3158329882393961
29.0	95.0	GFDL-ESM4_r1i1p1f1	0.11609017709583498
29.0	95.0	IPSL-CM6A-LR_r1i1p1f1	-0.42829458761161154
29.0	95.0	MIROC6_r1i1p1f1	-0.8834914261271679
29.0	95.0	MRI-ESM2-0_r1i1p1f1	-0.0735637117564563
29.0	95.0	NorESM2-LM_r1i1p1f1	-3.010837032725289
29.0	97.0	ACCESS-CM2_r1i1p1f1	-1.2579269281890568
29.0	97.0	ACCESS-ESM1-5_r1i1p1f1	-1.7470648483651074
29.0	97.0	BCC-CSM2-MR_r1i1p1f1	-1.0131881951698676
29.0	97.0	CNRM-CM6-1_r1i1p1f2	-0.695746038114882
29.0	97.0	CanESM5_r1i1p1f1	-2.1466769110815322
29.0	97.0	GFDL-CM4_r1i1p1f1	0.4463901096512273
29.0	97.0	GFDL-ESM4_r1i1p1f1	0.27936579626435787
29.0	97.0	IPSL-CM6A-LR_r1i1p1f1	-0.43049352534240076
29.0	97.0	MIROC6_r1i1p1f1	-0.6750490919441137
29.0	97.0	MRI-ESM2-0_r1i1p1f1	-0.7060574023832865
29.0	97.0	NorESM2-LM_r1i1p1f1	-1.1192020696599578
29.0	99.0	ACCESS-CM2_r1i1p1f1	-0.7826326442418648
29.0	99.0	ACCESS-ESM1-5_r1i1p1f1	-1.240911736798554
29.0	99.0	BCC-CSM2-MR_r1i1p1f1	-0.9452305084137371
29.0	99.0	CNRM-CM6-1_r1i1p1f2	-0.6886187329849389
29.0	99.0	CanESM5_r1i1p1f1	-1.941998044924882
29.0	99.0	GFDL-CM4_r1i1p1f1	0.42877599433977387
29.0	99.0	GFDL-ESM4_r1i1p1f1	0.3334793603329478
29.0	99.0	IPSL-CM6A-LR_r1i1p1f1	-0.21059401136070546
29.0	99.0	MIROC6_r1i1p1f1	-1.3441116583431034
29.0	99.0	MRI-ESM2-0_r1i1p1f1	0.016648694482516137
29.0	99.0	NorESM2-LM_r1i1p1f1	-1.0746043152039857
29.0	101.0	ACCESS-CM2_r1i1p1f1	-0.9535663416025679
29.0	101.0	ACCESS-ESM1-5_r1i1p1f1	-1.2580594941580803
29.0	101.0	BCC-CSM2-MR_r1i1p1f1	-0.7087607698522268
29.0	101.0	CNRM-CM6-1_r1i1p1f2	-1.4463175500410135
29.0	101.0	CanESM5_r1i1p1f1	-1.4580467933005583
29.0	101.0	GFDL-CM4_r1i1p1f1	-0.3298360313791921
29.0	101.0	GFDL-ESM4_r1i1p1f1	0.481021997787228
29.0	101.0	IPSL-CM6A-LR_r1i1p1f1	-0.41034633331436693
29.0	101.0	MIROC6_r1i1p1f1	0.16241935472577565
29.0	101.0	MRI-ESM2-0_r1i1p1f1	-1.5960328327318904
29.0	101.0	NorESM2-LM_r1i1p1f1	-1.3501342825476788
29.0	103.0	ACCESS-CM2_r1i1p1f1	-1.326706579967065
29.0	103.0	ACCESS-ESM1-5_r1i1p1f1	-1.067638279105072
29.0	103.0	BCC-CSM2-MR_r1i1p1f1	-0.7898749850825555
29.0	103.0	CNRM-CM6-1_r1i1p1f2	-2.110244540546391
29.0	103.0	CanESM5_r1i1p1f1	-1.3446459291306634
29.0	103.0	GFDL-CM4_r1i1p1f1	-0.497165149137055
29.0	103.0	GFDL-ESM4_r1i1p1f1	-0.6633638688865547
29.0	103.0	IPSL-CM6A-LR_r1i1p1f1	-0.7574269482951558
29.0	103.0	MIROC6_r1i1p1f1	0.6471533866859646
29.0	103.0	MRI-ESM2-0_r1i1p1f1	-2.9170092727804424
29.0	103.0	NorESM2-LM_r1i1p1f1	-0.25100783906394347
29.0	105.0	ACCESS-CM2_r1i1p1f1	-1.9658948209619496
29.0	105.0	ACCESS-ESM1-5_r1i1p1f1	-4.507041535971447e-14
29.0	105.0	BCC-CSM2-MR_r1i1p1f1	0.2312204749165505
29.0	105.0	CNRM-CM6-1_r1i1p1f2	-0.5484271623271216
29.0	105.0	CanESM5_r1i1p1f1	-1.0791757870112912
29.0	105.0	GFDL-CM4_r1i1p1f1	-0.13895253593935536
29.0	105.0	GFDL-ESM4_r1i1p1f1	0.3512646306993785
29.0	105.0	IPSL-CM6A-LR_r1i1p1f1	-1.4383047612476976
29.0	105.0	MIROC6_r1i1p1f1	0.03048546580744776
29.0	105.0	MRI-ESM2-0_r1i1p1f1	0.0
29.0	105.0	NorESM2-LM_r1i1p1f1	-1.0279255867823979e-14
29.0	107.0	ACCESS-CM2_r1i1p1f1	-0.0003573281043218682
29.0	107.0	ACCESS-ESM1-5_r1i1p1f1	0.0
29.0	107.0	BCC-CSM2-MR_r1i1p1f1	0.010265781077112802
29.0	107.0	CNRM-CM6-1_r1i1p1f2	-0.315062748864603
29.0	107.0	CanESM5_r1i1p1f1	-0.08239430532338608
29.0	107.0	GFDL-CM4_r1i1p1f1	-0.08041296972809152
29.0	107.0	GFDL-ESM4_r1i1p1f1	0.01714549043040333
29.0	107.0	IPSL-CM6A-LR_r1i1p1f1	-2.476479433914398
29.0	107.0	MIROC6_r1i1p1f1	0.0
29.0	107.0	MRI-ESM2-0_r1i1p1f1	-0.0027134169043911195
29.0	107.0	NorESM2-LM_r1i1p1f1	0.0
29.0	109.0	ACCESS-CM2_r1i1p1f1	-0.7150095804912336
29.0	109.0	ACCESS-ESM1-5_r1i1p1f1	0.0
29.0	109.0	BCC-CSM2-MR_r1i1p1f1	0.013442197648921553
29.0	109.0	CNRM-CM6-1_r1i1p1f2	-0.03943693311494985
29.0	109.0	CanESM5_r1i1p1f1	-0.1325960543874101
29.0	109.0	GFDL-CM4_r1i1p1f1	-0.3851629865937033
29.0	109.0	GFDL-ESM4_r1i1p1f1	-0.12378257494236494
29.0	109.0	IPSL-CM6A-LR_r1i1p1f1	-2.9712813289074314
29.0	109.0	MIROC6_r1i1p1f1	0.1637048709312494
29.0	109.0	MRI-ESM2-0_r1i1p1f1	0.1983483438366566
29.0	109.0	NorESM2-LM_r1i1p1f1	0.0
29.0	111.0	ACCESS-CM2_r1i1p1f1	-0.4746406998168429
29.0	111.0	ACCESS-ESM1-5_r1i1p1f1	0.0
29.0	111.0	BCC-CSM2-MR_r1i1p1f1	-0.00026286351947639425
29.0	111.0	CNRM-CM6-1_r1i1p1f2	-0.17463108890026915
29.0	111.0	CanESM5_r1i1p1f1	0.046037642678591166
29.0	111.0	GFDL-CM4_r1i1p1f1	-1.2904402433461053
29.0	111.0	GFDL-ESM4_r1i1p1f1	-0.02353984977469398
29.0	111.0	IPSL-CM6A-LR_r1i1p1f1	-2.4974120077509028
29.0	111.0	MIROC6_r1i1p1f1	0.15554673854755824
29.0	111.0	MRI-ESM2-0_r1i1p1f1	0.28238705502436623
29.0	111.0	NorESM2-LM_r1i1p1f1	0.0
29.0	115.0	ACCESS-CM2_r1i1p1f1	-7.923024789522514e-05
29.0	115.0	ACCESS-ESM1-5_r1i1p1f1	0.0
29.0	115.0	BCC-CSM2-MR_r1i1p1f1	8.712712174896656e-07
29.0	115.0	CNRM-CM6-1_r1i1p1f2	-0.026692973303653507
29.0	115.0	CanESM5_r1i1p1f1	0.3605733818730435
29.0	115.0	GFDL-CM4_r1i1p1f1	-0.1011326509929035
29.0	115.0	GFDL-ESM4_r1i1p1f1	1.3285996833541598
29.0	115.0	IPSL-CM6A-LR_r1i1p1f1	-1.000993084931683
29.0	115.0	MIROC6_r1i1p1f1	0.0
29.0	115.0	MRI-ESM2-0_r1i1p1f1	0.0
29.0	115.0	NorESM2-LM_r1i1p1f1	0.0
29.0	117.0	ACCESS-CM2_r1i1p1f1	-0.016887214821915665
29.0	117.0	ACCESS-ESM1-5_r1i1p1f1	0.0
29.0	117.0	BCC-CSM2-MR_r1i1p1f1	3.925768055656876e-05
29.0	117.0	CNRM-CM6-1_r1i1p1f2	-0.11102721954592275
29.0	117.0	CanESM5_r1i1p1f1	0.6555017913892807
29.0	117.0	GFDL-CM4_r1i1p1f1	-0.023427609381600434
29.0	117.0	GFDL-ESM4_r1i1p1f1	-3.2380051642846723
29.0	117.0	IPSL-CM6A-LR_r1i1p1f1	-1.441205756468003
29.0	117.0	MIROC6_r1i1p1f1	0.0
29.0	117.0	MRI-ESM2-0_r1i1p1f1	0.0
29.0	117.0	NorESM2-LM_r1i1p1f1	0.0
29.0	119.0	ACCESS-CM2_r1i1p1f1	-0.03807612122820695
29.0	119.0	ACCESS-ESM1-5_r1i1p1f1	0.0
29.0	119.0	BCC-CSM2-MR_r1i1p1f1	-0.0017086284468954564
29.0	119.0	CNRM-CM6-1_r1i1p1f2	-0.14124579979999718
29.0	119.0	CanESM5_r1i1p1f1	0.3813741757030987
29.0	119.0	GFDL-CM4_r1i1p1f1	-0.031725892443007817
29.0	119.0	GFDL-ESM4_r1i1p1f1	0.11976488608850226
29.0	119.0	IPSL-CM6A-LR_r1i1p1f1	-1.6897966895958085
29.0	119.0	MIROC6_r1i1p1f1	0.0
29.0	119.0	MRI-ESM2-0_r1i1p1f1	0.0
29.0	119.0	NorESM2-LM_r1i1p1f1	0.0
31.0	-111.0	ACCESS-CM2_r1i1p1f1	0.0
31.0	-111.0	ACCESS-ESM1-5_r1i1p1f1	0.0
31.0	-111.0	BCC-CSM2-MR_r1i1p1f1	0.0
31.0	-111.0	CNRM-CM6-1_r1i1p1f2	-2.119126366768164e-05
31.0	-111.0	CanESM5_r1i1p1f1	0.0
31.0	-111.0	GFDL-CM4_r1i1p1f1	0.6055329415000202
31.0	-111.0	GFDL-ESM4_r1i1p1f1	-0.6385024155859229
31.0	-111.0	IPSL-CM6A-LR_r1i1p1f1	-0.039307181192055736
31.0	-111.0	MRI-ESM2-0_r1i1p1f1	0.0
31.0	-109.0	ACCESS-CM2_r1i1p1f1	-2.379365718454585e-05
31.0	-109.0	ACCESS-ESM1-5_r1i1p1f1	0.0
31.0	-109.0	BCC-CSM2-MR_r1i1p1f1	-0.00016888215289427078
31.0	-109.0	CNRM-CM6-1_r1i1p1f2	-0.0008542180713772039
31.0	-109.0	CanESM5_r1i1p1f1	0.0
31.0	-109.0	GFDL-CM4_r1i1p1f1	-0.08186038569542149
31.0	-109.0	GFDL-ESM4_r1i1p1f1	1.155618516561473
31.0	-109.0	IPSL-CM6A-LR_r1i1p1f1	0.042444239338050874
31.0	-109.0	MRI-ESM2-0_r1i1p1f1	0.0
31.0	-107.0	ACCESS-CM2_r1i1p1f1	0.0
31.0	-107.0	ACCESS-ESM1-5_r1i1p1f1	0.0
31.0	-107.0	BCC-CSM2-MR_r1i1p1f1	0.010507997100878309
31.0	-107.0	CNRM-CM6-1_r1i1p1f2	0.05249068809275511
31.0	-107.0	CanESM5_r1i1p1f1	0.0
31.0	-107.0	GFDL-CM4_r1i1p1f1	-0.14728534812261335
31.0	-107.0	GFDL-ESM4_r1i1p1f1	3.3513509262933088
31.0	-107.0	IPSL-CM6A-LR_r1i1p1f1	0.3986691454186627
31.0	-107.0	MRI-ESM2-0_r1i1p1f1	0.0
31.0	-105.0	ACCESS-CM2_r1i1p1f1	0.0
31.0	-105.0	ACCESS-ESM1-5_r1i1p1f1	0.0
31.0	-105.0	BCC-CSM2-MR_r1i1p1f1	-8.512224805297781e-06
31.0	-105.0	CNRM-CM6-1_r1i1p1f2	0.002741673313811509
31.0	-105.0	CanESM5_r1i1p1f1	-0.007611749202389732
31.0	-105.0	GFDL-CM4_r1i1p1f1	0.15861364271693504
31.0	-105.0	GFDL-ESM4_r1i1p1f1	-1.019877548061748
31.0	-105.0	IPSL-CM6A-LR_r1i1p1f1	0.13412270058356385
31.0	-105.0	MIROC6_r1i1p1f1	0.0
31.0	-105.0	MRI-ESM2-0_r1i1p1f1	0.0
31.0	-89.0	ACCESS-CM2_r1i1p1f1	0.0
31.0	-89.0	ACCESS-ESM1-5_r1i1p1f1	0.0
31.0	-89.0	BCC-CSM2-MR_r1i1p1f1	-0.0033938477295170654
31.0	-89.0	CNRM-CM6-1_r1i1p1f2	0.0
31.0	-89.0	CanESM5_r1i1p1f1	0.0
31.0	-89.0	GFDL-CM4_r1i1p1f1	-0.006305409562981471
31.0	-89.0	GFDL-ESM4_r1i1p1f1	-0.9770847822396265
31.0	-89.0	IPSL-CM6A-LR_r1i1p1f1	0.0
31.0	-89.0	MIROC6_r1i1p1f1	0.0
31.0	-89.0	MRI-ESM2-0_r1i1p1f1	0.0
31.0	-87.0	ACCESS-CM2_r1i1p1f1	0.0
31.0	-87.0	ACCESS-ESM1-5_r1i1p1f1	0.0
31.0	-87.0	BCC-CSM2-MR_r1i1p1f1	-0.003995836058393172
31.0	-87.0	CNRM-CM6-1_r1i1p1f2	0.0
31.0	-87.0	CanESM5_r1i1p1f1	0.0
31.0	-87.0	GFDL-CM4_r1i1p1f1	-0.2645171411747269
31.0	-87.0	GFDL-ESM4_r1i1p1f1	-0.0011680526150836166
31.0	-87.0	IPSL-CM6A-LR_r1i1p1f1	0.0
31.0	-87.0	MIROC6_r1i1p1f1	0.0
31.0	-87.0	MRI-ESM2-0_r1i1p1f1	0.0
31.0	-85.0	ACCESS-CM2_r1i1p1f1	0.0
31.0	-85.0	ACCESS-ESM1-5_r1i1p1f1	0.0
31.0	-85.0	BCC-CSM2-MR_r1i1p1f1	-0.009165387940742955
31.0	-85.0	CNRM-CM6-1_r1i1p1f2	0.0
31.0	-85.0	CanESM5_r1i1p1f1	0.0
31.0	-85.0	GFDL-CM4_r1i1p1f1	-0.052120134712548685
31.0	-85.0	GFDL-ESM4_r1i1p1f1	0.031970343060770005
31.0	-85.0	IPSL-CM6A-LR_r1i1p1f1	0.0
31.0	-85.0	MRI-ESM2-0_r1i1p1f1	0.0
31.0	-7.0	ACCESS-CM2_r1i1p1f1	0.0
31.0	-7.0	ACCESS-ESM1-5_r1i1p1f1	0.0
31.0	-7.0	BCC-CSM2-MR_r1i1p1f1	0.0
31.0	-7.0	CNRM-CM6-1_r1i1p1f2	-0.026748714658213674
31.0	-7.0	CanESM5_r1i1p1f1	0.0
31.0	-7.0	GFDL-CM4_r1i1p1f1	8.176888067996908
31.0	-7.0	GFDL-ESM4_r1i1p1f1	2.0392520974317843
31.0	-7.0	IPSL-CM6A-LR_r1i1p1f1	-0.24642664120497568
31.0	-7.0	MRI-ESM2-0_r1i1p1f1	0.0
31.0	-5.0	ACCESS-CM2_r1i1p1f1	0.0
31.0	-5.0	ACCESS-ESM1-5_r1i1p1f1	0.0
31.0	-5.0	BCC-CSM2-MR_r1i1p1f1	0.0
31.0	-5.0	CNRM-CM6-1_r1i1p1f2	-0.0010509664384610166
31.0	-5.0	CanESM5_r1i1p1f1	0.0
31.0	-5.0	GFDL-CM4_r1i1p1f1	-0.98924258429575
31.0	-5.0	GFDL-ESM4_r1i1p1f1	-1.3541560789342628
31.0	-5.0	IPSL-CM6A-LR_r1i1p1f1	-0.47169843837881453
31.0	-5.0	MRI-ESM2-0_r1i1p1f1	0.19184607022441255
31.0	49.0	ACCESS-CM2_r1i1p1f1	0.0
31.0	49.0	ACCESS-ESM1-5_r1i1p1f1	-7.577761247736048e-06
31.0	49.0	BCC-CSM2-MR_r1i1p1f1	0.0
31.0	49.0	CNRM-CM6-1_r1i1p1f2	-0.02184242575768989
31.0	49.0	CanESM5_r1i1p1f1	-0.14400939177082867
31.0	49.0	GFDL-CM4_r1i1p1f1	0.28293076659127664
31.0	49.0	GFDL-ESM4_r1i1p1f1	-0.2539195286347922
31.0	49.0	IPSL-CM6A-LR_r1i1p1f1	-0.0743771637140941
31.0	49.0	MRI-ESM2-0_r1i1p1f1	0.0
31.0	51.0	ACCESS-CM2_r1i1p1f1	-1.1877862218176127e-06
31.0	51.0	ACCESS-ESM1-5_r1i1p1f1	-0.34050787596880555
31.0	51.0	BCC-CSM2-MR_r1i1p1f1	-0.02590620918131914
31.0	51.0	CNRM-CM6-1_r1i1p1f2	-3.4744040314558378
31.0	51.0	CanESM5_r1i1p1f1	-0.15416990650942136
31.0	51.0	GFDL-CM4_r1i1p1f1	-1.6941758989855848
31.0	51.0	GFDL-ESM4_r1i1p1f1	-0.5645754816866391
31.0	51.0	IPSL-CM6A-LR_r1i1p1f1	-0.41159960297289244
31.0	51.0	MRI-ESM2-0_r1i1p1f1	-1.7546306244176444
31.0	53.0	ACCESS-CM2_r1i1p1f1	-3.2720335494908776e-05
31.0	53.0	ACCESS-ESM1-5_r1i1p1f1	-0.7749224943593321
31.0	53.0	BCC-CSM2-MR_r1i1p1f1	-0.0033801078146695213
31.0	53.0	CNRM-CM6-1_r1i1p1f2	-3.4486596803605702
31.0	53.0	CanESM5_r1i1p1f1	-0.20721752898590923
31.0	53.0	GFDL-CM4_r1i1p1f1	-1.4308195804974269
31.0	53.0	GFDL-ESM4_r1i1p1f1	-0.5681018896210958
31.0	53.0	IPSL-CM6A-LR_r1i1p1f1	-0.43655243254537546
31.0	53.0	MIROC6_r1i1p1f1	0.0
31.0	53.0	MRI-ESM2-0_r1i1p1f1	-1.2073348433169508
31.0	53.0	NorESM2-LM_r1i1p1f1	0.0
31.0	55.0	ACCESS-CM2_r1i1p1f1	-4.865207034366664e-05
31.0	55.0	ACCESS-ESM1-5_r1i1p1f1	-0.33986241774018966
31.0	55.0	BCC-CSM2-MR_r1i1p1f1	0.0497162183263018
31.0	55.0	CNRM-CM6-1_r1i1p1f2	-1.1770833098744315
31.0	55.0	CanESM5_r1i1p1f1	-0.24628508715301778
31.0	55.0	GFDL-CM4_r1i1p1f1	-0.7143720281875059
31.0	55.0	GFDL-ESM4_r1i1p1f1	-4.567654030228994
31.0	55.0	IPSL-CM6A-LR_r1i1p1f1	-0.0013862529807747313
31.0	55.0	MIROC6_r1i1p1f1	0.0
31.0	55.0	MRI-ESM2-0_r1i1p1f1	-0.06276115493817869
31.0	55.0	NorESM2-LM_r1i1p1f1	0.0
31.0	57.0	ACCESS-CM2_r1i1p1f1	0.0
31.0	57.0	ACCESS-ESM1-5_r1i1p1f1	-0.14200192937906572
31.0	57.0	BCC-CSM2-MR_r1i1p1f1	0.002156984884701443
31.0	57.0	CNRM-CM6-1_r1i1p1f2	-0.897073206206698
31.0	57.0	CanESM5_r1i1p1f1	-0.3243222530288715
31.0	57.0	GFDL-CM4_r1i1p1f1	-1.6890562552165849
31.0	57.0	GFDL-ESM4_r1i1p1f1	0.411511905599547
31.0	57.0	IPSL-CM6A-LR_r1i1p1f1	-0.0019400210281778842
31.0	57.0	MRI-ESM2-0_r1i1p1f1	-0.03144911483356842
31.0	57.0	NorESM2-LM_r1i1p1f1	0.0
31.0	59.0	ACCESS-CM2_r1i1p1f1	0.0
31.0	59.0	ACCESS-ESM1-5_r1i1p1f1	-0.021851100143266463
31.0	59.0	BCC-CSM2-MR_r1i1p1f1	1.7913088131610127e-11
31.0	59.0	CNRM-CM6-1_r1i1p1f2	-9.248399447196023e-09
31.0	59.0	CanESM5_r1i1p1f1	-0.05908110426885859
31.0	59.0	GFDL-CM4_r1i1p1f1	-2.285881917126819
31.0	59.0	GFDL-ESM4_r1i1p1f1	0.7482932447303184
31.0	59.0	IPSL-CM6A-LR_r1i1p1f1	-0.00024100052814188822
31.0	59.0	MRI-ESM2-0_r1i1p1f1	0.0
31.0	61.0	ACCESS-CM2_r1i1p1f1	0.0
31.0	61.0	ACCESS-ESM1-5_r1i1p1f1	-0.006538561768142818
31.0	61.0	BCC-CSM2-MR_r1i1p1f1	-8.992522804906985e-13
31.0	61.0	CNRM-CM6-1_r1i1p1f2	0.0
31.0	61.0	CanESM5_r1i1p1f1	0.0
31.0	61.0	GFDL-CM4_r1i1p1f1	-2.6885309549294067
31.0	61.0	GFDL-ESM4_r1i1p1f1	2.181769925424239
31.0	61.0	IPSL-CM6A-LR_r1i1p1f1	0.0
31.0	61.0	MRI-ESM2-0_r1i1p1f1	0.0
31.0	65.0	ACCESS-CM2_r1i1p1f1	-9.658648522937536e-09
31.0	65.0	ACCESS-ESM1-5_r1i1p1f1	-0.0003544958321522813
31.0	65.0	BCC-CSM2-MR_r1i1p1f1	-0.0018136861378579231
31.0	65.0	CNRM-CM6-1_r1i1p1f2	-0.07436929188906478
31.0	65.0	CanESM5_r1i1p1f1	0.0
31.0	65.0	GFDL-CM4_r1i1p1f1	-3.1750320271853627
31.0	65.0	GFDL-ESM4_r1i1p1f1	1.3575231195761388
31.0	65.0	IPSL-CM6A-LR_r1i1p1f1	0.0
31.0	65.0	MRI-ESM2-0_r1i1p1f1	0.0
31.0	67.0	ACCESS-CM2_r1i1p1f1	-5.336396779751693e-09
31.0	67.0	ACCESS-ESM1-5_r1i1p1f1	-0.0003097974431402582
31.0	67.0	BCC-CSM2-MR_r1i1p1f1	-0.008964310895731804
31.0	67.0	CNRM-CM6-1_r1i1p1f2	-0.2617458199437517
31.0	67.0	CanESM5_r1i1p1f1	0.0
31.0	67.0	GFDL-CM4_r1i1p1f1	-0.23447538685675842
31.0	67.0	GFDL-ESM4_r1i1p1f1	-0.05052975880786139
31.0	67.0	IPSL-CM6A-LR_r1i1p1f1	-0.0755757137047477
31.0	67.0	MIROC6_r1i1p1f1	0.0
31.0	67.0	MRI-ESM2-0_r1i1p1f1	-0.8171315604391453
31.0	69.0	ACCESS-CM2_r1i1p1f1	0.0
31.0	69.0	ACCESS-ESM1-5_r1i1p1f1	-0.00034467241160282926
31.0	69.0	BCC-CSM2-MR_r1i1p1f1	-8.462585061605634e-17
31.0	69.0	CNRM-CM6-1_r1i1p1f2	-0.25122692327878815
31.0	69.0	CanESM5_r1i1p1f1	0.0
31.0	69.0	GFDL-CM4_r1i1p1f1	-0.3154327576425705
31.0	69.0	GFDL-ESM4_r1i1p1f1	-0.38791532868868045
31.0	69.0	IPSL-CM6A-LR_r1i1p1f1	-0.09280053210396808
31.0	69.0	MRI-ESM2-0_r1i1p1f1	-0.3175516128764241
31.0	71.0	ACCESS-CM2_r1i1p1f1	0.0
31.0	71.0	ACCESS-ESM1-5_r1i1p1f1	0.0
31.0	71.0	BCC-CSM2-MR_r1i1p1f1	0.0
31.0	71.0	CNRM-CM6-1_r1i1p1f2	-0.006326838653847757
31.0	71.0	CanESM5_r1i1p1f1	0.0
31.0	71.0	GFDL-CM4_r1i1p1f1	1.1183250955630575
31.0	71.0	GFDL-ESM4_r1i1p1f1	0.45943070064313224
31.0	71.0	IPSL-CM6A-LR_r1i1p1f1	0.0
31.0	77.0	ACCESS-CM2_r1i1p1f1	-0.07312528221509211
31.0	77.0	ACCESS-ESM1-5_r1i1p1f1	0.7081490095245359
31.0	77.0	BCC-CSM2-MR_r1i1p1f1	-0.7221465368326778
31.0	77.0	CNRM-CM6-1_r1i1p1f2	-1.1510568146173537
31.0	77.0	CanESM5_r1i1p1f1	0.06438646667023096
31.0	77.0	GFDL-CM4_r1i1p1f1	-0.16452400948827292
31.0	77.0	GFDL-ESM4_r1i1p1f1	0.6030048678320747
31.0	77.0	IPSL-CM6A-LR_r1i1p1f1	-1.3636426284626009
31.0	77.0	MIROC6_r1i1p1f1	0.0
31.0	77.0	MRI-ESM2-0_r1i1p1f1	-0.31884065017706287
31.0	77.0	NorESM2-LM_r1i1p1f1	0.0
31.0	79.0	ACCESS-CM2_r1i1p1f1	-0.03817963195652346
31.0	79.0	ACCESS-ESM1-5_r1i1p1f1	0.4841295665030962
31.0	79.0	BCC-CSM2-MR_r1i1p1f1	0.02949944098512358
31.0	79.0	CNRM-CM6-1_r1i1p1f2	-0.007019897047345071
31.0	79.0	CanESM5_r1i1p1f1	-0.9242392446174018
31.0	79.0	GFDL-CM4_r1i1p1f1	-0.15129541135607974
31.0	79.0	GFDL-ESM4_r1i1p1f1	0.30641555253332525
31.0	79.0	IPSL-CM6A-LR_r1i1p1f1	-1.1673551733399614
31.0	79.0	MIROC6_r1i1p1f1	-1.671301898663545
31.0	79.0	MRI-ESM2-0_r1i1p1f1	-0.9848164080894796
31.0	79.0	NorESM2-LM_r1i1p1f1	-1.3230208166241908
31.0	81.0	ACCESS-CM2_r1i1p1f1	-0.12090987575881092
31.0	81.0	ACCESS-ESM1-5_r1i1p1f1	-0.12074716766540791
31.0	81.0	BCC-CSM2-MR_r1i1p1f1	0.09187345787046253
31.0	81.0	CNRM-CM6-1_r1i1p1f2	-0.05325170371194657
31.0	81.0	CanESM5_r1i1p1f1	-3.061244127260346
31.0	81.0	GFDL-CM4_r1i1p1f1	-0.10609526150153949
31.0	81.0	GFDL-ESM4_r1i1p1f1	0.28356222453477603
31.0	81.0	IPSL-CM6A-LR_r1i1p1f1	-0.7889319952375028
31.0	81.0	MIROC6_r1i1p1f1	-0.938393503190942
31.0	81.0	MRI-ESM2-0_r1i1p1f1	-0.1818381547114276
31.0	81.0	NorESM2-LM_r1i1p1f1	-1.137890631989465
31.0	83.0	ACCESS-CM2_r1i1p1f1	-0.5246290480140012
31.0	83.0	ACCESS-ESM1-5_r1i1p1f1	0.8766577642272853
31.0	83.0	BCC-CSM2-MR_r1i1p1f1	0.12129104634851223
31.0	83.0	CNRM-CM6-1_r1i1p1f2	-0.590041594758148
31.0	83.0	CanESM5_r1i1p1f1	-3.1365213362808024
31.0	83.0	GFDL-CM4_r1i1p1f1	0.2729279828163429
31.0	83.0	GFDL-ESM4_r1i1p1f1	0.9231735748062916
31.0	83.0	IPSL-CM6A-LR_r1i1p1f1	0.010799842294998216
31.0	83.0	MIROC6_r1i1p1f1	-1.0662962123895556
31.0	83.0	MRI-ESM2-0_r1i1p1f1	0.018043736002630265
31.0	83.0	NorESM2-LM_r1i1p1f1	-0.5666838155196998
31.0	85.0	ACCESS-CM2_r1i1p1f1	-1.4000116718213729
31.0	85.0	ACCESS-ESM1-5_r1i1p1f1	0.4888777459698221
31.0	85.0	BCC-CSM2-MR_r1i1p1f1	0.02710779149877376
31.0	85.0	CNRM-CM6-1_r1i1p1f2	-0.5184852915957545
31.0	85.0	CanESM5_r1i1p1f1	-4.722823139127423
31.0	85.0	GFDL-CM4_r1i1p1f1	0.5754304543438039
31.0	85.0	GFDL-ESM4_r1i1p1f1	0.5667291145463906
31.0	85.0	IPSL-CM6A-LR_r1i1p1f1	0.19708280454808327
31.0	85.0	MIROC6_r1i1p1f1	-0.5179511303737285
31.0	85.0	MRI-ESM2-0_r1i1p1f1	0.5001292441162524
31.0	85.0	NorESM2-LM_r1i1p1f1	-0.920300893251715
31.0	87.0	ACCESS-CM2_r1i1p1f1	-0.8645543470543676
31.0	87.0	ACCESS-ESM1-5_r1i1p1f1	0.15684624997159388
31.0	87.0	BCC-CSM2-MR_r1i1p1f1	-0.2379782080021176
31.0	87.0	CNRM-CM6-1_r1i1p1f2	-0.5643985558096518
31.0	87.0	CanESM5_r1i1p1f1	-4.463368411411873
31.0	87.0	GFDL-CM4_r1i1p1f1	-0.16357822227452176
31.0	87.0	GFDL-ESM4_r1i1p1f1	0.14903471509282587
31.0	87.0	IPSL-CM6A-LR_r1i1p1f1	-0.33643428556499433
31.0	87.0	MIROC6_r1i1p1f1	-0.20843052606077705
31.0	87.0	MRI-ESM2-0_r1i1p1f1	-0.3478502518107169
31.0	87.0	NorESM2-LM_r1i1p1f1	-1.5692419466733607
31.0	89.0	ACCESS-CM2_r1i1p1f1	-1.1197767589463954
31.0	89.0	ACCESS-ESM1-5_r1i1p1f1	1.7752617465567858e-05
31.0	89.0	BCC-CSM2-MR_r1i1p1f1	-0.2513330352527372
31.0	89.0	CNRM-CM6-1_r1i1p1f2	-0.6053722148366164
31.0	89.0	CanESM5_r1i1p1f1	-4.920789928513048
31.0	89.0	GFDL-CM4_r1i1p1f1	-0.979671171037456
31.0	89.0	GFDL-ESM4_r1i1p1f1	1.0352722954727207
31.0	89.0	IPSL-CM6A-LR_r1i1p1f1	-0.6834845367017978
31.0	89.0	MIROC6_r1i1p1f1	0.028894853695877815
31.0	89.0	MRI-ESM2-0_r1i1p1f1	-0.35267862375165626
31.0	89.0	NorESM2-LM_r1i1p1f1	-1.9737751287034766
31.0	91.0	ACCESS-CM2_r1i1p1f1	-0.11485862796627866
31.0	91.0	ACCESS-ESM1-5_r1i1p1f1	-1.192528798537751
31.0	91.0	BCC-CSM2-MR_r1i1p1f1	-0.3226099876440917
31.0	91.0	CNRM-CM6-1_r1i1p1f2	-0.6991512692151388
31.0	91.0	CanESM5_r1i1p1f1	-0.9273507297038227
31.0	91.0	GFDL-CM4_r1i1p1f1	-0.4112172519490887
31.0	91.0	GFDL-ESM4_r1i1p1f1	1.1830017434399303
31.0	91.0	IPSL-CM6A-LR_r1i1p1f1	-1.218784980163292
31.0	91.0	MIROC6_r1i1p1f1	-0.18863980807983455
31.0	91.0	MRI-ESM2-0_r1i1p1f1	-0.2775598768036819
31.0	91.0	NorESM2-LM_r1i1p1f1	-1.3076610185810102
31.0	93.0	ACCESS-CM2_r1i1p1f1	-0.9332417253598183
31.0	93.0	ACCESS-ESM1-5_r1i1p1f1	-0.5510829400273382
31.0	93.0	BCC-CSM2-MR_r1i1p1f1	-1.1781192756332062
31.0	93.0	CNRM-CM6-1_r1i1p1f2	-0.8333456667398953
31.0	93.0	CanESM5_r1i1p1f1	-2.5328696238024113
31.0	93.0	GFDL-CM4_r1i1p1f1	-0.5867281215578362
31.0	93.0	GFDL-ESM4_r1i1p1f1	-0.4249450469367865
31.0	93.0	IPSL-CM6A-LR_r1i1p1f1	-0.0923603275125685
31.0	93.0	MIROC6_r1i1p1f1	-1.113198685226144
31.0	93.0	MRI-ESM2-0_r1i1p1f1	-0.2572134437132455
31.0	93.0	NorESM2-LM_r1i1p1f1	-2.5947171831703377
31.0	95.0	ACCESS-CM2_r1i1p1f1	-1.8373535754593229
31.0	95.0	ACCESS-ESM1-5_r1i1p1f1	-0.20496805681943037
31.0	95.0	BCC-CSM2-MR_r1i1p1f1	-1.2516064475686413
31.0	95.0	CNRM-CM6-1_r1i1p1f2	-0.6222743131765411
31.0	95.0	CanESM5_r1i1p1f1	-2.0685067497750733
31.0	95.0	GFDL-CM4_r1i1p1f1	0.013983528263966703
31.0	95.0	GFDL-ESM4_r1i1p1f1	-0.3968089081645489
31.0	95.0	IPSL-CM6A-LR_r1i1p1f1	-0.019605847275042526
31.0	95.0	MIROC6_r1i1p1f1	-0.5830035342579538
31.0	95.0	MRI-ESM2-0_r1i1p1f1	0.1862319372714055
31.0	95.0	NorESM2-LM_r1i1p1f1	-3.110440972410554
31.0	97.0	ACCESS-CM2_r1i1p1f1	-1.282568703435319
31.0	97.0	ACCESS-ESM1-5_r1i1p1f1	-0.46925546350483666
31.0	97.0	BCC-CSM2-MR_r1i1p1f1	-0.657515458595515
31.0	97.0	CNRM-CM6-1_r1i1p1f2	-0.7668411632155104
31.0	97.0	CanESM5_r1i1p1f1	-1.8727922513760304
31.0	97.0	GFDL-CM4_r1i1p1f1	0.8607071021185512
31.0	97.0	GFDL-ESM4_r1i1p1f1	0.3542420948632826
31.0	97.0	IPSL-CM6A-LR_r1i1p1f1	-0.09942989077291038
31.0	97.0	MIROC6_r1i1p1f1	-0.3193012863305856
31.0	97.0	MRI-ESM2-0_r1i1p1f1	-0.23508597728653643
31.0	97.0	NorESM2-LM_r1i1p1f1	-2.65891761714728
31.0	99.0	ACCESS-CM2_r1i1p1f1	-1.4773154100513477
31.0	99.0	ACCESS-ESM1-5_r1i1p1f1	-1.1111175628695174
31.0	99.0	BCC-CSM2-MR_r1i1p1f1	-0.6024476894958698
31.0	99.0	CNRM-CM6-1_r1i1p1f2	-0.410420084833638
31.0	99.0	CanESM5_r1i1p1f1	-1.7050051345461537
31.0	99.0	GFDL-CM4_r1i1p1f1	0.8105186149309247
31.0	99.0	GFDL-ESM4_r1i1p1f1	1.1087044480978512
31.0	99.0	IPSL-CM6A-LR_r1i1p1f1	0.09884840464556136
31.0	99.0	MIROC6_r1i1p1f1	-0.2903563575592601
31.0	99.0	MRI-ESM2-0_r1i1p1f1	-0.3632193829750055
31.0	99.0	NorESM2-LM_r1i1p1f1	-2.738186041748483
31.0	101.0	ACCESS-CM2_r1i1p1f1	-1.6765823382115417
31.0	101.0	ACCESS-ESM1-5_r1i1p1f1	-1.0752803745119022
31.0	101.0	BCC-CSM2-MR_r1i1p1f1	-1.1867607393461113
31.0	101.0	CNRM-CM6-1_r1i1p1f2	-1.0780032221087192
31.0	101.0	CanESM5_r1i1p1f1	-1.8853837538838287
31.0	101.0	GFDL-CM4_r1i1p1f1	0.14353409172632992
31.0	101.0	GFDL-ESM4_r1i1p1f1	1.31729644010704
31.0	101.0	IPSL-CM6A-LR_r1i1p1f1	-0.2589907944223385
31.0	101.0	MIROC6_r1i1p1f1	0.22840936886634652
31.0	101.0	MRI-ESM2-0_r1i1p1f1	-2.3762541525329577
31.0	101.0	NorESM2-LM_r1i1p1f1	-2.230698865345073
31.0	103.0	ACCESS-CM2_r1i1p1f1	-2.4132929577753868
31.0	103.0	ACCESS-ESM1-5_r1i1p1f1	-0.9282460590097088
31.0	103.0	BCC-CSM2-MR_r1i1p1f1	-0.7386739329132952
31.0	103.0	CNRM-CM6-1_r1i1p1f2	-1.221905604090762
31.0	103.0	CanESM5_r1i1p1f1	-1.4994749344478526
31.0	103.0	GFDL-CM4_r1i1p1f1	-0.6233539991404524
31.0	103.0	GFDL-ESM4_r1i1p1f1	-0.4261116479252278
31.0	103.0	IPSL-CM6A-LR_r1i1p1f1	-0.6349193741535265
31.0	103.0	MIROC6_r1i1p1f1	0.958966596906128
31.0	103.0	MRI-ESM2-0_r1i1p1f1	-1.8684804132702406
31.0	103.0	NorESM2-LM_r1i1p1f1	-1.2893161343751502
31.0	105.0	ACCESS-CM2_r1i1p1f1	-1.7451206568371826
31.0	105.0	ACCESS-ESM1-5_r1i1p1f1	-3.453305628972806e-13
31.0	105.0	BCC-CSM2-MR_r1i1p1f1	0.9163378448814531
31.0	105.0	CNRM-CM6-1_r1i1p1f2	-0.4701066392406886
31.0	105.0	CanESM5_r1i1p1f1	-0.9816119928711017
31.0	105.0	GFDL-CM4_r1i1p1f1	-0.690668953797488
31.0	105.0	GFDL-ESM4_r1i1p1f1	-0.0008139315144294789
31.0	105.0	IPSL-CM6A-LR_r1i1p1f1	0.1876807559572414
31.0	105.0	MIROC6_r1i1p1f1	0.05928470320806211
31.0	105.0	MRI-ESM2-0_r1i1p1f1	-0.15481866726559496
31.0	105.0	NorESM2-LM_r1i1p1f1	0.0
31.0	107.0	ACCESS-CM2_r1i1p1f1	-0.7813374209442163
31.0	107.0	ACCESS-ESM1-5_r1i1p1f1	0.0
31.0	107.0	BCC-CSM2-MR_r1i1p1f1	0.08767141177495909
31.0	107.0	CNRM-CM6-1_r1i1p1f2	-0.4318303165005786
31.0	107.0	CanESM5_r1i1p1f1	0.03256741343212362
31.0	107.0	GFDL-CM4_r1i1p1f1	-0.6610679812038638
31.0	107.0	GFDL-ESM4_r1i1p1f1	1.5882747847525784
31.0	107.0	IPSL-CM6A-LR_r1i1p1f1	-2.6242651404286015
31.0	107.0	MIROC6_r1i1p1f1	0.0
31.0	107.0	MRI-ESM2-0_r1i1p1f1	0.03838117192547644
31.0	107.0	NorESM2-LM_r1i1p1f1	0.0
31.0	109.0	ACCESS-CM2_r1i1p1f1	-2.1726242073762183
31.0	109.0	ACCESS-ESM1-5_r1i1p1f1	-0.00542795039342388
31.0	109.0	BCC-CSM2-MR_r1i1p1f1	0.24540130053206635
31.0	109.0	CNRM-CM6-1_r1i1p1f2	-0.5585673589167929
31.0	109.0	CanESM5_r1i1p1f1	-0.22046793650076701
31.0	109.0	GFDL-CM4_r1i1p1f1	-1.2000456920445248
31.0	109.0	GFDL-ESM4_r1i1p1f1	0.2855263247593548
31.0	109.0	IPSL-CM6A-LR_r1i1p1f1	-2.3593585616035972
31.0	109.0	MIROC6_r1i1p1f1	0.4989989759785653
31.0	109.0	MRI-ESM2-0_r1i1p1f1	0.7175556170319749
31.0	109.0	NorESM2-LM_r1i1p1f1	0.0
31.0	111.0	ACCESS-CM2_r1i1p1f1	-2.426425508694659
31.0	111.0	ACCESS-ESM1-5_r1i1p1f1	-0.003788441457260038
31.0	111.0	BCC-CSM2-MR_r1i1p1f1	-0.16315535858494284
31.0	111.0	CNRM-CM6-1_r1i1p1f2	-0.6282275835944858
31.0	111.0	CanESM5_r1i1p1f1	-0.42636272020003285
31.0	111.0	GFDL-CM4_r1i1p1f1	-1.0624278744336875
31.0	111.0	GFDL-ESM4_r1i1p1f1	0.04161924080139382
31.0	111.0	IPSL-CM6A-LR_r1i1p1f1	-2.8074948464919043
31.0	111.0	MIROC6_r1i1p1f1	0.010405871740861317
31.0	111.0	MRI-ESM2-0_r1i1p1f1	0.37192746877329547
31.0	111.0	NorESM2-LM_r1i1p1f1	0.0
31.0	115.0	ACCESS-CM2_r1i1p1f1	-0.11931381362790242
31.0	115.0	ACCESS-ESM1-5_r1i1p1f1	0.0
31.0	115.0	BCC-CSM2-MR_r1i1p1f1	-0.042137093588469045
31.0	115.0	CNRM-CM6-1_r1i1p1f2	-0.22715928454861517
31.0	115.0	CanESM5_r1i1p1f1	-0.027687743943066164
31.0	115.0	GFDL-CM4_r1i1p1f1	-0.677110424763778
31.0	115.0	GFDL-ESM4_r1i1p1f1	0.015343751948442301
31.0	115.0	IPSL-CM6A-LR_r1i1p1f1	-1.3527653144461542
31.0	115.0	MIROC6_r1i1p1f1	0.0032621335279264642
31.0	115.0	MRI-ESM2-0_r1i1p1f1	0.004693942905067656
31.0	115.0	NorESM2-LM_r1i1p1f1	0.0
31.0	117.0	ACCESS-CM2_r1i1p1f1	-0.00728963721745704
31.0	117.0	ACCESS-ESM1-5_r1i1p1f1	0.0
31.0	117.0	BCC-CSM2-MR_r1i1p1f1	-0.0004913774555765497
31.0	117.0	CNRM-CM6-1_r1i1p1f2	-0.2655202381886558
31.0	117.0	CanESM5_r1i1p1f1	0.4606845969206299
31.0	117.0	GFDL-CM4_r1i1p1f1	-0.3451668299435499
31.0	117.0	GFDL-ESM4_r1i1p1f1	0.1659048768264393
31.0	117.0	IPSL-CM6A-LR_r1i1p1f1	-1.1587603722074535
31.0	117.0	MIROC6_r1i1p1f1	0.0
31.0	117.0	MRI-ESM2-0_r1i1p1f1	0.0
31.0	117.0	NorESM2-LM_r1i1p1f1	0.0
31.0	119.0	ACCESS-CM2_r1i1p1f1	-2.1390055111010883e-08
31.0	119.0	ACCESS-ESM1-5_r1i1p1f1	0.0
31.0	119.0	BCC-CSM2-MR_r1i1p1f1	-0.001753922166412988
31.0	119.0	CNRM-CM6-1_r1i1p1f2	-0.46275728951940487
31.0	119.0	CanESM5_r1i1p1f1	0.45008746308828435
31.0	119.0	GFDL-CM4_r1i1p1f1	-0.06733517138694163
31.0	119.0	GFDL-ESM4_r1i1p1f1	-0.01640604843571016
31.0	119.0	IPSL-CM6A-LR_r1i1p1f1	-1.2924058687627014
31.0	119.0	MIROC6_r1i1p1f1	0.0
31.0	119.0	MRI-ESM2-0_r1i1p1f1	0.0
31.0	119.0	NorESM2-LM_r1i1p1f1	0.0
33.0	-115.0	BCC-CSM2-MR_r1i1p1f1	0.0
33.0	-115.0	CNRM-CM6-1_r1i1p1f2	0.0
33.0	-115.0	CanESM5_r1i1p1f1	0.0
33.0	-115.0	GFDL-CM4_r1i1p1f1	-1.0502059299738502
33.0	-115.0	GFDL-ESM4_r1i1p1f1	0.36163689449124564
33.0	-115.0	IPSL-CM6A-LR_r1i1p1f1	0.0
33.0	-113.0	ACCESS-CM2_r1i1p1f1	0.0
33.0	-113.0	ACCESS-ESM1-5_r1i1p1f1	0.0
33.0	-113.0	BCC-CSM2-MR_r1i1p1f1	0.0
33.0	-113.0	CNRM-CM6-1_r1i1p1f2	-5.497960957230899e-08
33.0	-113.0	CanESM5_r1i1p1f1	0.0
33.0	-113.0	GFDL-CM4_r1i1p1f1	-1.6290856748331284
33.0	-113.0	GFDL-ESM4_r1i1p1f1	-1.0412424167127123
33.0	-113.0	IPSL-CM6A-LR_r1i1p1f1	-0.6107729259147974
33.0	-111.0	ACCESS-CM2_r1i1p1f1	-0.334555059247482
33.0	-111.0	ACCESS-ESM1-5_r1i1p1f1	-0.029794172836679563
33.0	-111.0	BCC-CSM2-MR_r1i1p1f1	-2.560604874152173e-06
33.0	-111.0	CNRM-CM6-1_r1i1p1f2	-1.529193783482188
33.0	-111.0	CanESM5_r1i1p1f1	0.09981490554448506
33.0	-111.0	GFDL-CM4_r1i1p1f1	0.0758097441902728
33.0	-111.0	GFDL-ESM4_r1i1p1f1	-0.37822961091310126
33.0	-111.0	IPSL-CM6A-LR_r1i1p1f1	-0.09929061444357211
33.0	-111.0	MIROC6_r1i1p1f1	0.0
33.0	-111.0	MRI-ESM2-0_r1i1p1f1	0.0
33.0	-109.0	ACCESS-CM2_r1i1p1f1	-0.06815889608714813
33.0	-109.0	ACCESS-ESM1-5_r1i1p1f1	-0.27150854003558017
33.0	-109.0	BCC-CSM2-MR_r1i1p1f1	-0.05686581358474005
33.0	-109.0	CNRM-CM6-1_r1i1p1f2	-1.201030106105764
33.0	-109.0	CanESM5_r1i1p1f1	0.08725572519139144
33.0	-109.0	GFDL-CM4_r1i1p1f1	0.5161024501044387
33.0	-109.0	GFDL-ESM4_r1i1p1f1	-1.3039325949349962
33.0	-109.0	IPSL-CM6A-LR_r1i1p1f1	0.9623420797522318
33.0	-109.0	MIROC6_r1i1p1f1	0.0
33.0	-109.0	MRI-ESM2-0_r1i1p1f1	-0.2100480413034857
33.0	-109.0	NorESM2-LM_r1i1p1f1	0.0
33.0	-107.0	ACCESS-CM2_r1i1p1f1	-0.03694119916373187
33.0	-107.0	ACCESS-ESM1-5_r1i1p1f1	-0.03567292635047333
33.0	-107.0	BCC-CSM2-MR_r1i1p1f1	0.42354414427246734
33.0	-107.0	CNRM-CM6-1_r1i1p1f2	-0.3920017970374282
33.0	-107.0	CanESM5_r1i1p1f1	0.026034481114886623
33.0	-107.0	GFDL-CM4_r1i1p1f1	0.5358477365618675
33.0	-107.0	GFDL-ESM4_r1i1p1f1	-1.5516944920584013
33.0	-107.0	IPSL-CM6A-LR_r1i1p1f1	1.294427311759638
33.0	-107.0	MIROC6_r1i1p1f1	-0.0008055686363550659
33.0	-107.0	MRI-ESM2-0_r1i1p1f1	0.11216561066883102
33.0	-107.0	NorESM2-LM_r1i1p1f1	0.0
33.0	-105.0	ACCESS-CM2_r1i1p1f1	0.0017671203903929635
33.0	-105.0	ACCESS-ESM1-5_r1i1p1f1	-0.000132347589127264
33.0	-105.0	BCC-CSM2-MR_r1i1p1f1	-0.08039717550835539
33.0	-105.0	CNRM-CM6-1_r1i1p1f2	-0.11220147152620547
33.0	-105.0	CanESM5_r1i1p1f1	-0.16611719235062
33.0	-105.0	GFDL-CM4_r1i1p1f1	0.3163247361063644
33.0	-105.0	GFDL-ESM4_r1i1p1f1	-2.1130690648126476
33.0	-105.0	IPSL-CM6A-LR_r1i1p1f1	1.0650920658446086
33.0	-105.0	MIROC6_r1i1p1f1	0.0
33.0	-105.0	MRI-ESM2-0_r1i1p1f1	0.0
33.0	-105.0	NorESM2-LM_r1i1p1f1	0.0
33.0	-103.0	ACCESS-CM2_r1i1p1f1	0.14011796582181668
33.0	-103.0	ACCESS-ESM1-5_r1i1p1f1	0.0
33.0	-103.0	BCC-CSM2-MR_r1i1p1f1	-0.11149186198823417
33.0	-103.0	CNRM-CM6-1_r1i1p1f2	-0.0362525807436719
33.0	-103.0	CanESM5_r1i1p1f1	-0.36966110889378856
33.0	-103.0	GFDL-CM4_r1i1p1f1	0.04310234956492676
33.0	-103.0	GFDL-ESM4_r1i1p1f1	-1.746373197562613
33.0	-103.0	IPSL-CM6A-LR_r1i1p1f1	0.507062526858769
33.0	-103.0	MIROC6_r1i1p1f1	0.0
33.0	-103.0	MRI-ESM2-0_r1i1p1f1	0.0
33.0	-103.0	NorESM2-LM_r1i1p1f1	0.0
33.0	-101.0	ACCESS-CM2_r1i1p1f1	0.0060757343270579625
33.0	-101.0	ACCESS-ESM1-5_r1i1p1f1	0.0
33.0	-101.0	BCC-CSM2-MR_r1i1p1f1	-0.025690024185541564
33.0	-101.0	CNRM-CM6-1_r1i1p1f2	-0.0018515194154234045
33.0	-101.0	CanESM5_r1i1p1f1	-0.8401785932395466
33.0	-101.0	GFDL-CM4_r1i1p1f1	0.004408061042350824
33.0	-101.0	GFDL-ESM4_r1i1p1f1	-1.4350805276138345
33.0	-101.0	IPSL-CM6A-LR_r1i1p1f1	0.4333620419305572
33.0	-101.0	MIROC6_r1i1p1f1	0.0
33.0	-101.0	MRI-ESM2-0_r1i1p1f1	0.0
33.0	-101.0	NorESM2-LM_r1i1p1f1	0.0
33.0	-5.0	ACCESS-CM2_r1i1p1f1	0.0
33.0	-5.0	ACCESS-ESM1-5_r1i1p1f1	0.0
33.0	-5.0	BCC-CSM2-MR_r1i1p1f1	0.0
33.0	-5.0	CNRM-CM6-1_r1i1p1f2	-0.1734736772118102
33.0	-5.0	CanESM5_r1i1p1f1	0.0
33.0	-5.0	GFDL-CM4_r1i1p1f1	-1.321254711200537
33.0	-5.0	GFDL-ESM4_r1i1p1f1	-3.498256626492459
33.0	-5.0	IPSL-CM6A-LR_r1i1p1f1	-0.29934295580986253
33.0	-5.0	MRI-ESM2-0_r1i1p1f1	0.03764663945295687
33.0	-3.0	ACCESS-CM2_r1i1p1f1	0.0
33.0	-3.0	ACCESS-ESM1-5_r1i1p1f1	0.0
33.0	-3.0	BCC-CSM2-MR_r1i1p1f1	0.0
33.0	-3.0	CNRM-CM6-1_r1i1p1f2	-0.3584746360513012
33.0	-3.0	CanESM5_r1i1p1f1	0.0
33.0	-3.0	GFDL-CM4_r1i1p1f1	-2.1700597503133
33.0	-3.0	GFDL-ESM4_r1i1p1f1	0.4993743114646529
33.0	-3.0	IPSL-CM6A-LR_r1i1p1f1	8.411422571906326e-05
33.0	-3.0	MRI-ESM2-0_r1i1p1f1	0.0
33.0	37.0	ACCESS-CM2_r1i1p1f1	0.0
33.0	37.0	ACCESS-ESM1-5_r1i1p1f1	0.0
33.0	37.0	BCC-CSM2-MR_r1i1p1f1	0.0
33.0	37.0	CNRM-CM6-1_r1i1p1f2	0.0
33.0	37.0	CanESM5_r1i1p1f1	0.0
33.0	37.0	GFDL-CM4_r1i1p1f1	-3.5608770126148808
33.0	37.0	GFDL-ESM4_r1i1p1f1	1.349671423933676
33.0	37.0	IPSL-CM6A-LR_r1i1p1f1	-0.009293827683237185
33.0	37.0	MIROC6_r1i1p1f1	0.0
33.0	37.0	MRI-ESM2-0_r1i1p1f1	0.0
33.0	45.0	ACCESS-ESM1-5_r1i1p1f1	0.0
33.0	45.0	BCC-CSM2-MR_r1i1p1f1	0.0
33.0	45.0	CNRM-CM6-1_r1i1p1f2	0.0
33.0	45.0	CanESM5_r1i1p1f1	0.0
33.0	45.0	GFDL-CM4_r1i1p1f1	-1.2484646493623288
33.0	45.0	GFDL-ESM4_r1i1p1f1	-0.8680053023279406
33.0	45.0	IPSL-CM6A-LR_r1i1p1f1	0.0
33.0	47.0	ACCESS-CM2_r1i1p1f1	0.0
33.0	47.0	ACCESS-ESM1-5_r1i1p1f1	-0.5408346348245748
33.0	47.0	BCC-CSM2-MR_r1i1p1f1	0.0
33.0	47.0	CNRM-CM6-1_r1i1p1f2	-2.4176232745208353
33.0	47.0	CanESM5_r1i1p1f1	-2.049653313660299
33.0	47.0	GFDL-CM4_r1i1p1f1	-2.228906172330197
33.0	47.0	GFDL-ESM4_r1i1p1f1	0.876723487348939
33.0	47.0	IPSL-CM6A-LR_r1i1p1f1	-0.9707337456131024
33.0	47.0	MIROC6_r1i1p1f1	0.0
33.0	47.0	MRI-ESM2-0_r1i1p1f1	0.0
33.0	49.0	ACCESS-CM2_r1i1p1f1	-0.005036840260197414
33.0	49.0	ACCESS-ESM1-5_r1i1p1f1	-0.7728547717223823
33.0	49.0	BCC-CSM2-MR_r1i1p1f1	-0.07106116429491081
33.0	49.0	CNRM-CM6-1_r1i1p1f2	-3.5677982069321774
33.0	49.0	CanESM5_r1i1p1f1	-1.7425749011636091
33.0	49.0	GFDL-CM4_r1i1p1f1	-1.3129669286983505
33.0	49.0	GFDL-ESM4_r1i1p1f1	0.16666079217872057
33.0	49.0	IPSL-CM6A-LR_r1i1p1f1	-1.0453044318211708
33.0	49.0	MIROC6_r1i1p1f1	0.0
33.0	49.0	MRI-ESM2-0_r1i1p1f1	-0.5505791152141871
33.0	51.0	ACCESS-CM2_r1i1p1f1	-0.019065112056070414
33.0	51.0	ACCESS-ESM1-5_r1i1p1f1	-0.9519554559301227
33.0	51.0	BCC-CSM2-MR_r1i1p1f1	-0.008285523987854666
33.0	51.0	CNRM-CM6-1_r1i1p1f2	-3.622761340689202
33.0	51.0	CanESM5_r1i1p1f1	0.14606950088216625
33.0	51.0	GFDL-CM4_r1i1p1f1	-0.9462166630691586
33.0	51.0	GFDL-ESM4_r1i1p1f1	0.019013250341515475
33.0	51.0	IPSL-CM6A-LR_r1i1p1f1	-0.9608871752334425
33.0	51.0	MIROC6_r1i1p1f1	0.0
33.0	51.0	MRI-ESM2-0_r1i1p1f1	-0.947546060722095
33.0	53.0	ACCESS-CM2_r1i1p1f1	-2.468535211389562e-05
33.0	53.0	ACCESS-ESM1-5_r1i1p1f1	-0.9619594374613119
33.0	53.0	BCC-CSM2-MR_r1i1p1f1	0.10949889767151087
33.0	53.0	CNRM-CM6-1_r1i1p1f2	-0.5336945121155596
33.0	53.0	CanESM5_r1i1p1f1	-0.1700312355223438
33.0	53.0	GFDL-CM4_r1i1p1f1	-0.27991767394694905
33.0	53.0	GFDL-ESM4_r1i1p1f1	7.135198085346776
33.0	53.0	IPSL-CM6A-LR_r1i1p1f1	-0.03133773774765025
33.0	53.0	MIROC6_r1i1p1f1	0.0
33.0	53.0	MRI-ESM2-0_r1i1p1f1	-0.03646932001633075
33.0	53.0	NorESM2-LM_r1i1p1f1	0.0
33.0	55.0	ACCESS-CM2_r1i1p1f1	0.0
33.0	55.0	ACCESS-ESM1-5_r1i1p1f1	-0.17271647347690477
33.0	55.0	BCC-CSM2-MR_r1i1p1f1	0.20135205761360994
33.0	55.0	CNRM-CM6-1_r1i1p1f2	-5.3373390768326726e-05
33.0	55.0	CanESM5_r1i1p1f1	-0.4196727462762932
33.0	55.0	GFDL-CM4_r1i1p1f1	-0.7165584195293021
33.0	55.0	GFDL-ESM4_r1i1p1f1	-0.5142066370355247
33.0	55.0	IPSL-CM6A-LR_r1i1p1f1	0.0016708163245572098
33.0	55.0	MIROC6_r1i1p1f1	0.0
33.0	55.0	MRI-ESM2-0_r1i1p1f1	-0.046390822973318556
33.0	55.0	NorESM2-LM_r1i1p1f1	0.0
33.0	57.0	ACCESS-CM2_r1i1p1f1	0.0
33.0	57.0	ACCESS-ESM1-5_r1i1p1f1	-0.06343325389031947
33.0	57.0	BCC-CSM2-MR_r1i1p1f1	0.04404747117209314
33.0	57.0	CNRM-CM6-1_r1i1p1f2	-0.0036683502938938423
33.0	57.0	CanESM5_r1i1p1f1	-0.9318981209119295
33.0	57.0	GFDL-CM4_r1i1p1f1	4.484512853036452
33.0	57.0	GFDL-ESM4_r1i1p1f1	1.3753142102034197
33.0	57.0	IPSL-CM6A-LR_r1i1p1f1	-0.00019801214181280685
33.0	57.0	MIROC6_r1i1p1f1	0.0
33.0	57.0	MRI-ESM2-0_r1i1p1f1	0.0
33.0	57.0	NorESM2-LM_r1i1p1f1	0.0
33.0	59.0	ACCESS-CM2_r1i1p1f1	0.0
33.0	59.0	ACCESS-ESM1-5_r1i1p1f1	-0.3006381994234546
33.0	59.0	BCC-CSM2-MR_r1i1p1f1	0.007068080447185928
33.0	59.0	CNRM-CM6-1_r1i1p1f2	-0.10322939960969052
33.0	59.0	CanESM5_r1i1p1f1	-0.4847900632990422
33.0	59.0	GFDL-CM4_r1i1p1f1	-0.028841858786197612
33.0	59.0	GFDL-ESM4_r1i1p1f1	21.089316527170304
33.0	59.0	IPSL-CM6A-LR_r1i1p1f1	-0.4155813892786433
33.0	59.0	MIROC6_r1i1p1f1	0.0
33.0	59.0	MRI-ESM2-0_r1i1p1f1	0.00177918342673823
33.0	61.0	ACCESS-CM2_r1i1p1f1	-1.7704988443097378e-06
33.0	61.0	ACCESS-ESM1-5_r1i1p1f1	-0.603222465845818
33.0	61.0	BCC-CSM2-MR_r1i1p1f1	2.344621434155809e-05
33.0	61.0	CNRM-CM6-1_r1i1p1f2	-0.26911668310230286
33.0	61.0	CanESM5_r1i1p1f1	-0.29322727428407713
33.0	61.0	GFDL-CM4_r1i1p1f1	-0.6255851167487476
33.0	61.0	GFDL-ESM4_r1i1p1f1	-88.32979634416701
33.0	61.0	IPSL-CM6A-LR_r1i1p1f1	-1.2716706235911939
33.0	61.0	MIROC6_r1i1p1f1	0.0
33.0	61.0	MRI-ESM2-0_r1i1p1f1	0.0
33.0	63.0	ACCESS-CM2_r1i1p1f1	-0.09041832782868525
33.0	63.0	ACCESS-ESM1-5_r1i1p1f1	-0.2613590550678297
33.0	63.0	BCC-CSM2-MR_r1i1p1f1	0.015089606121404949
33.0	63.0	CNRM-CM6-1_r1i1p1f2	-0.6572919598334127
33.0	63.0	CanESM5_r1i1p1f1	-0.223687607440992
33.0	63.0	GFDL-CM4_r1i1p1f1	-0.6271173930155093
33.0	63.0	GFDL-ESM4_r1i1p1f1	-0.04809936665383461
33.0	63.0	IPSL-CM6A-LR_r1i1p1f1	-0.9580815856014074
33.0	63.0	MIROC6_r1i1p1f1	0.0
33.0	63.0	MRI-ESM2-0_r1i1p1f1	-1.0967756193525666
33.0	65.0	ACCESS-CM2_r1i1p1f1	-0.2530348374379408
33.0	65.0	ACCESS-ESM1-5_r1i1p1f1	0.03881405502251839
33.0	65.0	BCC-CSM2-MR_r1i1p1f1	-0.06411209730464268
33.0	65.0	CNRM-CM6-1_r1i1p1f2	-0.6861833324313678
33.0	65.0	CanESM5_r1i1p1f1	-0.1358591987483114
33.0	65.0	GFDL-CM4_r1i1p1f1	-0.3818221362633634
33.0	65.0	GFDL-ESM4_r1i1p1f1	-0.021968600187058082
33.0	65.0	IPSL-CM6A-LR_r1i1p1f1	-0.09315233987148742
33.0	65.0	MIROC6_r1i1p1f1	-0.0026958110548768416
33.0	65.0	MRI-ESM2-0_r1i1p1f1	-0.7363558844534749
33.0	67.0	ACCESS-CM2_r1i1p1f1	-0.1188225437341297
33.0	67.0	ACCESS-ESM1-5_r1i1p1f1	-0.07202656662634557
33.0	67.0	BCC-CSM2-MR_r1i1p1f1	-0.046398813829881126
33.0	67.0	CNRM-CM6-1_r1i1p1f2	-1.2379095791821353
33.0	67.0	CanESM5_r1i1p1f1	-0.11834348156435019
33.0	67.0	GFDL-CM4_r1i1p1f1	-0.7101078079638687
33.0	67.0	GFDL-ESM4_r1i1p1f1	-0.5746196362271246
33.0	67.0	IPSL-CM6A-LR_r1i1p1f1	-0.2679028288240197
33.0	67.0	MIROC6_r1i1p1f1	-0.0027488050560464205
33.0	67.0	MRI-ESM2-0_r1i1p1f1	-2.403015812262238
33.0	69.0	ACCESS-CM2_r1i1p1f1	-0.0014715020454970757
33.0	69.0	ACCESS-ESM1-5_r1i1p1f1	-0.43925360473221253
33.0	69.0	BCC-CSM2-MR_r1i1p1f1	-0.195973371028181
33.0	69.0	CNRM-CM6-1_r1i1p1f2	-1.3229278736656778
33.0	69.0	CanESM5_r1i1p1f1	-0.11686756957545448
33.0	69.0	GFDL-CM4_r1i1p1f1	-0.4211226254533977
33.0	69.0	GFDL-ESM4_r1i1p1f1	-0.3863659183263438
33.0	69.0	IPSL-CM6A-LR_r1i1p1f1	-0.10026095038807357
33.0	69.0	MIROC6_r1i1p1f1	0.0
33.0	69.0	MRI-ESM2-0_r1i1p1f1	-1.4081037506444258
33.0	71.0	ACCESS-CM2_r1i1p1f1	0.0
33.0	71.0	ACCESS-ESM1-5_r1i1p1f1	-0.9608735024964726
33.0	71.0	BCC-CSM2-MR_r1i1p1f1	0.0
33.0	71.0	CNRM-CM6-1_r1i1p1f2	-0.8407639302477578
33.0	71.0	CanESM5_r1i1p1f1	-0.3624288450125793
33.0	71.0	GFDL-CM4_r1i1p1f1	-0.1386897206771239
33.0	71.0	GFDL-ESM4_r1i1p1f1	-0.20577578005279779
33.0	71.0	IPSL-CM6A-LR_r1i1p1f1	-0.007101354983206489
33.0	71.0	MIROC6_r1i1p1f1	0.0
33.0	73.0	ACCESS-ESM1-5_r1i1p1f1	0.0
33.0	73.0	BCC-CSM2-MR_r1i1p1f1	0.0
33.0	73.0	CNRM-CM6-1_r1i1p1f2	-0.015103323306901947
33.0	73.0	CanESM5_r1i1p1f1	-0.4413229245359355
33.0	73.0	GFDL-CM4_r1i1p1f1	-0.05070067435223675
33.0	73.0	GFDL-ESM4_r1i1p1f1	-0.7058162536777411
33.0	73.0	IPSL-CM6A-LR_r1i1p1f1	0.11389370215173336
33.0	73.0	MIROC6_r1i1p1f1	0.0
33.0	73.0	NorESM2-LM_r1i1p1f1	0.0
33.0	75.0	ACCESS-CM2_r1i1p1f1	-0.1358485970362669
33.0	75.0	ACCESS-ESM1-5_r1i1p1f1	-0.17536627139974056
33.0	75.0	BCC-CSM2-MR_r1i1p1f1	-0.005934499199498358
33.0	75.0	CNRM-CM6-1_r1i1p1f2	-0.030314131900699374
33.0	75.0	CanESM5_r1i1p1f1	-0.16342383754578138
33.0	75.0	GFDL-CM4_r1i1p1f1	-0.08306827642207898
33.0	75.0	GFDL-ESM4_r1i1p1f1	-0.6062642828789838
33.0	75.0	IPSL-CM6A-LR_r1i1p1f1	0.15229595855617245
33.0	75.0	MIROC6_r1i1p1f1	-0.852387436918615
33.0	75.0	MRI-ESM2-0_r1i1p1f1	-0.17696694879526884
33.0	75.0	NorESM2-LM_r1i1p1f1	0.0
33.0	77.0	ACCESS-CM2_r1i1p1f1	-1.337081987494075
33.0	77.0	ACCESS-ESM1-5_r1i1p1f1	0.6896472452545377
33.0	77.0	BCC-CSM2-MR_r1i1p1f1	-0.13508927309779808
33.0	77.0	CNRM-CM6-1_r1i1p1f2	-0.0002444179367193037
33.0	77.0	CanESM5_r1i1p1f1	-1.9715414718841837
33.0	77.0	GFDL-CM4_r1i1p1f1	-0.13475168346618463
33.0	77.0	GFDL-ESM4_r1i1p1f1	0.28468113678294577
33.0	77.0	IPSL-CM6A-LR_r1i1p1f1	-0.0755371747256485
33.0	77.0	MIROC6_r1i1p1f1	-1.030865313000532
33.0	77.0	MRI-ESM2-0_r1i1p1f1	-0.15110854537340115
33.0	77.0	NorESM2-LM_r1i1p1f1	-1.1786779030235353
33.0	79.0	ACCESS-CM2_r1i1p1f1	-1.109167484460063
33.0	79.0	ACCESS-ESM1-5_r1i1p1f1	0.16975129389617472
33.0	79.0	BCC-CSM2-MR_r1i1p1f1	-0.05305857082200972
33.0	79.0	CNRM-CM6-1_r1i1p1f2	0.00029634379283763476
33.0	79.0	CanESM5_r1i1p1f1	-2.6943851669612777
33.0	79.0	GFDL-CM4_r1i1p1f1	-0.01932028717975635
33.0	79.0	GFDL-ESM4_r1i1p1f1	0.6247088603549337
33.0	79.0	IPSL-CM6A-LR_r1i1p1f1	-0.029989255856176754
33.0	79.0	MIROC6_r1i1p1f1	-0.44971859893522537
33.0	79.0	MRI-ESM2-0_r1i1p1f1	-0.08696106980221086
33.0	79.0	NorESM2-LM_r1i1p1f1	-1.0160098818708179
33.0	81.0	ACCESS-CM2_r1i1p1f1	-0.9655974191223656
33.0	81.0	ACCESS-ESM1-5_r1i1p1f1	-0.4187806189921341
33.0	81.0	BCC-CSM2-MR_r1i1p1f1	-0.12203381526222615
33.0	81.0	CNRM-CM6-1_r1i1p1f2	0.1991512686026146
33.0	81.0	CanESM5_r1i1p1f1	-2.760056460475861
33.0	81.0	GFDL-CM4_r1i1p1f1	0.42067773915913587
33.0	81.0	GFDL-ESM4_r1i1p1f1	0.42771737569227875
33.0	81.0	IPSL-CM6A-LR_r1i1p1f1	0.0053152524635329875
33.0	81.0	MIROC6_r1i1p1f1	-0.41983398128727395
33.0	81.0	MRI-ESM2-0_r1i1p1f1	-0.15343426626883636
33.0	81.0	NorESM2-LM_r1i1p1f1	-0.7248708298252498
33.0	83.0	ACCESS-CM2_r1i1p1f1	-0.42062090141673336
33.0	83.0	ACCESS-ESM1-5_r1i1p1f1	0.2609248673155402
33.0	83.0	BCC-CSM2-MR_r1i1p1f1	-0.48200532969545173
33.0	83.0	CNRM-CM6-1_r1i1p1f2	0.35858901554846945
33.0	83.0	CanESM5_r1i1p1f1	-4.770678287950742
33.0	83.0	GFDL-CM4_r1i1p1f1	0.6198009495625434
33.0	83.0	GFDL-ESM4_r1i1p1f1	0.20219445751088908
33.0	83.0	IPSL-CM6A-LR_r1i1p1f1	0.1556482043750261
33.0	83.0	MIROC6_r1i1p1f1	-0.5851616506139384
33.0	83.0	MRI-ESM2-0_r1i1p1f1	0.01718556174157334
33.0	83.0	NorESM2-LM_r1i1p1f1	-0.6167581682924147
33.0	85.0	ACCESS-CM2_r1i1p1f1	-0.10569602571503066
33.0	85.0	ACCESS-ESM1-5_r1i1p1f1	-0.09382131957709222
33.0	85.0	BCC-CSM2-MR_r1i1p1f1	0.7849584345798648
33.0	85.0	CNRM-CM6-1_r1i1p1f2	0.1539657669664127
33.0	85.0	CanESM5_r1i1p1f1	-5.530821216493029
33.0	85.0	GFDL-CM4_r1i1p1f1	0.223734864327363
33.0	85.0	GFDL-ESM4_r1i1p1f1	0.020607538328428827
33.0	85.0	IPSL-CM6A-LR_r1i1p1f1	0.4747009557153423
33.0	85.0	MIROC6_r1i1p1f1	0.4965398033428529
33.0	85.0	MRI-ESM2-0_r1i1p1f1	0.09005708839716903
33.0	85.0	NorESM2-LM_r1i1p1f1	-0.5531384681071482
33.0	87.0	ACCESS-CM2_r1i1p1f1	-0.10743507925385529
33.0	87.0	ACCESS-ESM1-5_r1i1p1f1	0.17475263673074834
33.0	87.0	BCC-CSM2-MR_r1i1p1f1	1.0364512424335819
33.0	87.0	CNRM-CM6-1_r1i1p1f2	-0.3358966159804618
33.0	87.0	CanESM5_r1i1p1f1	-5.332653297393622
33.0	87.0	GFDL-CM4_r1i1p1f1	1.0501619251780436
33.0	87.0	GFDL-ESM4_r1i1p1f1	0.10772172906816277
33.0	87.0	IPSL-CM6A-LR_r1i1p1f1	0.1434949256579371
33.0	87.0	MIROC6_r1i1p1f1	0.959415909095188
33.0	87.0	MRI-ESM2-0_r1i1p1f1	0.025517773112776036
33.0	87.0	NorESM2-LM_r1i1p1f1	-0.4494673071236927
33.0	89.0	ACCESS-CM2_r1i1p1f1	-0.4513417859112669
33.0	89.0	ACCESS-ESM1-5_r1i1p1f1	1.104587535211843
33.0	89.0	BCC-CSM2-MR_r1i1p1f1	0.8612718233999417
33.0	89.0	CNRM-CM6-1_r1i1p1f2	-0.9200328070486038
33.0	89.0	CanESM5_r1i1p1f1	-5.441813034395528
33.0	89.0	GFDL-CM4_r1i1p1f1	0.6950640278181928
33.0	89.0	GFDL-ESM4_r1i1p1f1	-0.2910892467658053
33.0	89.0	IPSL-CM6A-LR_r1i1p1f1	0.10301271264573388
33.0	89.0	MIROC6_r1i1p1f1	0.6310115610654616
33.0	89.0	MRI-ESM2-0_r1i1p1f1	0.14724424703081296
33.0	89.0	NorESM2-LM_r1i1p1f1	-0.42314478823955237
33.0	91.0	ACCESS-CM2_r1i1p1f1	-2.1233938964848185
33.0	91.0	ACCESS-ESM1-5_r1i1p1f1	0.6900978791113574
33.0	91.0	BCC-CSM2-MR_r1i1p1f1	0.43427909104225265
33.0	91.0	CNRM-CM6-1_r1i1p1f2	-0.8443379399933736
33.0	91.0	CanESM5_r1i1p1f1	-4.366159003902312
33.0	91.0	GFDL-CM4_r1i1p1f1	-0.11712381031189081
33.0	91.0	GFDL-ESM4_r1i1p1f1	-0.1096918024461307
33.0	91.0	IPSL-CM6A-LR_r1i1p1f1	0.005179182444808327
33.0	91.0	MIROC6_r1i1p1f1	1.1908740977802792
33.0	91.0	MRI-ESM2-0_r1i1p1f1	0.002790966099446136
33.0	91.0	NorESM2-LM_r1i1p1f1	-0.6618343996857595
33.0	93.0	ACCESS-CM2_r1i1p1f1	-1.2517314659141494
33.0	93.0	ACCESS-ESM1-5_r1i1p1f1	0.19572031748484114
33.0	93.0	BCC-CSM2-MR_r1i1p1f1	-0.05889036395875201
33.0	93.0	CNRM-CM6-1_r1i1p1f2	-0.10185428442150445
33.0	93.0	CanESM5_r1i1p1f1	-0.871124978059351
33.0	93.0	GFDL-CM4_r1i1p1f1	-0.6437897953644813
33.0	93.0	GFDL-ESM4_r1i1p1f1	0.1908804536861794
33.0	93.0	IPSL-CM6A-LR_r1i1p1f1	-0.0006007809419944343
33.0	93.0	MIROC6_r1i1p1f1	1.3339261718012727
33.0	93.0	MRI-ESM2-0_r1i1p1f1	-0.3617938998350916
33.0	93.0	NorESM2-LM_r1i1p1f1	-0.9239242131461504
33.0	95.0	ACCESS-CM2_r1i1p1f1	-1.7034629655022757
33.0	95.0	ACCESS-ESM1-5_r1i1p1f1	-1.315627048721289
33.0	95.0	BCC-CSM2-MR_r1i1p1f1	-1.5484276675208246
33.0	95.0	CNRM-CM6-1_r1i1p1f2	0.04806621735237676
33.0	95.0	CanESM5_r1i1p1f1	-0.9385407143495794
33.0	95.0	GFDL-CM4_r1i1p1f1	-0.7350257709134782
33.0	95.0	GFDL-ESM4_r1i1p1f1	-0.8544330772173581
33.0	95.0	IPSL-CM6A-LR_r1i1p1f1	-0.0022673659848337787
33.0	95.0	MIROC6_r1i1p1f1	0.5790050127593466
33.0	95.0	MRI-ESM2-0_r1i1p1f1	-0.444590034201995
33.0	95.0	NorESM2-LM_r1i1p1f1	-1.793706330015085
33.0	97.0	ACCESS-CM2_r1i1p1f1	-1.291829308136788
33.0	97.0	ACCESS-ESM1-5_r1i1p1f1	-1.5580545116748297
33.0	97.0	BCC-CSM2-MR_r1i1p1f1	-0.9347332609117294
33.0	97.0	CNRM-CM6-1_r1i1p1f2	0.09258520817207908
33.0	97.0	CanESM5_r1i1p1f1	-0.7572638310793206
33.0	97.0	GFDL-CM4_r1i1p1f1	-0.10824718980344297
33.0	97.0	GFDL-ESM4_r1i1p1f1	-0.6943320323897683
33.0	97.0	IPSL-CM6A-LR_r1i1p1f1	-0.0035792057464658906
33.0	97.0	MIROC6_r1i1p1f1	0.06697433722366711
33.0	97.0	MRI-ESM2-0_r1i1p1f1	-0.2932504412749666
33.0	97.0	NorESM2-LM_r1i1p1f1	-2.7704196527645646
33.0	99.0	ACCESS-CM2_r1i1p1f1	-1.3557389687153452
33.0	99.0	ACCESS-ESM1-5_r1i1p1f1	-1.425610848685916
33.0	99.0	BCC-CSM2-MR_r1i1p1f1	-1.3835216200650888
33.0	99.0	CNRM-CM6-1_r1i1p1f2	-0.9423383175984285
33.0	99.0	CanESM5_r1i1p1f1	-0.7957097850878745
33.0	99.0	GFDL-CM4_r1i1p1f1	-0.12077546620882552
33.0	99.0	GFDL-ESM4_r1i1p1f1	-0.5201089223561154
33.0	99.0	IPSL-CM6A-LR_r1i1p1f1	0.11576041722185926
33.0	99.0	MIROC6_r1i1p1f1	0.32753412951897587
33.0	99.0	MRI-ESM2-0_r1i1p1f1	0.3364866202246595
33.0	99.0	NorESM2-LM_r1i1p1f1	-3.463165788252927
33.0	101.0	ACCESS-CM2_r1i1p1f1	-2.3712623487389752
33.0	101.0	ACCESS-ESM1-5_r1i1p1f1	0.5154207781596563
33.0	101.0	BCC-CSM2-MR_r1i1p1f1	-0.7268972263617259
33.0	101.0	CNRM-CM6-1_r1i1p1f2	-1.0014960930132293
33.0	101.0	CanESM5_r1i1p1f1	-1.658707330132661
33.0	101.0	GFDL-CM4_r1i1p1f1	0.2125647288549477
33.0	101.0	GFDL-ESM4_r1i1p1f1	-0.8312329727800519
33.0	101.0	IPSL-CM6A-LR_r1i1p1f1	-0.33485208633565583
33.0	101.0	MIROC6_r1i1p1f1	0.6778010730596726
33.0	101.0	MRI-ESM2-0_r1i1p1f1	-0.8177720206992706
33.0	101.0	NorESM2-LM_r1i1p1f1	-3.244356136680134
33.0	103.0	ACCESS-CM2_r1i1p1f1	-1.3820891054248083
33.0	103.0	ACCESS-ESM1-5_r1i1p1f1	-1.0770312856394837
33.0	103.0	BCC-CSM2-MR_r1i1p1f1	-0.511082149860595
33.0	103.0	CNRM-CM6-1_r1i1p1f2	-1.0053694645569908
33.0	103.0	CanESM5_r1i1p1f1	-1.4022270553843066
33.0	103.0	GFDL-CM4_r1i1p1f1	0.10141792274517696
33.0	103.0	GFDL-ESM4_r1i1p1f1	-0.6955768006042297
33.0	103.0	IPSL-CM6A-LR_r1i1p1f1	-0.47648203622381186
33.0	103.0	MIROC6_r1i1p1f1	-0.34940134312162485
33.0	103.0	MRI-ESM2-0_r1i1p1f1	-1.1145349698570375
33.0	103.0	NorESM2-LM_r1i1p1f1	-0.9825931072929486
33.0	105.0	ACCESS-CM2_r1i1p1f1	-1.6882455908661864
33.0	105.0	ACCESS-ESM1-5_r1i1p1f1	-0.8749095553228137
33.0	105.0	BCC-CSM2-MR_r1i1p1f1	-1.0861384979743354
33.0	105.0	CNRM-CM6-1_r1i1p1f2	-0.8647015068874616
33.0	105.0	CanESM5_r1i1p1f1	-0.6429379770386139
33.0	105.0	GFDL-CM4_r1i1p1f1	-0.5581719204167477
33.0	105.0	GFDL-ESM4_r1i1p1f1	0.05634780239561394
33.0	105.0	IPSL-CM6A-LR_r1i1p1f1	-1.110569010498737
33.0	105.0	MIROC6_r1i1p1f1	0.05612200269612015
33.0	105.0	MRI-ESM2-0_r1i1p1f1	-1.0644105385715463
33.0	105.0	NorESM2-LM_r1i1p1f1	-0.9045057076019638
33.0	107.0	ACCESS-CM2_r1i1p1f1	-2.3200564253096263
33.0	107.0	ACCESS-ESM1-5_r1i1p1f1	-0.9186571163580781
33.0	107.0	BCC-CSM2-MR_r1i1p1f1	0.00248968804689113
33.0	107.0	CNRM-CM6-1_r1i1p1f2	-0.3076110054738069
33.0	107.0	CanESM5_r1i1p1f1	-0.4227505103799352
33.0	107.0	GFDL-CM4_r1i1p1f1	-0.7765504283605164
33.0	107.0	GFDL-ESM4_r1i1p1f1	0.3956039590380268
33.0	107.0	IPSL-CM6A-LR_r1i1p1f1	-1.5445594741535302
33.0	107.0	MIROC6_r1i1p1f1	0.3418740348495104
33.0	107.0	MRI-ESM2-0_r1i1p1f1	0.4054969639407497
33.0	107.0	NorESM2-LM_r1i1p1f1	-0.7126804081338116
33.0	109.0	ACCESS-CM2_r1i1p1f1	-1.706720870491599
33.0	109.0	ACCESS-ESM1-5_r1i1p1f1	-0.9859687898168872
33.0	109.0	BCC-CSM2-MR_r1i1p1f1	-0.17037707792564044
33.0	109.0	CNRM-CM6-1_r1i1p1f2	-0.14808654219113962
33.0	109.0	CanESM5_r1i1p1f1	-0.652409753212565
33.0	109.0	GFDL-CM4_r1i1p1f1	-0.5785268840336028
33.0	109.0	GFDL-ESM4_r1i1p1f1	0.24818825550041754
33.0	109.0	IPSL-CM6A-LR_r1i1p1f1	-1.3501629135680286
33.0	109.0	MIROC6_r1i1p1f1	0.00223356938191963
33.0	109.0	MRI-ESM2-0_r1i1p1f1	0.8169869425687099
33.0	109.0	NorESM2-LM_r1i1p1f1	0.0
33.0	111.0	ACCESS-CM2_r1i1p1f1	-1.404939750734696
33.0	111.0	ACCESS-ESM1-5_r1i1p1f1	-0.44072914672983937
33.0	111.0	BCC-CSM2-MR_r1i1p1f1	-0.21187514445957278
33.0	111.0	CNRM-CM6-1_r1i1p1f2	0.11183198670836085
33.0	111.0	CanESM5_r1i1p1f1	-0.4446730384751371
33.0	111.0	GFDL-CM4_r1i1p1f1	-0.36673009754558133
33.0	111.0	GFDL-ESM4_r1i1p1f1	-0.06575257870384323
33.0	111.0	IPSL-CM6A-LR_r1i1p1f1	-1.2898221245813797
33.0	111.0	MIROC6_r1i1p1f1	0.00033542403418712185
33.0	111.0	MRI-ESM2-0_r1i1p1f1	0.49393944996882444
33.0	111.0	NorESM2-LM_r1i1p1f1	0.0
33.0	113.0	ACCESS-CM2_r1i1p1f1	-0.8349676698937931
33.0	113.0	ACCESS-ESM1-5_r1i1p1f1	-1.0181434333725911e-05
33.0	113.0	BCC-CSM2-MR_r1i1p1f1	-0.14470238545878486
33.0	113.0	CNRM-CM6-1_r1i1p1f2	0.12163640867434647
33.0	113.0	CanESM5_r1i1p1f1	-0.0146843350755823
33.0	113.0	GFDL-CM4_r1i1p1f1	-0.31599448194652296
33.0	113.0	GFDL-ESM4_r1i1p1f1	-0.09013332280264306
33.0	113.0	IPSL-CM6A-LR_r1i1p1f1	-0.22042552060022957
33.0	113.0	MIROC6_r1i1p1f1	0.0020752596097195963
33.0	113.0	MRI-ESM2-0_r1i1p1f1	0.27485434767540856
33.0	113.0	NorESM2-LM_r1i1p1f1	0.0
33.0	115.0	ACCESS-CM2_r1i1p1f1	-0.11910352410443031
33.0	115.0	ACCESS-ESM1-5_r1i1p1f1	0.0
33.0	115.0	BCC-CSM2-MR_r1i1p1f1	-0.21653448581703313
33.0	115.0	CNRM-CM6-1_r1i1p1f2	0.028776799609089188
33.0	115.0	CanESM5_r1i1p1f1	-0.15347633426925616
33.0	115.0	GFDL-CM4_r1i1p1f1	-0.25030419631759443
33.0	115.0	GFDL-ESM4_r1i1p1f1	-0.16191323563816404
33.0	115.0	IPSL-CM6A-LR_r1i1p1f1	-0.0010090900717383072
33.0	115.0	MIROC6_r1i1p1f1	0.0
33.0	115.0	MRI-ESM2-0_r1i1p1f1	0.06911706413886055
33.0	115.0	NorESM2-LM_r1i1p1f1	0.0
33.0	117.0	ACCESS-CM2_r1i1p1f1	-7.866079508642799e-06
33.0	117.0	ACCESS-ESM1-5_r1i1p1f1	0.0
33.0	117.0	BCC-CSM2-MR_r1i1p1f1	-0.13770490294980423
33.0	117.0	CNRM-CM6-1_r1i1p1f2	0.018185716995939127
33.0	117.0	CanESM5_r1i1p1f1	-0.04047994035651204
33.0	117.0	GFDL-CM4_r1i1p1f1	-0.4540564171551202
33.0	117.0	GFDL-ESM4_r1i1p1f1	-0.38148497712511603
33.0	117.0	IPSL-CM6A-LR_r1i1p1f1	-0.3939343270045689
33.0	117.0	MIROC6_r1i1p1f1	0.0
33.0	117.0	MRI-ESM2-0_r1i1p1f1	0.0
33.0	117.0	NorESM2-LM_r1i1p1f1	0.0
33.0	119.0	ACCESS-CM2_r1i1p1f1	-0.0005461698194536031
33.0	119.0	ACCESS-ESM1-5_r1i1p1f1	0.0
33.0	119.0	BCC-CSM2-MR_r1i1p1f1	-0.03943637736182162
33.0	119.0	CNRM-CM6-1_r1i1p1f2	0.05049910955111899
33.0	119.0	CanESM5_r1i1p1f1	0.03312705325051227
33.0	119.0	GFDL-CM4_r1i1p1f1	-0.09443195317755841
33.0	119.0	GFDL-ESM4_r1i1p1f1	0.2483834588601499
33.0	119.0	IPSL-CM6A-LR_r1i1p1f1	-0.5557734653483694
33.0	119.0	MIROC6_r1i1p1f1	0.0045007361764921915
33.0	119.0	MRI-ESM2-0_r1i1p1f1	0.0
33.0	119.0	NorESM2-LM_r1i1p1f1	0.0
35.0	-119.0	ACCESS-CM2_r1i1p1f1	0.0
35.0	-119.0	ACCESS-ESM1-5_r1i1p1f1	0.0
35.0	-119.0	BCC-CSM2-MR_r1i1p1f1	0.0
35.0	-119.0	CNRM-CM6-1_r1i1p1f2	-0.024826356190273558
35.0	-119.0	CanESM5_r1i1p1f1	-0.0954204679574456
35.0	-119.0	GFDL-CM4_r1i1p1f1	0.21891432429070184
35.0	-119.0	GFDL-ESM4_r1i1p1f1	5.998256751483366
35.0	-119.0	IPSL-CM6A-LR_r1i1p1f1	-0.004729319028257477
35.0	-119.0	MRI-ESM2-0_r1i1p1f1	0.0
35.0	-117.0	ACCESS-CM2_r1i1p1f1	0.0
35.0	-117.0	ACCESS-ESM1-5_r1i1p1f1	0.0
35.0	-117.0	BCC-CSM2-MR_r1i1p1f1	0.0
35.0	-117.0	CNRM-CM6-1_r1i1p1f2	-0.007329264349224925
35.0	-117.0	CanESM5_r1i1p1f1	-0.17296990445256635
35.0	-117.0	GFDL-CM4_r1i1p1f1	0.3660356331189807
35.0	-117.0	GFDL-ESM4_r1i1p1f1	1.8177548285236107
35.0	-117.0	IPSL-CM6A-LR_r1i1p1f1	-0.04276456567401429
35.0	-117.0	MRI-ESM2-0_r1i1p1f1	0.0
35.0	-115.0	ACCESS-CM2_r1i1p1f1	-2.1493793480121383e-12
35.0	-115.0	ACCESS-ESM1-5_r1i1p1f1	0.0
35.0	-115.0	BCC-CSM2-MR_r1i1p1f1	0.0
35.0	-115.0	CNRM-CM6-1_r1i1p1f2	-0.18818458301216817
35.0	-115.0	CanESM5_r1i1p1f1	-0.1418942376437665
35.0	-115.0	GFDL-CM4_r1i1p1f1	0.2766436091372438
35.0	-115.0	GFDL-ESM4_r1i1p1f1	1.1859164384923038
35.0	-115.0	IPSL-CM6A-LR_r1i1p1f1	-0.008853876726100966
35.0	-115.0	MIROC6_r1i1p1f1	0.0
35.0	-113.0	ACCESS-CM2_r1i1p1f1	-0.8285428023359482
35.0	-113.0	ACCESS-ESM1-5_r1i1p1f1	-0.00019649274212052843
35.0	-113.0	BCC-CSM2-MR_r1i1p1f1	-0.002251969503963285
35.0	-113.0	CNRM-CM6-1_r1i1p1f2	-0.1362068362974355
35.0	-113.0	CanESM5_r1i1p1f1	-0.20770095505929118
35.0	-113.0	GFDL-CM4_r1i1p1f1	-0.02551751520330442
35.0	-113.0	GFDL-ESM4_r1i1p1f1	-0.9870504899089846
35.0	-113.0	IPSL-CM6A-LR_r1i1p1f1	-0.7202446808673639
35.0	-113.0	MIROC6_r1i1p1f1	0.0
35.0	-113.0	MRI-ESM2-0_r1i1p1f1	-0.1116001235129099
35.0	-111.0	ACCESS-CM2_r1i1p1f1	-1.0896634216672816
35.0	-111.0	ACCESS-ESM1-5_r1i1p1f1	-0.4058418057776789
35.0	-111.0	BCC-CSM2-MR_r1i1p1f1	-0.00037356301536921966
35.0	-111.0	CNRM-CM6-1_r1i1p1f2	-0.8308070697020106
35.0	-111.0	CanESM5_r1i1p1f1	-0.8414833152474981
35.0	-111.0	GFDL-CM4_r1i1p1f1	0.5250711056572808
35.0	-111.0	GFDL-ESM4_r1i1p1f1	-1.3182770506764276
35.0	-111.0	IPSL-CM6A-LR_r1i1p1f1	-0.5597077111768584
35.0	-111.0	MIROC6_r1i1p1f1	-0.005484167446196976
35.0	-111.0	MRI-ESM2-0_r1i1p1f1	-0.4371925731851715
35.0	-109.0	ACCESS-CM2_r1i1p1f1	-1.3674712680578056
35.0	-109.0	ACCESS-ESM1-5_r1i1p1f1	-0.48349361706195376
35.0	-109.0	BCC-CSM2-MR_r1i1p1f1	0.11730802413997994
35.0	-109.0	CNRM-CM6-1_r1i1p1f2	-2.11879054963614
35.0	-109.0	CanESM5_r1i1p1f1	-1.1204518446358738
35.0	-109.0	GFDL-CM4_r1i1p1f1	0.8188105315479709
35.0	-109.0	GFDL-ESM4_r1i1p1f1	-1.8073181808598573
35.0	-109.0	IPSL-CM6A-LR_r1i1p1f1	-0.5628949978548956
35.0	-109.0	MIROC6_r1i1p1f1	-0.08267396975597491
35.0	-109.0	MRI-ESM2-0_r1i1p1f1	-0.5023016783508252
35.0	-109.0	NorESM2-LM_r1i1p1f1	0.0
35.0	-107.0	ACCESS-CM2_r1i1p1f1	-0.7044660972395121
35.0	-107.0	ACCESS-ESM1-5_r1i1p1f1	-0.30531748193882846
35.0	-107.0	BCC-CSM2-MR_r1i1p1f1	0.22678766777041537
35.0	-107.0	CNRM-CM6-1_r1i1p1f2	-1.4316163322841464
35.0	-107.0	CanESM5_r1i1p1f1	-0.9671594576353485
35.0	-107.0	GFDL-CM4_r1i1p1f1	1.8090904727590775
35.0	-107.0	GFDL-ESM4_r1i1p1f1	-1.2554171037608304
35.0	-107.0	IPSL-CM6A-LR_r1i1p1f1	-0.5118510908408598
35.0	-107.0	MIROC6_r1i1p1f1	-0.14340397827304335
35.0	-107.0	MRI-ESM2-0_r1i1p1f1	-0.13265942666386377
35.0	-107.0	NorESM2-LM_r1i1p1f1	0.0
35.0	-105.0	ACCESS-CM2_r1i1p1f1	-0.14453498733621417
35.0	-105.0	ACCESS-ESM1-5_r1i1p1f1	-0.44113770624418047
35.0	-105.0	BCC-CSM2-MR_r1i1p1f1	-0.2762993557113624
35.0	-105.0	CNRM-CM6-1_r1i1p1f2	-0.4052366905499077
35.0	-105.0	CanESM5_r1i1p1f1	-0.875182698906725
35.0	-105.0	GFDL-CM4_r1i1p1f1	0.8235870181067695
35.0	-105.0	GFDL-ESM4_r1i1p1f1	-2.033393638059074
35.0	-105.0	IPSL-CM6A-LR_r1i1p1f1	0.23101021602807376
35.0	-105.0	MIROC6_r1i1p1f1	-0.1111034697357654
35.0	-105.0	MRI-ESM2-0_r1i1p1f1	-0.1418903031931809
35.0	-105.0	NorESM2-LM_r1i1p1f1	0.0
35.0	-103.0	ACCESS-CM2_r1i1p1f1	0.16701492704844842
35.0	-103.0	ACCESS-ESM1-5_r1i1p1f1	0.0
35.0	-103.0	BCC-CSM2-MR_r1i1p1f1	-0.5371093208214162
35.0	-103.0	CNRM-CM6-1_r1i1p1f2	-0.384137471237938
35.0	-103.0	CanESM5_r1i1p1f1	-0.6904397409021352
35.0	-103.0	GFDL-CM4_r1i1p1f1	-0.010487094767739229
35.0	-103.0	GFDL-ESM4_r1i1p1f1	-2.2584325112748362
35.0	-103.0	IPSL-CM6A-LR_r1i1p1f1	-0.3003679126219927
35.0	-103.0	MIROC6_r1i1p1f1	-0.16249464300984884
35.0	-103.0	MRI-ESM2-0_r1i1p1f1	-0.11834947436682991
35.0	-103.0	NorESM2-LM_r1i1p1f1	0.0
35.0	-101.0	ACCESS-CM2_r1i1p1f1	0.02523851379798123
35.0	-101.0	ACCESS-ESM1-5_r1i1p1f1	-0.00011429333204458762
35.0	-101.0	BCC-CSM2-MR_r1i1p1f1	-0.41699240980375984
35.0	-101.0	CNRM-CM6-1_r1i1p1f2	-0.8538534162800012
35.0	-101.0	CanESM5_r1i1p1f1	-0.7049314746894022
35.0	-101.0	GFDL-CM4_r1i1p1f1	-0.0490222578350538
35.0	-101.0	GFDL-ESM4_r1i1p1f1	-0.9774343383812643
35.0	-101.0	IPSL-CM6A-LR_r1i1p1f1	-0.43309836332658397
35.0	-101.0	MIROC6_r1i1p1f1	0.0
35.0	-101.0	MRI-ESM2-0_r1i1p1f1	-0.1149476831614305
35.0	-101.0	NorESM2-LM_r1i1p1f1	0.0
35.0	-99.0	ACCESS-CM2_r1i1p1f1	0.007019087110559838
35.0	-99.0	ACCESS-ESM1-5_r1i1p1f1	0.0
35.0	-99.0	BCC-CSM2-MR_r1i1p1f1	-0.14270063371737332
35.0	-99.0	CNRM-CM6-1_r1i1p1f2	-1.1832909433283254
35.0	-99.0	CanESM5_r1i1p1f1	-0.41153884338749236
35.0	-99.0	GFDL-CM4_r1i1p1f1	0.011404701339167022
35.0	-99.0	GFDL-ESM4_r1i1p1f1	-0.6726851251748229
35.0	-99.0	IPSL-CM6A-LR_r1i1p1f1	-0.503376883320479
35.0	-99.0	MIROC6_r1i1p1f1	0.0
35.0	-99.0	MRI-ESM2-0_r1i1p1f1	0.0
35.0	-99.0	NorESM2-LM_r1i1p1f1	0.0
35.0	-97.0	ACCESS-CM2_r1i1p1f1	0.0
35.0	-97.0	ACCESS-ESM1-5_r1i1p1f1	0.0
35.0	-97.0	BCC-CSM2-MR_r1i1p1f1	-0.003941870334927291
35.0	-97.0	CNRM-CM6-1_r1i1p1f2	-0.1917062331453379
35.0	-97.0	CanESM5_r1i1p1f1	-0.05271574828866451
35.0	-97.0	GFDL-CM4_r1i1p1f1	0.020127461665176063
35.0	-97.0	GFDL-ESM4_r1i1p1f1	-0.31891111109010595
35.0	-97.0	IPSL-CM6A-LR_r1i1p1f1	-0.3772460925275455
35.0	-97.0	MIROC6_r1i1p1f1	0.0
35.0	-97.0	MRI-ESM2-0_r1i1p1f1	0.0
35.0	-97.0	NorESM2-LM_r1i1p1f1	0.0
35.0	-95.0	ACCESS-CM2_r1i1p1f1	0.005884275354693862
35.0	-95.0	ACCESS-ESM1-5_r1i1p1f1	0.0
35.0	-95.0	BCC-CSM2-MR_r1i1p1f1	-0.008453084553049656
35.0	-95.0	CNRM-CM6-1_r1i1p1f2	-0.07524907507529977
35.0	-95.0	CanESM5_r1i1p1f1	-0.010390376238173476
35.0	-95.0	GFDL-CM4_r1i1p1f1	0.017097189802159355
35.0	-95.0	GFDL-ESM4_r1i1p1f1	-0.35254010968333743
35.0	-95.0	IPSL-CM6A-LR_r1i1p1f1	-0.4674968789223268
35.0	-95.0	MIROC6_r1i1p1f1	0.0
35.0	-95.0	MRI-ESM2-0_r1i1p1f1	0.0
35.0	-95.0	NorESM2-LM_r1i1p1f1	0.0
35.0	-93.0	ACCESS-CM2_r1i1p1f1	0.0001606300376612705
35.0	-93.0	ACCESS-ESM1-5_r1i1p1f1	0.0
35.0	-93.0	BCC-CSM2-MR_r1i1p1f1	-0.044994163983438806
35.0	-93.0	CNRM-CM6-1_r1i1p1f2	-0.00028524521235975174
35.0	-93.0	CanESM5_r1i1p1f1	-0.07761286762371063
35.0	-93.0	GFDL-CM4_r1i1p1f1	-0.008605034698525912
35.0	-93.0	GFDL-ESM4_r1i1p1f1	-0.6693260132922755
35.0	-93.0	IPSL-CM6A-LR_r1i1p1f1	-0.7528201434553243
35.0	-93.0	MIROC6_r1i1p1f1	0.0
35.0	-93.0	MRI-ESM2-0_r1i1p1f1	0.0
35.0	-93.0	NorESM2-LM_r1i1p1f1	0.0
35.0	-91.0	ACCESS-CM2_r1i1p1f1	0.023167556944510895
35.0	-91.0	ACCESS-ESM1-5_r1i1p1f1	0.0
35.0	-91.0	BCC-CSM2-MR_r1i1p1f1	-0.07065758708286794
35.0	-91.0	CNRM-CM6-1_r1i1p1f2	0.0017587369471028706
35.0	-91.0	CanESM5_r1i1p1f1	-0.16903321436503838
35.0	-91.0	GFDL-CM4_r1i1p1f1	0.005634009555419487
35.0	-91.0	GFDL-ESM4_r1i1p1f1	-0.9492152295777593
35.0	-91.0	IPSL-CM6A-LR_r1i1p1f1	-1.1182961154760198
35.0	-91.0	MIROC6_r1i1p1f1	0.0
35.0	-91.0	MRI-ESM2-0_r1i1p1f1	0.0
35.0	-91.0	NorESM2-LM_r1i1p1f1	0.0
35.0	-89.0	ACCESS-CM2_r1i1p1f1	0.012512285334918034
35.0	-89.0	ACCESS-ESM1-5_r1i1p1f1	0.0
35.0	-89.0	BCC-CSM2-MR_r1i1p1f1	-0.29229839229900606
35.0	-89.0	CNRM-CM6-1_r1i1p1f2	-0.007921638951035212
35.0	-89.0	CanESM5_r1i1p1f1	-0.20208796588315803
35.0	-89.0	GFDL-CM4_r1i1p1f1	0.009567176432651531
35.0	-89.0	GFDL-ESM4_r1i1p1f1	-0.3557156441042594
35.0	-89.0	IPSL-CM6A-LR_r1i1p1f1	-0.8580716300393568
35.0	-89.0	MIROC6_r1i1p1f1	0.0
35.0	-89.0	MRI-ESM2-0_r1i1p1f1	0.0
35.0	-89.0	NorESM2-LM_r1i1p1f1	0.0
35.0	-87.0	ACCESS-CM2_r1i1p1f1	-0.06568434308178829
35.0	-87.0	ACCESS-ESM1-5_r1i1p1f1	-0.007572504347868736
35.0	-87.0	BCC-CSM2-MR_r1i1p1f1	-0.36268702902984984
35.0	-87.0	CNRM-CM6-1_r1i1p1f2	-0.01171634538992207
35.0	-87.0	CanESM5_r1i1p1f1	-0.08441248628850014
35.0	-87.0	GFDL-CM4_r1i1p1f1	0.12976396843157267
35.0	-87.0	GFDL-ESM4_r1i1p1f1	-0.09881998488470409
35.0	-87.0	IPSL-CM6A-LR_r1i1p1f1	-0.5508014927136056
35.0	-87.0	MIROC6_r1i1p1f1	0.0
35.0	-87.0	MRI-ESM2-0_r1i1p1f1	0.0
35.0	-87.0	NorESM2-LM_r1i1p1f1	0.0
35.0	-85.0	ACCESS-CM2_r1i1p1f1	-0.11539595798721743
35.0	-85.0	ACCESS-ESM1-5_r1i1p1f1	-0.0602316104186644
35.0	-85.0	BCC-CSM2-MR_r1i1p1f1	-0.23939936831654035
35.0	-85.0	CNRM-CM6-1_r1i1p1f2	0.06950870411884588
35.0	-85.0	CanESM5_r1i1p1f1	-0.0999686467880544
35.0	-85.0	GFDL-CM4_r1i1p1f1	0.03202013793123728
35.0	-85.0	GFDL-ESM4_r1i1p1f1	-0.2912831188301362
35.0	-85.0	IPSL-CM6A-LR_r1i1p1f1	-0.22741837171502263
35.0	-85.0	MIROC6_r1i1p1f1	0.0
35.0	-85.0	MRI-ESM2-0_r1i1p1f1	-0.031157164765270678
35.0	-85.0	NorESM2-LM_r1i1p1f1	0.0
35.0	-83.0	ACCESS-CM2_r1i1p1f1	-0.014865018009014566
35.0	-83.0	ACCESS-ESM1-5_r1i1p1f1	-0.01257983387241244
35.0	-83.0	BCC-CSM2-MR_r1i1p1f1	-0.05334744454252689
35.0	-83.0	CNRM-CM6-1_r1i1p1f2	0.06491715659211533
35.0	-83.0	CanESM5_r1i1p1f1	-0.15563172416058255
35.0	-83.0	GFDL-CM4_r1i1p1f1	-0.11623882115012593
35.0	-83.0	GFDL-ESM4_r1i1p1f1	-0.3901011490193126
35.0	-83.0	IPSL-CM6A-LR_r1i1p1f1	-0.5423653900265971
35.0	-83.0	MIROC6_r1i1p1f1	0.0
35.0	-83.0	MRI-ESM2-0_r1i1p1f1	-0.12345627544463283
35.0	-83.0	NorESM2-LM_r1i1p1f1	0.0
35.0	-81.0	ACCESS-CM2_r1i1p1f1	-0.000538842395721631
35.0	-81.0	ACCESS-ESM1-5_r1i1p1f1	-2.9867080687135776e-05
35.0	-81.0	BCC-CSM2-MR_r1i1p1f1	-0.005727565667369337
35.0	-81.0	CNRM-CM6-1_r1i1p1f2	0.11510059964262201
35.0	-81.0	CanESM5_r1i1p1f1	-0.12699608390504075
35.0	-81.0	GFDL-CM4_r1i1p1f1	-0.293293748535055
35.0	-81.0	GFDL-ESM4_r1i1p1f1	-0.1423342885706003
35.0	-81.0	IPSL-CM6A-LR_r1i1p1f1	-0.6830420958266149
35.0	-81.0	MIROC6_r1i1p1f1	0.0
35.0	-81.0	MRI-ESM2-0_r1i1p1f1	0.0
35.0	-81.0	NorESM2-LM_r1i1p1f1	0.0
35.0	-79.0	ACCESS-CM2_r1i1p1f1	0.00015688681415112633
35.0	-79.0	ACCESS-ESM1-5_r1i1p1f1	-2.0417780213043236e-11
35.0	-79.0	BCC-CSM2-MR_r1i1p1f1	-0.0010265232497451348
35.0	-79.0	CNRM-CM6-1_r1i1p1f2	0.07362423306699702
35.0	-79.0	CanESM5_r1i1p1f1	-0.14066976553870236
35.0	-79.0	GFDL-CM4_r1i1p1f1	-0.019757985382669263
35.0	-79.0	GFDL-ESM4_r1i1p1f1	-0.5135300510278981
35.0	-79.0	IPSL-CM6A-LR_r1i1p1f1	-0.054288453182906427
35.0	-79.0	MIROC6_r1i1p1f1	0.0
35.0	-79.0	MRI-ESM2-0_r1i1p1f1	0.0
35.0	-79.0	NorESM2-LM_r1i1p1f1	0.0
35.0	1.0	ACCESS-CM2_r1i1p1f1	0.0
35.0	1.0	ACCESS-ESM1-5_r1i1p1f1	0.0
35.0	1.0	BCC-CSM2-MR_r1i1p1f1	0.0
35.0	1.0	CNRM-CM6-1_r1i1p1f2	0.0
35.0	1.0	CanESM5_r1i1p1f1	0.0
35.0	1.0	GFDL-CM4_r1i1p1f1	-0.14665162842694077
35.0	1.0	GFDL-ESM4_r1i1p1f1	-33.875262414165725
35.0	1.0	IPSL-CM6A-LR_r1i1p1f1	0.09975512625252021
35.0	1.0	MRI-ESM2-0_r1i1p1f1	0.0
35.0	3.0	ACCESS-CM2_r1i1p1f1	0.0
35.0	3.0	ACCESS-ESM1-5_r1i1p1f1	0.0
35.0	3.0	BCC-CSM2-MR_r1i1p1f1	0.0
35.0	3.0	CNRM-CM6-1_r1i1p1f2	-0.003272415192511622
35.0	3.0	CanESM5_r1i1p1f1	0.0
35.0	3.0	GFDL-CM4_r1i1p1f1	0.9746482367095683
35.0	3.0	GFDL-ESM4_r1i1p1f1	1.6083907968718438
35.0	3.0	IPSL-CM6A-LR_r1i1p1f1	0.17934879187670308
35.0	3.0	MIROC6_r1i1p1f1	0.0
35.0	3.0	MRI-ESM2-0_r1i1p1f1	0.0
35.0	5.0	ACCESS-CM2_r1i1p1f1	0.0
35.0	5.0	ACCESS-ESM1-5_r1i1p1f1	0.0
35.0	5.0	BCC-CSM2-MR_r1i1p1f1	0.0
35.0	5.0	CNRM-CM6-1_r1i1p1f2	0.0
35.0	5.0	CanESM5_r1i1p1f1	0.0
35.0	5.0	GFDL-CM4_r1i1p1f1	7.648803997166393
35.0	5.0	GFDL-ESM4_r1i1p1f1	2.6048740656933296
35.0	5.0	IPSL-CM6A-LR_r1i1p1f1	0.001261179819501404
35.0	5.0	MIROC6_r1i1p1f1	0.0
35.0	5.0	MRI-ESM2-0_r1i1p1f1	0.0
35.0	7.0	ACCESS-CM2_r1i1p1f1	0.0
35.0	7.0	ACCESS-ESM1-5_r1i1p1f1	0.0
35.0	7.0	BCC-CSM2-MR_r1i1p1f1	0.0
35.0	7.0	CNRM-CM6-1_r1i1p1f2	0.0
35.0	7.0	CanESM5_r1i1p1f1	0.0
35.0	7.0	GFDL-CM4_r1i1p1f1	2.0974849959930957
35.0	7.0	GFDL-ESM4_r1i1p1f1	2.784127129305089
35.0	7.0	IPSL-CM6A-LR_r1i1p1f1	1.2606154444239825
35.0	7.0	MRI-ESM2-0_r1i1p1f1	0.0
35.0	9.0	ACCESS-CM2_r1i1p1f1	0.0
35.0	9.0	ACCESS-ESM1-5_r1i1p1f1	0.0
35.0	9.0	BCC-CSM2-MR_r1i1p1f1	0.0
35.0	9.0	CNRM-CM6-1_r1i1p1f2	0.0
35.0	9.0	CanESM5_r1i1p1f1	0.0
35.0	9.0	GFDL-CM4_r1i1p1f1	0.6309668838042873
35.0	9.0	GFDL-ESM4_r1i1p1f1	-1.0213929869665832
35.0	9.0	IPSL-CM6A-LR_r1i1p1f1	1.1779517071362944
35.0	9.0	MRI-ESM2-0_r1i1p1f1	0.0
35.0	37.0	ACCESS-CM2_r1i1p1f1	0.0
35.0	37.0	ACCESS-ESM1-5_r1i1p1f1	0.0
35.0	37.0	BCC-CSM2-MR_r1i1p1f1	0.0
35.0	37.0	CNRM-CM6-1_r1i1p1f2	0.0
35.0	37.0	CanESM5_r1i1p1f1	-1.7509438360665903
35.0	37.0	GFDL-CM4_r1i1p1f1	-0.5718773118786067
35.0	37.0	GFDL-ESM4_r1i1p1f1	-0.8562700830201327
35.0	37.0	IPSL-CM6A-LR_r1i1p1f1	-0.003275053551549085
35.0	37.0	MRI-ESM2-0_r1i1p1f1	0.0
35.0	45.0	ACCESS-CM2_r1i1p1f1	-0.0038807789921322753
35.0	45.0	ACCESS-ESM1-5_r1i1p1f1	0.0
35.0	45.0	BCC-CSM2-MR_r1i1p1f1	0.0
35.0	45.0	CNRM-CM6-1_r1i1p1f2	0.0
35.0	45.0	CanESM5_r1i1p1f1	-3.6544499986395937
35.0	45.0	GFDL-CM4_r1i1p1f1	-1.6115019261584893
35.0	45.0	GFDL-ESM4_r1i1p1f1	0.06304896825735141
35.0	45.0	IPSL-CM6A-LR_r1i1p1f1	-1.060810817097682
35.0	45.0	MIROC6_r1i1p1f1	0.0
35.0	45.0	MRI-ESM2-0_r1i1p1f1	0.0
35.0	47.0	ACCESS-CM2_r1i1p1f1	-0.6434354205663143
35.0	47.0	ACCESS-ESM1-5_r1i1p1f1	-0.843707903494972
35.0	47.0	BCC-CSM2-MR_r1i1p1f1	-0.06991281523003265
35.0	47.0	CNRM-CM6-1_r1i1p1f2	-3.315462241750355
35.0	47.0	CanESM5_r1i1p1f1	-2.409671307769159
35.0	47.0	GFDL-CM4_r1i1p1f1	-0.6709793500660066
35.0	47.0	GFDL-ESM4_r1i1p1f1	0.2512776380215387
35.0	47.0	IPSL-CM6A-LR_r1i1p1f1	-0.7577886759899841
35.0	47.0	MIROC6_r1i1p1f1	0.0
35.0	47.0	MRI-ESM2-0_r1i1p1f1	-1.2996231563909693
35.0	47.0	NorESM2-LM_r1i1p1f1	0.0
35.0	49.0	ACCESS-CM2_r1i1p1f1	-0.3500633044063517
35.0	49.0	ACCESS-ESM1-5_r1i1p1f1	-1.2222224693351844
35.0	49.0	BCC-CSM2-MR_r1i1p1f1	-0.0026117853475647506
35.0	49.0	CNRM-CM6-1_r1i1p1f2	-3.1082653322976097
35.0	49.0	CanESM5_r1i1p1f1	-1.7960903402340544
35.0	49.0	GFDL-CM4_r1i1p1f1	0.1003373429494997
35.0	49.0	GFDL-ESM4_r1i1p1f1	-0.18031962952295758
35.0	49.0	IPSL-CM6A-LR_r1i1p1f1	-0.9001549558947983
35.0	49.0	MIROC6_r1i1p1f1	0.0
35.0	49.0	MRI-ESM2-0_r1i1p1f1	-1.207287238457388
35.0	49.0	NorESM2-LM_r1i1p1f1	0.0
35.0	51.0	ACCESS-CM2_r1i1p1f1	-0.0810496325798868
35.0	51.0	ACCESS-ESM1-5_r1i1p1f1	-1.3390434858572968
35.0	51.0	BCC-CSM2-MR_r1i1p1f1	-0.08304735292524258
35.0	51.0	CNRM-CM6-1_r1i1p1f2	-1.4347160340377827
35.0	51.0	CanESM5_r1i1p1f1	0.24851541678742453
35.0	51.0	GFDL-CM4_r1i1p1f1	0.13236264306186
35.0	51.0	GFDL-ESM4_r1i1p1f1	-0.36799558267541954
35.0	51.0	IPSL-CM6A-LR_r1i1p1f1	-1.2898622507123751
35.0	51.0	MIROC6_r1i1p1f1	0.0
35.0	51.0	MRI-ESM2-0_r1i1p1f1	0.03221813561835646
35.0	51.0	NorESM2-LM_r1i1p1f1	0.0
35.0	53.0	ACCESS-CM2_r1i1p1f1	-0.07315770661939443
35.0	53.0	ACCESS-ESM1-5_r1i1p1f1	-1.0678645691436344
35.0	53.0	BCC-CSM2-MR_r1i1p1f1	-0.14125706726376439
35.0	53.0	CNRM-CM6-1_r1i1p1f2	-1.4451378073104706
35.0	53.0	CanESM5_r1i1p1f1	0.08967466227895708
35.0	53.0	GFDL-CM4_r1i1p1f1	0.0636188249087965
35.0	53.0	GFDL-ESM4_r1i1p1f1	0.18796205819790077
35.0	53.0	IPSL-CM6A-LR_r1i1p1f1	-1.3483601476477434
35.0	53.0	MIROC6_r1i1p1f1	0.0
35.0	53.0	MRI-ESM2-0_r1i1p1f1	-0.48309308065029366
35.0	53.0	NorESM2-LM_r1i1p1f1	0.0
35.0	55.0	ACCESS-CM2_r1i1p1f1	0.0
35.0	55.0	ACCESS-ESM1-5_r1i1p1f1	-0.4953321262033776
35.0	55.0	BCC-CSM2-MR_r1i1p1f1	0.1055166430218198
35.0	55.0	CNRM-CM6-1_r1i1p1f2	-0.16270562502256336
35.0	55.0	CanESM5_r1i1p1f1	-0.42975548152595827
35.0	55.0	GFDL-CM4_r1i1p1f1	-0.32643141017199084
35.0	55.0	GFDL-ESM4_r1i1p1f1	1.2503329619041692
35.0	55.0	IPSL-CM6A-LR_r1i1p1f1	-0.05038287458543111
35.0	55.0	MIROC6_r1i1p1f1	0.0
35.0	55.0	MRI-ESM2-0_r1i1p1f1	-0.3128676964396879
35.0	55.0	NorESM2-LM_r1i1p1f1	0.0
35.0	57.0	ACCESS-CM2_r1i1p1f1	0.008601390190689069
35.0	57.0	ACCESS-ESM1-5_r1i1p1f1	-0.26354364892453497
35.0	57.0	BCC-CSM2-MR_r1i1p1f1	0.01979377099818916
35.0	57.0	CNRM-CM6-1_r1i1p1f2	-0.34813328843190905
35.0	57.0	CanESM5_r1i1p1f1	-1.3064882053019276
35.0	57.0	GFDL-CM4_r1i1p1f1	1.2569309624330764
35.0	57.0	GFDL-ESM4_r1i1p1f1	10.029867671205277
35.0	57.0	IPSL-CM6A-LR_r1i1p1f1	-0.13759690873936747
35.0	57.0	MIROC6_r1i1p1f1	0.0
35.0	57.0	MRI-ESM2-0_r1i1p1f1	-0.01208135299196454
35.0	59.0	ACCESS-CM2_r1i1p1f1	-0.09718295493992145
35.0	59.0	ACCESS-ESM1-5_r1i1p1f1	-0.43542610033245926
35.0	59.0	BCC-CSM2-MR_r1i1p1f1	0.01861852731571336
35.0	59.0	CNRM-CM6-1_r1i1p1f2	-0.588496554827791
35.0	59.0	CanESM5_r1i1p1f1	-0.6267977559116673
35.0	59.0	GFDL-CM4_r1i1p1f1	0.6456108450626977
35.0	59.0	GFDL-ESM4_r1i1p1f1	-0.12168514066107909
35.0	59.0	IPSL-CM6A-LR_r1i1p1f1	-0.30377165615587326
35.0	59.0	MIROC6_r1i1p1f1	0.0
35.0	59.0	MRI-ESM2-0_r1i1p1f1	0.3314380505329553
35.0	61.0	ACCESS-CM2_r1i1p1f1	-0.05378181565213627
35.0	61.0	ACCESS-ESM1-5_r1i1p1f1	-0.6028198316675365
35.0	61.0	BCC-CSM2-MR_r1i1p1f1	0.10365202722724406
35.0	61.0	CNRM-CM6-1_r1i1p1f2	-0.6339865902116293
35.0	61.0	CanESM5_r1i1p1f1	-0.4165938979625412
35.0	61.0	GFDL-CM4_r1i1p1f1	0.04639310403120793
35.0	61.0	GFDL-ESM4_r1i1p1f1	-0.2701208971592408
35.0	61.0	IPSL-CM6A-LR_r1i1p1f1	-1.6679705373542686
35.0	61.0	MIROC6_r1i1p1f1	0.0
35.0	61.0	MRI-ESM2-0_r1i1p1f1	0.1582891547437568
35.0	61.0	NorESM2-LM_r1i1p1f1	0.0
35.0	63.0	ACCESS-CM2_r1i1p1f1	-0.6451013242133476
35.0	63.0	ACCESS-ESM1-5_r1i1p1f1	-1.2044782117512827
35.0	63.0	BCC-CSM2-MR_r1i1p1f1	-0.7909271548884244
35.0	63.0	CNRM-CM6-1_r1i1p1f2	-0.7865302014668882
35.0	63.0	CanESM5_r1i1p1f1	-0.19099277424379316
35.0	63.0	GFDL-CM4_r1i1p1f1	-1.5890270275162692
35.0	63.0	GFDL-ESM4_r1i1p1f1	-0.26900729090349923
35.0	63.0	IPSL-CM6A-LR_r1i1p1f1	-1.1321475637699117
35.0	63.0	MIROC6_r1i1p1f1	0.0
35.0	63.0	MRI-ESM2-0_r1i1p1f1	0.23744983051517202
35.0	63.0	NorESM2-LM_r1i1p1f1	0.0
35.0	65.0	ACCESS-CM2_r1i1p1f1	-0.4699305252370835
35.0	65.0	ACCESS-ESM1-5_r1i1p1f1	-2.0160122802779377
35.0	65.0	BCC-CSM2-MR_r1i1p1f1	-0.48942564150653645
35.0	65.0	CNRM-CM6-1_r1i1p1f2	-0.6906541528956409
35.0	65.0	CanESM5_r1i1p1f1	-0.1433447912383144
35.0	65.0	GFDL-CM4_r1i1p1f1	-0.4831411201238475
35.0	65.0	GFDL-ESM4_r1i1p1f1	-0.020210452137200526
35.0	65.0	IPSL-CM6A-LR_r1i1p1f1	-0.08203884169478791
35.0	65.0	MIROC6_r1i1p1f1	-0.05700240003719239
35.0	65.0	MRI-ESM2-0_r1i1p1f1	-1.0880085976056406
35.0	65.0	NorESM2-LM_r1i1p1f1	0.0
35.0	67.0	ACCESS-CM2_r1i1p1f1	-0.19857162038010312
35.0	67.0	ACCESS-ESM1-5_r1i1p1f1	-0.12051822653176515
35.0	67.0	BCC-CSM2-MR_r1i1p1f1	-0.7181315684357763
35.0	67.0	CNRM-CM6-1_r1i1p1f2	-0.7438264517444192
35.0	67.0	CanESM5_r1i1p1f1	-0.15719522391659038
35.0	67.0	GFDL-CM4_r1i1p1f1	-0.4020975082664175
35.0	67.0	GFDL-ESM4_r1i1p1f1	-0.4447398538454999
35.0	67.0	IPSL-CM6A-LR_r1i1p1f1	0.05386332933154321
35.0	67.0	MIROC6_r1i1p1f1	-0.01894948041531837
35.0	67.0	MRI-ESM2-0_r1i1p1f1	-0.8652180810016914
35.0	67.0	NorESM2-LM_r1i1p1f1	0.0
35.0	69.0	ACCESS-CM2_r1i1p1f1	-0.2215650175038234
35.0	69.0	ACCESS-ESM1-5_r1i1p1f1	-0.382995129345875
35.0	69.0	BCC-CSM2-MR_r1i1p1f1	-0.8015269531807852
35.0	69.0	CNRM-CM6-1_r1i1p1f2	-0.7741630155441412
35.0	69.0	CanESM5_r1i1p1f1	-0.19510334806910604
35.0	69.0	GFDL-CM4_r1i1p1f1	-0.3327439211891612
35.0	69.0	GFDL-ESM4_r1i1p1f1	-0.5387301068763508
35.0	69.0	IPSL-CM6A-LR_r1i1p1f1	-0.6613574044874254
35.0	69.0	MIROC6_r1i1p1f1	-0.5501718982011705
35.0	69.0	MRI-ESM2-0_r1i1p1f1	-0.4919568837288129
35.0	69.0	NorESM2-LM_r1i1p1f1	-0.04523430529825711
35.0	71.0	ACCESS-CM2_r1i1p1f1	-0.27906155969938895
35.0	71.0	ACCESS-ESM1-5_r1i1p1f1	-2.266483688785641
35.0	71.0	BCC-CSM2-MR_r1i1p1f1	-0.8568457293004492
35.0	71.0	CNRM-CM6-1_r1i1p1f2	-0.04891518975226503
35.0	71.0	CanESM5_r1i1p1f1	-0.39433248785759545
35.0	71.0	GFDL-CM4_r1i1p1f1	0.05386201728202728
35.0	71.0	GFDL-ESM4_r1i1p1f1	-0.6434622782179638
35.0	71.0	IPSL-CM6A-LR_r1i1p1f1	-0.7681614325216721
35.0	71.0	MIROC6_r1i1p1f1	-1.0388686192942012
35.0	71.0	MRI-ESM2-0_r1i1p1f1	0.021812326414760705
35.0	71.0	NorESM2-LM_r1i1p1f1	-3.451198491249012
35.0	73.0	ACCESS-CM2_r1i1p1f1	-0.5458958025305347
35.0	73.0	ACCESS-ESM1-5_r1i1p1f1	-0.9463426543990372
35.0	73.0	BCC-CSM2-MR_r1i1p1f1	-0.3563031819578629
35.0	73.0	CNRM-CM6-1_r1i1p1f2	0.03799263833429906
35.0	73.0	CanESM5_r1i1p1f1	-0.4220532875580821
35.0	73.0	GFDL-CM4_r1i1p1f1	0.011907312687548334
35.0	73.0	GFDL-ESM4_r1i1p1f1	-0.5120309881627304
35.0	73.0	IPSL-CM6A-LR_r1i1p1f1	-0.2630818541706004
35.0	73.0	MIROC6_r1i1p1f1	-0.8470623821494174
35.0	73.0	MRI-ESM2-0_r1i1p1f1	-0.032374942090479954
35.0	73.0	NorESM2-LM_r1i1p1f1	-2.442428388492352
35.0	75.0	ACCESS-CM2_r1i1p1f1	-0.6106547359430017
35.0	75.0	ACCESS-ESM1-5_r1i1p1f1	-0.2607706898404461
35.0	75.0	BCC-CSM2-MR_r1i1p1f1	-0.15876563502603952
35.0	75.0	CNRM-CM6-1_r1i1p1f2	0.001450398056449806
35.0	75.0	CanESM5_r1i1p1f1	-0.14334069251486617
35.0	75.0	GFDL-CM4_r1i1p1f1	-0.09150115447617871
35.0	75.0	GFDL-ESM4_r1i1p1f1	-0.3525207759115062
35.0	75.0	IPSL-CM6A-LR_r1i1p1f1	0.02917432791870946
35.0	75.0	MIROC6_r1i1p1f1	-0.8434610392178837
35.0	75.0	MRI-ESM2-0_r1i1p1f1	-0.14781199803946746
35.0	75.0	NorESM2-LM_r1i1p1f1	-0.5849681449132973
35.0	77.0	ACCESS-CM2_r1i1p1f1	-1.0145770342240503
35.0	77.0	ACCESS-ESM1-5_r1i1p1f1	-0.062277488674197676
35.0	77.0	BCC-CSM2-MR_r1i1p1f1	-0.0838048480003867
[truncated: 17,561 more rows]
