# Supplementary material for: Evidence of human influence on Northern Hemisphere snow loss
Source: Nature. 2024 Jan 10;625(7994):293–300. doi: 10.1038/s41586-023-06794-y (PMC10781623; doi:10.1038/s41586-023-06794-y)
Supplement: Supplementary file 9 — Source Data Extended Data Fig. 3 [file 41586_2023_6794_MOESM9_ESM.csv]

product	MRBID	r2	rmse
ERA5-Land	2101.0	0.9146340659823913	7.692212609508548
ERA5-Land	2102.0	0.7460102242123818	12.332211723963441
ERA5-Land	2103.0	0.5938582014784807	16.17587236219075
ERA5-Land	2104.0	0.8117806258469371	10.600561689097129
ERA5-Land	2105.0	0.968024237975845	7.577305783818035
ERA5-Land	2106.0	0.9462579644288468	9.096228474345763
ERA5-Land	2107.0	0.9691023977850436	5.668347993611696
ERA5-Land	2108.0	0.9543460971651533	8.185882121159102
ERA5-Land	2109.0	0.9486818876535359	5.443825007064854
ERA5-Land	2110.0	-6.483335415083074	92.84786985674756
ERA5-Land	2111.0	0.5550225248851023	25.22555576671899
ERA5-Land	2112.0	-0.5218836548531169	40.269977362727204
ERA5-Land	2113.0	0.97058066396293	7.251185858861386
ERA5-Land	2114.0	0.8590682772703448	14.382940646119934
ERA5-Land	2115.0	0.985282889990216	6.751926635330325
ERA5-Land	2116.0	-0.38088117749398287	38.779690343527506
ERA5-Land	2117.0	0.942014665765923	10.161656859054675
ERA5-Land	2302.0	0.6742846803371285	29.648042655327693
ERA5-Land	2306.0	0.16820938467273405	53.164706284695924
ERA5-Land	2309.0	-0.13448487644548535	37.33939492304761
ERA5-Land	2310.0	0.7134038599730811	59.32645810152372
ERA5-Land	2319.0	0.7489751396723998	17.313446517232013
ERA5-Land	2320.0	0.9489092011222816	5.042958800622988
ERA5-Land	2401.0	0.9434901416895919	15.263498573934138
ERA5-Land	2402.0	0.775428868282976	26.94226857901936
ERA5-Land	2404.0	0.9517517757402066	13.084238419447093
ERA5-Land	2413.0	0.5134873893747053	31.67498586330314
ERA5-Land	2415.0	0.9113297215137672	7.286243381221635
ERA5-Land	2417.0	0.8255829958537082	29.748001815502512
ERA5-Land	2418.0	0.7176781371221692	29.701981509361612
ERA5-Land	2421.0	0.820197338344624	15.720446819133457
ERA5-Land	2423.0	0.975364638459655	12.74593019518138
ERA5-Land	2427.0	0.9382255613167145	10.65437503223195
ERA5-Land	2429.0	0.7838153530952398	12.750350682983594
ERA5-Land	2430.0	0.7364793494903512	21.060969258896982
ERA5-Land	2432.0	0.8740716662241986	9.800894590320809
ERA5-Land	2433.0	0.8330109915118922	25.78285482213987
ERA5-Land	2434.0	0.6515824287175025	29.0303707950763
ERA5-Land	2436.0	0.6692773542315165	56.0043997038404
ERA5-Land	2901.0	0.9598983807179698	5.729520985216421
ERA5-Land	2902.0	0.3449952076434253	42.88595518454327
ERA5-Land	2903.0	0.5908234823353519	32.50118118726468
ERA5-Land	2905.0	0.9102736059898575	5.356439978210705
ERA5-Land	2906.0	0.9003718487202415	12.78774855118061
ERA5-Land	2909.0	0.8451256197570942	12.072282511511656
ERA5-Land	2910.0	0.8941348542074766	7.087972538300279
ERA5-Land	2911.0	0.9792110954843998	5.7424274630319845
ERA5-Land	2912.0	0.9703008280730212	6.508907078229549
ERA5-Land	2913.0	0.9015423460657412	6.741576772027884
ERA5-Land	2914.0	-10.058516875506402	169.63125026035593
ERA5-Land	2915.0	0.9761497711049519	5.081133230507953
ERA5-Land	2916.0	0.9438483225816621	12.344900243217184
ERA5-Land	2917.0	0.9643886777221506	6.980900077138484
ERA5-Land	2918.0	0.9225008579740976	19.917791105853635
ERA5-Land	2919.0	0.591761426327226	15.94289641509615
ERA5-Land	2920.0	0.970566369028667	5.538629175752019
ERA5-Land	4101.0	0.9821454619011666	7.685678709818263
ERA5-Land	4102.0	0.6653076738651817	23.04724262018972
ERA5-Land	4103.0	0.9029440766126584	12.078161932822779
ERA5-Land	4104.0	0.9850310635651799	6.149534171870466
ERA5-Land	4105.0	0.4647559522642146	32.03002898666292
ERA5-Land	4106.0	0.9724276787941442	8.625480774467327
ERA5-Land	4107.0	0.9368524879737974	44.98899042619973
ERA5-Land	4108.0	0.9437063761910134	18.49567034776691
ERA5-Land	4109.0	0.9521503057174129	12.581698815577248
ERA5-Land	4110.0	0.46294566999645104	41.016486434725714
ERA5-Land	4111.0	0.7449825736070526	17.846766868745423
ERA5-Land	4112.0	0.9410996274758932	8.260185140244598
ERA5-Land	4113.0	-0.019301813754508013	44.45833750484345
ERA5-Land	4114.0	0.6534871070004	20.775059755738635
ERA5-Land	4115.0	0.9526479850481602	6.569433830608036
ERA5-Land	4116.0	0.7757090848400519	50.502741704458955
ERA5-Land	4117.0	0.04904413497436855	44.29621007713901
ERA5-Land	4118.0	0.9748612438715673	5.784234446058072
ERA5-Land	4119.0	0.48844331509104666	28.352120462337613
ERA5-Land	4120.0	0.5751546465502239	24.359322446151474
ERA5-Land	4121.0	0.7940971915168896	31.681427851611843
ERA5-Land	4122.0	0.9478255684805604	12.293843398749814
ERA5-Land	4123.0	0.7348904315051403	29.366395422464876
ERA5-Land	4124.0	0.9764185743125781	8.26070257690095
ERA5-Land	4125.0	0.9589033028517276	11.194242438772585
ERA5-Land	4126.0	0.7702902108587668	31.791873338991714
ERA5-Land	4127.0	0.9647056698720875	7.713910179921105
ERA5-Land	4128.0	0.7004308414672762	19.864097944835436
ERA5-Land	4129.0	0.9317914103029403	8.725474638231647
ERA5-Land	4130.0	0.9313366473598178	9.134879211273384
ERA5-Land	4131.0	0.9826555556168834	4.829779879517402
ERA5-Land	4132.0	0.6770092304601213	25.05739167111264
ERA5-Land	4133.0	0.8673978180820597	14.47225924840169
ERA5-Land	4134.0	0.980079456383298	5.120309245988075
ERA5-Land	4207.0	0.9183157697320564	18.81041307794878
ERA5-Land	4210.0	0.8534742548624698	19.86283572633497
ERA5-Land	4211.0	0.7365304489522579	18.28858126361021
ERA5-Land	4214.0	0.7891989766105091	16.06550007254166
ERA5-Land	4216.0	0.9420905928921157	11.754623293313143
ERA5-Land	4217.0	0.921704485735111	18.79993173402534
ERA5-Land	4218.0	0.8584313013071541	18.08987559112693
ERA5-Land	4219.0	0.8624476513789332	26.066012345957567
ERA5-Land	4222.0	0.8895433942317263	13.091730940614998
ERA5-Land	4229.0	0.9042753291860327	15.321790865873552
ERA5-Land	4231.0	0.6795038180918735	43.800895149412774
ERA5-Land	4234.0	0.8956465497832823	15.463048586819518
ERA5-Land	4236.0	0.9376512509688433	14.649746558813208
ERA5-Land	4238.0	0.9083555952133229	17.269858456133665
ERA5-Land	4245.0	0.7921322980174903	9.613572873736917
ERA5-Land	4401.0	-11.41369221113177	99.5342860996054
ERA5-Land	4405.0	0.9157219816850837	8.615919100611237
ERA5-Land	4406.0	0.9582418769694963	6.952320139361604
ERA5-Land	4408.0	-6.760993424944384	110.41192521970163
ERA5-Land	4410.0	0.9386268164090744	7.429670351632428
ERA5-Land	4413.0	0.9497904198936776	7.988699612104377
ERA5-Land	4414.0	0.10637606872695526	35.55116817766729
ERA5-Land	4416.0	0.5108513198160756	19.234918241946794
ERA5-Land	4418.0	0.7628421733588695	24.135462937889763
ERA5-Land	4420.0	0.9138891443513397	11.840842008075501
ERA5-Land	4421.0	0.936909961657396	9.535704535738265
ERA5-Land	4423.0	0.9137623617821378	8.228224308933278
ERA5-Land	4426.0	0.9640878172774175	6.093606294629769
ERA5-Land	4427.0	0.8975957311836256	15.227551048789138
ERA5-Land	4428.0	0.01798000178569714	24.753610331995432
ERA5-Land	4430.0	-2.0713380440978293	43.512207992196544
ERA5-Land	4431.0	-2.661290511663363	57.43009096054739
ERA5-Land	4435.0	0.005010262247440389	26.64790192547013
ERA5-Land	4901.0	0.9682218081635036	4.745363539247726
ERA5-Land	6102.0	0.9875482167710736	5.958542938121659
ERA5-Land	6103.0	0.980208103102959	4.580892713608939
ERA5-Land	6105.0	0.9779999958677621	4.581660952976848
ERA5-Land	6106.0	0.9942689129122098	4.147307872856074
ERA5-Land	6107.0	0.861214747439804	14.01286833783603
ERA5-Land	6108.0	0.9650938150551551	6.7470953118110915
ERA5-Land	6109.0	0.9943585361999013	3.2850118364517407
ERA5-Land	6111.0	0.9387243853615969	6.768331641779171
ERA5-Land	6112.0	0.9801258420589442	4.430464171899513
ERA5-Land	6113.0	0.9264151438404044	17.95497333533969
ERA5-Land	6114.0	0.9858506111104348	4.118413931900847
ERA5-Land	6201.0	0.8367267281399674	12.30999401413526
ERA5-Land	6202.0	0.9659574396061771	7.897369176153703
ERA5-Land	6204.0	0.9721633271751206	4.318893050235984
ERA5-Land	6205.0	0.9681654918531295	4.945921705456657
ERA5-Land	6206.0	0.9756032546508953	4.331355210897179
ERA5-Land	6209.0	0.7819686976156969	11.96692295263749
ERA5-Land	6210.0	0.5339776425677776	46.83333621215007
ERA5-Land	6212.0	0.8859686602683927	11.187569775672722
ERA5-Land	6213.0	0.4316197405091319	16.566814710370938
ERA5-Land	6214.0	0.9325794955628081	13.038604234763008
ERA5-Land	6218.0	0.9801944030408815	5.727812334497311
ERA5-Land	6219.0	0.8127513047946158	15.685795608861364
ERA5-Land	6220.0	0.9655919059625238	7.060378796581777
ERA5-Land	6221.0	0.9580988933525986	3.8116245293231135
ERA5-Land	6222.0	0.9866266862502727	3.9423192868318027
ERA5-Land	6223.0	0.8522914659789543	8.615411478092375
ERA5-Land	6224.0	0.9869649452720526	4.394549831416357
ERA5-Land	6227.0	0.5902509969466392	24.19026622649668
ERA5-Land	6229.0	0.9086139720858596	18.55130933131072
ERA5-Land	6232.0	0.98547923166882	3.051345631837791
ERA5-Land	6234.0	0.8567021115735243	15.716598843489118
ERA5-Land	6235.0	0.9878316851741054	4.308038542478725
ERA5-Land	6236.0	0.8828618621005139	5.471105079687405
ERA5-Land	6239.0	0.9852268650568354	8.329921612332488
ERA5-Land	6241.0	0.9381230581418328	13.034217484964469
ERA5-Land	6242.0	0.772413784732821	13.007752203133125
ERA5-Land	6243.0	0.8321865201274761	17.18933416392681
ERA5-Land	6244.0	0.9349220861254017	11.536565401107655
ERA5-Land	6251.0	0.7512984183744176	15.451396506889036
ERA5-Land	6255.0	0.743092783001633	16.301132898508257
ERA5-Land	6258.0	0.9311514498526471	7.222955381003501
ERA5-Land	6259.0	0.9569016502543437	4.800132056202236
ERA5-Land	6902.0	0.9393243236409673	6.219648728686205
ERA5-Land	6903.0	0.9824859320700954	4.940961433267369
InSitu	2101.0	0.476154723819168	334.3610318728883
InSitu	2102.0	0.7634844386452699	112.76322331559855
InSitu	2103.0	0.7829339836139827	232.5800232246417
InSitu	2104.0	0.5094744521340477	830.3981211866235
InSitu	2105.0	0.9258580173450154	226.97563895090016
InSitu	2106.0	0.8883529174818063	203.31342731513735
InSitu	2107.0	0.8976397203856459	248.08111594242922
InSitu	2108.0	0.90162966059312	143.85529898311532
InSitu	2109.0	0.6915986761991487	670.5434188773372
InSitu	2110.0		inf
InSitu	2111.0		inf
InSitu	2112.0		inf
InSitu	2113.0	0.6483262701595826	142.84133184463175
InSitu	2114.0	0.3427936585901543	995.8385132639253
InSitu	2115.0	0.8587891016219208	391.1755899450388
InSitu	2116.0	0.7561774512943596	520.809386232231
InSitu	2117.0	0.7775355387450765	331.9075468729786
InSitu	2302.0		inf
InSitu	2306.0		inf
InSitu	2309.0		inf
InSitu	2310.0		inf
InSitu	2319.0		inf
InSitu	2320.0		inf
InSitu	2401.0	0.9131515427073331	88.92965950982999
InSitu	2402.0	0.8251778993310324	288.3957300657057
InSitu	2404.0		inf
InSitu	2413.0	0.6306463069485508	20.543488223630636
InSitu	2415.0		inf
InSitu	2417.0		inf
InSitu	2418.0		inf
InSitu	2421.0		inf
InSitu	2423.0		inf
InSitu	2427.0		inf
InSitu	2429.0		inf
InSitu	2430.0		inf
InSitu	2432.0		inf
InSitu	2433.0		inf
InSitu	2434.0		inf
InSitu	2436.0		inf
InSitu	2901.0		inf
InSitu	2902.0		inf
InSitu	2903.0		inf
InSitu	2905.0		inf
InSitu	2906.0		inf
InSitu	2909.0	0.10231341564796692	6053.887064917248
InSitu	2910.0		inf
InSitu	2911.0		inf
InSitu	2912.0		inf
InSitu	2913.0		inf
InSitu	2914.0		inf
InSitu	2915.0	-0.5665405042512084	2492.223952504004
InSitu	2916.0		inf
InSitu	2917.0	0.8266622342182891	71.76422584998446
InSitu	2918.0	0.8178962548218646	89.23300682771666
InSitu	2919.0		inf
InSitu	2920.0		inf
InSitu	4101.0	0.25309315154673095	303.5249929889812
InSitu	4102.0		inf
InSitu	4103.0		inf
InSitu	4104.0	0.24339953473869502	155.3787387436821
InSitu	4105.0		inf
InSitu	4106.0	0.5611547088605702	44.95405145309439
InSitu	4107.0	0.3865893805945879	401.64015660839954
InSitu	4108.0	0.40080562679590037	302.23605399055015
InSitu	4109.0	0.21856236105088067	721.5216145899129
InSitu	4110.0		inf
InSitu	4111.0		inf
InSitu	4112.0	0.5605285704124863	28.199206581495606
InSitu	4113.0		inf
InSitu	4114.0		inf
InSitu	4115.0		inf
InSitu	4116.0	0.44818727502106914	150.57022132790965
InSitu	4117.0		inf
InSitu	4118.0		inf
InSitu	4119.0		inf
InSitu	4120.0		inf
InSitu	4121.0		inf
InSitu	4122.0	0.6289576064182489	25.958861413478367
InSitu	4123.0	0.624014888598665	169.02154632177556
InSitu	4124.0	0.7840801772342972	161.16102729234203
InSitu	4125.0	0.7691388859470305	57.39352432518933
InSitu	4126.0		inf
InSitu	4127.0	0.6388693869899876	79.68708810460386
InSitu	4128.0		inf
InSitu	4129.0	0.30125547888364046	141.16418221786873
InSitu	4130.0		inf
InSitu	4131.0		inf
InSitu	4132.0		inf
InSitu	4133.0		inf
InSitu	4134.0		inf
InSitu	4207.0	0.4584387651029629	19.437396981188066
InSitu	4210.0	0.9123478966119762	7.1735785346839105
InSitu	4211.0	0.5361845098402804	25.33643290885155
InSitu	4214.0	0.9025659970919552	6.851843496378016
InSitu	4216.0		inf
InSitu	4217.0	0.45706818841936314	16.077150762619606
InSitu	4218.0	0.8913826715759822	8.733055558863535
InSitu	4219.0	-0.47899978230067064	299.4660403383703
InSitu	4222.0	0.17463658452230701	107.58316482402694
InSitu	4229.0	0.9706561645248094	3.991262440059748
InSitu	4231.0	0.4267883872767153	325.5159071969438
InSitu	4234.0	0.42157138167791897	24.842240145202492
InSitu	4236.0	0.979185488311353	3.794114527968196
InSitu	4238.0	0.8634231351520425	21.71795622519299
InSitu	4245.0	0.6243039341736591	20.92543442854142
InSitu	4401.0	0.5719833045111153	44.53222789772811
InSitu	4405.0	0.9052451595174552	31.797945603798812
InSitu	4406.0	0.9726953330369709	7.146934922835027
InSitu	4408.0	0.3606500012675907	195.477335047141
InSitu	4410.0	0.8460887287625647	24.62676136889557
InSitu	4413.0	0.9447131405729002	9.225449150650482
InSitu	4414.0	0.031292482022920454	2520.4303865942393
InSitu	4416.0		inf
InSitu	4418.0	0.06154959889919309	628.893235792662
InSitu	4420.0	0.9752125367304336	4.245479418960696
InSitu	4421.0	0.8872797030085956	41.5664544041424
InSitu	4423.0	0.8775334493623159	49.26813708115734
InSitu	4426.0	0.9747703488967987	8.340805601736564
InSitu	4427.0	0.5344375940222525	59.18515452970333
InSitu	4428.0		inf
InSitu	4430.0	0.7547557939960001	69.31252693666262
InSitu	4431.0	0.22184977029999764	196.5779026756339
InSitu	4435.0	0.6575971332521029	176.44571867639198
InSitu	4901.0	0.9639657608539356	9.329647884728777
InSitu	6102.0	0.9808254628054736	29.637656369439263
InSitu	6103.0	0.8272849091939796	19.92680656432259
InSitu	6105.0	0.9053866098440981	199.1832841092526
InSitu	6106.0	0.9785936217058042	54.029076863874735
InSitu	6107.0	0.9011306628638511	212.212649343906
InSitu	6108.0	0.7203220442070083	22.421124354278977
InSitu	6109.0	0.9463143217559745	113.6739767501578
InSitu	6111.0	0.989371030380825	2.2738188028789077
InSitu	6112.0	0.8696824711615123	11.781209228833564
InSitu	6113.0	0.47021183525071186	19.123096056925156
InSitu	6114.0	0.9333592099794084	31.256368067286477
InSitu	6201.0	0.9047088727718594	38.56729030877966
InSitu	6202.0	0.0038640281068071936	254.39248455978557
InSitu	6204.0	-0.18135288360448243	317.6447933198746
InSitu	6205.0	-0.25300568064277895	1388.651532400132
InSitu	6206.0	0.25721579754171287	78.14408763037972
InSitu	6209.0	0.9404007982924301	5.369199506074982
InSitu	6210.0		inf
InSitu	6212.0		inf
InSitu	6213.0	0.9141065794751605	10.318475206451492
InSitu	6214.0	0.9086366867359449	11.225796301006003
InSitu	6218.0	0.966099496957831	15.545173309502594
InSitu	6219.0	0.5609020467219394	306.61476957722766
InSitu	6220.0	0.9950060013956191	1.892276662339391
InSitu	6221.0		inf
InSitu	6222.0	0.9813775251874174	3.4983652248542554
InSitu	6223.0	0.4665341164131762	50.076194260108736
InSitu	6224.0	0.9969976809698995	1.236926279913231
InSitu	6227.0	0.6487641848756815	78.53150424333744
InSitu	6229.0		inf
InSitu	6232.0	0.966934765000831	5.186112454815808
InSitu	6234.0		inf
InSitu	6235.0	0.9565372212216561	20.024420321103573
InSitu	6236.0	0.6947235541171284	62.217387811640776
InSitu	6239.0	0.9902695038660253	4.70194547590463
InSitu	6241.0	0.6688592991087585	82.24400877292955
InSitu	6242.0	0.8745777164119937	21.199306415153487
InSitu	6243.0	0.7129240774993706	25.621468578182032
InSitu	6244.0		inf
InSitu	6251.0		inf
InSitu	6255.0	0.9310266352312948	9.44984957270373
InSitu	6258.0		inf
InSitu	6259.0	0.5837384867644659	42.08334320650725
InSitu	6902.0	0.031054906758373635	2918.507850756468
InSitu	6903.0	0.9577014135526235	34.973684028966474
JRA-55	2101.0	0.9966226325268029	1.0252695990807275
JRA-55	2102.0	0.9957624099768908	1.5104872980185216
JRA-55	2103.0	0.9948451061068571	1.4138570563432895
JRA-55	2104.0	0.9884600578330076	4.456899752123754
JRA-55	2105.0	0.990683928328317	2.428719204635487
JRA-55	2106.0	0.9911506180725955	2.4484054695369863
JRA-55	2107.0	0.9969741060708084	1.4042603889953256
JRA-55	2108.0	0.9941570282884659	5.3483105854427855
JRA-55	2109.0	0.9977129801829641	1.5566653488250854
JRA-55	2110.0	0.9688688770615044	6.36433674933479
JRA-55	2111.0	0.9850697267570233	1.741357489213711
JRA-55	2112.0	0.9920394504712384	2.1674626973878075
JRA-55	2113.0	0.996796766897692	1.2213246226500531
JRA-55	2114.0	0.993619057378183	1.442145804668779
JRA-55	2115.0	0.9980379304899158	1.0883254944050003
JRA-55	2116.0	0.9927085215380731	2.04431795588843
JRA-55	2117.0	0.9756165554255871	5.09047960202116
JRA-55	2302.0	0.8998429726245151	12.520078204894048
JRA-55	2306.0	0.9027811855384043	15.749848073193636
JRA-55	2309.0	0.9471437861230432	6.214900727506079
JRA-55	2310.0	0.6659144819357521	18.647467555781606
JRA-55	2319.0	0.9455616423613447	4.332707859275765
JRA-55	2320.0	0.837159825660856	17.952806763907375
JRA-55	2401.0	0.9570444229423345	5.3486742843413255
JRA-55	2402.0	0.9914429355125404	3.5212960220170784
JRA-55	2404.0	0.7206467084057875	13.359934686554878
JRA-55	2413.0	0.9636431322215635	7.451922668716722
JRA-55	2415.0	0.9644333148562897	6.8235188586909645
JRA-55	2417.0	0.798013969693921	21.403895079352772
JRA-55	2418.0	0.849686658408085	8.869868922534137
JRA-55	2421.0	0.8361593970745145	4.678374643839568
JRA-55	2423.0	0.9528616939742867	9.110722175667606
JRA-55	2427.0	0.9116182296457154	5.503891295334637
JRA-55	2429.0	0.8656180009586596	9.130442171090234
JRA-55	2430.0	0.6821564417648818	20.2419417383245
JRA-55	2432.0	0.8328590383678451	10.849735585550631
JRA-55	2433.0	0.7292402508379225	6.649017082461455
JRA-55	2434.0	0.8270996587670728	28.11298846655622
JRA-55	2436.0	0.7796971722190392	31.12440575374671
JRA-55	2901.0	0.9501160637994182	13.047384672881455
JRA-55	2902.0	0.9008278324718044	15.09006087176269
JRA-55	2903.0	0.3101020898121153	52.02685734476418
JRA-55	2905.0	0.8679592013142755	18.745013029625277
JRA-55	2906.0	0.7885217490808936	38.59916097561655
JRA-55	2909.0	0.8538834500248661	17.687042477152776
JRA-55	2910.0	0.9557565837724005	11.091109224154259
JRA-55	2911.0	0.9198797695400853	6.81537019370633
JRA-55	2912.0	0.9836320933245085	4.103799002164045
JRA-55	2913.0	0.795398972932366	16.61927752209493
JRA-55	2914.0	0.9165134949172496	7.323825441430111
JRA-55	2915.0	0.975036803752217	2.5354402768010256
JRA-55	2916.0	0.9884606269913431	1.922379505015136
JRA-55	2917.0	0.9778951939514698	6.917822860876972
JRA-55	2918.0	0.9092470583289991	15.196513870778633
JRA-55	2919.0	0.8117329750405986	23.406535597007686
JRA-55	2920.0	0.962722772307932	6.299499302891571
JRA-55	4101.0	0.9882889124242019	4.936991919203976
JRA-55	4102.0	0.9828016274326267	3.4952617334453917
JRA-55	4103.0	0.9920917673510142	1.5576305376138753
JRA-55	4104.0	0.987067845719801	2.328260626305256
JRA-55	4105.0	0.9911249365322777	1.8420005623526552
JRA-55	4106.0	0.988019878638226	3.1045558593865414
JRA-55	4107.0	0.9946593575191373	3.03310729888691
JRA-55	4108.0	0.9927132240815099	2.9452124074898656
JRA-55	4109.0	0.9713969726156055	6.532435013699897
JRA-55	4110.0	0.984513903945634	2.8069823006352457
JRA-55	4111.0	0.9967564566283602	1.2361486789108154
JRA-55	4112.0	0.9641714197077909	4.780385955550803
JRA-55	4113.0	0.9879946320889514	2.613170297432813
JRA-55	4114.0	0.9931289643059434	1.8767987517737483
JRA-55	4115.0	0.9921665900435882	1.7379501743434118
JRA-55	4116.0	0.9928015784474429	2.5818403570499613
JRA-55	4117.0	0.9878075061674917	4.677169501047983
JRA-55	4118.0	0.9857407941874659	3.168870753911089
JRA-55	4119.0	0.9787318148311035	3.095497938934208
JRA-55	4120.0	0.9732042477046069	3.5264810740399066
JRA-55	4121.0	0.9820038555633793	2.632926913496373
JRA-55	4122.0	0.9842102179616661	5.322607156446955
JRA-55	4123.0	0.9710463257374672	5.3152275521317645
JRA-55	4124.0	0.9798089824172009	4.158268535694465
JRA-55	4125.0	0.9847456034859721	5.736209473835332
JRA-55	4126.0	0.9692143356855237	4.415670412106403
JRA-55	4127.0	0.9658172812683556	5.481486086803455
JRA-55	4128.0	0.9941657998854488	1.8477120317122684
JRA-55	4129.0	0.947714150937698	5.755381939922628
JRA-55	4130.0	0.9881833384315428	2.1154719631626047
JRA-55	4131.0	0.98919497095525	3.2704812914094137
JRA-55	4132.0	0.9911882473572206	1.8239433281503805
JRA-55	4133.0	0.9837119969313874	2.833640809776136
JRA-55	4134.0	0.9833480671530642	3.3242662245167547
JRA-55	4207.0	0.9893648695675388	3.264891372566717
JRA-55	4210.0	0.9394895631874867	6.126706041152167
JRA-55	4211.0	0.9462571222829684	4.342716609750129
JRA-55	4214.0	0.933285197305566	6.680981998047454
JRA-55	4216.0	0.9854403797705484	5.564047526788339
JRA-55	4217.0	0.9668950020019179	3.5501386130756196
JRA-55	4218.0	0.9524519597725812	3.9274212967348103
JRA-55	4219.0	0.9621675736231404	5.968341289804449
JRA-55	4222.0	0.9749980306690604	6.636449431019777
JRA-55	4229.0	0.9662430093614617	4.249370658472921
JRA-55	4231.0	0.8355584756702765	6.465799947175059
JRA-55	4234.0	0.9569264525842648	5.623095956408081
JRA-55	4236.0	0.9466914826700228	8.91342815161288
JRA-55	4238.0	0.9107287531197417	13.531307785265815
JRA-55	4245.0	0.9345965393352738	4.549165286951281
JRA-55	4401.0	0.9497074463587254	6.2691395723204995
JRA-55	4405.0	0.9619976675235167	4.622641706329392
JRA-55	4406.0	0.9605105168875976	5.159751159401673
JRA-55	4408.0	0.9093763592680566	17.023553210282003
JRA-55	4410.0	0.9380895597196185	5.429058671550996
JRA-55	4413.0	0.8756550842031942	6.927183854781669
JRA-55	4414.0	0.9470153593705072	5.002813378519622
JRA-55	4416.0	0.9579860704872877	6.759885710932502
JRA-55	4418.0	0.9525996830677929	4.838006524300223
JRA-55	4420.0	0.7969583682252164	15.31057298668565
JRA-55	4421.0	0.9566780643981654	8.364628786658768
JRA-55	4423.0	0.8439186826808389	7.484296617118287
JRA-55	4426.0	0.9294925828508058	6.805922588458578
JRA-55	4427.0	0.9143744811352832	6.4855563460942385
JRA-55	4428.0	0.978268765395556	4.16904996158517
JRA-55	4430.0	0.9664331069584318	7.513523117763696
JRA-55	4431.0	0.9683549990276155	6.168302247812634
JRA-55	4435.0	0.9665921263018465	4.171908127161064
JRA-55	4901.0	0.9488525044697425	4.964360095777418
JRA-55	6102.0	0.9927512751728007	2.0277232943992836
JRA-55	6103.0	0.9854685670431615	3.3591648445025086
JRA-55	6105.0	0.9943440034434171	2.1811286433890413
JRA-55	6106.0	0.9942897974795297	2.267121434539353
JRA-55	6107.0	0.994910724663657	2.606858506047149
JRA-55	6108.0	0.9698534997715977	3.3214298604054013
JRA-55	6109.0	0.9969162080305675	2.2134643799783364
JRA-55	6111.0	0.9636706378315127	3.9373775825294404
JRA-55	6112.0	0.9882550167489462	3.1634185765070195
JRA-55	6113.0	0.9764706087388305	2.759217742830892
JRA-55	6114.0	0.9932515280434236	3.1544324002101756
JRA-55	6201.0	0.9897067821707765	2.876765425534242
JRA-55	6202.0	0.9296801587521704	5.266032728684029
JRA-55	6204.0	0.9950597990203468	2.517189360483374
JRA-55	6205.0	0.9705111717229626	2.1598072671537607
JRA-55	6206.0	0.9924151595170927	3.6352578508982574
JRA-55	6209.0	0.9564454748578715	4.0387718004124675
JRA-55	6210.0	0.535154098140445	19.42278036499203
JRA-55	6212.0	0.30742257229019965	51.93389466437167
JRA-55	6213.0	0.9411317830508252	4.208180585372329
JRA-55	6214.0	0.918031410728869	7.610316050499244
JRA-55	6218.0	0.988317212389343	2.140805056897135
JRA-55	6219.0	0.9732611609158841	3.8988336123898892
JRA-55	6220.0	0.9906090846501697	1.5685016120157738
JRA-55	6221.0	0.9415035682310801	5.978857405818109
JRA-55	6222.0	0.9791843202817797	2.778917026489449
JRA-55	6223.0	0.7876069279008419	7.62489972995718
JRA-55	6224.0	0.9825486214602438	6.6118072335291425
JRA-55	6227.0	0.9383846884767247	5.895937534958662
JRA-55	6229.0	0.9127390189695662	6.402527617758617
JRA-55	6232.0	0.9877161129741472	5.286565359721671
JRA-55	6234.0	0.9365908762172572	5.010072211612927
JRA-55	6235.0	0.9926005527543043	3.3516643256469587
JRA-55	6236.0	0.9623906517029199	2.5550272934840184
JRA-55	6239.0	0.9816078137088077	3.7152800121648473
JRA-55	6241.0	0.8684010395428994	8.072599852750775
JRA-55	6242.0	0.863540756057526	5.945535694544443
JRA-55	6243.0	0.829894798956103	8.308302944484042
JRA-55	6244.0	0.9338032893486206	14.019832365754064
JRA-55	6251.0	0.9506162788356771	6.2306321172501535
JRA-55	6255.0	0.9640649807289621	6.792444767902748
JRA-55	6258.0	0.9007984380432472	5.2899260986749
JRA-55	6259.0	0.9864655703431217	2.9042679327985526
JRA-55	6902.0	0.8856408003125936	9.627792804184994
JRA-55	6903.0	0.9965416344380856	2.407328400723721
MERRA-2	2101.0	0.9982685478413857	0.8836768548293232
MERRA-2	2102.0	0.9975894364793415	1.3039930986754702
MERRA-2	2103.0	0.9943749863935145	1.4864629969513548
MERRA-2	2104.0	0.994138389693623	1.254555947773818
MERRA-2	2105.0	0.9978590340763891	1.8237865387728032
MERRA-2	2106.0	0.99133932512303	2.388418710988018
MERRA-2	2107.0	0.9989583660679081	0.8205342899239245
MERRA-2	2108.0	0.9915878523659948	2.381766356981832
MERRA-2	2109.0	0.9992508233512436	0.7511415558510356
MERRA-2	2110.0	0.9857954528370126	5.048594687717618
MERRA-2	2111.0	0.9921940714123269	2.118443425101753
MERRA-2	2112.0	0.9956142967793143	1.756859294540954
MERRA-2	2113.0	0.9992441604535027	0.7123983496653007
MERRA-2	2114.0	0.9985959751305336	1.307681159636803
MERRA-2	2115.0	0.9995009583564157	0.6023103560593318
MERRA-2	2116.0	0.9939462917122314	2.504653864880623
MERRA-2	2117.0	0.9822198250115939	3.958116677391601
MERRA-2	2302.0	0.6041763692844062	25.356936055506942
MERRA-2	2306.0	0.5679915089691498	17.173520835335793
MERRA-2	2309.0	0.8975365026360573	6.547142612356005
MERRA-2	2310.0	0.6503270486149301	17.766932455515008
MERRA-2	2319.0	0.5919054591455979	25.43167049648349
MERRA-2	2320.0	0.9053874786998475	7.161618060164828
MERRA-2	2401.0	0.9868937424272177	5.467422140466019
MERRA-2	2402.0	0.997053385902718	1.332170809775497
MERRA-2	2404.0	0.9560942397460208	5.057876870223348
MERRA-2	2413.0	0.9613546239667629	7.206476757888032
MERRA-2	2415.0	0.8909456050586126	4.260432520836624
MERRA-2	2417.0	0.9351653529770665	6.114011685805522
MERRA-2	2418.0	0.935638549684566	3.0114291848326484
MERRA-2	2421.0	0.8044231613273359	17.915696195110733
MERRA-2	2423.0	0.9190812657142317	3.5307491711193313
MERRA-2	2427.0	0.97515932016799	4.999524256397348
MERRA-2	2429.0	0.9624823879335956	5.549483138986299
MERRA-2	2430.0	0.7370646234682094	27.677752621648516
MERRA-2	2432.0	0.735087684518781	21.184971674276746
MERRA-2	2433.0	0.8860204196698431	15.027064642815484
MERRA-2	2434.0	0.8676013067043882	12.740300742698388
MERRA-2	2436.0	0.960919071388709	2.5478884691968555
MERRA-2	2901.0	0.8502819324638105	17.034827280297904
MERRA-2	2902.0	0.8097804604756962	11.750779762446983
MERRA-2	2903.0	0.8236017790689214	13.77738712961919
MERRA-2	2905.0	0.86024842935689	13.662120894426405
MERRA-2	2906.0	0.8792708893750546	9.533635355976152
MERRA-2	2909.0	0.9484769406652743	9.30809875377773
MERRA-2	2910.0	0.8904610136210321	17.74392207537153
MERRA-2	2911.0	0.7227566424810714	22.555794345908783
MERRA-2	2912.0	0.9805833034600326	3.0787881179598395
MERRA-2	2913.0	0.8581705623448079	10.380067865486675
MERRA-2	2914.0	0.7675701007363274	29.594157792554338
MERRA-2	2915.0	0.9865377629596639	2.774407920210111
MERRA-2	2916.0	0.9270357828034943	5.2452050420195775
MERRA-2	2917.0	0.9879171319969278	2.5882591831715507
MERRA-2	2918.0	0.901567144001975	6.126361775480567
MERRA-2	2919.0	0.7793919765152789	31.158639690521856
MERRA-2	2920.0	0.9822888880717947	3.651430120552319
MERRA-2	4101.0	0.9803359040246996	5.80618207074649
MERRA-2	4102.0	0.9946360704866009	2.004222880300089
MERRA-2	4103.0	0.9950050979541984	1.706239473556639
MERRA-2	4104.0	0.9904078601816088	3.685402026891607
MERRA-2	4105.0	0.9829348614668798	3.637895137409267
MERRA-2	4106.0	0.9958490646240544	1.378086081606761
MERRA-2	4107.0	0.9973541502798751	4.786782671286063
MERRA-2	4108.0	0.9972134485850834	1.4443230588698297
MERRA-2	4109.0	0.9873557088528851	3.422568737645208
MERRA-2	4110.0	0.9921208343755231	2.751068513059222
MERRA-2	4111.0	0.9877299945195596	2.682154441215689
MERRA-2	4112.0	0.9885461569236711	3.1654779883726545
MERRA-2	4113.0	0.9868016950563081	3.7310545147896925
MERRA-2	4114.0	0.9908654750829311	1.7168890685689722
MERRA-2	4115.0	0.9959971209561715	1.2561132996608577
MERRA-2	4116.0	0.9922833189254441	4.6820964219833785
MERRA-2	4117.0	0.9931910679301672	2.293723581252949
MERRA-2	4118.0	0.9921995102534381	2.740186271995852
MERRA-2	4119.0	0.9841866193081088	2.3253823312277206
MERRA-2	4120.0	0.9902255774073636	1.8390296053461623
MERRA-2	4121.0	0.9970542192327588	2.865272796981327
MERRA-2	4122.0	0.9952149111921607	1.8521028631980438
MERRA-2	4123.0	0.9763201411871423	4.967385600765188
MERRA-2	4124.0	0.9848153159671645	3.6232996186510067
MERRA-2	4125.0	0.9771518114351379	8.217191687788215
MERRA-2	4126.0	0.9959918078768268	2.5098528449607334
MERRA-2	4127.0	0.9853403029303047	4.255450518010077
MERRA-2	4128.0	0.9969649066785496	1.1090028176340836
MERRA-2	4129.0	0.9868072071166544	3.0150012549849463
MERRA-2	4130.0	0.9833886964382078	2.8074416783345293
MERRA-2	4131.0	0.9941428515100303	2.080876134943083
MERRA-2	4132.0	0.9914401396503078	1.9602268643972929
MERRA-2	4133.0	0.986447772839006	2.450670370341894
MERRA-2	4134.0	0.9922373372556166	2.7158432418672684
MERRA-2	4207.0	0.98682452989808	2.837884420213869
MERRA-2	4210.0	0.7886792819847988	14.550902329301497
MERRA-2	4211.0	0.776115545285899	19.134469803942153
MERRA-2	4214.0	0.7324853652456383	19.046110134845215
MERRA-2	4216.0	0.9756688704015879	4.085870458032202
MERRA-2	4217.0	0.9869807262345351	2.4863929776245555
MERRA-2	4218.0	0.7456478712302621	14.213068706697863
MERRA-2	4219.0	0.9622210338713524	8.971951357011747
MERRA-2	4222.0	0.9725981320493696	4.089564870771259
MERRA-2	4229.0	0.8882172644441972	7.5310814890377
MERRA-2	4231.0	0.7891482376093093	30.05602182991419
MERRA-2	4234.0	0.9760859931117514	3.2015914129831176
MERRA-2	4236.0	0.9558048809276024	5.926965620206977
MERRA-2	4238.0	0.9296738910367565	11.017464445600938
MERRA-2	4245.0	0.7983667054938268	15.078055514907534
MERRA-2	4401.0	0.9427192803577148	8.307648585140367
MERRA-2	4405.0	0.9229531134758412	12.881245056561513
MERRA-2	4406.0	0.96245901049776	4.76596584436997
MERRA-2	4408.0	0.9260496322563764	13.916125334609875
MERRA-2	4410.0	0.9643947332715962	4.412286584940568
MERRA-2	4413.0	0.7085520259311409	72.95041872195648
MERRA-2	4414.0	0.9759244281198299	4.442638717424451
MERRA-2	4416.0	0.9735424943164321	7.914915001002037
MERRA-2	4418.0	0.9790697513399064	4.049516834942741
MERRA-2	4420.0	0.4604235258856657	95.06769114748704
MERRA-2	4421.0	0.7531123545658359	25.2352287711721
MERRA-2	4423.0	0.987707319149983	6.107761817671202
MERRA-2	4426.0	0.9607689601045497	5.281772919033096
MERRA-2	4427.0	0.9731883801638073	4.944222276718686
MERRA-2	4428.0	0.9748625295752791	10.271774221125852
MERRA-2	4430.0	0.9114181130354672	10.590476398241812
MERRA-2	4431.0	0.9501490622193237	9.575081058850158
MERRA-2	4435.0	0.9692003220578657	6.5282101106713855
MERRA-2	4901.0	0.941315849040369	6.642481217035514
MERRA-2	6102.0	0.9955160569600447	1.481733954335009
MERRA-2	6103.0	0.9923859730859196	1.5859828721025089
MERRA-2	6105.0	0.9974260779803922	1.624759557679005
MERRA-2	6106.0	0.9974230841839407	1.1225012752761345
MERRA-2	6107.0	0.9961184197855437	1.7844412115999178
MERRA-2	6108.0	0.9886483908106455	3.0438086410378227
MERRA-2	6109.0	0.9981695960328314	1.2409353407529238
MERRA-2	6111.0	0.9884606278714806	4.696947009537826
MERRA-2	6112.0	0.9941536428897447	2.381202569427814
MERRA-2	6113.0	0.942356468633341	23.86019119917085
MERRA-2	6114.0	0.9961525629923366	1.535910276009875
MERRA-2	6201.0	0.9501712643361924	5.880349928036182
MERRA-2	6202.0	0.9330590588284841	9.459965792305157
MERRA-2	6204.0	0.9991834903741533	0.6979167360121546
MERRA-2	6205.0	0.9875096710911987	3.3547377698580885
MERRA-2	6206.0	0.9978540497552825	1.123870348215554
MERRA-2	6209.0	0.9576290305105618	8.049442445217778
MERRA-2	6210.0	0.8664192978615047	11.63751485633879
MERRA-2	6212.0	0.5159767264380386	89.83938824960393
MERRA-2	6213.0	0.9217652959857336	12.873492834442096
MERRA-2	6214.0	0.9851666123018765	3.1160779379351093
MERRA-2	6218.0	0.9907512521217304	2.1860012775120774
MERRA-2	6219.0	0.9829885695914771	3.974519283597072
MERRA-2	6220.0	0.9934061172805656	2.04738709284803
MERRA-2	6221.0	0.9862908920946643	2.8752500360168622
MERRA-2	6222.0	0.9931067262862568	2.3476194845475327
MERRA-2	6223.0	0.9090091155579784	8.098494788317087
MERRA-2	6224.0	0.9976852314282602	1.1470623304737309
MERRA-2	6227.0	0.944701187694212	8.606531911024755
MERRA-2	6229.0	0.7300916696811612	34.90398264068295
MERRA-2	6232.0	0.9980125860282375	1.4272975867528088
MERRA-2	6234.0	0.7816056217293273	11.640408599682154
MERRA-2	6235.0	0.997684233586164	1.082032497289983
MERRA-2	6236.0	0.9670234765884336	2.371327306395892
MERRA-2	6239.0	0.9946143421261904	1.6754044310051157
MERRA-2	6241.0	0.9825482696920518	5.865040693193326
MERRA-2	6242.0	0.946527803062417	5.892368477509387
MERRA-2	6243.0	0.9599773635070237	5.275051915135373
MERRA-2	6244.0	0.9427214994383118	9.236409380327556
MERRA-2	6251.0	0.811969067711827	12.118346600223381
MERRA-2	6255.0	0.9786179614355164	6.245652069402707
MERRA-2	6258.0	0.6647184170199791	35.223790998563004
MERRA-2	6259.0	0.9890449951295525	1.324570747537758
MERRA-2	6902.0	0.9207223462931199	5.855903403158148
MERRA-2	6903.0	0.9964460622597735	1.469305032944773
Snow-CCI	2101.0	0.9919487616036087	12.911238389180188
Snow-CCI	2102.0	0.9925444944674401	2.0294912445148134
Snow-CCI	2103.0	0.834199296815132	44.878147333634864
Snow-CCI	2104.0	0.9901160730030784	6.332118779407218
Snow-CCI	2105.0	0.978489150082064	28.546776113751037
Snow-CCI	2106.0	0.979953242171135	49.85395047159218
Snow-CCI	2107.0	0.9985253782168286	1.2352147035569576
Snow-CCI	2108.0	0.9862063420113538	18.24028711521556
Snow-CCI	2109.0	0.9978744438721151	1.357970869416371
Snow-CCI	2110.0	0.8350316107540836	29.654282227473658
Snow-CCI	2111.0	0.8926947280493519	24.797233784401563
Snow-CCI	2112.0	0.9603742416343596	5.610666787962262
Snow-CCI	2113.0	0.9981372666928235	2.541583142687157
Snow-CCI	2114.0	0.9785269097114244	20.862711924139855
Snow-CCI	2115.0	0.9981029589467626	5.036276937073061
Snow-CCI	2116.0	0.720936614118229	50.945884074013215
Snow-CCI	2117.0	0.9568940448734309	46.48688604717547
Snow-CCI	2302.0	0.7605164436740521	20.286540699716074
Snow-CCI	2306.0	0.3738813866061882	30.479911475958357
Snow-CCI	2309.0	0.6373006781862236	16.580478040176096
Snow-CCI	2310.0	0.8715603796330932	15.083198119905044
Snow-CCI	2319.0	0.6882882965696044	23.659904215545268
Snow-CCI	2320.0	0.9345538091838337	25.963255315305073
Snow-CCI	2401.0	0.9505286491739929	36.93709103978136
Snow-CCI	2402.0	0.9592049975961372	15.513280806035246
Snow-CCI	2404.0	0.9019977469577727	14.537403702148822
Snow-CCI	2413.0	0.8327376892854881	30.46226385719828
Snow-CCI	2415.0	0.7759010393923336	33.00166278007598
Snow-CCI	2417.0	0.8669562746074679	8.214043590310153
Snow-CCI	2418.0	0.5059764136207556	97.86105013061722
Snow-CCI	2421.0	0.8199736382596402	41.721509610171275
Snow-CCI	2423.0		inf
Snow-CCI	2427.0	0.842455000903632	13.237339470949253
Snow-CCI	2429.0	0.8287259115323908	10.181070540285534
Snow-CCI	2430.0	0.640048513214649	79.4713521034832
Snow-CCI	2432.0	0.8457117267725502	31.14639437390195
Snow-CCI	2433.0	0.7787614711863062	65.54523578106352
Snow-CCI	2434.0	0.47680695737189427	122.64906562938836
Snow-CCI	2436.0	0.6097627495277349	185.13030817437826
Snow-CCI	2901.0	0.9565479469159591	21.55785000959281
Snow-CCI	2902.0	0.4958212953192681	24.841772729958873
Snow-CCI	2903.0	0.5027673304337549	2746.7375589794674
Snow-CCI	2905.0	0.9608780689384074	8.385911486277939
Snow-CCI	2906.0	0.8715571770191375	45.539299870927536
Snow-CCI	2909.0	0.7750468078511582	54.65409299214069
Snow-CCI	2910.0	0.9330949977848647	25.043610916643452
Snow-CCI	2911.0	0.9460047973794664	9.919310341791974
Snow-CCI	2912.0	0.9934056611797655	2.622167501727454
Snow-CCI	2913.0	0.7487069297338997	25.084887624293717
Snow-CCI	2914.0	-0.41066391539323255	84.7078984306596
Snow-CCI	2915.0	0.9945568398189294	1.6939500272590011
Snow-CCI	2916.0	0.7304197597813661	45.74326581383004
Snow-CCI	2917.0	0.9925914168159437	3.104752874003796
Snow-CCI	2918.0	0.8037177838105156	69.57741979405198
Snow-CCI	2919.0	0.7254714528461494	45.15616429832245
Snow-CCI	2920.0	0.9885804180992849	3.0419765368202456
Snow-CCI	4101.0	0.9827962536611027	10.68559870918325
Snow-CCI	4102.0	0.9396920570609854	43.68677633878075
Snow-CCI	4103.0	0.9527707882122626	51.309397983199844
Snow-CCI	4104.0	0.9902565553446231	9.950942289361143
Snow-CCI	4105.0	0.949380832947274	33.24769072959655
Snow-CCI	4106.0	0.9423799770048623	72.40895555310352
Snow-CCI	4107.0	0.9954273687443117	7.210719713580228
Snow-CCI	4108.0	0.9849466073639155	28.584746026258077
Snow-CCI	4109.0	0.9558721198307374	57.78605163014554
Snow-CCI	4110.0	0.861937113568755	71.00909436859888
Snow-CCI	4111.0	0.9755312299682294	18.99260618947395
Snow-CCI	4112.0	0.9753007465913481	29.04775948736793
Snow-CCI	4113.0	0.9667908121095454	9.774155317240934
Snow-CCI	4114.0	0.8755887250204871	131.25284695492851
Snow-CCI	4115.0	0.9843913375593267	13.558991434706606
Snow-CCI	4116.0	0.9771156393114286	17.317297100413363
Snow-CCI	4117.0	0.9648548311959368	4.530043757289162
Snow-CCI	4118.0	0.9575147095153782	32.27563515440679
Snow-CCI	4119.0	0.9745531562393444	3.770897570181977
Snow-CCI	4120.0	0.9621070777453388	19.94417437068851
Snow-CCI	4121.0	0.8213233233802587	94.81590639499558
Snow-CCI	4122.0	0.9385255866082148	175.5359149429692
Snow-CCI	4123.0	0.9636694272712061	93.45531905805423
Snow-CCI	4124.0	0.9882672925530627	4.668747611475708
Snow-CCI	4125.0	0.9574535295475328	22.013865220717257
Snow-CCI	4126.0	0.9723229779786996	10.91022995947528
Snow-CCI	4127.0	0.9878259149974122	7.926914974717728
Snow-CCI	4128.0	0.9483063327711356	33.81713255978347
Snow-CCI	4129.0	0.987790703505749	1.933900462052535
Snow-CCI	4130.0	0.9833532928019271	25.052824434347492
Snow-CCI	4131.0	0.9894057036762627	12.829352373470325
Snow-CCI	4132.0	0.889308854315854	132.7967539619522
Snow-CCI	4133.0	0.9383531455001831	51.34935794329008
Snow-CCI	4134.0	0.988386312183671	9.775772350481082
Snow-CCI	4207.0	0.8876235370589701	104.8679937154434
Snow-CCI	4210.0	0.7420340895718749	32.782768390383545
Snow-CCI	4211.0	0.5947233097405935	19.828908265606497
Snow-CCI	4214.0	0.5991079021488285	52.4488719663969
Snow-CCI	4216.0	0.9416279059843398	6.987422286309411
Snow-CCI	4217.0	0.9173080022390439	52.13749191714053
Snow-CCI	4218.0	0.6413807095535818	28.76986258359443
Snow-CCI	4219.0	0.8608137683084693	37.86735130787957
Snow-CCI	4222.0	0.95689514412123	5.695459787823042
Snow-CCI	4229.0	0.8001721492671762	44.391598121680516
Snow-CCI	4231.0	0.5624126709700469	80.26974056974466
Snow-CCI	4234.0	0.9464116236142258	32.09902586815341
Snow-CCI	4236.0	0.9493614699588884	15.390843352385865
Snow-CCI	4238.0	0.904182532860302	32.98321067548005
Snow-CCI	4245.0	0.6457843405413474	14.778108611144814
Snow-CCI	4401.0	0.4431075825014874	174.6145343722756
Snow-CCI	4405.0	0.8392436755748391	46.680411505788086
Snow-CCI	4406.0	0.9505185077875485	31.1156754850582
Snow-CCI	4408.0	-0.0421143112701734	133.79407207982155
Snow-CCI	4410.0	0.9275826771559719	27.988598996879254
Snow-CCI	4413.0	0.879996152536514	35.56039873679032
Snow-CCI	4414.0	0.8687987862334927	31.426177007263703
Snow-CCI	4416.0	0.9376692834183642	28.76973283970057
Snow-CCI	4418.0	0.7901845628321437	35.9602178728587
Snow-CCI	4420.0	0.8053602193048869	147.5559512786991
Snow-CCI	4421.0	0.8545504690320902	41.08487926174668
Snow-CCI	4423.0	0.9394931138715217	6.5778964594581115
Snow-CCI	4426.0	0.9796496845476587	3.3617937474349
Snow-CCI	4427.0	0.9638680876483317	17.289190879574146
Snow-CCI	4428.0	0.9447136581265564	23.539637649152823
Snow-CCI	4430.0	0.4726887197406531	60.28835037312429
Snow-CCI	4431.0	0.8367819173521467	19.432262425263065
Snow-CCI	4435.0	0.8353546370852692	70.37243384106634
Snow-CCI	4901.0	0.9059715972724591	24.93950309229252
Snow-CCI	6102.0	0.9749667441093062	53.84320264383027
Snow-CCI	6103.0	0.9386496998726733	127.21379484848826
Snow-CCI	6105.0	0.9980806789684901	1.1257660610412903
Snow-CCI	6106.0	0.994351990048891	13.6437832440528
Snow-CCI	6107.0	0.9734594777713702	31.083584282315297
Snow-CCI	6108.0	0.9874011158586814	5.496876649382159
Snow-CCI	6109.0	0.9989549100013047	2.3255100429902296
Snow-CCI	6111.0	0.9843074902524105	3.4807831379808936
Snow-CCI	6112.0	0.9748574561182908	43.62624974142809
Snow-CCI	6113.0	0.954584698224379	7.116300543503562
Snow-CCI	6114.0	0.9755637488663982	66.09771608633054
Snow-CCI	6201.0	0.9676360472519497	4.685362598721224
Snow-CCI	6202.0	0.816433424923011	38.179493443208095
Snow-CCI	6204.0	0.9881761567017927	4.335173455474544
Snow-CCI	6205.0	0.7765518138482048	25.82533359876376
Snow-CCI	6206.0	0.9831357219347828	4.833119133503609
Snow-CCI	6209.0	0.8253553515761272	29.84231228608386
Snow-CCI	6210.0	0.21349638524714076	598.8181824300931
Snow-CCI	6212.0	0.7951145524023391	31.05139511720067
Snow-CCI	6213.0	0.7714320436383382	63.892050161889614
Snow-CCI	6214.0	0.8496767599930475	43.162358980899654
Snow-CCI	6218.0	0.988279262908196	2.0757928718858123
Snow-CCI	6219.0	0.9855872685688022	4.9866733771217255
Snow-CCI	6220.0	0.9929808673307992	16.77994476318146
Snow-CCI	6221.0	0.8898677649217255	41.62246973627175
Snow-CCI	6222.0	0.9925484529742841	3.0469225322117333
Snow-CCI	6223.0	0.8856498087268991	14.677050495864803
Snow-CCI	6224.0	0.9892785405199912	40.06882177612086
Snow-CCI	6227.0	0.33259198101367793	93.47831524468444
Snow-CCI	6229.0	0.6524301011312792	59.07056103291066
Snow-CCI	6232.0	0.9832845647981492	13.726047482276352
Snow-CCI	6234.0	0.8968528624422536	22.14623277174261
Snow-CCI	6235.0	0.9688135852017018	34.709505669162056
Snow-CCI	6236.0	0.47324563597090863	274.67700426435687
Snow-CCI	6239.0	0.9930434973941924	15.20432215157918
Snow-CCI	6241.0	0.8439539350344583	20.2344917314716
Snow-CCI	6242.0	0.49129083718195976	37.18520339032123
Snow-CCI	6243.0	0.8961795417196696	8.325904220106068
Snow-CCI	6244.0	0.8307789931817771	192.4058777718122
Snow-CCI	6251.0	0.7856109476738664	69.78914827096547
Snow-CCI	6255.0	0.9589980773779804	12.835982031549673
Snow-CCI	6258.0	0.9534091008225635	9.485615377835911
Snow-CCI	6259.0	0.8328703947646751	35.16429714699994
Snow-CCI	6902.0	0.9275208044710367	15.393235386442914
Snow-CCI	6903.0	0.996787070280094	7.447189829716822
TerraClimate	2101.0	0.9971875352851098	1.3537577035254647
TerraClimate	2102.0	0.9931033302504644	2.4134083730105496
TerraClimate	2103.0	0.9649681601173921	4.759502689119425
TerraClimate	2104.0	0.9910924992576708	2.3176442251334026
TerraClimate	2105.0	0.9945060139034154	2.9018159807762114
TerraClimate	2106.0	0.9914669701271775	3.888724782249854
TerraClimate	2107.0	0.9987379154191577	0.7807027083371209
TerraClimate	2108.0	0.9961750299339329	2.6928660983565185
TerraClimate	2109.0	0.9965629385032888	1.6416885631267162
TerraClimate	2110.0	0.7453157968356774	8.644871448079344
TerraClimate	2111.0	0.9487015213640062	6.152818677014343
TerraClimate	2112.0	0.9806765944878014	3.657668821857891
TerraClimate	2113.0	0.9987702575690336	0.8463175452488584
TerraClimate	2114.0	0.9952449037369392	3.1887568417404637
TerraClimate	2115.0	0.9986045308258124	0.9415526699405621
TerraClimate	2116.0	0.9491780394459003	6.94325252406492
TerraClimate	2117.0	0.9932593335954144	4.136975552667373
TerraClimate	2302.0	0.8309575332404985	14.725874620998399
TerraClimate	2306.0	0.6955996492608227	25.208515806116306
TerraClimate	2309.0	0.8621130014140784	9.245395947578809
TerraClimate	2310.0	0.3785916055777726	346.89761013917024
TerraClimate	2319.0	0.8899171838987145	8.892712825299936
TerraClimate	2320.0	0.979571041735412	7.548110619608113
TerraClimate	2401.0	0.9900488568628637	5.24171566199956
TerraClimate	2402.0	0.9867385985259288	3.959204311309695
TerraClimate	2404.0	0.9158944299386015	9.504837130748404
TerraClimate	2413.0	0.9490366787873848	17.238216063711857
TerraClimate	2415.0	0.9803766234723201	4.542936466699951
TerraClimate	2417.0	0.9845774399359667	8.155677536165769
TerraClimate	2418.0	0.915577971638822	17.172404840939407
TerraClimate	2421.0	0.8968007534591003	20.909109193669156
TerraClimate	2423.0	0.9714006985690271	5.264670385635666
TerraClimate	2427.0	0.9606175421500727	14.69394132621291
TerraClimate	2429.0	0.9013970184328469	18.75425253002761
TerraClimate	2430.0	0.9495197769471189	14.817024545803594
TerraClimate	2432.0	0.9869766093305941	4.133446169818873
TerraClimate	2433.0	0.3164082856224878	39.357265551558335
TerraClimate	2434.0	0.06458222229568433	60.13539491177652
TerraClimate	2436.0	0.7702829846069521	44.2890475287859
TerraClimate	2901.0	0.9932438278751863	3.7406754583936626
TerraClimate	2902.0	0.5758927094639659	28.869621702150898
TerraClimate	2903.0	0.7906388916422074	35.87237716631749
TerraClimate	2905.0	0.9912025531578202	5.875931550998442
TerraClimate	2906.0	0.9364247011977788	6.5047538447553865
TerraClimate	2909.0	0.8911829136699498	19.431481274588737
TerraClimate	2910.0	0.9385964305997341	16.066697057712762
TerraClimate	2911.0	0.9889677368999165	2.312886155329196
TerraClimate	2912.0	0.995508244884354	3.0553343013810546
TerraClimate	2913.0	0.9657474370437094	9.582686835447863
TerraClimate	2914.0	0.6294148099903156	16.99891425250836
TerraClimate	2915.0	0.9900773338512524	4.039940214768051
TerraClimate	2916.0	0.9612841145462879	6.0606160286383535
TerraClimate	2917.0	0.9941598663242577	3.287866583976159
TerraClimate	2918.0	0.9659296184075654	5.813693757955687
TerraClimate	2919.0	0.82918946319262	14.600095634015398
TerraClimate	2920.0	0.9974912130561834	2.827778780164931
TerraClimate	4101.0	0.9941192689044166	1.6481289458704844
TerraClimate	4102.0	0.9883122200303843	4.8842973055227885
TerraClimate	4103.0	0.9969172084140487	1.273176925382665
TerraClimate	4104.0	0.992188194996643	1.8813474173637545
TerraClimate	4105.0	0.9823056359130047	7.042647147179194
TerraClimate	4106.0	0.995100646632561	1.7452367298911446
TerraClimate	4107.0	0.9968978680778017	6.086666059940633
TerraClimate	4108.0	0.9945250542572106	2.111045231671535
TerraClimate	4109.0	0.9789200405100013	4.7331813324257155
TerraClimate	4110.0	0.973667881347903	6.304446649622837
TerraClimate	4111.0	0.9890548257550849	2.1350253312179244
TerraClimate	4112.0	0.9820872670012235	2.918046612273353
TerraClimate	4113.0	0.9732569233939383	6.189074879458597
TerraClimate	4114.0	0.9927559299554494	1.983239984661523
TerraClimate	4115.0	0.9965488019691391	1.214771678366621
TerraClimate	4116.0	0.983725196681671	6.665822898736948
TerraClimate	4117.0	0.9721090177562565	4.186999459910073
TerraClimate	4118.0	0.9806986352379077	3.428636971477793
TerraClimate	4119.0	0.9719644041067764	4.405621698503315
TerraClimate	4120.0	0.9748291762014426	4.6069701623404775
TerraClimate	4121.0	0.9645135891065278	16.62023659299024
TerraClimate	4122.0	0.9939579065853703	1.7358273538920026
TerraClimate	4123.0	0.9823368800552076	4.891415329781343
TerraClimate	4124.0	0.9951991710158108	1.6116244064670395
TerraClimate	4125.0	0.9896799700629558	3.7036615151929384
TerraClimate	4126.0	0.9572148080531891	17.990404528403825
TerraClimate	4127.0	0.9925019994760348	1.9003819867163105
TerraClimate	4128.0	0.9895049402927337	2.4769687424299685
TerraClimate	4129.0	0.9845748425260568	2.2211286938595802
TerraClimate	4130.0	0.9877146937383166	2.8864156645543924
TerraClimate	4131.0	0.9822554512586112	3.586387258529115
TerraClimate	4132.0	0.9895654977683997	3.1488044266192645
TerraClimate	4133.0	0.9849871866081547	3.368356562387244
TerraClimate	4134.0	0.9845808057245781	3.244015057266014
TerraClimate	4207.0	0.9917532065830139	2.2218387502787995
TerraClimate	4210.0	0.9964456188103471	1.5319584651840013
TerraClimate	4211.0	0.9969961847614253	1.6913693162505203
TerraClimate	4214.0	0.995762579197576	1.9470111957899425
TerraClimate	4216.0	0.9809291712989688	3.457907688186872
TerraClimate	4217.0	0.978432030494321	5.88457582060285
TerraClimate	4218.0	0.9950197742588979	1.8818113331710071
TerraClimate	4219.0	0.9693414113245492	17.40183773293599
TerraClimate	4222.0	0.9824749266356836	3.4427068805288004
TerraClimate	4229.0	0.997275861156663	1.723248395210544
TerraClimate	4231.0	0.6282055220675042	52.13465766434419
TerraClimate	4234.0	0.982365015724399	2.9428295400154068
TerraClimate	4236.0	0.9947530882748039	7.25065189538352
TerraClimate	4238.0	0.9972677029053443	1.8697719774507893
TerraClimate	4245.0	0.9951296582845415	2.002667687875481
TerraClimate	4401.0	0.9400172397375511	12.909035985538257
TerraClimate	4405.0	0.9085410562374838	20.886047010433987
TerraClimate	4406.0	0.9928163454346804	2.1855199435444694
TerraClimate	4408.0	0.9298699628664006	21.47627715919622
TerraClimate	4410.0	0.9905303707796217	2.587879664676293
TerraClimate	4413.0	0.9743535884523677	9.046650196585036
TerraClimate	4414.0	0.9816672135409357	8.239343324045974
TerraClimate	4416.0	0.9815101555276862	4.081352063232945
TerraClimate	4418.0	0.9745443054647122	6.538911372811307
TerraClimate	4420.0	0.8393556453226855	50.35292822105193
TerraClimate	4421.0	0.9086393018820955	18.019185609715635
TerraClimate	4423.0	0.8232014885960003	12.168376149520276
TerraClimate	4426.0	0.9826033529048948	3.5712702825955867
TerraClimate	4427.0	0.9834378546632072	4.8230261000006855
TerraClimate	4428.0	0.968585545312873	3.56134340465799
TerraClimate	4430.0	0.9616775835196077	8.530829927407988
TerraClimate	4431.0	0.9677483769116919	3.9412930465361646
TerraClimate	4435.0	0.984205027452207	8.353475584349157
TerraClimate	4901.0	0.9785361168730672	6.6770624041233955
TerraClimate	6102.0	0.9973226379050336	0.9712041384691595
TerraClimate	6103.0	0.9947703420930224	1.3100947628708555
TerraClimate	6105.0	0.9971099866959259	1.2553516562436249
TerraClimate	6106.0	0.9976040857120728	3.0236037370834756
TerraClimate	6107.0	0.9950090300617549	1.7857911738844203
TerraClimate	6108.0	0.9895192567153821	7.9267254155380975
TerraClimate	6109.0	0.9977500129145165	1.1120208717095332
TerraClimate	6111.0	0.9886003253183342	2.620694825093259
TerraClimate	6112.0	0.9928690519224032	1.4320872362499741
TerraClimate	6113.0	0.9702002137744418	10.695432410674622
TerraClimate	6114.0	0.9966761796359964	1.136153009346042
TerraClimate	6201.0	0.9870865462256189	2.170687501113751
TerraClimate	6202.0	0.9947338453508436	5.926603826323064
TerraClimate	6204.0	0.9992883297439583	0.887227311702351
TerraClimate	6205.0	0.9975390220319872	1.0721935399984936
TerraClimate	6206.0	0.9992059464563382	1.191582898415141
TerraClimate	6209.0	0.9776317778631591	3.297022613060447
TerraClimate	6210.0	0.6564849558754502	44.318175608419324
TerraClimate	6212.0	0.8307518826173834	16.965160579593086
TerraClimate	6213.0	0.9760001909511019	4.191881235744615
TerraClimate	6214.0	0.9966437061957188	1.9907525345554995
TerraClimate	6218.0	0.9969444608873991	0.9769774143333886
TerraClimate	6219.0	0.9898565571708401	2.136544393710627
TerraClimate	6220.0	0.9968449223764968	2.6601952229426034
TerraClimate	6221.0	0.9924377404932022	3.264055023217587
TerraClimate	6222.0	0.9981292928298569	0.9617121472081107
TerraClimate	6223.0	0.815990110705808	8.020321693258172
TerraClimate	6224.0	0.9978239080125819	4.873875725633262
TerraClimate	6227.0	0.9886109945079595	5.440499432926237
TerraClimate	6229.0	0.8989316188584338	20.803017390397628
TerraClimate	6232.0	0.9985261529100066	1.302819456836152
TerraClimate	6234.0	0.9781658400461537	3.582378090609703
TerraClimate	6235.0	0.9992060264646818	1.8518152180799503
TerraClimate	6236.0	0.9869617263928749	2.9446462898043517
TerraClimate	6239.0	0.9973158613667559	3.9471377643129606
TerraClimate	6241.0	0.9387030532254576	6.969049347738425
TerraClimate	6242.0	0.9930415275088925	4.672061534592275
TerraClimate	6243.0	0.9452407503063546	6.948543776995149
TerraClimate	6244.0	0.8787112214460352	15.901287417387755
TerraClimate	6251.0	0.9686449115263814	4.227547105588535
TerraClimate	6255.0	0.990966123845312	2.9963051044879117
TerraClimate	6258.0	0.9812698226472867	3.4384949434645677
TerraClimate	6259.0	0.9931403499007025	1.8487848255465484
TerraClimate	6902.0	0.9706700842012991	4.964931555789815
TerraClimate	6903.0	0.998768158763223	1.1190337410789981
