# Supplementary material for: Evidence of human influence on Northern Hemisphere snow loss
Source: Nature. 2024 Jan 10;625(7994):293–300. doi: 10.1038/s41586-023-06794-y (PMC10781623; doi:10.1038/s41586-023-06794-y)
Supplement: Supplementary file 10 — Source Data Extended Data Fig. 4 [file 41586_2023_6794_MOESM10_ESM.csv]

product	basin	obs_trend_pct	recon_trend_pct
ERA5-Land	2101.0	0.3698512576305426	0.22536225653098235
ERA5-Land	2102.0	-0.44598171656121083	-0.34988396547590195
ERA5-Land	2103.0	0.33292092082286473	0.2217424968555921
ERA5-Land	2104.0	-0.18688950084430306	-0.19168503109279117
ERA5-Land	2105.0	0.2727170158090154	0.2056018062864507
ERA5-Land	2106.0	-0.1877831014781499	-0.18086676333279333
ERA5-Land	2107.0	-0.13433015312716914	-0.10965650839169996
ERA5-Land	2108.0	-0.37893629568246207	-0.4330669976017568
ERA5-Land	2109.0	-0.3806300138444955	-0.42532874972614076
ERA5-Land	2110.0	0.05057374830195363	-0.13115542408435646
ERA5-Land	2111.0	0.4494019583168508	0.3447795721192049
ERA5-Land	2112.0	-0.37535937882388787	-0.23960823250179386
ERA5-Land	2113.0	-0.24796963535763694	-0.19274546809626492
ERA5-Land	2114.0	-0.24704021127667553	-0.2887491112415714
ERA5-Land	2115.0	-0.3209619964810067	-0.3225670917743616
ERA5-Land	2116.0	-0.0016740978759711466	-0.14567228436849924
ERA5-Land	2117.0	-0.2794922962091924	-0.2790505081465521
ERA5-Land	2302.0	-0.30642245600569773	-0.273179653563077
ERA5-Land	2306.0	0.0035612402624712524	-0.013278956553127186
ERA5-Land	2309.0	-0.0790249321766252	-0.20446231878562285
ERA5-Land	2310.0	-1.4602973468611005	-1.0443330399968742
ERA5-Land	2319.0	-0.46010229556301363	-0.375127625046631
ERA5-Land	2320.0	-1.1859310561522287	-1.1134136882587682
ERA5-Land	2401.0	-0.8609047183312017	-0.5759900230918416
ERA5-Land	2402.0	0.22585533319828807	0.21270478306690416
ERA5-Land	2404.0	-0.24065144981827305	-0.28716433634326854
ERA5-Land	2413.0	0.49080421807737895	0.26169946828338436
ERA5-Land	2415.0	-0.5439835113948585	-0.24041938881967712
ERA5-Land	2417.0	-1.9496815816270474	-1.4185381171463827
ERA5-Land	2418.0	-2.2154927872050334	-1.553259877654849
ERA5-Land	2421.0	-0.8265243321197943	-0.6215676298906787
ERA5-Land	2423.0	-0.380248916000979	-0.37600888229786167
ERA5-Land	2427.0	-1.1788722396375217	-1.1047805784858415
ERA5-Land	2429.0	-1.3571245819502142	-1.6411553041950764
ERA5-Land	2430.0	-0.47824332611848336	-0.37519233686243547
ERA5-Land	2432.0	-1.3149934957933431	-0.7127247833563666
ERA5-Land	2433.0	-0.9234149149225592	-0.8353618755457679
ERA5-Land	2434.0	-0.7213217846371456	-0.5124948926532223
ERA5-Land	2436.0	-1.4491634371696476	-1.7403045189853057
ERA5-Land	2901.0	-1.0335792917540516	-0.853804772586677
ERA5-Land	2902.0	-0.2168746928613086	-0.4156610992758479
ERA5-Land	2903.0	-1.3297136224157635	-1.608338769319301
ERA5-Land	2905.0	-0.6960814713605061	-0.94602883683399
ERA5-Land	2906.0	-1.8029150765458055	-1.0260061231514002
ERA5-Land	2909.0	-0.06795470687095628	-0.11658713837226595
ERA5-Land	2910.0	-0.8065897555525161	-0.9244584460048222
ERA5-Land	2911.0	-1.6760828096112308	-1.4292272134946615
ERA5-Land	2912.0	-2.9583675651279084	-2.5916365533772048
ERA5-Land	2913.0	-0.5084902155557804	-0.48698673946468507
ERA5-Land	2914.0	-0.06505013004966972	-0.1948109246124679
ERA5-Land	2915.0	-2.170826299367529	-2.1106261777353574
ERA5-Land	2916.0	-0.47688521866253497	-0.37025539234771443
ERA5-Land	2917.0	-1.4899799714283337	-1.4109539101137398
ERA5-Land	2918.0	-0.6648798044452328	-0.8182605407572634
ERA5-Land	2919.0	0.03091812229074045	-0.26198518742749777
ERA5-Land	2920.0	-2.504918535890903	-2.4702088130423485
ERA5-Land	4101.0	0.4312569191741134	0.3551817706171334
ERA5-Land	4102.0	-0.0004772243696282325	0.014040829841387764
ERA5-Land	4103.0	-0.6113446145248108	-0.47976424011286484
ERA5-Land	4104.0	0.05230943385215515	0.08473270885329778
ERA5-Land	4105.0	0.16327187805009455	0.1479491763226441
ERA5-Land	4106.0	-0.11499697238419423	-0.1146374162406234
ERA5-Land	4107.0	-0.22623923771822912	-0.18485697291083078
ERA5-Land	4108.0	-0.0486426081906959	-0.01630965066396428
ERA5-Land	4109.0	0.09582620503701868	0.21555376515778363
ERA5-Land	4110.0	0.3232136189860452	0.22295014453969425
ERA5-Land	4111.0	-0.13132871056720297	-0.12128052437212251
ERA5-Land	4112.0	0.3802507160704418	0.3714720294598425
ERA5-Land	4113.0	0.14408392481948643	0.03844654787892758
ERA5-Land	4114.0	0.043812114579576567	0.05567018969846038
ERA5-Land	4115.0	-0.26687377580705923	-0.25009282015603085
ERA5-Land	4116.0	-0.13810639220497184	-0.09283267392460735
ERA5-Land	4117.0	0.20360032015590876	0.028729982882856813
ERA5-Land	4118.0	-0.0887672791655566	-0.012800413479669509
ERA5-Land	4119.0	0.34895137032967566	0.31101519249810317
ERA5-Land	4120.0	0.3490641031081612	0.24817262432575138
ERA5-Land	4121.0	0.1724459867335515	0.40174296156581313
ERA5-Land	4122.0	0.2158722464298418	0.18307604639961977
ERA5-Land	4123.0	-0.0006067952275631994	0.11427041133749652
ERA5-Land	4124.0	0.31979264206464075	0.2478700285849574
ERA5-Land	4125.0	0.4118402932260767	0.37277186739885054
ERA5-Land	4126.0	0.43323152146661337	0.4171580833205034
ERA5-Land	4127.0	0.6524509239505364	0.6605517319885255
ERA5-Land	4128.0	0.0841699319715387	0.28916048405942324
ERA5-Land	4129.0	0.5627865378854165	0.5368461248678997
ERA5-Land	4130.0	-0.10195442755487248	-0.003939591257561445
ERA5-Land	4131.0	-0.10436684371427715	-0.05219211977719742
ERA5-Land	4132.0	0.24652223893216152	0.2999388907180262
ERA5-Land	4133.0	0.210670324621563	0.24517926669602988
ERA5-Land	4134.0	-0.2622466554606754	-0.16388979188996483
ERA5-Land	4207.0	0.21251078258856554	0.2134579212037226
ERA5-Land	4210.0	0.6400978438475848	0.33347951519527314
ERA5-Land	4211.0	0.5982813533224489	0.44238537769883085
ERA5-Land	4214.0	0.762701644130538	0.7263608401648609
ERA5-Land	4216.0	0.1621559433018237	0.18481292273680755
ERA5-Land	4217.0	0.22365006406077834	0.1973694519310401
ERA5-Land	4218.0	0.32330979718945213	0.2994405151184638
ERA5-Land	4219.0	-0.274613996732505	-0.2933925985013355
ERA5-Land	4222.0	0.22407510650797172	0.09993326138848438
ERA5-Land	4229.0	0.9234093500798809	0.9253941075340221
ERA5-Land	4231.0	-1.8674526750696154	-1.2634395617917136
ERA5-Land	4234.0	0.5150501462194934	0.37186019925170183
ERA5-Land	4236.0	0.7310676432642045	0.7215053593188743
ERA5-Land	4238.0	0.11621342626106909	0.2281887008657973
ERA5-Land	4245.0	0.17250665005669616	0.42480178394059875
ERA5-Land	4401.0	0.002348315361999712	-0.1666966155359454
ERA5-Land	4405.0	-1.0515346430259802	-1.1309223536723274
ERA5-Land	4406.0	0.19130209921156194	0.16645032470965004
ERA5-Land	4408.0	-0.040185943332077874	-0.11928514611749204
ERA5-Land	4410.0	0.2628032412556355	0.2053094619262056
ERA5-Land	4413.0	-0.17801920790169926	-0.2588745091499313
ERA5-Land	4414.0	-0.21311118570966572	-0.18237198722760906
ERA5-Land	4416.0	-0.144595189777294	-0.4036449996037195
ERA5-Land	4418.0	-0.2237931426017106	-0.14417357317136822
ERA5-Land	4420.0	0.18481000380704876	-0.18395562387557107
ERA5-Land	4421.0	0.22057414705100573	-0.1415239363669048
ERA5-Land	4423.0	-0.39456480206228967	-0.5737016919331707
ERA5-Land	4426.0	0.27511131999078603	0.2568308349943914
ERA5-Land	4427.0	-0.14299106563918185	-0.18587297368130204
ERA5-Land	4428.0	-0.06646244234080947	-0.07652033586137283
ERA5-Land	4430.0	-0.04737943928379548	-0.2015296844915715
ERA5-Land	4431.0	-0.01728195406360373	-0.07868568703329112
ERA5-Land	4435.0	-0.03784949468082005	-0.1380448252052982
ERA5-Land	4901.0	-0.6094999889058031	-0.7854038344487585
ERA5-Land	6102.0	0.2256206964600138	0.14312141166041278
ERA5-Land	6103.0	0.3388705363320905	0.2169609006739135
ERA5-Land	6105.0	-0.13466839360600022	-0.09546212644059836
ERA5-Land	6106.0	-0.4708323089823646	-0.43749576814842167
ERA5-Land	6107.0	-0.0996789533532362	-0.038802746593398614
ERA5-Land	6108.0	-0.1485308685005233	-0.12429691308024768
ERA5-Land	6109.0	-0.26812397459764287	-0.2680863415338063
ERA5-Land	6111.0	0.026133868334632653	-0.06290891271691088
ERA5-Land	6112.0	-0.17431351461642983	-0.17503180639929092
ERA5-Land	6113.0	0.12416144012849331	-0.40593740093427505
ERA5-Land	6114.0	-0.07219432574735277	-0.12565516855237863
ERA5-Land	6201.0	-0.707113482435359	-0.6437274721170702
ERA5-Land	6202.0	-0.918513048298085	-0.9304632648316413
ERA5-Land	6204.0	-0.751031427632603	-0.9126152771433359
ERA5-Land	6205.0	-1.766469733588208	-1.6172287046732905
ERA5-Land	6206.0	-1.1962627377010024	-1.255684575659127
ERA5-Land	6209.0	0.014110998745064631	-0.07183594225704566
ERA5-Land	6210.0	0.3475598424158988	-0.02504608767560661
ERA5-Land	6212.0	-0.04394646288533397	-0.3755085301543196
ERA5-Land	6213.0	-0.16125206060512354	-0.2104282358105367
ERA5-Land	6214.0	-0.7021589253317019	-0.5596856147782536
ERA5-Land	6218.0	0.21498876689409244	0.1895090467807723
ERA5-Land	6219.0	0.39960422300974674	0.26384873701108413
ERA5-Land	6220.0	0.3686085168551197	0.25610512186904694
ERA5-Land	6221.0	-1.1746430447038676	-1.1195641640084897
ERA5-Land	6222.0	-1.6959093195014476	-1.5750350299965832
ERA5-Land	6223.0	-0.6705047717962156	-1.1992015527177065
ERA5-Land	6224.0	-0.9228121267514326	-0.9989926927908732
ERA5-Land	6227.0	0.11055699952718477	0.004940008082568518
ERA5-Land	6229.0	-1.5884025363664576	-1.1764659604330536
ERA5-Land	6232.0	-1.3355981155411882	-1.2704780452833169
ERA5-Land	6234.0	-1.3965568293867328	-1.133251575419605
ERA5-Land	6235.0	-0.35770511521373755	-0.5419186381129877
ERA5-Land	6236.0	-1.1103507457768833	-1.024891617498749
ERA5-Land	6239.0	-0.02813281401312731	-0.057974460408527384
ERA5-Land	6241.0	0.14687364357112742	-0.006169613062561069
ERA5-Land	6242.0	-0.2567059561568439	-0.5082264452834927
ERA5-Land	6243.0	-0.3086273462767225	-0.4712417016543295
ERA5-Land	6244.0	-0.8397856507520767	-0.8199482076352546
ERA5-Land	6251.0	-0.6797187935773479	-0.7546765728262689
ERA5-Land	6255.0	0.2022566050740685	0.12367380790810811
ERA5-Land	6258.0	-1.7797445533007445	-1.3815090054263932
ERA5-Land	6259.0	-1.2915969578058322	-1.2825268963906804
ERA5-Land	6902.0	-1.4570740086981233	-1.3111692325359556
ERA5-Land	6903.0	-0.5530104723127296	-0.5454952908018542
JRA-55	2101.0	2.345590118370699	2.3079140927702007
JRA-55	2102.0	0.36382062502929496	0.38201133142071714
JRA-55	2103.0	1.6125860823211942	1.4682367366617866
JRA-55	2104.0	0.25752199626943056	0.28703196909388956
JRA-55	2105.0	1.8317806353857575	1.717385394618392
JRA-55	2106.0	0.5316076713396141	0.5076486955549396
JRA-55	2107.0	0.2544215606290234	0.2540967401023043
JRA-55	2108.0	0.7716889162219367	0.6590189956654067
JRA-55	2109.0	0.6300229579293352	0.6155776193917312
JRA-55	2110.0	1.5960878096241033	1.3917070573971793
JRA-55	2111.0	1.6667510090137352	1.6069572333392845
JRA-55	2112.0	0.2744753413114244	0.2760345053359423
JRA-55	2113.0	0.22131750180414636	0.20641934859286656
JRA-55	2114.0	0.012658379888717323	0.02517345245076174
JRA-55	2115.0	0.5580595786754113	0.5140414441389816
JRA-55	2116.0	1.3598489477954565	1.2862764258650534
JRA-55	2117.0	0.9962883872076262	0.8211289213538361
JRA-55	2302.0	-1.7663252564971936	-1.3183102913567386
JRA-55	2306.0	-0.7348034232818096	-0.47126353509207836
JRA-55	2309.0	-1.188851262052003	-1.0169454599371446
JRA-55	2310.0	-2.0742321270819026	-1.4632590319095504
JRA-55	2319.0	-1.9802742247867529	-1.6071083306627976
JRA-55	2320.0	-1.1000329596398644	-1.5392206774001624
JRA-55	2401.0	0.8103096740762237	0.6318951501077753
JRA-55	2402.0	0.8364602132357221	0.8063546586832204
JRA-55	2404.0	-0.8970993757302622	-0.8826511090281034
JRA-55	2413.0	0.49818252840936134	0.42058210976810717
JRA-55	2415.0	-1.9024154641019289	-1.8239637347301314
JRA-55	2417.0	-0.11497775132246069	-0.04424618468520571
JRA-55	2418.0	-1.5674401057434888	-1.0887992580634316
JRA-55	2421.0	-1.9654133919805936	-1.447189854142394
JRA-55	2423.0	0.6132240808802645	0.5507685204443019
JRA-55	2427.0	-2.783297592521077	-2.550673845901115
JRA-55	2429.0	-1.1799405982463962	-1.3661016546601146
JRA-55	2430.0	0.08608114380320611	-0.05698856022142782
JRA-55	2432.0	0.6955928349114235	0.15685313451065525
JRA-55	2433.0	-0.4359986073729172	-1.1409018979733625
JRA-55	2434.0	-0.20163298042212502	-0.30540645197376454
JRA-55	2436.0	-1.26125719860858	-1.3661032427134798
JRA-55	2901.0	-0.24100169994816809	-0.2855380677573151
JRA-55	2902.0	-0.7413474615768368	-1.0778388012927809
JRA-55	2903.0	1.0598821383557455	-1.4344916061027675
JRA-55	2905.0	-0.01508499017292371	-0.9131948456236216
JRA-55	2906.0	-0.9324797886299384	-0.5262907711412915
JRA-55	2909.0	0.3171406474899564	-0.038441936825817875
JRA-55	2910.0	0.5887163682410989	0.14592574925915985
JRA-55	2911.0	-1.8107443201074878	-2.265801308287274
JRA-55	2912.0	-1.8636308666773154	-1.6356353589725674
JRA-55	2913.0	-0.9184496313054559	-1.107490535974328
JRA-55	2914.0	-0.35688579959664335	-0.20959498205425167
JRA-55	2915.0	-1.9137602451931068	-1.7894923331459822
JRA-55	2916.0	-0.5802188482017838	-0.47589538710647733
JRA-55	2917.0	-0.7972174851534356	-0.7800664221829676
JRA-55	2918.0	0.6886526674053681	-0.08366408381553887
JRA-55	2919.0	-0.4160519240036175	-0.17559671883489686
JRA-55	2920.0	-2.5210712522022667	-2.4909929736772254
JRA-55	4101.0	0.5713818560352567	0.5315024982034589
JRA-55	4102.0	-0.5403059054665932	-0.3373969984407949
JRA-55	4103.0	-3.7128486982555597	-3.2902791249601373
JRA-55	4104.0	0.34704747159848276	0.2920433564730647
JRA-55	4105.0	-1.0726979678977324	-0.9708911009404447
JRA-55	4106.0	-2.3026376277409613	-2.1244449581733678
JRA-55	4107.0	-0.14551091555045026	-0.1627214779877445
JRA-55	4108.0	-0.7763199362154375	-0.7396643633249864
JRA-55	4109.0	1.3317713622580887	1.1195615431668222
JRA-55	4110.0	1.8012452235087595	1.6554146253594815
JRA-55	4111.0	0.49443453963508416	0.2513295837276697
JRA-55	4112.0	0.8032794121208682	0.6058118881695156
JRA-55	4113.0	-1.2949609384992384	-1.4364958713514675
JRA-55	4114.0	-0.3679974570965613	-0.28279311388128775
JRA-55	4115.0	-4.331628612493314	-3.9103059446522814
JRA-55	4116.0	0.11719908706940145	0.10040453402551341
JRA-55	4117.0	0.17178712392872417	0.1406250468130356
JRA-55	4118.0	-0.6961692198633989	-0.6617098819982152
JRA-55	4119.0	0.8922599913691979	0.769181408191252
JRA-55	4120.0	-0.8330215214020182	-0.62981721459354
JRA-55	4121.0	-1.853480805575727	-1.4213694474439618
JRA-55	4122.0	-0.2472458602380581	-0.2894269539614602
JRA-55	4123.0	0.2491549765362954	0.1430303732893185
JRA-55	4124.0	-2.588155743270107	-2.1434850708644007
JRA-55	4125.0	1.4104510701466306	1.2055895405406138
JRA-55	4126.0	2.6979413593200134	2.122985362784197
JRA-55	4127.0	-0.15941194390666222	-0.08321503911390604
JRA-55	4128.0	-2.256448880033348	-2.074944779954499
JRA-55	4129.0	0.4975576419260133	0.47034644114804164
JRA-55	4130.0	-0.6617883683434713	-0.6329103601999939
JRA-55	4131.0	0.28884739368196655	0.15618486409078358
JRA-55	4132.0	0.07501358140673572	0.10629385512608933
JRA-55	4133.0	-1.0786005716870377	-0.9002488788864579
JRA-55	4134.0	-0.22322425208627256	-0.07276457777739248
JRA-55	4207.0	0.22825230058481139	0.2491303928667791
JRA-55	4210.0	-0.47985760864713867	-0.4401236252500779
JRA-55	4211.0	-0.26590255713418254	-0.1617077642544777
JRA-55	4214.0	-0.7601914939228013	-0.23248013320019298
JRA-55	4216.0	-0.32292562893601084	-0.2351459330085698
JRA-55	4217.0	2.114243526291379	1.7356801823612649
JRA-55	4218.0	-0.35068278789448615	-0.2036960496544018
JRA-55	4219.0	-0.2698977750125711	-0.21172505065879837
JRA-55	4222.0	1.0649399966968418	0.9831882968058288
JRA-55	4229.0	0.43200858579809726	0.1720710833214842
JRA-55	4231.0	-2.0371336673339107	-1.938598185428037
JRA-55	4234.0	1.3283092332116482	0.9436784533969848
JRA-55	4236.0	-0.750561855618605	-0.3113449239536207
JRA-55	4238.0	-0.6637606375796355	-0.5790359884791456
JRA-55	4245.0	-0.23630898405463865	-0.027679171107186866
JRA-55	4401.0	-2.9706252681192216	-2.36921288147812
JRA-55	4405.0	-1.635450339092222	-1.4602071674923753
JRA-55	4406.0	-0.8637081965086437	-0.6111281046500194
JRA-55	4408.0	-0.9807925772316876	-0.6603196292683142
JRA-55	4410.0	-0.23989527417524412	0.031660208403239375
JRA-55	4413.0	-1.2594801439762098	-0.9193610747349255
JRA-55	4414.0	-2.265562699545753	-1.8343018304891978
JRA-55	4416.0	-0.9130197686212254	-0.7549381021790383
JRA-55	4418.0	-2.909641166076834	-2.4627523021576905
JRA-55	4420.0	-2.276439818458754	-1.6875076871207189
JRA-55	4421.0	-1.2021526318898357	-0.969639030247708
JRA-55	4423.0	-2.1133119417697626	-1.6587137518039055
JRA-55	4426.0	-1.8385984167642921	-1.2200594200815713
JRA-55	4427.0	-0.08439336025461218	-0.007129255385121945
JRA-55	4428.0	-1.026150735501958	-0.8472113342731074
JRA-55	4430.0	-1.2255757361999216	-1.0712891507215825
JRA-55	4431.0	-1.8271025146201914	-1.5643161888074084
JRA-55	4435.0	-0.2996473812566817	-0.251663635014591
JRA-55	4901.0	-0.9888786749006028	-0.9675748708070955
JRA-55	6102.0	0.23216974157530237	0.24385441183306922
JRA-55	6103.0	0.11629210623335602	-0.06818216750166553
JRA-55	6105.0	-0.353465352871767	-0.3190216091263298
JRA-55	6106.0	-0.35982084569896255	-0.298755479470742
JRA-55	6107.0	0.08636294885063484	0.112962809570249
JRA-55	6108.0	1.0873239391364742	0.8807047064748478
JRA-55	6109.0	-0.12605492648556652	-0.13312100326310433
JRA-55	6111.0	0.025554695258198055	0.12772465774953223
JRA-55	6112.0	-0.2798558373481807	-0.15015664554276165
JRA-55	6113.0	0.07363387571077676	-0.36341586747434584
JRA-55	6114.0	0.190380754778023	0.19090306852305433
JRA-55	6201.0	-1.3111874644278994	-1.395210236323694
JRA-55	6202.0	0.43613541367266306	-0.15389820070555635
JRA-55	6204.0	-0.8984055977822257	-1.0407700855400381
JRA-55	6205.0	-0.8067325164505781	-1.0983140472333421
JRA-55	6206.0	-1.8483285872238626	-1.701929722161467
JRA-55	6209.0	-0.25883832186530475	-0.4145983146785266
JRA-55	6210.0	1.267134082395074	-0.35596844125105653
JRA-55	6212.0	0.05550188912926414	-1.0064305024225746
JRA-55	6213.0	0.5562959482882948	0.14789993892240066
JRA-55	6214.0	-0.8437664684106014	-0.8201198039146194
JRA-55	6218.0	0.5623754973095705	0.3958348766972425
JRA-55	6219.0	1.5296321072809886	1.243371592974901
JRA-55	6220.0	-0.3180403375963806	-0.30739225489895483
JRA-55	6221.0	-1.2771822285292274	-1.3835504994374865
JRA-55	6222.0	-1.4653478540112466	-1.5263593963408233
JRA-55	6223.0	-2.8293223938181926	-2.603107637141823
JRA-55	6224.0	-1.0519462658197247	-1.2284992326982356
JRA-55	6227.0	0.03346081141634255	0.03733065922240479
JRA-55	6229.0	0.3271708931458997	-0.13872893554420437
JRA-55	6232.0	-0.45899074483793983	-0.7036169846411425
JRA-55	6234.0	-0.07498146742251642	-0.4627760037271731
JRA-55	6235.0	-2.5326711209312296	-2.3511788853143107
JRA-55	6236.0	-0.03558753574688345	-0.31249507565403983
JRA-55	6239.0	-0.7241327641377374	-0.6775524942693886
JRA-55	6241.0	1.093404290325494	0.21958617485212523
JRA-55	6242.0	1.2163076731969686	0.49661240462180534
JRA-55	6243.0	-0.9142395435984515	-1.087369789563544
JRA-55	6244.0	-1.3195407836015363	-1.1889092955132672
JRA-55	6251.0	0.4536099354202531	0.020362449947332467
JRA-55	6255.0	0.6391902401571732	0.5888243593075276
JRA-55	6258.0	1.4257842828374865	0.6915078602528608
JRA-55	6259.0	-0.9623705913830723	-1.129057527446657
JRA-55	6902.0	-1.0614316544592717	-1.4261320386199094
JRA-55	6903.0	-0.4471284312500359	-0.4199739084144215
MERRA-2	2101.0	0.2942130299176676	0.2740947104354001
MERRA-2	2102.0	-0.2131580988132564	-0.1936829331823692
MERRA-2	2103.0	0.23791091358436003	0.21076778650197645
MERRA-2	2104.0	-0.0498614381361304	-0.06099777821960976
MERRA-2	2105.0	0.19435876563607793	0.19274926224579186
MERRA-2	2106.0	-0.030515887673140597	-0.04300532250234831
MERRA-2	2107.0	-0.1772576673565311	-0.14596028976798273
MERRA-2	2108.0	-0.08508378199342465	-0.11816998303175219
MERRA-2	2109.0	-0.18646001229965786	-0.1898876667837151
MERRA-2	2110.0	0.014125766608632224	-0.014846001339077753
MERRA-2	2111.0	0.3879145124736853	0.3595632402384343
MERRA-2	2112.0	-0.2453303680852025	-0.21967303972984817
MERRA-2	2113.0	-0.352494622921987	-0.32312901890128665
MERRA-2	2114.0	-0.2091848106488618	-0.20906758217330212
MERRA-2	2115.0	-0.32797051848767605	-0.3198425162726462
MERRA-2	2116.0	0.05335468355803483	0.03259927140733425
MERRA-2	2117.0	-0.15681545861376456	-0.15542747161147724
MERRA-2	2302.0	1.2259917923772121	0.18316024099182274
MERRA-2	2306.0	1.2914588583723423	-0.02467780409389938
MERRA-2	2309.0	1.4952548235596603	0.7689528116827513
MERRA-2	2310.0	-0.6822423994346566	-0.7388243041715391
MERRA-2	2319.0	0.8581744616341569	-0.10454565417630828
MERRA-2	2320.0	-0.18820410275623245	-0.7600585347999446
MERRA-2	2401.0	-0.3222972182394572	-0.29699452156136785
MERRA-2	2402.0	0.308855821829269	0.310425982679256
MERRA-2	2404.0	0.013994225901837838	-0.37836531025554315
MERRA-2	2413.0	0.5168184920383888	0.36554062661225295
MERRA-2	2415.0	-0.4311764658711824	-0.6926259277934933
MERRA-2	2417.0	0.2568972409457583	0.17920091578652558
MERRA-2	2418.0	-0.281399312409276	-0.5000567266621145
MERRA-2	2421.0	0.6693694955603469	0.10201812007551955
MERRA-2	2423.0	-0.3745004236280726	-0.5580175908280467
MERRA-2	2427.0	-0.21260218510125906	-0.430211130942015
MERRA-2	2429.0	-0.1524567039889292	-0.6589257222622387
MERRA-2	2430.0	-0.09326156745866866	0.0004471357159388116
MERRA-2	2432.0	0.7384590972680015	0.289777680501969
MERRA-2	2433.0	0.5003900226243588	-0.14416861967182798
MERRA-2	2434.0	0.2607438766321738	-0.022890081335467567
MERRA-2	2436.0	-0.29754250576936037	-0.9021966498153853
MERRA-2	2901.0	0.34278190013309756	-0.005847615164290323
MERRA-2	2902.0	-1.1789077091419218	-1.480911942057417
MERRA-2	2903.0	-0.08467189793559723	-0.7575468023150687
MERRA-2	2905.0	0.17100217760946537	-0.4877682611433941
MERRA-2	2906.0	0.37024931685000567	0.5223460551253465
MERRA-2	2909.0	-0.1854241545831059	-0.32949900187295345
MERRA-2	2910.0	0.03670636549049555	-0.25210718695380585
MERRA-2	2911.0	-1.5515172256048226	-1.8376594328456737
MERRA-2	2912.0	-0.7470233315418284	-0.9347386055451501
MERRA-2	2913.0	0.8037759557164005	-0.007374456848774208
MERRA-2	2914.0	0.47877224838642923	0.08800404336275007
MERRA-2	2915.0	-0.7892275501341902	-0.984681473473033
MERRA-2	2916.0	0.02701785648638749	-0.04223561932251739
MERRA-2	2917.0	-0.9369833042446728	-1.0178729484768343
MERRA-2	2918.0	-0.41563129969550655	-0.6729766832147901
MERRA-2	2919.0	0.5459637512929373	0.5700038520851909
MERRA-2	2920.0	0.13312309190392865	-0.2079904601804635
MERRA-2	4101.0	0.9436989343865513	0.7192772249403763
MERRA-2	4102.0	-0.10970577761496851	-0.07113390292571689
MERRA-2	4103.0	-0.6059720271017932	-0.6170298038710806
MERRA-2	4104.0	0.22407292849082816	0.20762748497368042
MERRA-2	4105.0	-0.12070686104309483	-0.17345668839718897
MERRA-2	4106.0	-0.4466031827950529	-0.45057856755783804
MERRA-2	4107.0	-0.10007745416755282	-0.12054509573740109
MERRA-2	4108.0	-0.10713953585408852	-0.14029024048896113
MERRA-2	4109.0	0.22928560519628338	0.19376628896673256
MERRA-2	4110.0	-0.017168911042210515	0.002057115216136932
MERRA-2	4111.0	-0.22167299321254802	-0.2881092534715244
MERRA-2	4112.0	-0.30349330707746136	-0.37109875231090966
MERRA-2	4113.0	-0.43632254179156155	-0.4822588415620216
MERRA-2	4114.0	-0.1452993902819436	-0.13025307636433858
MERRA-2	4115.0	-0.432114909870132	-0.43342962165568555
MERRA-2	4116.0	0.18323520868147994	0.12370494262206563
MERRA-2	4117.0	-0.06925477277413393	-0.13278452638415494
MERRA-2	4118.0	-0.33815469104160917	-0.30121202646753265
MERRA-2	4119.0	0.06058900303191692	-0.0275794157318976
MERRA-2	4120.0	0.02714085209564151	-0.01762575079140099
MERRA-2	4121.0	0.22365635257851005	0.21940209072225128
MERRA-2	4122.0	-0.2859680623799238	-0.2943711966224645
MERRA-2	4123.0	-0.15073632782670915	-0.1321682590917817
MERRA-2	4124.0	-0.9506420681588242	-0.8068772648335724
MERRA-2	4125.0	0.2004533860220347	0.24213724007294127
MERRA-2	4126.0	0.26815552558936434	0.25855007286114684
MERRA-2	4127.0	0.8573556780436468	0.8132866787686929
MERRA-2	4128.0	0.15305596302772437	0.13591636626848327
MERRA-2	4129.0	-0.28470432120349604	-0.2725250689002307
MERRA-2	4130.0	-0.24627510136834185	-0.29325909195607286
MERRA-2	4131.0	-0.7331284360700094	-0.650056308227785
MERRA-2	4132.0	0.1190934647420497	0.07305990093482383
MERRA-2	4133.0	0.2518862771738843	0.18331749088401167
MERRA-2	4134.0	-0.25105942183228763	-0.1891236596007835
MERRA-2	4207.0	0.4746760553324592	0.3633435866699555
MERRA-2	4210.0	-0.6353589827754488	-0.7202140458930378
MERRA-2	4211.0	0.24986559593767457	0.1847503474645839
MERRA-2	4214.0	-0.10405448790278277	-0.06772889092936825
MERRA-2	4216.0	1.2866625689745093	1.069226482036981
MERRA-2	4217.0	-0.38973198303209494	-0.45680357197676846
MERRA-2	4218.0	-0.7809112857842282	-0.5560414192468359
MERRA-2	4219.0	0.5345932549066841	0.33160521969792106
MERRA-2	4222.0	0.9475989599811252	0.7490694685227584
MERRA-2	4229.0	-0.4342998599668916	-0.41119488467222454
MERRA-2	4231.0	-0.20686914223397948	-0.711522826724973
MERRA-2	4234.0	-0.3017134286768507	-0.2249060538438931
MERRA-2	4236.0	-0.23312381267829585	-0.20615064255893575
MERRA-2	4238.0	-0.1677958307986045	-0.06152154894021287
MERRA-2	4245.0	0.34789775145910834	0.12193742776550551
MERRA-2	4401.0	-0.46529332209512225	-0.49833695371172004
MERRA-2	4405.0	0.06000082981767783	-0.09643164787177201
MERRA-2	4406.0	0.7899001194829274	0.5466747542425464
MERRA-2	4408.0	-0.2117946845798893	-0.2706712681520156
MERRA-2	4410.0	0.40658958759451636	0.3120916283735959
MERRA-2	4413.0	0.5121521879881018	-0.32601967247528296
MERRA-2	4414.0	-0.15052638710794514	-0.1707463301510312
MERRA-2	4416.0	-1.1580067998483028	-1.080477647962216
MERRA-2	4418.0	-0.2992182628554987	-0.3431737247201666
MERRA-2	4420.0	0.8166071523881248	-0.32170751281466703
MERRA-2	4421.0	0.09881629580335434	-0.2938569698569955
MERRA-2	4423.0	0.10880158252907289	-0.08184947699263073
MERRA-2	4426.0	0.021141294546456194	0.16099055656141886
MERRA-2	4427.0	-0.5204128696019804	-0.49310825635174654
MERRA-2	4428.0	-0.6527591632714425	-0.5911416128732793
MERRA-2	4430.0	-0.4177043642889318	-0.4320682438446745
MERRA-2	4431.0	-0.26243256459274183	-0.23309385295804966
MERRA-2	4435.0	-0.07692592553796664	-0.11416617748802985
MERRA-2	4901.0	0.16885382513657632	-0.21846694203592626
MERRA-2	6102.0	-0.2949405058023764	-0.2560776548045154
MERRA-2	6103.0	0.10280878613013653	0.08722914891949549
MERRA-2	6105.0	0.0197778685165838	-0.0021395159194086085
MERRA-2	6106.0	-0.3433252595525919	-0.32198886596852483
MERRA-2	6107.0	0.0365480864588506	0.05518937223270749
MERRA-2	6108.0	0.045288648547386956	0.0463733827114657
MERRA-2	6109.0	0.18424193351001458	0.1608813833870585
MERRA-2	6111.0	-0.10725869918591423	-0.03215481229226973
MERRA-2	6112.0	-0.08420626238940501	-0.06939086358639879
MERRA-2	6113.0	0.28064707115769655	-0.06959423324262982
MERRA-2	6114.0	-0.34409610973698057	-0.3646617019247878
MERRA-2	6201.0	-1.507800510344493	-1.350135382386255
MERRA-2	6202.0	-1.1924636394770365	-1.4505058621280646
MERRA-2	6204.0	-0.3043990828977842	-0.3735071052238273
MERRA-2	6205.0	-0.9953733604730162	-1.2084511816010133
MERRA-2	6206.0	-0.6658485637770559	-0.7697572206730848
MERRA-2	6209.0	-0.06978733116522223	-0.08670093330603922
MERRA-2	6210.0	2.079198309085924	1.386588693068116
MERRA-2	6212.0	1.3053804581881125	0.11315365663328296
MERRA-2	6213.0	-0.27432506203320367	-0.2885615424396572
MERRA-2	6214.0	-0.9826510361995314	-0.9100451861281712
MERRA-2	6218.0	-0.4422744075333133	-0.44860906961736086
MERRA-2	6219.0	0.2713702727729956	0.26176633447714154
MERRA-2	6220.0	0.047872188518669756	0.07598090793533717
MERRA-2	6221.0	-1.1389323438015877	-1.1486055012673417
MERRA-2	6222.0	-2.6033976590500165	-2.6606537997686104
MERRA-2	6223.0	-0.7241555415542511	-1.319296945354743
MERRA-2	6224.0	-2.0535167291552514	-2.060882973409636
MERRA-2	6227.0	0.09772290364210333	0.01989004334652301
MERRA-2	6229.0	-0.6006134451839124	-1.2299390925485525
MERRA-2	6232.0	-0.704170626532321	-0.8039606503363815
MERRA-2	6234.0	-0.5645438872518722	-0.9648597893612951
MERRA-2	6235.0	-0.4711322022375909	-0.5003978717226849
MERRA-2	6236.0	-0.8347796168637257	-1.1324657280822543
MERRA-2	6239.0	-0.4777453696895044	-0.46084435142036356
MERRA-2	6241.0	0.264799702347555	0.05124967537854717
MERRA-2	6242.0	-0.43366854742589706	-0.7070554214192152
MERRA-2	6243.0	-0.5163547244700385	-0.8164957574422214
MERRA-2	6244.0	-1.2287948131595436	-1.1524794220451369
MERRA-2	6251.0	0.243077044942162	-0.017902075811655052
MERRA-2	6255.0	0.12021834587653961	0.12961816795209416
MERRA-2	6258.0	-0.4623450661347833	-0.8355799971197643
MERRA-2	6259.0	-1.2500882591453204	-1.3163976226548937
MERRA-2	6902.0	-1.6896742624598255	-1.8543620454914638
MERRA-2	6903.0	0.06889690676851219	-0.003942244575149944
Snow-CCI	2101.0	1.2088452754206664	1.132363284734312
Snow-CCI	2102.0	-0.6727632770544895	-0.6220700400733581
Snow-CCI	2103.0	0.6772035188643827	0.44634920693279734
Snow-CCI	2104.0	0.1371158744543006	0.08396606790331317
Snow-CCI	2105.0	0.7703235462658777	0.670411819938665
Snow-CCI	2106.0	0.01344820233044473	0.03584281508419665
Snow-CCI	2107.0	-0.143875652427209	-0.13299294268584236
Snow-CCI	2108.0	0.18606624905983477	0.16827246180832658
Snow-CCI	2109.0	-0.2512099585019598	-0.240017971608474
Snow-CCI	2110.0	-0.12818904030778827	-0.22416823115507056
Snow-CCI	2111.0	1.3599597527854559	1.0073809771794582
Snow-CCI	2112.0	-0.5591373677702888	-0.4513609310830171
Snow-CCI	2113.0	0.15186576691103018	0.1525784331211895
Snow-CCI	2114.0	0.019512316680095062	-0.016630664916147543
Snow-CCI	2115.0	0.28610397648334046	0.2946297703093009
Snow-CCI	2116.0	-0.17672848162835736	-0.2572309223214185
Snow-CCI	2117.0	0.15578282595010204	0.12327712994493456
Snow-CCI	2302.0	-0.23143279382701892	-0.1791378554626723
Snow-CCI	2306.0	0.17538359523741848	0.16192487556840351
Snow-CCI	2309.0	-0.09139631445138525	-0.17493426767753587
Snow-CCI	2310.0	-1.4052662683505721	-1.2300660898139966
Snow-CCI	2319.0	-0.6763717089167619	-0.4125213326733486
Snow-CCI	2320.0	-1.4034173855817633	-1.2645132621912902
Snow-CCI	2401.0	0.7834975151807636	0.5581060848193361
Snow-CCI	2402.0	0.09992795482633139	0.08749117297103355
Snow-CCI	2404.0	-0.5856226375244223	-0.6862065173672643
Snow-CCI	2413.0	0.5946814999010197	0.44610199250772
Snow-CCI	2415.0	-1.4199455217227372	-0.527496643967414
Snow-CCI	2417.0	1.498286568247068	0.7811639495139202
Snow-CCI	2418.0	-1.0524510623343588	-0.5394684404986612
Snow-CCI	2421.0	-0.9028362478383921	-0.4727644891747194
Snow-CCI	2423.0	-1.1603382586103408	-0.27750942265749867
Snow-CCI	2427.0	-1.0649451357245	-1.132510979045989
Snow-CCI	2429.0	-1.5221221478259388	-1.5512695168737993
Snow-CCI	2430.0	0.20024069091841032	0.1017388422522526
Snow-CCI	2432.0	-0.34750759661887426	-0.13871203689696066
Snow-CCI	2433.0	-0.4015018263059119	-0.5289227101520327
Snow-CCI	2434.0	1.0229502863205668	0.28139484178953583
Snow-CCI	2436.0	-0.3614753348057514	-0.7981348978176531
Snow-CCI	2901.0	0.1414519684686868	-0.05621190305718073
Snow-CCI	2902.0	-0.20487510022131042	-0.4474113868775615
Snow-CCI	2903.0	-2.0652408070714303	-1.466185210951919
Snow-CCI	2905.0	-1.2281106921493448	-1.2418431848891043
Snow-CCI	2906.0	-0.7559169404345567	-0.5260736589963433
Snow-CCI	2909.0	-0.14924369078357325	-0.339206514110316
Snow-CCI	2910.0	0.05965150826140287	-0.34864309566381885
Snow-CCI	2911.0	-2.001453275372662	-1.7620118419740929
Snow-CCI	2912.0	-1.2686775970621627	-1.1412132048590324
Snow-CCI	2913.0	-0.34418915305556375	-0.638879520473213
Snow-CCI	2914.0	0.5376698424097464	0.2949050609886018
Snow-CCI	2915.0	-1.6909604413664947	-1.560108433245046
Snow-CCI	2916.0	1.61592312002067	0.771720363877525
Snow-CCI	2917.0	-1.2968229977622556	-1.258387719071094
Snow-CCI	2918.0	-0.5141636725349035	-0.5094242795873268
Snow-CCI	2919.0	-0.08896537895517857	-0.2073243316661677
Snow-CCI	2920.0	-2.1438112279522543	-2.1647704340218477
Snow-CCI	4101.0	0.2175590253917932	0.15093174659822278
Snow-CCI	4102.0	-0.1939384590083948	-0.192562206432549
Snow-CCI	4103.0	-2.3209623386259586	-1.8411545399592406
Snow-CCI	4104.0	-0.6281353449825574	-0.522839143290097
Snow-CCI	4105.0	-0.9547125820501343	-0.8968577643936089
Snow-CCI	4106.0	-1.1181244172222258	-0.851351958492427
Snow-CCI	4107.0	-0.8491511221985847	-0.840196934953395
Snow-CCI	4108.0	-0.8587410296996657	-0.789875321698529
Snow-CCI	4109.0	-0.6404843253168023	-0.45201269815035694
Snow-CCI	4110.0	-0.20187258403468705	-0.10262705793463685
Snow-CCI	4111.0	-0.048793988922451514	-0.09448721539131198
Snow-CCI	4112.0	-0.6371563372869338	-0.5885205430800188
Snow-CCI	4113.0	-0.6670533576380444	-0.6360941505007608
Snow-CCI	4114.0	-1.5170411959067087	-1.1450112162076542
Snow-CCI	4115.0	-1.6883110873267944	-1.4975703512522363
Snow-CCI	4116.0	-0.8854027802512879	-0.7729440999070245
Snow-CCI	4117.0	-0.6213224792004762	-0.5212731241324768
Snow-CCI	4118.0	-1.8648246356809444	-1.4967612640954353
Snow-CCI	4119.0	-0.5192508180258661	-0.4434226405116227
Snow-CCI	4120.0	-0.2974087633364336	-0.3525329462561657
Snow-CCI	4121.0	-1.2300868040512134	-0.5692963807441043
Snow-CCI	4122.0	-0.6296182731888428	-0.5743704597330866
Snow-CCI	4123.0	0.1730321673733676	0.09932051891279575
Snow-CCI	4124.0	-0.10675765338929147	-0.06742059399386476
Snow-CCI	4125.0	1.0309702027358811	0.6930004996674383
Snow-CCI	4126.0	-0.37623992651495136	-0.3166879252687203
Snow-CCI	4127.0	0.07227758655800065	0.002768700564906621
Snow-CCI	4128.0	-1.1774833079173177	-0.9786216028357979
Snow-CCI	4129.0	-0.3716651658997091	-0.36717154668022267
Snow-CCI	4130.0	-1.7718136388935295	-1.5994404220680187
Snow-CCI	4131.0	-1.260403869734263	-1.1363522384860922
Snow-CCI	4132.0	-1.6124058682812659	-1.2495528539797756
Snow-CCI	4133.0	-2.099061402069157	-1.6857843055649646
Snow-CCI	4134.0	-0.8279988365657129	-0.6968283380184606
Snow-CCI	4207.0	-0.5059436177657609	-0.4730971275538286
Snow-CCI	4210.0	-0.086353315245691	0.09642529102794366
Snow-CCI	4211.0	-0.05137256674059878	0.18021373166852317
Snow-CCI	4214.0	0.13685218796382914	0.3743516672438806
Snow-CCI	4216.0	-0.4895432852013354	-0.3939630351590382
Snow-CCI	4217.0	-0.3736725541240916	-0.2540741529206959
Snow-CCI	4218.0	-0.03987402627121641	0.5368594780143965
Snow-CCI	4219.0	1.112900972569215	0.2539878963719252
Snow-CCI	4222.0	-0.25931535199108835	-0.2256181169808494
Snow-CCI	4229.0	-0.7824080309106929	0.020009238250956102
Snow-CCI	4231.0	-0.9380849275382	-1.3976377953265668
Snow-CCI	4234.0	-0.6231640435832639	-0.5652550485971916
Snow-CCI	4236.0	-0.04823399959596927	0.07209588358703738
Snow-CCI	4238.0	-0.31052202346969765	-0.012314997820105797
Snow-CCI	4245.0	-0.1470117994910344	-0.0759072297149587
Snow-CCI	4401.0	-1.0802312726473378	-0.6082181394684054
Snow-CCI	4405.0	-0.7253315873352022	-0.9645100033219995
Snow-CCI	4406.0	0.26325894625932894	0.161546107574698
Snow-CCI	4408.0	-0.14821007831694988	-0.2713330528362697
Snow-CCI	4410.0	0.15416898962327122	0.16378917163578943
Snow-CCI	4413.0	-0.04208038539390409	-0.3561499019663314
Snow-CCI	4414.0	-0.23338644932081623	-0.21019567809028888
Snow-CCI	4416.0	-0.4529802964089361	-0.639892916796534
Snow-CCI	4418.0	0.059362042596079696	-0.23262661549355784
Snow-CCI	4420.0	0.014286706790841252	-0.42850852588558414
Snow-CCI	4421.0	-0.26550077786616416	-0.3507913679059965
Snow-CCI	4423.0	-0.5418549826210413	-0.8042909725515732
Snow-CCI	4426.0	0.1715010988722137	0.2076323793401619
Snow-CCI	4427.0	-0.24413963595035096	-0.2910753865894411
Snow-CCI	4428.0	-0.4332093594915798	-0.3940496421416225
Snow-CCI	4430.0	-0.31779039917284607	-0.4652224087931346
Snow-CCI	4431.0	-0.4839652986049185	-0.44746379489388166
Snow-CCI	4435.0	-0.17935395170371513	-0.16403512049961633
Snow-CCI	4901.0	-0.5182794631369785	-0.7724413282424849
Snow-CCI	6102.0	-0.11498646528206513	-0.1590938127984566
Snow-CCI	6103.0	0.007536892422117408	-0.09593310655849166
Snow-CCI	6105.0	-0.15454180338867335	-0.1433664583123839
Snow-CCI	6106.0	-0.5224136864295384	-0.4355311432469769
Snow-CCI	6107.0	-0.08116922589070613	-0.07458067010180716
Snow-CCI	6108.0	-0.3147333423139704	-0.33762436744441693
Snow-CCI	6109.0	-0.48361922609467006	-0.4657082892162433
Snow-CCI	6111.0	0.025323083990913715	0.05768075814185036
Snow-CCI	6112.0	0.09453136260022381	0.06746465527252722
Snow-CCI	6113.0	-0.09773482201157485	-0.567413136046702
Snow-CCI	6114.0	-0.0771498775102711	-0.2141234593932518
Snow-CCI	6201.0	-1.4403606544629317	-1.1959560206688695
Snow-CCI	6202.0	-0.6241005185728553	-0.7809126587026669
Snow-CCI	6204.0	-0.9151437667565642	-1.093227180267776
Snow-CCI	6205.0	-0.7611341743810341	-1.4277093139525623
Snow-CCI	6206.0	-1.34816862924447	-1.2106630191283745
Snow-CCI	6209.0	-0.6159571000830587	-0.48405504238438846
Snow-CCI	6210.0	-0.2414873431356644	-0.2781996700366212
Snow-CCI	6212.0	-0.6893174385978387	-0.8503642396301025
Snow-CCI	6213.0	-0.3433844650190515	-0.36290645734348137
Snow-CCI	6214.0	-1.683236721388137	-0.9264176748490283
Snow-CCI	6218.0	0.3186705956106407	0.20872380847858363
Snow-CCI	6219.0	0.05441801312476953	0.013075323385810762
Snow-CCI	6220.0	0.019043124336353346	0.009269567963559624
Snow-CCI	6221.0	-2.1924898273036777	-1.311645545433049
Snow-CCI	6222.0	-2.5377914546648452	-2.3849231398429844
Snow-CCI	6223.0	-0.9070391959820224	-1.3154676582369507
Snow-CCI	6224.0	-1.6645259002336643	-1.6766074084209954
Snow-CCI	6227.0	0.2114195013395033	-0.13966366664088764
Snow-CCI	6229.0	-1.4955134958293956	-0.8223050334416886
Snow-CCI	6232.0	-1.2713220702722643	-1.4562343415816157
Snow-CCI	6234.0	-1.0686565797888934	-1.1093326351141193
Snow-CCI	6235.0	-1.2024156267084958	-1.1489446737876923
Snow-CCI	6236.0	-0.3709111604727484	-0.7548570414760096
Snow-CCI	6239.0	-0.284823879492145	-0.2633900968709445
Snow-CCI	6241.0	-0.004900789000939446	-0.2745996097502954
Snow-CCI	6242.0	-0.40102703024339864	-0.8749315514155297
Snow-CCI	6243.0	-0.584888522857049	-0.7449274259179761
Snow-CCI	6244.0	-1.8075326450239837	-0.9435536639207646
Snow-CCI	6251.0	-1.255438581230723	-0.7365035388347431
Snow-CCI	6255.0	0.3674479667206958	0.21679946906709208
Snow-CCI	6258.0	-1.58446167075219	-1.1323903655222292
Snow-CCI	6259.0	-0.8384101140987295	-1.3000995685272783
Snow-CCI	6902.0	-1.2753741054513343	-1.3525550239728878
Snow-CCI	6903.0	-0.21115955816829018	-0.20726391944269848
TerraClimate	2101.0	0.7575588788516622	0.6821129800047789
TerraClimate	2102.0	-0.2385968074784049	-0.2666324697075066
TerraClimate	2103.0	0.45104237279167364	0.33285328838592537
TerraClimate	2104.0	0.028631380145501695	0.0015943232611563955
TerraClimate	2105.0	0.37756989993126294	0.3365204212867373
TerraClimate	2106.0	0.32585296993315743	0.3016118272890517
TerraClimate	2107.0	0.38234753282466943	0.3791081747878846
TerraClimate	2108.0	0.31734017669899794	0.31951650315634783
TerraClimate	2109.0	-0.13054639318381595	-0.14596311920442429
TerraClimate	2110.0	0.17685066390232218	0.07065441850673526
TerraClimate	2111.0	0.49842629737374017	0.34529372609479503
TerraClimate	2112.0	-0.08636355970700454	-0.10785848364391784
TerraClimate	2113.0	0.2831293127599803	0.2874743915473879
TerraClimate	2114.0	0.06085894567053457	0.06081378411268175
TerraClimate	2115.0	0.12325731941255179	0.10410221982484746
TerraClimate	2116.0	0.11331890365158899	0.05609110004229114
TerraClimate	2117.0	0.19028240407886837	0.15159824641757869
TerraClimate	2302.0	0.4602725828560752	0.3328351210826562
TerraClimate	2306.0	0.5448580214190706	0.4203334438816653
TerraClimate	2309.0	0.3012582980696523	0.038726698002860716
TerraClimate	2310.0	-0.890567485804466	-0.1887045940471186
TerraClimate	2319.0	-0.5804239895951475	-0.3919729922073363
TerraClimate	2320.0	-1.8589786589933144	-1.4252610500594414
TerraClimate	2401.0	0.2809271922078108	0.2581385228543464
TerraClimate	2402.0	0.5234833342697409	0.48100152037473637
TerraClimate	2404.0	-0.6644995067500699	-0.8926790891593603
TerraClimate	2413.0	0.6319173842046159	0.5867322748962551
TerraClimate	2415.0	-1.4100567508651394	-1.2559193830442066
TerraClimate	2417.0	-1.100752373826637	-0.9383557327842225
TerraClimate	2418.0	-1.3649914097398972	-1.1040047430798605
TerraClimate	2421.0	-0.1895551767539951	-0.12666427575522585
TerraClimate	2423.0	-1.4854123275279025	-1.4706797262167246
TerraClimate	2427.0	-1.329895877200597	-1.3385772341577773
TerraClimate	2429.0	-1.6403587354601195	-1.700249247830635
TerraClimate	2430.0	0.3858772807527249	0.16990377286552544
TerraClimate	2432.0	-0.5258845413673154	-0.4263585445517384
TerraClimate	2433.0	-0.04722914928903897	-0.4168776945967426
TerraClimate	2434.0	-0.08591231942386572	-0.4511040665730762
TerraClimate	2436.0	-2.125830471504269	-1.9846758456259628
TerraClimate	2901.0	-0.8321601196847636	-0.7764265720365426
TerraClimate	2902.0	0.3475464268985181	-0.0010204081310426
TerraClimate	2903.0	-2.680450288912252	-1.7201182113847604
TerraClimate	2905.0	-1.5909576022511753	-1.5679189672813112
TerraClimate	2906.0	-0.6707255239945837	-0.5455343835111248
TerraClimate	2909.0	0.07882848533913796	-0.0546004615528225
TerraClimate	2910.0	0.08368426467077969	-0.17458629084250235
TerraClimate	2911.0	-3.116012896743323	-2.7568375099480065
TerraClimate	2912.0	-0.9625415782030459	-0.9573717397580752
TerraClimate	2913.0	-1.107750118731468	-1.1395343523912298
TerraClimate	2914.0	0.9655251226898355	0.5754963393256478
TerraClimate	2915.0	-0.6632210072995223	-0.6575285980365392
TerraClimate	2916.0	0.2967281606913291	0.273213727740632
TerraClimate	2917.0	-0.3825227434046671	-0.41666444325911367
TerraClimate	2918.0	0.16619560695373387	0.05566994302284158
TerraClimate	2919.0	-0.2376354253970082	-0.0940116449752213
TerraClimate	2920.0	-1.570484969690171	-1.5363144889258904
TerraClimate	4101.0	0.2697562689322972	0.24109204080271357
TerraClimate	4102.0	-0.17095861660370087	-0.11872739968848567
TerraClimate	4103.0	-0.39452843101368873	-0.4216857765400793
TerraClimate	4104.0	0.1573514537622381	0.14020627551999032
TerraClimate	4105.0	-0.03897715232467932	-0.004690628758987437
TerraClimate	4106.0	-0.45756453739335756	-0.4764388104123928
TerraClimate	4107.0	-0.9183740789552661	-0.9288533242490526
TerraClimate	4108.0	-0.9767157365152355	-0.8877027020011894
TerraClimate	4109.0	-0.01029069683051458	-0.011297561661867747
TerraClimate	4110.0	1.178981652064286	1.0629055917602372
TerraClimate	4111.0	-0.11096717294290442	-0.08525076182889198
TerraClimate	4112.0	0.1316810145719789	0.06536142718971895
TerraClimate	4113.0	0.21653835311479222	0.168446581498318
TerraClimate	4114.0	-0.1990574653608006	-0.1618973295267649
TerraClimate	4115.0	-0.5715547707325812	-0.5391973138979553
TerraClimate	4116.0	-0.7748432777486761	-0.699071825376457
TerraClimate	4117.0	0.03806390787867915	-0.020265918228887368
TerraClimate	4118.0	-0.07088838541368282	-0.07899155577054484
TerraClimate	4119.0	-0.21455554904531307	-0.13578982596783137
TerraClimate	4120.0	-0.10254900041695346	-0.029670956483133837
TerraClimate	4121.0	0.513908946384947	0.5373534430038471
TerraClimate	4122.0	-0.18472306458107593	-0.18137134446864833
TerraClimate	4123.0	0.23104894512958682	0.21591449451822015
TerraClimate	4124.0	0.33833488626787145	0.25931228810394324
TerraClimate	4125.0	0.3234345629398839	0.320383345031162
TerraClimate	4126.0	0.65229502075531	0.6572080940666045
TerraClimate	4127.0	0.22449887870921803	0.19743794797939646
TerraClimate	4128.0	-0.042889390940902467	-0.03570891426070567
TerraClimate	4129.0	0.1297215085050415	0.10363071815215233
TerraClimate	4130.0	-0.44088624256118364	-0.48062540657234987
TerraClimate	4131.0	0.04886305125722983	0.036102230457349394
TerraClimate	4132.0	-0.017142046465192483	-0.030785738866250245
TerraClimate	4133.0	-0.049257754298798445	-0.10258176028273107
TerraClimate	4134.0	0.026204077072108912	0.01750887888471282
TerraClimate	4207.0	-0.902724412068598	-0.8403884307145646
TerraClimate	4210.0	0.4516763130658389	0.3458448587709259
TerraClimate	4211.0	0.4111502959955884	0.317693990668561
TerraClimate	4214.0	0.5656521117438602	0.5244731064143624
TerraClimate	4216.0	-0.6505364197729173	-0.48910236867383106
TerraClimate	4217.0	-0.46785184412851155	-0.42995790030071
TerraClimate	4218.0	0.33803558506698755	0.2971373560571928
TerraClimate	4219.0	0.19462674541728886	0.039301400912038584
TerraClimate	4222.0	-0.8127449547684029	-0.6910856358728107
TerraClimate	4229.0	0.4188634961407894	0.37059220767663803
TerraClimate	4231.0	-0.949448936634922	-0.8813030142160103
TerraClimate	4234.0	-0.21377902434434568	-0.22672132153979688
TerraClimate	4236.0	0.32390866244573124	0.301950405809485
TerraClimate	4238.0	0.22163906001583183	0.20321199928822872
TerraClimate	4245.0	0.28967927495081724	0.2842847049833263
TerraClimate	4401.0	-0.5293089746620725	-0.46541337260625826
TerraClimate	4405.0	-0.5864829207090548	-0.8519009703553925
TerraClimate	4406.0	0.1325806031231814	0.14160155886257597
TerraClimate	4408.0	-0.17122495211895272	-0.1278635919193019
TerraClimate	4410.0	0.2570251349313141	0.28693021634061927
TerraClimate	4413.0	-0.43839288692565614	-0.3671359921189372
TerraClimate	4414.0	-0.223215553897412	-0.13800839508363164
TerraClimate	4416.0	-0.5341444601100123	-0.5475624631620603
TerraClimate	4418.0	-0.27011334635865325	-0.2708442801101432
TerraClimate	4420.0	-0.31994695652732563	-0.3195265509394826
TerraClimate	4421.0	-0.7961318795268773	-0.6744330341944111
TerraClimate	4423.0	-0.9983054270073084	-0.8938093812588018
TerraClimate	4426.0	0.3079798901220731	0.4400189404287727
TerraClimate	4427.0	-0.3043874998871098	-0.23840571991207465
TerraClimate	4428.0	-0.353947207649625	-0.3386656045167472
TerraClimate	4430.0	-0.26496542401622936	-0.18918177231607428
TerraClimate	4431.0	-0.2873808702998781	-0.29382573962616454
TerraClimate	4435.0	0.007739514214478916	0.01651200280541537
TerraClimate	4901.0	-0.9180217083614272	-0.9497330762248248
TerraClimate	6102.0	0.3385588541880277	0.2937328015718748
TerraClimate	6103.0	0.33858394780688206	0.33978198392683145
TerraClimate	6105.0	0.11483704249249164	0.1197001277948537
TerraClimate	6106.0	0.21595920727017054	0.19773090874993376
TerraClimate	6107.0	0.09642693474562551	0.1316878665020369
TerraClimate	6108.0	0.10402850349850581	0.1326625857971085
TerraClimate	6109.0	0.052197700617877915	0.06404052656564986
TerraClimate	6111.0	0.22098710604381672	0.157783979732017
TerraClimate	6112.0	0.25359546648579057	0.24616077456866176
TerraClimate	6113.0	0.23194143136591108	-0.15074363813669941
TerraClimate	6114.0	0.3322240085523424	0.31425433003004016
TerraClimate	6201.0	-0.2214597227848702	-0.2083471952555072
TerraClimate	6202.0	-1.251620829513844	-1.2596877962066766
TerraClimate	6204.0	-1.9607356869818446	-1.8718331284257776
TerraClimate	6205.0	-1.2848168628493486	-1.2723345521049494
TerraClimate	6206.0	-1.5216230701054947	-1.5514176039486616
TerraClimate	6209.0	-0.07237785307553286	-0.03489664341541189
TerraClimate	6210.0	-1.2858455525686532	-0.33354044591429144
TerraClimate	6212.0	-1.0244939164281945	-1.1584682597339018
TerraClimate	6213.0	-0.28565552447331904	-0.26395265462867756
TerraClimate	6214.0	-1.4116094058769002	-1.2649700332204654
TerraClimate	6218.0	0.2656983848979273	0.24173864627459257
TerraClimate	6219.0	0.1477882643078281	0.16913365250779655
TerraClimate	6220.0	0.2188271662659908	0.2596466481102694
TerraClimate	6221.0	-1.5451134637489268	-1.4142628402640087
TerraClimate	6222.0	-0.9627293675499456	-0.8624799563268196
TerraClimate	6223.0	-0.8986520292917793	-1.2914027812477644
TerraClimate	6224.0	-0.42252009412240066	-0.4817287349138134
TerraClimate	6227.0	0.2628952278090707	0.1990009384721211
TerraClimate	6229.0	-2.397787609477418	-1.363715139418133
TerraClimate	6232.0	-1.4995864128864909	-1.4485697496020187
TerraClimate	6234.0	-1.5465368970232949	-1.4055814760446759
TerraClimate	6235.0	-0.4134869639827717	-0.3820008526274241
TerraClimate	6236.0	-0.48570635670298934	-0.6129756464030787
TerraClimate	6239.0	0.27753857907814883	0.23382884774658058
TerraClimate	6241.0	-0.6307434410819343	-0.7569783663186654
TerraClimate	6242.0	-0.998755531116072	-1.0502437014750539
TerraClimate	6243.0	-0.6653152261433172	-0.7882127861459313
TerraClimate	6244.0	-1.272156023567755	-1.138243269670293
TerraClimate	6251.0	-2.114903746479961	-1.5222915373317452
TerraClimate	6255.0	0.2739532165773057	0.2733998886786071
TerraClimate	6258.0	-1.464637660865634	-1.2802627036161467
TerraClimate	6259.0	-0.9922448937266306	-1.0318091060141574
TerraClimate	6902.0	-1.3217839223752816	-1.4731516226835126
TerraClimate	6903.0	-0.2149727210917283	-0.20645469475821185
