# Supplementary material for: Evidence of human influence on Northern Hemisphere snow loss
Source: Nature. 2024 Jan 10;625(7994):293–300. doi: 10.1038/s41586-023-06794-y (PMC10781623; doi:10.1038/s41586-023-06794-y)
Supplement: Supplementary file 11 — Source Data Extended Data Fig. 5 [file 41586_2023_6794_MOESM11_ESM.xlsx]

## Sheet: ed_fig5ab
station_id	lat	lon	r2	rmse
10002	60.6167	15.6167	0.678827	16.7781
10004	58.4	15.5331	0.53247	15.0695
10005	58.4	15.5331	0.539545	14.8165
10009	59.35	18.05	0.497492	22.2595
10010	47.8017	11.0117	0.560278	16.1335
10025	58.2153	7.89056	0.501619	21.052
10026	60.3883	11.5603	0.839737	12.4912
10032	69.4667	25.5031	0.869184	11.4337
10034	59.9428	10.7206	0.573841	20.3175
10035	60.5683	9.12167	0.601559	41.4378
10036	60.6458	6.22333	0.666183	13.99
10039	53.1069	23.1619	0.852511	6.9339
10043	57.8458	27.0192	0.630256	28.5715
10046	69.6539	18.9281	0.300511	19.6695
10047	62.1167	9.28306	0.41446	20.0602
10049	49.0667	20.2331	0.382849	24.5251
10051	65.8269	24.1439	0.335493	40.891
10057	59.86	17.63	0.780719	13.043
10059	62.6331	17.9331	0.648592	18.3053
10060	50.4292	12.9553	0.597115	26.9708
10061	50.3131	11.8775	0.558555	23.7267
10062	47.7242	10.3364	0.350807	46.2568
10063	52.1167	23.6831	0.659738	12.5274
10064	53.7683	20.4214	0.459737	17.9683
10065	51.1817	8.49	0.351162	21.1682
10066	51.553	23.5292	0.756055	21.7928
10067	49.4664	22.3417	0.230888	45.042
10068	60.5669	9.13333	0.558701	41.7398
10070	57.7467	22.5894	0.450077	16.7082
10071	57.4392	27.0353	0.961178	11.3383
10073	55.9342	26.6592	0.873668	5.5905
10074	62.5669	11.3833	0.515234	14.0644
10075	59.6631	9.65	0.80585	13.7573
10078	59.6483	6.36306	0.179456	64.542
10079	60.2064	11.0803	0.589849	17.4043
10080	62.2333	7.41667	0.345234	41.6103
10081	63.5	10.89	0.26564	74.0914
10083	64.16	12.47	0.607731	17.7774
10085	69.0589	18.5403	0.332881	37.1605
10086	68.7553	23.5383	0.615785	18.3712
10089	49.3	19.95	0.665965	22.7037
10093	65.543	22.1192	0.592395	13.7137
10094	59.07	18.12	0.609968	16.425
10095	57.76	12.95	0.396776	25.3799
10096	59.24	15.29	0.702611	12.2644
10097	63.14	16.9897	0.724615	10.1732
10106	44.8167	14.9831	0.483212	20.3073
10107	46.3783	13.8489	0.783926	42.1129
10108	51.8	10.62	0.383507	22.3758
10109	54.07	21.37	0.464412	15.0796
10110	53.1042	20.3608	0.616682	18.1595
10114	62.1142	9.28694	0.416679	20.1412
10115	59.6631	9.64806	0.806474	13.721
10116	59.6244	9.63778	0.805752	13.9713
10117	60.5667	9.1	0.595412	38.1604
10118	62.5769	11.3517	0.549698	13.8853
10121	59.1478	11.5594	0.565045	29.4692
10122	59.3078	11.1314	0.306571	43.5903
10123	59.6356	11.0478	0.715832	18.6822
10125	59.4808	11.6517	0.607478	17.691
10127	59.2856	11.1144	0.383453	43.6952
10128	59.3006	11.6606	0.451139	30.9227
10129	59.4339	10.6667	0.435618	38.4395
10130	59.4428	10.6842	0.436922	38.7869
10131	59.8558	10.4367	0.660223	21.2596
10133	60.0508	10.6864	0.755443	28.4519
10135	59.9689	10.7931	0.702982	26.3586
10136	59.8728	10.7925	0.55224	22.7595
10138	61.8903	10.1417	0.392729	17.9041
10139	62.4328	10.4169	0.323363	23.105
10140	61.8869	12.0481	0.488006	19.8235
10143	62.5967	10.2714	0.38613	19.2173
10145	61.1356	12.5053	0.65591	12.6053
10146	61.2431	8.85556	0.457671	26.5513
10147	60.9528	10.5969	0.609825	20.1292
10149	61.7206	8.24417	0.323501	29.0617
10151	60.2942	10.5803	0.762296	15.0509
10153	61.9214	9.01306	0.40967	17.1252
10154	60.8353	9.49306	0.671947	18.9084
10155	61.9017	8.17194	0.343411	65.5463
10156	61.8778	8.47167	0.161095	201.277
10158	61.1258	8.58167	0.239956	45.9857
10162	60.5317	8.14806	0.741902	15.6336
10163	60.1378	9.59667	0.747465	14.0621
10164	60.3828	9.60667	0.661259	22.6466
10167	60.6383	8.56583	0.662565	17.9689
10168	60.2381	9.92583	0.793615	12.2794
10169	60.4633	8.7525	0.523563	23.7631
10170	59.1956	9.96806	0.504191	28.331
10173	59.3239	8.15194	0.694311	13.6672
10177	59.1442	9.26694	0.748631	13.1941
10180	60.0181	7.91444	0.495719	22.2321
10181	59.55	9.26417	0.496605	68.8195
10182	59.2644	8.775	0.710937	20.5901
10183	59.7044	8.03639	0.51852	19.1134
10185	59.7453	8.81	0.77754	10.7966
10187	58.5169	8.35333	0.572799	20.8397
10188	58.6331	8.28167	0.539501	19.3077
10189	58.7931	8.23417	0.557131	16.5328
10190	58.4117	6.65806	0.0951345	83.2391
10191	58.2817	6.81806	0.2579	67.8252
10193	58.6578	6.94639	0.433386	18.9846
10194	58.6155	7.40667	0.308164	21.7107
10196	58.9464	6.91917	0.597324	32.7469
10197	59.5556	5.99556	0.258382	40.5299
10198	58.7658	6.36944	0.214804	28.4743
10199	58.6842	5.98444	0.336177	29.342
10200	59.5883	6.80889	0.359075	82.7863
10201	60.8028	6.15028	0.743324	36.9107
10204	60.6883	5.96444	0.738677	25.0379
10205	59.8292	6.82528	0.561965	18.5452
10206	61.8317	5.66833	0.0809076	82.2867
10207	61.5358	6.06028	0.784611	26.3855
10208	60.9592	5.42667	0.257407	44.2302
10209	61.6942	6.80944	0.275775	81.7867
10210	61.2925	7.18833	0.574749	15.8276
10211	61.4203	6.37556	0.770012	25.0926
10212	62.0031	6.65083	0.792794	63.1949
10213	61.2342	5.43194	0.228932	103.101
10214	61.1119	5.54667	0.176119	121.871
10215	61.1092	8.03583	0.26573	35.3492
10216	61.7133	6.61639	0.506638	57.3943
10218	61.3344	6.93333	0.756167	31.3586
10219	61.0728	6.58139	0.25723	176.618
10221	62.8914	7.39056	0.163445	35.5019
10224	62.2478	7.24139	0.160609	65.324
10225	62.6855	8.42417	0.299225	41.861
10230	63.0558	11.5692	0.513316	17.8882
10231	62.6739	11.4542	0.407878	60.4402
10239	64.8383	11.9567	0.497652	19.1558
10241	64.7419	12.8458	0.720651	20.4012
10242	63.4875	11.3553	0.447121	18.9935
10244	64.2431	13.7706	0.845992	12.7332
10245	64.6842	13.6567	0.755151	10.9137
10246	68.9144	15.2106	0.338657	23.5922
10249	66.0667	12.9156	0.245188	30.9927
10250	68.1406	13.6094	0.100008	103.666
10251	66.3894	13.1869	0.173047	286.069
10252	65.1228	12.3733	0.0553785	305.106
10253	67.9217	15.1169	0.282968	49.2154
10255	65.3583	14.2606	0.790134	10.8997
10258	68.6456	18.2456	0.697573	13.5354
10262	68.8606	18.3375	0.694639	13.7664
10264	69.3667	24.4331	0.843319	7.42743
10265	68.9967	23.0333	0.817167	8.83751
10266	69.0167	23.0339	0.896915	7.22447
10303	45.6456	14.8494	0.447629	52.518
10305	45.7731	14.5092	0.486468	37.2068
10306	46.4894	15.1108	0.454949	24.1408
10308	46.5	13.7	0.564599	17.4479
10312	60.4292	15.5078	0.8826	9.21538
10315	62.5244	17.4408	0.811824	12.3591
10319	65.7967	15.1042	0.794653	9.85353
10321	49.3667	19.1667	0.598037	15.5796
10322	47.8756	8.00444	0.564871	23.9511
10323	48.4544	8.41	0.454363	23.239
10325	47.3989	10.2767	0.471075	23.6102
10326	48.6667	9.86556	0.451471	15.6182
10327	50.4978	9.94389	0.363474	16.9276
10330	50.2717	12.2753	0.380117	26.7914
10332	49.9817	11.8392	0.426946	22.8092
10334	50.5317	10.0492	0.333967	26.1317
10337	47.4839	11.0633	0.589253	20.2046
10340	48.7903	13.6306	0.492765	12.5268
10347	50.1519	11.6992	0.500879	26.3948
10351	50.8469	10.4814	0.630125	15.1886
10354	48.5131	9.76556	0.424116	21.4171
10355	50.4831	11.45	0.402593	22.7856
10357	48.9367	13.5781	0.73406	21.4077
10359	48.8556	12.9203	0.470425	18.5313
10360	47.4783	11.2667	0.444727	17.3014
10361	48.3864	9.48417	0.460012	22.2637
10363	47.6192	12.1681	0.326928	57.8191
10364	49.4531	12.4381	0.425743	17.7336
10370	47.7244	12.8756	0.262551	27.5543
10371	50.5614	13.2239	0.805635	11.9397
10373	51.7667	10.655	0.49092	22.4451
10374	50.6556	10.7708	0.516477	22.5872
10375	50.2056	12.145	0.605167	22.0989
10378	50.1981	12.1742	0.573206	45.782
10381	50.1542	11.7417	0.501171	26.7497
10382	50.4014	11.3903	0.396918	22.7377
10388	48.0458	8.46167	0.418155	24.6541
10391	50.7328	13.7531	0.442925	17.5286
10395	47.6758	12.4708	0.650319	17.2944
10396	50.1594	12.0403	0.604609	22.0284
10397	51.725	10.6039	0.452734	19.6976
10401	47.7731	12.9089	0.249197	27.0648
10404	51.1903	8.46806	0.35117	21.0825
10407	60.1742	11.0508	0.508408	19.0852
10410	58.8033	9.09806	0.661566	24.4784
10411	58.7181	9.21028	0.446805	17.5405
10413	58.5967	8.71667	0.473572	16.5837
10414	58.6581	8.63139	0.541031	17.6947
10416	58.5228	8.04139	0.627999	18.8986
10417	59.3517	7.34667	0.503265	26.1451
10421	60.7192	8.9475	0.50181	41.0501
10428	69.3731	29.6944	0.893632	8.17173
10429	61.5581	12.4989	0.513121	22.54
10430	61.6844	11.9964	0.502336	16.3847
10431	62.2039	11.4525	0.634603	20.7834
10432	61.7914	10.5028	0.569812	14.1303
10433	61.9725	10.0289	0.382461	17.3507
10437	62.0756	12.1719	0.594335	29.7791
10439	61.6967	11.2056	0.384463	63.0477
10440	60.9531	10.6808	0.644538	16.3802
10442	59.8592	6.27833	0.294285	41.1104
10445	60.2803	6.38278	0.58453	24.3918
10450	62.3289	7.51278	0.605191	33.1847
10452	62.6633	8.10639	0.259882	41.297
10453	62.805	7.70028	0.501601	29.6459
10454	62.5092	8.97694	0.466512	19.3084
10455	62.8053	8.50444	0.145502	25.3052
10458	66.2169	13.3917	0.151327	37.0107
10461	66.7431	15.45	0.729469	13.6955
10462	67.5383	14.8403	0.152388	262.666
10469	63.72	11.5433	0.473485	60.3369
10471	63.6855	10.6075	0.614931	19.1247
10472	64.5228	11.2806	0.349475	33.1813
10473	63.8006	12.3869	0.729848	21.7051
10474	64.1167	11.7394	0.437531	25.1823
10475	64.4808	11.8381	0.524098	17.762
10477	61.6514	10.1083	0.630304	36.3269
10480	62.1056	8.91917	0.466557	29.167
10482	60.5953	10.6403	0.764319	11.9151
10484	61.8903	9.47167	0.463497	16.9633
10488	60.6195	9.72583	0.834657	14.8274
10490	59.4792	6.27583	0.140535	55.8893
10492	61.0689	6.93417	0.348753	95.7628
10493	61.6592	5.94667	0.495351	22.7936
10494	61.9181	6.03917	0.340837	27.1004
10495	61.5756	6.49	0.44891	20.1254
10496	61.7881	6.18333	0.236226	74.8141
10497	61.4781	7.03389	0.758535	36.4854
10499	63.3281	10.2733	0.273863	80.9652
10501	63.2381	10.4353	0.582605	18.5746
10503	62.6717	9.19778	0.568768	31.6524
10505	62.8944	11.8633	0.379912	39.6555
10510	59.6031	8.71306	0.418844	21.8929
10511	59.4064	8.47556	0.577047	20.1949
10514	59.815	8.13639	0.55038	33.5256
10515	59.6478	8.37667	0.633695	22.1162
10518	70.0139	19.5781	0.178665	21.9406
10520	69.8333	21.8842	0.209479	66.5205
10521	58.318	7.59389	0.533189	22.4868
10522	58.7878	7.35	0.449031	24.0058
10523	58.6642	6.70889	0.150187	73.4969
10529	56.38	13.98	0.375708	20.9587
10540	56.83	13.95	0.535384	16.8222
10548	57.23	12.7	0.506334	18.8184
10552	57.39	13.53	0.573371	17.8306
10569	57.77	13.47	0.565694	19.1473
10589	58.3	12.32	0.390276	16.2411
10591	58.36	12.36	0.388933	16.1776
10592	58.39	13.84	0.454567	20.7176
10593	58.4	13.55	0.29529	30.3621
10594	58.44	15.38	0.530507	15.0777
10595	58.45	13.67	0.41544	16.5872
10600	58.58	16.1497	0.721241	12.9483
10601	58.58	16.2397	0.533559	23.2698
10602	58.61	16.21	0.725478	12.6034
10603	58.61	16.12	0.729467	12.7446
10606	58.78	16.13	0.826308	12.6235
10612	58.81	15.13	0.887035	13.4236
10613	58.85	15.28	0.886165	13.3068
10614	58.85	15.16	0.889263	12.032
10618	59.02	16.37	0.725458	15.0988
10623	59.07	16.37	0.741994	14.7456
10625	59.1	14.37	0.488202	16.8173
10626	59.14	12.94	0.527184	17.4591
10634	59.26	15.26	0.70275	12.355
10638	59.3	17.7197	0.576557	15.8971
10649	59.59	16.63	0.51927	13.322
10654	59.66	17.11	0.735582	15.9409
10663	59.81	17.6664	0.743401	13.7975
10669	59.9	17.59	0.749886	12.6758
10671	59.95	14.95	0.679484	17.1284
10673	59.95	14.88	0.6832	17.1272
10674	60.1	16.3097	0.707762	16.4422
10676	60.12	16.28	0.704822	16.8722
10678	60.14	16.17	0.745554	16.4061
10679	60.15	13.8	0.485431	31.2198
10692	60.5	15.45	0.911992	8.55938
10699	60.65	17.17	0.822197	17.7149
10724	61.71	13.13	0.666766	13.2579
10733	62.1	12.32	0.450266	29.0124
10745	62.62	18.0597	0.622389	21.4566
10763	63.28	12.12	0.534818	28.5857
10764	63.32	12.1	0.746728	21.7512
10765	63.32	13.65	0.648451	15.3728
10788	64.2	19.72	0.987955	2.87865
10789	64.16	17.37	0.709995	11.4425
10791	64.27	19.63	0.987539	2.80977
10813	65.23	21.52	0.573826	21.1531
10817	65.3197	21.49	0.614184	19.1744
10823	65.58	22.11	0.493437	28.9291
10824	65.62	22.13	0.412899	28.1096
10857	66.9597	17.73	0.933477	5.87009
10869	67.76	22.35	0.757039	18.2912
10879	68.36	18.82	0.661743	31.0142
10881	68.43	18.28	0.815027	32.0922
10900	56.68	14.34	0.700125	16.2005
10910	56.92	14.01	0.520157	17.548
10912	56.96	13.77	0.541103	18.8332
10927	57.3	12.69	0.485233	21.975
10928	57.32	13.93	0.557825	19.4719
10947	57.74	18.43	0.421539	27.7799
10951	57.81	18.63	0.354286	20.5783
10967	58.06	14.6	0.579315	14.7868
10968	58.07	14.53	0.577121	15.0035
10970	58.21	16.37	0.330498	21.2376
10974	58.35	16.63	0.474984	23.4336
10978	58.45	13.83	0.402475	16.923
10979	58.48	13.4	0.299747	30.1746
10989	58.68	16.13	0.827085	15.4181
10993	58.81	14.65	0.710574	19.0646
11001	58.93	15.45	0.802701	11.1362
11018	59.12	18.11	0.624481	16.0411
11021	59.13	14.53	0.56134	18.29
11030	59.23	17.7197	0.57884	16.788
11031	59.24	17.78	0.499258	18.5551
11033	59.25	17.8	0.504063	18.645
1103:AK:SNTL	60.96	-149.09	0.668951	39.3931
11063	59.53	17.04	0.769562	13.9489
11068	59.55	17.05	0.766085	14.0217
11070	59.59	15.92	0.70102	21.2495
11073	59.64	17.07	0.759936	14.2775
11075	59.65	16.8	0.564416	14.0401
11076	59.7	16.66	0.399216	14.4173
11086	59.75	17.07	0.503985	18.7134
11098	59.89	12.3	0.730632	13.3519
11105	59.99	17.57	0.664264	14.181
11107	60.03	17.7197	0.714031	12.6937
11110	60.11	15.93	0.749757	19.0815
11130	60.45	15.63	0.881396	9.23328
11145	60.68	17.1	0.81376	15.8834
11147	60.69	15.49	0.725636	19.0374
11150	60.73	17.12	0.829355	17.4355
11212	62.33	12.65	0.643153	13.4247
11221	62.53	17.41	0.812032	12.3129
11280	63.75	18.17	0.770929	11.9705
11339	65.36	21.39	0.614636	19.3331
11420	49.45	20.43	0.349004	18.4902
11438	62.2881	7.21694	0.160391	63.7654
11440	59.8356	8.315	0.477879	26.7668
11446	65.9103	14.2719	0.891699	23.7619
11453	67.793	15.9869	0.674362	15.9997
11466	59.0578	16.4028	0.725427	15.0859
11473	59.3289	27.3981	0.358824	17.2269
11474	58.7494	26.415	0.773619	7.32044
11478	58.0983	23.9703	0.375104	21.6971
11479	58.9731	24.7339	0.457553	17.2482
11480	59.3892	28.1128	0.452879	20.7635
11481	58.9508	23.8156	0.491122	26.0175
11482	58.3842	24.4853	0.521596	21.3513
11484	57.7831	23.2589	0.63956	19.8613
11486	59.3981	24.6028	0.38793	21.1009
11487	57.9133	22.0578	0.412085	21.9698
11488	58.8653	26.9519	0.433282	22.0998
11490	58.2639	26.4614	0.640706	23.9253
11492	59.1414	26.2306	0.527932	18.8637
11493	58.8083	25.4092	0.636225	14.7236
11494	58.3778	25.6003	0.914168	6.5429
11495	57.79	26.0378	0.72192	14.2482
11496	58.5728	23.5133	0.466832	24.3443
11497	47.6342	13.0106	0.529814	24.4688
11498	50.7717	13.7731	0.36047	31.0473
11501	50.5	11.15	0.731829	15.6624
11502	50.7003	10.7256	0.494285	23.1476
11503	50.5	12.45	0.726232	10.9605
11504	47.8756	10.5844	0.366419	30.5944
11505	47.8167	12.6167	0.459441	32.97
11507	47.8167	10.5369	0.365607	30.7013
11508	51.6764	10.9692	0.542528	34.4309
11509	51.8	10.4331	0.819727	9.48299
11510	51.8331	10.5331	0.215061	76.5994
11512	50.5603	10.7178	0.368266	51.5306
11513	49.7667	12.0831	0.354477	13.7292
11515	49.1758	13.1314	0.217519	24.969
11516	47.7917	10.0983	0.129815	20.1765
11517	47.8028	12.8192	0.257319	23.3798
11518	47.7856	12.3367	0.308341	49.6067
11519	47.7	12.2731	0.722883	25.4437
11520	47.7269	12.2981	0.58472	20.3295
11522	47.465	10.1042	0.70599	32.6471
11523	51.0658	8.5375	0.2478	79.7176
11525	47.6917	10.9956	0.414986	33.4053
11526	47.7058	11.4139	0.445081	28.6478
11527	51.6925	10.6975	0.415804	54.3707
11528	50.6456	10.5894	0.75123	24.2528
11529	47.6325	13.0503	0.339433	24.0638
11530	47.6519	13.0556	0.385719	26.8905
11531	47.815	8.02556	0.339124	33.8298
11532	47.8	8.03306	0.338752	34.126
11533	47.7331	10.7831	0.456748	19.0257
11534	47.7383	10.7444	0.445181	20.6329
11535	48.9206	12.9267	0.534823	11.9535
11536	47.7453	8.31056	0.368032	18.2887
11538	50.0506	11.7931	0.425982	23.1338
11539	48.9181	13.0792	0.511112	18.6618
11540	47.6456	12.9567	0.67096	34.3142
11541	47.6139	12.9467	0.557317	25.919
11542	47.6517	12.925	0.545261	34.0578
11543	47.6867	12.9414	0.457267	22.033
11544	48.2431	9.10056	0.554745	29.0743
11545	50.5394	12.6853	0.286698	21.053
11546	47.6842	10.4117	0.449441	18.406
11547	47.7528	10.9864	0.332685	50.4715
11549	47.8167	8.33306	0.324097	16.8118
11550	49.9589	11.9125	0.331324	38.5394
11551	51.6667	10.6667	0.335315	29.2012
11553	49.1342	13.1458	0.511458	26.1231
11554	47.6442	12.0981	0.412194	34.5373
11555	47.6981	10.2403	0.446038	23.1082
11556	47.7081	10.1306	0.450465	21.1143
11557	48.6581	13.5456	0.357794	40.3078
11558	47.7692	7.82694	0.312275	36.2227
11559	48.2928	9.11556	0.537286	15.9613
11561	51.7742	10.3317	0.750775	10.2138
11563	50.5275	12.9328	0.170874	46.8244
11564	51.7831	10.4331	0.638791	14.5187
11565	50.7681	13.4106	0.459252	15.4671
11566	49.1064	13.0164	0.163048	184.961
11567	50.4931	9.98806	0.311364	28.5603
11568	50.4956	12.5939	0.319263	18.2558
11569	50.5308	12.5992	0.359731	21.3454
11570	50.5478	12.3539	0.518248	64.2764
11571	47.9631	8.26917	0.499303	16.9602
11572	51.7433	10.6867	0.383697	46.2995
11573	51.7483	10.7406	0.325764	63.9094
11574	50.4825	12.3825	0.671546	12.132
11575	50.5817	12.8681	0.39214	18.6398
11576	50.3042	12.3831	0.627057	10.5442
11577	47.5642	11.1006	0.573241	18.9274
11578	50.4683	12.3769	0.629244	10.7102
11579	49.0978	12.4867	0.499716	35.8105
11580	47.8742	11.8703	0.260823	56.2066
11583	47.7608	11.9167	0.449835	49.2274
11585	47.7	12.1167	0.677988	16.9149
11586	48.6578	8.26806	0.391987	21.3635
11587	47.7992	12.2808	0.264283	20.1742
11589	50.5917	10.8575	0.471419	18.8962
11590	48.5417	8.43556	0.294393	46.5012
11591	48.465	8.3025	0.381007	18.9391
11592	48.8392	13.55	0.358274	21.6918
11593	51.6831	11.0831	0.544912	16.7148
11594	50.7581	13.8744	0.254548	39.9713
11595	47.5769	10.6292	0.373396	25.5924
11596	48.0608	8.19778	0.495571	27.9219
11598	47.4667	11.1331	0.475825	15.7902
11601	50.0867	11.7225	0.460972	17.4036
11602	50.6831	10.7817	0.46678	27.1497
11603	50.7631	13.7869	0.27222	44.3609
11604	50.3494	11.5881	0.581343	11.6396
11605	47.7031	10.5131	0.448341	16.7231
11606	48.3992	9.39056	0.37625	39.4898
11607	47.7756	8.2475	0.408075	21.1427
11608	48.8956	12.9758	0.363686	22.9289
11609	48.9483	12.9769	0.515242	12.7656
11610	47.4706	11.0181	0.548843	17.411
11611	47.4556	10.9939	0.271353	295.614
11612	50.5806	11.0044	0.638651	20.4572
11613	50.4525	12.3533	0.65489	11.7761
11614	51.6342	10.9339	0.61979	31.7754
11615	48.8481	13.7267	0.746604	29.3048
11616	47.6458	10.8069	0.419451	25.9646
11618	48.2	9.16667	0.337875	18.0672
11619	50.5619	12.5806	0.296807	19.9584
11620	47.7703	11.8081	0.605556	36.1341
11622	47.6305	9.89056	0.273086	81.8209
11623	50.2378	11.7031	0.504794	14.2924
11624	50.5331	9.93306	0.111919	61.6008
11626	47.455	10.4389	0.419203	18.8795
11627	47.4858	10.385	0.463365	21.0442
11628	47.4992	10.3883	0.345452	29.6134
11629	47.5142	10.4069	0.415329	16.0767
11630	47.5556	10.4269	0.576268	22.2321
11631	47.6	12.85	0.455517	16.8314
11632	50.5844	10.7464	0.415061	34.2269
11633	48.355	9.33556	0.393419	34.0458
11634	50.7225	13.5981	0.29828	18.3174
11635	47.8331	11.65	0.580517	16.3261
11636	50.5464	12.5706	0.369364	20.697
11637	48.6544	13.5078	0.386229	40.2367
11638	51.8306	10.6669	0.2078	107.633
11639	47.5564	10.2228	0.283583	17.962
11640	47.5456	10.2056	0.500754	20.4965
11641	47.6078	10.2017	0.577068	18.1061
11642	47.8025	10.7642	0.234642	16.3405
11643	47.7614	12.7531	0.350727	26.0634
11644	47.8175	11.8678	0.330983	54.4083
11645	47.6719	10.1089	0.390079	19.339
11646	47.6	11.4331	0.517445	17.2748
11647	47.5839	11.3931	0.547544	19.7084
11648	50.5031	13.1006	0.7473	12.3699
11649	50.8531	14.6917	0.488995	27.1322
11650	48.7	8.43306	0.361221	18.3022
11651	51.75	10.3831	0.673664	14.4568
11653	50.5467	11.0317	0.694534	20.3781
11654	50.803	13.6764	0.27666	20.3451
11655	48.9106	13.2692	0.271319	27.6858
11656	51.0706	8.19694	0.444035	19.4039
11657	47.7742	9.90917	0.281935	90.7275
11658	50.373	12.4631	0.656964	16.8327
11659	50.3892	12.5058	0.670275	13.0263
11660	47.5694	11.3006	0.353847	22.7569
11661	47.6175	11.3456	0.28517	31.9549
11662	47.8431	11.4775	0.270314	19.1253
11663	51.7	10.4831	0.340266	33.5614
11664	47.6331	11.75	0.6689	36.5677
11665	47.6103	11.6458	0.71082	38.8283
11668	50.5931	13.2489	0.650486	12.4742
11669	49.1956	13.0556	0.167495	75.3219
11670	48.1992	9.3325	0.496329	58.9909
11672	47.6925	10.7981	0.371016	48.6438
11673	50.7131	13.1503	0.402892	18.0493
11674	47.68	11.5825	0.420166	21.1781
11676	47.568	11.5331	0.71231	25.6027
11677	47.5567	11.4353	0.66827	29.0728
11678	49.5981	12.2644	0.363922	25.0946
11679	47.8242	10.0208	0.435673	27.9699
11680	50.8105	13.45	0.562443	16.1305
11681	50.5914	11.1264	0.490756	23.6083
11684	47.9139	8.36778	0.274517	18.9337
11685	49.1831	13.1	0.235605	73.2964
11686	49.6167	12.4167	0.39751	19.1932
11687	49.9114	12.5275	0.639435	22.1935
11688	49.8664	12.4817	0.571734	9.88486
11689	47.6433	10.0439	0.475801	13.6131
11690	50.2942	12.3208	0.559717	16.2539
11691	50.1744	11.6028	0.318	47.2278
11692	47.7806	10.6164	0.335342	26.2404
11693	47.7192	10.6431	0.420607	34.2325
11694	50.0031	12.1083	0.649454	23.8341
11695	47.7042	13.0367	0.319246	18.6186
11696	47.6792	13.0233	0.436114	26.6822
11697	50.5194	10.9708	0.675501	16.1033
11698	48.8869	13.5878	0.684366	29.3239
11699	51.2331	8.6	0.251263	60.8811
11700	50.3903	11.1319	0.615263	46.7276
11702	50.4417	12.5142	0.435733	21.2209
11703	50.2	11.7667	0.467344	49.2583
11704	50.1767	11.7681	0.466828	49.0463
11705	50.4117	12.4064	0.729763	14.8263
11706	50.3267	11.6992	0.606112	26.6384
11708	47.6342	10.5075	0.305682	26.7491
11709	49.9831	12.4431	0.489368	32.2507
11710	50.4406	11.24	0.668301	13.3099
11711	50.6833	13.4814	0.268869	21.5723
11712	48.79	13.7281	0.707119	20.8175
11713	48.7306	13.8064	0.463991	13.3714
11714	48.9081	13.4614	0.799988	16.6094
11715	50.5803	10.9344	0.336103	17.3434
11716	51.5981	10.8503	0.603141	15.6899
11717	50.3781	11.5053	0.383063	22.437
11718	47.6028	11.0606	0.485641	17.5794
11719	47.5583	11.1267	0.375421	25.5297
11721	47.8342	10.3681	0.419513	35.4923
11722	50.6831	10.7331	0.524103	22.7156
11723	47.5533	9.94056	0.555472	13.2718
11725	47.8867	7.95306	0.283234	20.0937
11726	47.8975	7.94778	0.260227	28.1426
11727	50.7139	10.6108	0.73337	13.0673
11728	47.5228	10.0375	0.224286	28.9024
11729	47.5575	10.0933	0.24368	20.1038
11731	50.5867	11.1556	0.514762	21.9907
11732	50.4217	12.9864	0.317001	26.911
11733	50.6469	13.3439	0.629322	33.8315
11734	47.6283	9.83556	0.461275	111.912
11735	47.8792	10.7442	0.379435	39.1252
11736	49.9717	12.1614	0.662385	18.0054
11737	49.2992	12.6258	0.370007	39.1421
11738	48.7789	13.4942	0.375974	13.9572
11739	47.6058	10.5592	0.582044	14.9115
11740	48.8805	13.6631	0.679625	29.9486
11741	50.3319	12.1067	0.609643	35.2633
11742	49.7842	12.0328	0.53938	31.3158
11743	50.2275	11.5481	0.513178	12.6119
11744	49.9456	12.0106	0.334943	58.626
11745	47.6064	12.8944	0.467315	16.578
11746	50.2464	12.2642	0.612131	28.8887
11747	48.9658	13.1425	0.132837	82.3464
11748	51.7289	10.5389	0.385739	20.2274
11749	49.0481	12.4258	0.647673	25.8025
1174:AK:SNTL	64.85	-147.8	0.937992	6.30168
11750	47.5856	10.3228	0.551844	17.2436
11752	48.4242	8.33028	0.350634	41.2917
11753	50.4569	12.8175	0.193994	41.8831
11754	48.7531	13.4981	0.231168	18.1626
11756	51.7831	10.45	0.376163	19.0918
11757	51.6331	10.7331	0.642683	13.5878
11758	48.6531	13.4231	0.38961	31.1733
11759	48.5614	8.22278	0.392735	21.195
11760	47.7106	12.6208	0.697626	28.9868
11761	50.4581	10.9942	0.430641	15.327
11762	48.7608	13.3806	0.526391	44.2143
11765	51.6925	10.5669	0.395073	24.7793
11766	49.0028	12.8233	0.695522	16.6786
11767	48.8856	13.4256	0.684062	14.1075
11768	50.7167	13.4331	0.591926	13.4016
11769	47.7892	11.6878	0.59115	16.0516
11771	50.4917	11.0767	0.618839	16.6822
11772	50.4903	11.0767	0.567093	16.3827
11773	50.7792	13.6814	0.386979	18.5338
11774	47.7206	12.3928	0.38321	19.7568
11775	47.7394	11.8578	0.619277	33.0519
11776	50.8431	13.665	0.581195	15.7158
11777	50.6103	10.8089	0.473444	18.7963
11778	50.5292	11.2253	0.608997	26.721
11779	47.6681	12.7706	0.40735	15.5684
11780	47.678	12.8242	0.368074	22.6381
11781	47.7217	12.7714	0.580597	26.3781
11782	48.8367	13.2306	0.598008	18.0363
11783	48.7731	13.1806	0.425772	12.2186
11785	48.8394	13.34	0.395285	17.7139
11786	50.5431	10.8794	0.467461	27.9206
11787	50.5289	10.8956	0.162751	70.4219
11788	50.3792	12.3994	0.763219	18.0885
11789	49.5267	12.5703	0.556624	12.4735
11790	47.8244	10.8358	0.339397	36.2545
11792	47.6331	12.85	0.422046	16.5039
11793	50.3078	11.6431	0.524275	14.2862
11794	50.2664	11.64	0.585406	12.9751
11795	50.2789	11.6478	0.585015	13.0702
11796	47.6694	11.8542	0.745009	35.7324
11797	47.6706	10.6267	0.507613	30.1794
11798	48.6	8.43306	0.327765	30.1377
11799	47.6589	8.0225	0.38039	25.2248
11800	51.7	10.4331	0.617165	25.6348
11801	50.4703	11.0583	0.765032	20.1296
11802	47.8217	12.6492	0.459158	32.9296
11803	47.7931	12.6192	0.436615	33.2337
11804	48.6817	13.735	0.408982	17.5321
11806	47.5217	10.2608	0.283169	18.3984
11807	50.4903	12.645	0.457531	21.1653
11809	50.4931	11.2506	0.631706	17.9717
11810	48.9383	13.3117	0.388006	28.1087
11811	48.9167	13.3167	0.831041	16.7388
11812	50.1456	11.6875	0.33503	29.1058
11813	50.4419	11.3753	0.416103	35.8544
11814	47.7108	10.8756	0.478549	30.096
11815	50.4714	11.0839	0.785372	22.2024
11816	48.1417	9.09639	0.501956	51.2197
11817	47.5969	9.98528	0.598213	14.4335
11818	50.635	10.8619	0.458011	20.3567
11819	47.6667	12	0.452439	26.5006
11821	50.6167	10.6583	0.380225	24.9828
11822	50.595	10.69	0.366968	43.4357
11823	50.6425	10.7181	0.356388	22.4487
11824	49.5292	12.3319	0.458552	29.0301
11825	50.8167	10.5831	0.472315	24.1506
11826	51.6994	10.72	0.412428	48.0922
11827	50.6069	12.9389	0.177087	63.8748
11829	47.84	12.7375	0.318984	22.2395
1182:AK:SNTL	66.92	-151.53	0.813273	9.03035
11830	49.5239	12.4175	0.454888	14.1043
11831	48.6142	13.5331	0.363946	40.9321
11833	50.3856	11.5256	0.73557	10.0302
11834	48.7264	13.35	0.521788	29.8788
11835	47.8431	7.92694	0.24405	19.7976
11836	51.6842	10.7842	0.576507	24.9732
11837	48.3119	9.27806	0.443641	31.2647
11838	47.7103	11.0906	0.290472	53.1635
11839	47.6167	11.0167	0.460372	20.2765
11840	48.5594	13.7492	0.270859	43.9205
11841	48.5992	13.6456	0.241196	59.6163
11842	47.7669	10.4603	0.290567	37.835
11843	47.7103	12.465	0.310847	22.9368
11844	47.8667	11.7842	0.505523	48.59
11845	47.85	11.7667	0.423504	50.2844
11846	48.1792	9.21167	0.426598	34.8558
11847	49.1094	12.9267	0.176139	103.131
11848	48.0567	8.29944	0.450193	16.8977
11849	49.6319	12.3306	0.482105	19.8847
11850	47.77	11.6714	0.457481	19.5535
11851	47.7564	11.6928	0.454119	19.5092
11852	49.2831	12.7	0.522968	71.8887
11853	49.6178	12.4892	0.337932	20.9357
11854	49.9355	12.0931	0.663861	27.3857
11855	49.9317	12.0656	0.692894	24.7251
11856	48.7233	13.6056	0.375597	23.089
11857	48.6864	13.6489	0.326866	23
11858	50.1331	11.85	0.481407	16.554
11859	49.6692	12.3319	0.509082	15.7181
11860	50.2906	11.5481	0.586126	16.2448
11862	47.6239	10.2817	0.218137	25.8962
11863	47.6814	9.86	0.432183	59.4464
11864	49.9905	11.7714	0.363374	39.7382
11865	47.8233	11.7656	0.557525	37.1747
11866	48.5958	13.7864	0.309491	16.5912
11867	47.6756	8.16333	0.309259	14.1045
11868	47.6758	10.1478	0.453505	24.326
11869	47.6131	10.6228	0.386906	24.7605
11870	50.4478	12.305	0.582404	14.946
11871	47.5928	10.4081	0.475177	17.2588
11873	48.5206	9.61833	0.449578	12.3601
11874	51.6414	10.5856	0.357636	30.2658
11875	47.6	10.1	0.520799	17.6188
11876	49.9106	12.1867	0.582285	19.6173
11877	49.0317	12.5503	0.630786	14.8369
11878	49.0292	12.5292	0.584651	15.3875
11879	47.685	11.7092	0.58703	17.4431
11880	47.7733	10.2275	0.239234	27.9021
11881	50.3358	11.3906	0.403714	45.8005
11882	47.8331	9.95	0.419654	28.1669
11883	48.95	12.715	0.465687	51.5572
11884	49.4256	12.4817	0.255119	23.0028
11886	47.7003	8.10639	0.300707	71.0724
11887	50.7317	13.1644	0.378995	16.9083
11888	47.7344	7.86417	0.308675	36.6599
11889	49.1131	12.4333	0.539984	49.5484
11890	50.65	10.6667	0.395962	32.7495
11891	49.0353	13.1992	0.368841	37.6038
11893	50.3569	12.3856	0.686116	15.7873
11894	49.1167	13.05	0.162792	189.43
11895	50.4355	11.155	0.696003	14.1302
11896	48.9569	12.6056	0.423491	42.0568
11897	50.4514	11.2642	0.457926	23.041
11898	47.7606	10.86	0.449507	31.3673
11899	47.6392	13.0067	0.530031	24.4315
11900	48.9019	13.1442	0.26912	67.2499
11901	47.6278	12.9014	0.542767	29.4496
11902	47.5728	11.0264	0.477265	21.6488
11903	49.2153	13.0658	0.16738	76.3872
11904	47.6278	11.5164	0.514605	17.5543
11905	51.2914	8.59806	0.246274	60.8226
11906	50.3617	11.6219	0.582322	11.6147
11907	47.8558	7.94889	0.252924	23.8511
11908	47.7656	7.72139	0.44032	18.3455
11909	50.5803	13.2964	0.647111	12.5401
11910	48.0028	8.22917	0.487599	17.8257
11911	48.2592	9.22917	0.511257	15.5023
11912	47.7092	9.86556	0.428296	57.6612
11913	49.0645	13.1	0.146702	81.7199
11914	48.7469	13.6142	0.375848	22.8504
11915	47.8408	7.86417	0.339633	29.0017
11917	49.9519	12.3717	0.478923	21.2704
11918	49.0117	13.2403	0.330382	64.1314
11919	50.6742	10.7906	0.479846	26.115
11920	50.5	12.5167	0.61923	11.1206
11921	48.3028	9.19694	0.457059	15.989
11922	47.5117	10.3553	0.361155	24.4617
11927	63.4881	10.8792	0.249186	84.0718
11930	61.8881	9.47944	0.464998	16.8672
11970	59.2939	10.2981	0.528256	21.5595
11988	60.9342	10.0356	0.42531	31.2092
12004	58.9231	6.90944	0.598699	34.4235
12011	60.53	8.19444	0.723861	16.6582
12018	65.8256	14.1942	0.842038	21.6336
12023	58.2769	7.43889	0.28174	28.7461
12025	59.3842	10.3983	0.539836	21.7186
12031	66.7433	15.4628	0.734101	14.2239
12036	68.432	18.0767	0.554024	34.4612
12086	60.5264	8.22306	0.723904	16.5802
12091	59.7044	11.3	0.480363	23.6753
12101	60.9355	10.0344	0.406798	31.4245
12114	60.0978	10.8642	0.669194	18.605
12118	59.5	11.2831	0.461935	34.9802
12129	58.6706	8.61667	0.542266	18.0953
12133	58.2667	7.38056	0.291709	28.3251
12134	62.0728	9.08889	0.35446	30.7909
12152	62.615	10.2428	0.482566	19.4424
12161	61.7981	11.1367	0.384956	62.9204
12164	62.1289	8.71694	0.469419	29.231
12165	61.8867	10.1533	0.493361	28.932
12191	59.4556	9.53333	0.725282	26.6595
12193	59.4383	10.5939	0.454786	36.7817
12218	59.9669	12.2106	0.828225	12.2752
12220	59.5008	11.2831	0.470481	37.6096
12222	59.3153	11.0489	0.394677	42.8421
12230	61.8742	8.44056	0.12726	204.388
12258	61.8903	5.64306	0.0756762	93.7493
12266	58.25	7.31667	0.291792	28.3908
12273	59.5453	6.36139	0.140956	66.8349
12282	62.8406	8.29806	0.0847625	27.4848
12313	60.5344	8.20639	0.725107	16.813
12319	61.6855	11.1956	0.384364	63.1527
12350	58.4244	8.30028	0.624431	18.3513
12354	59.9331	10.75	0.578157	19.8411
12360	63.3	10.4667	0.413502	19.1387
12365	62.2775	11.7317	0.472321	16.216
12369	60	10.6331	0.682654	20.9621
12377	59.7508	11.1531	0.770277	14.0499
12379	58.6303	8.69028	0.539841	17.987
12382	62.1	8.98306	0.46801	29.2945
12388	61.318	6.21806	0.504642	33.7901
12394	61.8119	9.01528	0.578916	18.8782
12395	59.4617	11.3933	0.464954	32.8907
12406	62.0831	9.05278	0.492539	29.9417
12408	70.0692	28.0108	0.683182	11.2748
12410	70.3169	25.5469	0.78747	9.97171
12421	59.9119	10.8133	0.530943	22.9298
12428	61.8369	8.57	0.12245	141.135
12433	61.8442	11.8503	0.667353	16.5643
12437	67.5403	14.8606	0.14811	268.331
12439	70.0731	28.0008	0.682804	11.277
12446	61.4919	6.0625	0.817784	25.6612
12458	59.8153	8.97333	0.779897	10.7991
12463	58.7831	6.08556	0.294578	103.732
12464	60.1639	11.1128	0.537757	18.9887
12466	60.25	11.2167	0.584225	18.0122
12486	60.2739	11.1192	0.576206	19.7157
12503	62.1044	11.0503	0.715523	15.5253
12505	59.0992	9.06778	0.625692	15.9129
12507	70.5731	27.0019	0.397371	24.416
12509	60.2164	11.0069	0.590651	17.3124
12513	60.2167	11.1831	0.625324	16.4949
12518	58.5675	8.82194	0.606715	18.0885
12522	61.6314	5.71944	0.476889	20.6602
12536	59.9667	10.7331	0.704845	26.3536
12541	59.8667	10.8667	0.746611	17.2339
12543	59.3567	10.2467	0.544601	21.4938
12548	61.8367	5.67056	0.0809551	82.289
12558	60.3894	9.57306	0.660861	22.9126
12563	59.25	10.9667	0.365199	41.4778
12570	59.9331	10.7667	0.577715	19.8269
12573	67.8917	15.8589	0.616438	18.7068
12577	60.7992	6.06278	0.766839	33.0272
12581	64.4869	11.9189	0.522762	17.9203
12583	60.1292	8.70306	0.654898	14.5854
12587	62.2478	11.7617	0.473348	16.3556
12591	63.5831	10.7667	0.300283	64.5188
12594	61.2314	6.08306	0.402844	23.3521
12598	67.543	14.8781	0.157124	272.335
12599	68.1469	13.6406	0.0981549	104.131
12602	61.2467	5.52694	0.229272	60.7121
12605	59.8669	8.08417	0.434461	22.7188
12607	61.8892	5.55444	0.0760746	95.0633
12614	61.3258	6.19806	0.468072	35.1136
12626	61.0031	9.98194	0.58408	18.5596
12627	58.55	8.81667	0.610467	18.0713
12638	70.3128	25.5642	0.787733	9.93088
12647	61.6414	5.81639	0.473458	17.9581
12653	70.0808	27.9792	0.687042	11.3967
12666	60.6925	12.3689	0.417868	33.359
12678	62.1081	11.0356	0.712153	14.3467
12681	69.5	19.7131	0.534417	16.115
12690	60.1489	11.2114	0.537762	18.9881
12708	60.1389	11.0556	0.510275	19.3368
12715	58.4883	8.34417	0.626729	18.5164
12719	69.6055	19.8042	0.550538	16.8927
12722	59.8917	10.8792	0.744577	17.2461
12742	59.822	6.81806	0.700941	17.283
12744	58.4214	8.28917	0.625173	18.152
12747	59.3367	10.9281	0.292178	54.9066
12752	60.1281	8.67028	0.643169	14.2708
12753	59.5192	8.64556	0.471838	17.2915
12754	58.9567	6.92806	0.598752	32.9595
12756	59.7628	11.1381	0.770626	14.0058
12762	59.873	10.8583	0.701041	25.2843
12772	62.5789	9.19389	0.561668	30.6072
12773	70.0783	27.9864	0.686696	11.3938
12787	58.8	9.11667	0.661442	24.3708
12790	58.5558	7.37806	0.319746	20.0042
12793	60.6914	12.4003	0.417528	33.3771
12800	58.7	8.6	0.541157	17.8981
12803	61.6039	6.51444	0.439822	20.9964
12808	63.7853	12.3814	0.728597	21.3932
12823	65.3869	12.1867	0.018544	736.781
12830	59.4467	9.53833	0.723926	27.3056
12838	58.6589	6.70306	0.191391	45.4605
12859	60.2469	11.0831	0.602767	17.0089
12861	60.25	11.1667	0.507611	20.2188
12865	61.5739	5.91139	0.717067	28.2648
12868	62.105	11.0406	0.712096	14.3583
12879	60.2467	11.0119	0.590612	17.4595
12881	70.3206	25.5467	0.786856	9.98424
12884	61.8133	9.01306	0.563542	18.9442
12897	60.2167	11.15	0.5929	17.3254
12903	61.8431	11.8406	0.666791	16.5209
12904	69.6042	19.8142	0.535954	15.8944
12905	59.3558	10.25	0.545525	21.4512
12907	62.1305	8.69167	0.481535	30.5483
12910	60.15	11.15	0.537748	18.989
12916	59.3503	7.33444	0.500616	25.7775
12954	61.3644	6.90778	0.744599	31.5503
12955	59.9681	10.5469	0.691793	30.0036
12961	68.0683	13.5342	0.138358	84.8376
12965	48.1414	8.42833	0.419379	24.572
12966	50.7314	13.7528	0.455719	17.4182
12973	49.4667	19.7	0.402377	55.4349
12976	49.3	19.9331	0.63453	22.5457
12977	49.3331	19.8331	0.666563	24.2597
12979	49.6831	20.4331	0.439091	25.6474
12983	49.4331	20.7	0.439996	21.5112
12985	49.4167	20.9667	0.491756	30.4431
12987	49.35	20.8831	0.501972	19.1963
12991	49.4253	20.7231	0.439852	21.3714
12992	49.3303	20.035	0.637799	22.7807
13003	49.4	22.4667	0.237439	41.5547
13004	49.3331	22.0667	0.275909	24.5357
13010	50.7831	15.7831	0.19175	33.0574
13029	52.85	22.55	0.769309	7.46028
13030	52.7	23.85	0.764096	13.0695
13036	53.65	22.6	0.819023	9.17169
13038	53.6331	23.4	0.809773	7.58971
13044	54.05	22.4831	0.713006	9.76495
13046	50.7358	15.7392	0.680394	25.4869
13048	51.2167	22.3933	0.658465	11.1091
13049	53.7892	21.5883	0.506504	15.834
20002	59.78	21.37	0.274553	19.5782
20003	60.18	19.99	0.477441	21.6993
20005	60.39	22.55	0.660011	22.3769
20008	59.84	23.25	0.34444	25.5811
20010	60.49	23.77	0.689341	13.0493
20012	60.33	24.96	0.49191	17.605
20014	60.18	24.94	0.665261	15.5208
20015	60.24	24.05	0.738308	15.4341
20022	60.8	21.42	0.462867	32.0899
20025	61.26	22.23	0.650114	34.237
20028	60.87	22.39	0.60871	25.0719
20030	60.81	23.5	0.709277	14.7302
20031	61.4	23.34	0.741153	8.55101
20035	60.6	24.8	0.826761	10.2892
20036	60.52	24.52	0.855506	10.2551
20037	61.01	23.92	0.833066	12.2665
20040	61.05	25.04	0.832216	9.28187
20042	60.7	26.81	0.774359	11.8209
20043	61.2	26.05	0.842171	7.72801
20046	60.53	27.67	0.508948	27.5513
20052	61.85	21.65	0.604565	23.737
20053	62.13	21.7	0.82678	8.51533
20054	62.49	21.76	0.662431	12.2057
20055	62.18	22.8	0.693003	15.0907
20059	62.45	23.55	0.58275	24.5553
20061	61.85	24.29	0.801198	9.17985
20063	62.4	25.67	0.786918	11.3829
20064	61.51	25.81	0.801566	8.70989
20065	62.16	25.42	0.847887	9.14807
20068	61.98	26.64	0.76975	10.4371
20073	61.8	28.85	0.740318	18.0838
20076	61.8	29.32	0.77578	13.1279
20077	62.06	29.04	0.758674	7.64948
20079	62.31	29.63	0.840165	9.98741
20080	62.24	30.35	0.875088	8.14124
20081	62.43	30.41	0.860512	9.10417
20084	62.63	21.49	0.532057	29.5342
20085	62.97	21.78	0.765596	11.1015
20088	62.94	22.49	0.624911	16.9718
20089	63.12	23.04	0.638014	18.5961
20090	62.55	24.14	0.832399	11.0261
20091	63.45	24.44	0.752979	11.3138
20094	63.08	25.86	0.751147	13.2023
20095	62.88	25.86	0.65615	14.3567
20096	62.92	26.42	0.764809	10.7168
20099	63.14	27.31	0.739919	13.0395
20104	62.57	28.59	0.913141	6.22092
20105	62.62	28.94	0.837685	10.0511
20107	63.38	28.66	0.696039	14.4025
20109	63.23	29.23	0.754956	9.16072
20110	62.52	29.81	0.736895	21.6982
20111	63.11	29.76	0.733198	11.0922
20113	63.32	30.05	0.719941	13.1053
20117	63.59	23.72	0.743396	13.7521
20119	63.77	24.28	0.74044	13.3235
20120	64.23	24.02	0.350575	35.7462
20121	64.27	24.21	0.4226	37.7675
20125	64.14	25.42	0.629131	12.5819
20128	63.73	26.37	0.72451	24.682
20129	64.36	26.3	0.648203	14.5445
20131	63.84	27.22	0.620475	16.0155
20133	63.67	28.83	0.64381	16.5075
20136	63.82	29.45	0.482901	22.0045
20139	65.02	24.73	0.471061	20.5863
20141	64.68	25.09	0.589016	15.5187
20143	64.5	26.42	0.697832	14.6266
20145	64.93	27.19	0.577159	15.9747
20155	65.98	28.17	0.98805	5.53524
20159	66.37	29.31	0.800073	14.1453
20161	66.53	24.65	0.678247	19.5177
20163	66.77	23.96	0.705679	18.4768
20164	66.56	25.84	0.593804	17.0017
20165	67.37	26.63	0.866724	7.92507
20166	66.58	26.01	0.64493	26.269
20169	67.29	28.18	0.796669	18.5281
20170	66.94	28.98	0.731102	27.2702
20177	68.17	25.78	0.899462	9.49091
20178	67.82	27.75	0.663876	12.4685
20180	68.42	27.41	0.727362	13.2598
20181	68.47	28.32	0.758867	13.9547
20182	67.75	29.61	0.735197	14.3937
20183	69.05	20.79	0.440965	20.6134
20187	69.76	27.01	0.743606	14.1834
301:CA:SNTL	41.24	-120.79	0.713837	17.3252
30267	45.3	5.76867	0.985939	10.2397
302:OR:SNTL	45.21	-117.19	0.719186	17.8018
303:CO:SNTL	37.33	-105.07	0.55989	16.0905
30462	46.2661	12.5142	0.448857	52.3262
30465	46.4236	12.5758	0.646616	13.8127
30472	46.1069	12.5161	0.775526	24.984
30476	46.5208	12.9208	0.293325	42.9773
30482	46.5061	13.5628	0.442872	17.251
304:OR:SNTL	45.19	-119.25	0.773117	32.4348
30521	46.1387	11.8393	0.592935	20.6058
306:ID:SNTL	43.76	-115.24	0.951138	25.133
307:MT:SNTL	48.13	-113.02	0.733478	55.8473
308:AZ:SNTL	34.46	-111.41	0.587845	14.9232
309:WY:SNTL	44.8	-107.84	0.693385	68.0515
310:AZ:SNTL	33.98	-109.5	0.861446	12.2851
311:MT:SNTL	48.57	-115.45	0.884838	7.45287
312:ID:SNTL	44.3	-115.23	0.937894	17.2902
313:MT:SNTL	46.1	-113.13	0.493214	21.3852
314:WY:SNTL	43.94	-110.45	0.876898	13.5969
315:MT:SNTL	45.8	-112.52	0.519166	46.6827
316:NM:SNTL	36.51	-106.32	0.729288	17.152
317:WY:SNTL	41.05	-107.27	0.346008	28.9709
318:MT:SNTL	44.47	-112.98	0.456235	19.0056
319:ID:SNTL	44.95	-116.14	0.855495	12.935
320:ID:SNTL	43.74	-113.94	0.853406	19.9031
321:NV:SNTL	41.83	-115.45	0.812225	30.7493
322:CO:SNTL	40.31	-105.64	0.568622	33.6724
323:ID:SNTL	48.31	-116.07	0.781857	56.1578
324:ID:SNTL	44.61	-116.98	0.821999	23.1683
325:WY:SNTL	43.89	-107.06	0.457386	32.1356
326:WY:SNTL	44.94	-109.57	0.871297	30.9927
327:CO:SNTL	37.71	-107.51	0.777198	42.2632
328:MT:SNTL	44.95	-111.36	0.832649	18.4735
329:UT:SNTL	39.14	-111.56	0.623661	18.0544
330:UT:SNTL	40.61	-111.1	0.645513	15.906
331:OR:SNTL	45.15	-118.22	0.575808	16.3105
332:UT:SNTL	41.38	-111.94	0.800584	42.8106
333:UT:SNTL	41.38	-111.92	0.822083	29.3343
334:NV:SNTL	39.32	-114.62	0.871245	14.0413
335:CO:SNTL	39.8	-105.78	0.75678	49.575
336:NV:SNTL	41.76	-115.69	0.812455	15.973
337:NV:SNTL	39.29	-117.12	0.97035	8.68066
338:ID:SNTL	44.63	-115.8	0.9074	29.6651
339:UT:SNTL	38.3	-112.36	0.800503	30.4528
340:NV:SNTL	39.45	-119.94	0.784895	18.9511
341:OR:SNTL	42.05	-122.85	0.781388	22.7915
342:WY:SNTL	42.65	-109.26	0.718727	26.0534
343:OR:SNTL	42.08	-123.34	0.678862	15.0966
344:OR:SNTL	42.41	-122.27	0.768145	21.0438
345:CO:SNTL	39.76	-107.36	0.818798	35.4134
347:MT:SNTL	44.51	-111.13	0.879755	42.9005
348:UT:SNTL	38.68	-111.6	0.688017	19.9566
349:MT:SNTL	46.41	-113.43	0.829438	12.4447
350:WY:SNTL	44.38	-109.79	0.871577	37.7122
351:OR:SNTL	45.43	-121.86	0.774024	17.3753
352:WA:SNTL	47.35	-120.68	0.598735	22.9419
353:WY:SNTL	42.96	-110.61	0.819106	35.7344
355:MT:SNTL	45.17	-113.5	0.868938	10.0467
356:CA:SNTL	38.61	-119.92	0.882756	21.2024
357:OR:SNTL	44.25	-118.52	0.814017	26.5899
358:WY:SNTL	44.68	-107.58	0.818988	64.0847
359:ID:SNTL	42.16	-114.19	0.772467	9.8481
360:MT:SNTL	46.56	-111.29	0.878596	45.394
361:OR:SNTL	44.83	-118.19	0.793474	19.4213
362:OR:SNTL	45.36	-118.47	0.572779	16.4181
363:MT:SNTL	45.27	-110.25	0.693242	30.2142
364:UT:SNTL	38.51	-112.02	0.665423	13.7343
367:WY:SNTL	41.36	-106.23	0.669696	26.1999
368:UT:SNTL	40.58	-110.59	0.721748	28.8516
369:CO:SNTL	39.09	-106.54	0.720183	15.6655
371:UT:SNTL	39.13	-111.44	0.811106	25.0772
373:NV:SNTL	41.75	-117.53	0.758438	25.8622
374:UT:SNTL	41.69	-111.42	0.821472	28.8584
375:WA:SNTL	46.81	-121.33	0.777538	11.1591
376:WA:SNTL	48.69	-117.18	0.807346	29.9846
377:WY:SNTL	44.79	-107.53	0.418922	30.6358
378:CO:SNTL	39.88	-107.6	0.574751	28.0503
379:WY:SNTL	43.7	-109.67	0.849583	12.0996
380:CO:SNTL	38.89	-106.95	0.860074	24.6965
381:MT:SNTL	45.88	-113.33	0.780473	14.5262
383:UT:SNTL	37.81	-109.49	0.843228	25.9122
384:WY:SNTL	44.72	-110.51	0.797464	13.4755
385:MT:SNTL	44.96	-111.29	0.872775	44.8905
386:CO:SNTL	37.65	-107.81	0.712574	15.3896
388:OR:SNTL	43.59	-122.06	0.795331	27.9515
389:WY:SNTL	42.73	-106.32	0.614338	39.1851
390:UT:SNTL	37.66	-112.74	0.839574	18.4928
391:CA:SNTL	41.58	-120.3	0.836276	19.0684
392:UT:SNTL	40.85	-111.05	0.721382	41.4022
393:UT:SNTL	40.89	-111.07	0.527351	25.6169
394:NM:SNTL	36.96	-106.66	0.752567	17.4218
395:OR:SNTL	43.23	-121.81	0.651483	32.2462
396:UT:SNTL	40.77	-110.01	0.540522	17.2893
398:OR:SNTL	45.1	-121.75	0.598857	37.176
399:UT:SNTL	39.87	-111.28	0.815609	29.4523
40002	79.5	76.9833	0.0623586	124.819
40003	79.55	90.6167	0.231207	99.3968
40004	78.0667	14.25	0.941615	9.63704
40007	75.4167	88.9	0.059716	316.778
40009	73.5	80.4	0.0594938	86.8768
40011	71.9833	102.467	0.684226	49.8372
40013	70.9667	94.5	0.680392	13.5325
40014	76	137.867	0.0222485	237.559
40017	71.9667	114.083	0.987979	1.67514
40018	71.5833	128.917	0.461625	179.291
40019	70.1333	113.967	0.805372	37.4971
40020	70.6833	127.4	0.555411	22.5482
40022	70.6167	147.883	0.644048	21.1498
40023	70.9833	181.517	0.127746	215.123
40024	69.9333	31.9833	0.499258	38.734
40026	69.2	35.1167	0.336817	19.6124
40028	68.9667	28.7833	0.865065	10.473
40029	68.9667	33.05	0.580798	26.9262
40031	68.65	43.3	0.341814	18.2389
40032	67.5667	30.45	0.83006	11.1169
40033	67.15	32.35	0.796125	14.7835
40034	67.35	37.05	0.85458	29.6306
40035	67.1333	39.6667	0.757522	14.99
40036	67.8833	44.1333	0.607657	12.9983
40037	67.6833	48.6833	0.284518	99.1237
40038	66.6833	34.35	0.432564	14.4838
40039	66.4833	40.6833	0.823394	11.2618
40040	65.2167	31.15	0.861186	13.4853
40041	65.9	34.7667	0.513415	19.1128
40043	65.8667	44.2167	0.580268	18.0045
40044	64.9833	34.8	0.511504	32.2696
40045	64.5	40.7333	0.757387	58.7596
40046	64.75	47.65	0.836069	15.5192
40047	63.8333	30.8167	0.788882	13.1248
40048	63.2667	33.4167	0.631146	18.7839
40049	63.9	38.1167	0.756039	19.8515
40050	63.5833	45.6333	0.695585	23.7995
40051	62.1	42.9	0.752766	12.9751
40052	61.7167	30.7167	0.69175	14.6625
40053	61.8167	34.2667	0.756482	24.7545
40054	61.0167	36.45	0.489	42.556
40055	61.5167	38.9333	0.787883	35.0196
40056	61.6667	40.1833	0.928309	8.1221
40057	61.2667	46.7167	0.722338	19.6845
40058	60.7167	28.7333	0.508733	16.5214
40060	60.7667	46.3	0.750965	14.5105
40062	69.7167	66.8	0.404237	206.64
40063	69.0833	76.85	0.987858	1.39427
40065	68.55	55.5	0.239677	78.8056
40067	67.6333	53.0333	0.809474	23.3804
40069	67.05	64.0667	0.990691	2.83271
40070	67.6833	72.8833	0.89981	7.62031
40071	67.4667	78.7333	0.74928	51.276
40072	67.4667	86.5667	0.612618	24.3094
40073	66.4333	60.7667	0.611986	48.5233
40074	66.5333	66.6833	0.687429	32.3791
40079	65.4333	52.2667	0.676435	12.5157
40080	65.9667	56.9167	0.716162	30.9345
40081	65.1167	57.1	0.804124	11.8372
40082	65.4667	72.6667	0.781076	14.8156
40084	65.7833	87.9333	0.768227	9.27796
40085	64.5167	55.4	0.81348	21.8818
40086	64.2833	60.8833	0.861006	10.8943
40087	64.9167	77.8167	0.4975	17.2051
40088	64.2	93.7833	0.995555	1.53276
40089	63.9333	65.05	0.806482	26.0994
40090	63.3833	78.3167	0.69825	28.9135
40091	63.9833	82.0833	0.77408	11.018
40092	63.15	87.95	0.855358	11.3415
40093	62.2333	50.4167	0.740214	12.5861
40094	62.7	56.2	0.875149	15.1302
40095	62.4333	60.8667	0.872199	18.0763
40096	62.45	66.05	0.718812	9.75103
40097	61.6667	50.8667	0.864329	8.91784
40098	61.1	80.25	0.654287	24.375
40099	61.6	90.0167	0.924565	5.4267
400:UT:SNTL	39.89	-111.25	0.831531	17.2332
40100	61.6667	96.3667	0.891473	7.66626
40101	60.45	50.9667	0.867097	18.9317
40102	60.4	56.5167	0.918052	11.7564
40103	60.6833	60.45	0.920109	10.2947
40104	61.0167	69.1167	0.817909	31.4409
40105	60.5	74.0167	0.994477	1.36802
40106	60.4333	77.8667	0.931231	32.2686
40107	60.35	84.0833	0.787245	13.7919
40108	60.3833	93.0333	0.989339	4.27591
40109	69.3333	139.667	0.987821	1.7181
40111	68.5	112.433	0.450134	46.4733
40112	68.6167	118.333	0.582847	42.8869
40113	68.7333	124	0.513359	29.6739
40114	67.5667	133.4	0.54578	73.1822
40115	66.25	114.283	0.805137	35.1102
40116	66.7667	123.4	0.527401	24.522
40117	66.8	136.683	0.690323	86.0214
40118	66.45	143.233	0.463441	53.0397
40119	64.2667	100.233	0.730404	56.4019
40120	64.2333	116.917	0.997361	1.04625
40121	63.5833	103.967	0.684767	46.3935
40122	63.2833	118.333	0.988137	2.06392
40123	63.7833	121.617	0.714169	26.8109
40124	63.95	124.833	0.988366	1.58422
40125	64	130.3	0.590039	24.4985
40126	63.95	135.867	0.376952	54.4095
40127	63.2167	139.6	0.308322	53.6954
40128	63.25	143.15	0.640814	42.7424
40129	62.8833	108.433	0.657844	65.4925
40130	62.5333	113.867	0.975972	3.2956
40131	62.15	117.65	0.651911	66.7672
40132	62.8167	134.433	0.633941	43.5123
40133	62.0333	132.6	0.997426	0.854587
40134	62.7833	148.167	0.445972	90.2126
40135	61.75	102.8	0.548029	23.0739
40136	61.2667	108.017	0.641106	33.1924
40137	60.3333	102.267	0.695653	32.0594
40138	60.7167	114.883	0.540396	14.3944
40139	60.95	119.3	0.556268	56.3553
40140	60.4	120.417	0.533351	41.6565
40141	60.8167	125.317	0.415728	45.6774
40142	62.0167	129.717	0.676909	70.6801
40143	60.3833	134.45	0.720677	35.4074
40144	60.4667	130	0.767141	44.9109
40145	60.7167	142.783	0.775039	23.133
40146	69.6167	162.3	0.858097	12.612
40147	69.9333	167.983	0.811282	22.5809
40148	69.8833	175.767	0.630238	41.2198
40149	68.1167	164.167	0.76237	50.1827
40151	67.45	153.717	0.764324	16.0897
40155	66.3833	173.333	0.762074	38.8211
40159	65.7333	150.9	0.771253	30.7956
40160	65.2333	160.533	0.82694	26.4354
40161	64.75	153.967	0.727377	17.1203
40163	64.6833	170.417	0.904196	22.6308
40164	64.7833	177.567	0.27735	159.382
40168	62.9167	152.417	0.665039	29.2771
40169	62.45	152.317	0.785934	14.5676
40173	59.5667	151.283	0.401287	133.384
40174	59.55	150.783	0.372003	49.5352
40175	58.8333	151.35	0.245487	63.176
40177	59.65	154.267	0.196397	38.6522
40182	59.9667	30.3	0.540222	16.9606
40183	59.35	30.1333	0.61931	19.8813
40184	59.65	33.55	0.719934	23.2463
40185	58.7333	27.8333	0.523476	15.5872
40188	57.8167	28.3333	0.777889	12.7016
40189	58.0167	31.3167	0.732396	21.1028
40190	57.9	34.05	0.773353	18.2165
40191	57.0167	28.9	0.839631	9.48329
40192	57.55	34.5667	0.953273	6.12495
40194	56.35	30.05	0.706734	21.7441
40195	56.4833	31.6333	0.939284	6.38385
40196	56.5	34.9333	0.910824	8.60172
40197	55.0833	21.9333	0.433073	16.3773
40198	54.3667	21.3	0.421191	34.0598
40199	54.75	32.0667	0.839829	15.6702
401:OR:SNTL	45.19	-121.69	0.675947	21.5792
40200	53.9333	27.6333	0.882306	6.31228
40201	53.25	34.3167	0.968896	10.1949
40202	53.0167	31.6	0.646033	31.6372
40203	52.5833	33.7667	0.692546	26.3221
40204	59.4	35.9333	0.783651	11.7527
40205	59.3167	39.9167	0.702088	32.624
40206	59.8833	42.75	0.703502	17.4232
40207	59.5333	45.4667	0.828894	23.9472
40208	59.85	48.2833	0.800532	26.8672
40209	58.8167	44.3167	0.979494	2.45241
40210	58.6	49.6333	0.769092	33.2382
40211	57.8	35.8833	0.991007	2.46722
40213	57.85	45.7667	0.847475	19.3669
40214	58.1	49.9167	0.815589	11.1577
40215	57.7333	40.85	0.585961	15.9019
40216	57.3667	47.9167	0.78521	11.5643
40217	56.7167	38.8333	0.982043	3.41692
40218	56.2667	44	0.889331	13.1163
40219	56.7167	47.8833	0.665506	31.3792
40220	55.5167	36	0.97617	4.54011
40221	55.7333	49.2	0.777786	19.0646
40222	55.8333	37.6167	0.848279	9.79486
40223	55.1333	38.7333	0.944558	6.57426
40224	54.95	41.7667	0.872537	21.2419
40225	55.0333	44.5	0.766047	28.5905
40226	55.1833	46.3333	0.537388	25.375
40227	54.1	35.35	0.730388	21.9565
40228	54.6333	39.7	0.762297	32.9833
40229	54.4333	43.7667	0.913859	6.63223
40231	53.7833	39.25	0.67309	22.9624
40232	53.4833	42.6333	0.755248	20.9116
40233	53.85	46.4167	0.97552	3.41685
40234	52.8833	40.3333	0.988357	3.525
40235	52.8	41.5	0.854245	9.91787
40236	53.1167	45.0167	0.782993	15.0296
40237	52.9833	49.4333	0.845875	20.1503
40238	59.3667	52.2167	0.721082	23.634
40239	59.6167	65.7167	0.831055	14.5495
40240	58.5167	58.85	0.947724	9.32762
40241	58.8667	60.7833	0.836549	12.7053
40242	58.0167	56.3	0.773427	10.6536
40243	57.8833	60.0667	0.849752	7.59959
40244	58.05	63.6833	0.997744	1.33206
40245	58.15	68.25	0.751387	39.3788
40246	57.6333	53.8167	0.779234	17.5497
40247	57.1167	65.4333	0.874696	14.7513
40248	56.9	51.0667	0.994528	2.14164
40249	56.8333	53.45	0.608325	17.8923
40250	56.4667	53.7333	0.577223	17.2256
40251	56.2667	54.9	0.963514	5.10496
40252	56.65	57.7833	0.824327	19.9926
40253	56.8333	60.6333	0.797751	10.8705
40254	56.7333	61.0667	0.823949	14.3021
40255	56.9	74.3833	0.811358	13.204
40257	55.7	57.9	0.632363	27.7214
40258	56.0667	63.65	0.838926	30.0698
40259	56.0167	65.7	0.69518	22.8873
40260	56.1	69.4333	0.840657	18.695
40261	55.1333	55.35	0.885148	9.2841
40262	55.1667	59.6667	0.982371	4.144
40263	55.15	61.3	0.85807	9.40685
40264	55.4667	65.4	0.646712	14.4862
40265	55.25	67.3	0.736741	35.481
40267	55.0167	73.3833	0.799681	21.7058
40268	54.5	50.4167	0.781548	23.8929
40269	54.5833	52.8	0.971889	6.18922
40270	54.0333	54.1833	0.639786	37.9869
40271	54.7167	55.8333	0.792997	35.7425
40272	54.0833	61.6167	0.77018	26.7741
40273	53.9167	51.2667	0.692996	12.0696
40274	53.8667	57.4167	0.96985	3.67021
40275	53.5833	56	0.840736	13.6768
40276	53.8833	59.2	0.940135	3.55134
40277	53.7833	73.8833	0.803096	13.0846
40278	53.25	50.2167	0.837118	13.7986
40279	52.95	55.9667	0.405687	20.534
40281	59.85	81.95	0.832495	26.8734
40282	59.2167	78.2333	0.784349	20.4383
40283	58.8833	87.75	0.995984	1.62868
40284	58.3	82.8833	0.831224	18.1185
40285	58.45	92.15	0.7954	23.5433
40286	58.3833	97.45	0.629223	39.8141
40287	57.5667	79.4333	0.854605	20.4112
40288	57	82.0667	0.756278	9.6004
40289	57.0667	86.2167	0.980763	4.89501
40291	57.65	99.5333	0.710243	22.845
40292	56.3333	78.3667	0.795393	18.8619
40293	56.5	84.9167	0.773615	13.1603
40294	56.2833	90.5167	0.509593	52.1276
40295	55.6667	84.4	0.755144	29.812
40296	56.0667	85.6167	0.692385	15.1937
40297	55.75	88.3	0.841121	8.24938
40298	56.0333	92.75	0.916419	6.64955
40299	56.1667	95.2667	0.977982	2.77249
402:WY:SNTL	44.4	-107.06	0.704567	42.1804
40300	55.95	98	0.545683	51.5142
40301	55.2167	75.9667	0.791496	40.2864
40302	55.3333	78.3667	0.630947	52.7227
40303	54.9	82.95	0.969994	4.22071
40304	55.25	86.2167	0.512455	15.8616
40305	55.1	90.8333	0.897688	7.7658
40306	54.8833	99.0333	0.753292	32.2466
40307	54.3333	84.2167	0.905916	7.19849
40308	54.75	88.8167	0.909451	7.60039
40309	54.2167	96.9667	0.840947	13.6964
40311	53.8167	81.2667	0.948209	4.90736
40312	53.4333	83.5167	0.841199	10.5323
40313	53.3333	87.1833	0.816192	9.18415
40314	53.2833	89.0667	0.937432	44.8345
40315	53.7667	91.3167	0.46555	123.77
40316	53.7167	91.7	0.437187	63.4895
40317	53.3	92.4167	0.539175	18.041
40318	52.9667	78.65	0.954331	8.32504
40319	53.0833	82.3333	0.838246	21.4241
40320	52.6833	84.9333	0.53411	19.8985
40321	52.7167	89.8833	0.402053	163.387
40322	52.8	93.2333	0.88532	25.1886
40323	52.5	99.8167	0.787191	20.0673
40324	59.2833	106.167	0.695915	40.7604
40325	59.45	112.583	0.760582	11.6905
40326	59	116.917	0.738932	32.8884
40327	59.0167	121.767	0.784391	39.7549
40328	57.0333	102.3	0.880425	10.2554
40330	57.7667	108.067	0.764432	40.2482
40331	57.8167	114.167	0.760252	39.9163
40333	56.2833	101.75	0.84519	12.2777
40334	56.05	105.833	0.749442	36.13
40335	56.2833	107.617	0.617321	23.9907
40336	56.3833	114.833	0.85091	8.23003
40337	56.9	118.267	0.575517	79.5928
40338	56.5833	121.483	0.569848	69.8363
40339	56.8333	124.867	0.395016	42.1324
40340	55.7833	109.55	0.355649	51.1344
40341	55.15	107.617	0.589822	51.6754
40345	55.9667	124.883	0.423906	56.3346
40346	55.1833	124.667	0.786632	13.7924
40347	54.6	100.633	0.798653	30.0992
40348	54.8	105.167	0.93819	9.52057
40349	54.3333	109.533	0.0386055	24.5197
40350	54.4667	113.583	0.577895	66.546
40351	54.6167	113.133	0.635947	33.7883
40352	54.4333	116.533	0.997047	1.24842
40353	54	103.067	0.920911	20.1713
40354	53.1	105.533	0.9069	5.09679
40355	53.85	108.583	0.147644	53.2058
40356	53.4167	109.017	0.364742	30.6971
40357	53.6167	109.633	0.701793	14.0574
40358	53.2	112.783	0.621534	20.8467
40359	53.75	119.733	0.550908	51.5268
40360	53.9667	121.933	0.969465	3.06314
40361	54	123.967	0.691833	32.8009
40362	53.4667	123.9	0.614519	31.7249
40363	52.9667	101.983	0.885097	15.3816
40364	52.2667	104.35	0.545478	52.8952
40365	52.4667	104.367	0.344245	100.461
40366	52.0333	105.417	0.263336	265.59
40367	52.5333	111.55	0.660947	52.99
40368	52.0833	113.483	0.373197	79.5038
40369	52.2333	117.7	0.747833	53.4084
40370	51.7333	102.533	0.18029	686.557
40371	51.5333	103.6	0.688475	77.6541
40372	51.7167	105.85	0.258482	130.309
40373	51.8333	107.6	0.708808	60.2088
40374	51.75	107.283	0.523648	149.315
40375	51.35	110.467	0.565545	74.063
40376	51.1	114.517	0.672433	43.2966
40377	51.3167	119.617	0.752838	16.7063
40378	50.4333	103.6	0.869115	9.86879
40379	50.3667	106.45	0.422991	102.334
40380	50.3667	108.75	0.581746	41.4436
40381	49.5667	111.967	0.444127	79.0259
40382	49.7	112.667	0.358767	92.8911
40383	50.4	116.517	0.415333	95.9607
40384	58.6167	125.033	0.683179	13.4531
40385	58.7333	130.617	0.454926	31.8795
40386	59.7667	137.667	0.649206	28.3372
40387	59.3667	143.2	0.622326	33.5811
40388	59.7667	148.633	0.986485	8.72149
40389	57.65	125.967	0.612906	24.4635
40390	56.2833	131.133	0.647996	20.7178
40391	57.65	136.15	0.719224	16.8958
40392	56.45	138.15	0.65819	15.6875
40393	54.8333	137.533	0.540449	18.1921
40394	55.3333	134.5	0.550395	32.2184
40395	54.7167	128.867	0.733034	23.6945
40396	54.5	134.417	0.872033	18.4216
40397	53.0333	130	0.632261	19.0342
40398	53.0833	132.983	0.797985	12.9628
40399	53.95	140.333	0.245812	238.191
403:MT:SNTL	45.02	-111.85	0.618486	22.8507
40400	53.15	140.7	0.77378	15.8096
40401	52.7833	126	0.613654	33.9499
40402	52.35	129.917	0.818767	33.5647
40403	52.4167	136.5	0.690816	36.6971
40404	52.6667	141.283	0.118714	22.7036
40405	52.3833	140.467	0.548457	34.0598
40406	51.6333	128.817	0.989433	2.67456
40408	52.2667	133.983	0.732755	25.9943
40409	50.25	127.5	0.626997	49.1437
40410	50.8667	132.25	0.772603	47.8648
40411	50.0667	132.133	0.845586	12.7872
40412	50.9333	138.183	0.98037	2.5809
40413	49.6167	127.967	0.741909	82.7444
40414	49.4167	130.083	0.750495	47.1989
40415	49.1667	138.05	0.942026	5.50256
40416	49	131.083	0.880297	9.03453
40417	47.7333	130.967	0.749725	56.9191
40418	48.6167	133.833	0.794298	25.2399
40419	48.8167	135.883	0.849934	25.5459
40420	48.5167	135.167	0.757019	39.6488
40421	49	140.3	0.675304	15.6866
40422	47.15	134.333	0.938205	7.17395
40424	46.8	134.267	0.806793	16.173
40425	46.5333	135.317	0.792877	16.9524
40426	45.8667	133.733	0.872266	14.9985
40427	45.45	135.5	0.560561	55.4921
40428	45	136.6	0.649944	15.7144
40429	44.4	131.383	0.589248	60.1631
40430	44.8	133.083	0.966378	4.39672
40431	43.8	131.933	0.361591	72.5111
40432	43.8833	131.967	0.536094	21.1463
40433	53.5667	142.5	0.971806	6.01884
40434	52.2167	141.633	0.136686	19.7461
40435	51.9167	143.133	0.471136	26.6502
40436	50.9	142.167	0.295398	57.5602
40437	50.7333	142.717	0.747855	22.5154
40438	50.4	143.767	0.863876	9.61812
40439	49.0667	142.033	0.0267911	157.99
40440	49.2167	143.1	0.664454	15.2899
40441	48.65	144.733	0.199597	79.6863
40442	47.9833	142.2	0.215943	105.808
40443	46.6667	141.867	0.269428	34.335
40444	45.9	142.083	0.0653105	22.2158
40445	46.95	142.717	0.48018	26.1781
40446	44.0167	145.867	0.302699	117.986
40447	45.25	147.883	0.13234	40.2941
40451	57.0833	156.7	0.450115	17.6445
40452	55.9167	158.717	0.791716	20.9006
40453	56.3167	160.833	0.950221	4.42074
40454	55.5833	155.583	0.43204	23.4458
40455	55.1167	159.067	0.86904	11.4968
40456	54.3	155.933	0.34522	40.6068
40457	54.1167	159.983	0.444434	35.5178
40458	53.1167	157.733	0.796047	36.6615
40459	53.0833	158.3	0.695234	23.736
40460	52.8333	156.3	0.914748	9.81741
40462	52.9833	158.65	0.3906	15.4982
40463	52.8833	158.717	0.256929	82.0456
40464	55.2	165.983	0.151511	72.3264
40465	52.25	29.8333	0.535142	17.5267
40466	51.5667	34.6833	0.823245	11.7037
40472	52.3167	36.3	0.829817	26.2703
40473	51.7667	36.1667	0.720342	44.8954
40474	52.15	39.15	0.617746	19.7456
40475	52.25	43.7833	0.899366	7.98818
40476	51.8667	43.5833	0.884126	8.7825
40477	51.1667	37.35	0.676628	39.8174
40478	51.7	39.2167	0.752327	11.7478
40479	51.05	40.7	0.89193	8.96625
40480	51.55	43.15	0.763681	25.3187
40481	51.6333	45.45	0.729587	21.1456
40482	51.3667	48.3	0.679141	16.6865
40483	50.8	35.7667	0.660066	32.9928
40484	50.8	42	0.579818	18.8371
40485	50.4167	41.05	0.659115	16.0241
40486	50.4333	48.1333	0.695827	24.7642
40488	50.2167	38.1	0.626887	14.5048
40489	49.8	43.6667	0.631736	35.3499
40490	50.15	48.55	0.693745	35.4336
40491	49.3833	40.1667	0.544041	33.2127
40492	49.1333	46.85	0.548726	11.9734
40494	48.6667	44.45	0.680387	15.3833
40495	48.2167	46.7333	0.611074	31.0749
40496	46.3667	44.3333	0.305751	17.6654
40497	51.8667	50.3333	0.78769	48.5275
40498	52.4333	53.1333	0.769801	36.0685
40499	52.2167	57.4	0.913319	6.74639
40500	52.4333	60.35	0.983736	5.14367
40503	51.6833	55.1	0.583878	48.2359
40504	51.0167	55.6333	0.78147	28.0038
40508	50.75	59.55	0.971398	3.87141
40518	51.5833	81.2	0.381244	70.3851
40519	51.15	82.1667	0.750595	24.4015
40520	51.6333	84.3333	0.391856	57.7487
40521	51.9	86	0.818194	17.2293
40522	52.7	87.1667	0.836232	19.6786
40523	51.7667	87.6	0.622502	38.0238
40524	51.7167	94.5	0.60016	71.3931
40525	51.15	94.5167	0.754095	19.8485
40526	52.4667	96.1	0.90891	7.25597
40528	50.2667	85.6167	0.621921	34.288
40529	50	88.6667	0.437531	87.9121
40530	50.3833	90.4333	0.284484	47.9829
40531	50.2667	95.1167	0.698484	72.3914
40532	50.0333	86.45	0.0591867	53.1743
40537	43.6833	40.2	0.459662	15.5123
40538	43.8667	41.5667	0.00403572	246.44
40539	43.7333	42.6667	0.281711	24.1435
40540	43.25	41.8333	0.804044	41.6531
40541	42.3667	46.25	0.915407	6.8
405:WY:SNTL	43.28	-109.45	0.774891	26.1726
406:OR:SNTL	42.53	-122.18	0.79381	24.9133
407:MT:SNTL	45.19	-109.35	0.18403	23.9537
408:CO:SNTL	40.39	-106.6	0.781833	43.5904
410:MT:SNTL	46.47	-113.39	0.54412	100.085
411:ID:SNTL	46.76	-115.3	0.905846	33.0727
412:CO:SNTL	40.21	-105.57	0.412754	79.6716
413:MT:SNTL	47.06	-112.6	0.696099	11.8302
414:MT:SNTL	47.08	-112.73	0.513166	61.541
415:CO:SNTL	39.49	-106.17	0.751679	32.8768
416:AZ:SNTL	33.8	-109.15	0.462586	27.4759
417:NV:SNTL	40.28	-115.54	0.705001	20.7318
418:WA:SNTL	47.02	-121.46	0.596925	19.2712
419:WY:SNTL	42.65	-110.81	0.799044	46.91
420:WA:SNTL	47.28	-121.67	0.46588	22.9172
422:OR:SNTL	45.19	-118.55	0.408741	55.9838
423:ID:SNTL	44.29	-115.66	0.788712	30.1597
424:ID:SNTL	44.44	-111.99	0.63093	13.252
425:ID:SNTL	46.56	-115.29	0.808628	39.492
427:MT:SNTL	46.79	-109.51	0.501936	26.1619
428:CA:SNTL	39.33	-120.37	0.81014	28.0997
430:CO:SNTL	37.21	-105.2	0.736808	46.7673
431:CO:SNTL	37.02	-106.45	0.873603	51.3899
432:UT:SNTL	40.36	-111.09	0.797977	17.2161
433:MT:SNTL	46.18	-113.85	0.825309	14.5205
434:OR:SNTL	44.52	-122.09	0.610017	23.4546
435:UT:SNTL	40.3	-111.26	0.844884	27.112
436:MT:SNTL	45.17	-113.58	0.856903	55.7759
437:MT:SNTL	46.79	-110.68	0.599772	23.0042
438:CO:SNTL	40.81	-105.77	0.557479	27.068
439:ID:SNTL	44.55	-115.56	0.855271	35.2235
440:OR:SNTL	44.45	-119.93	0.854697	21.0679
442:OR:SNTL	43.19	-122.14	0.613065	13.5445
443:NV:SNTL	39.56	-115.84	0.428751	52.167
444:UT:SNTL	39.05	-111.47	0.823707	15.6696
445:NV:SNTL	41.97	-118.19	0.596348	20.7433
446:CA:SNTL	41.99	-120.18	0.849933	46.0011
448:MT:SNTL	44.79	-112.06	0.638468	18.6532
449:WY:SNTL	41.3	-107.15	0.631209	26.295
450:ID:SNTL	43.6	-114.67	0.885338	23.3701
451:WY:SNTL	44.57	-107.3	0.666717	38.1339
452:UT:SNTL	38.21	-111.47	0.272773	28.4037
453:NV:SNTL	40.89	-115.21	0.843796	11.7244
454:NV:SNTL	41.66	-115.32	0.794666	12.8496
455:UT:SNTL	41.41	-111.54	0.762662	27.3433
457:CO:SNTL	40.53	-106.78	0.802601	44.5749
458:MT:SNTL	48.06	-112.76	0.624011	20.3212
460:WY:SNTL	43.13	-110.2	0.842269	16.9401
462:CA:SNTL	38.55	-119.8	0.768273	28.5958
463:CA:SNTL	38.85	-120.08	0.832504	34.3932
464:OR:SNTL	44.87	-118.11	0.597496	16.8275
466:ID:SNTL	46.84	-116.12	0.855615	27.5882
467:CO:SNTL	40.85	-106.97	0.789925	28.4531
468:WY:SNTL	43.01	-109.76	0.831519	9.54606
469:MT:SNTL	48.43	-113.94	0.779779	8.81976
470:OR:SNTL	45.56	-118.45	0.502829	25.1844
471:ID:SNTL	42.36	-111.56	0.769974	36.2093
472:WY:SNTL	44.65	-109.78	0.907559	40.992
473:CA:SNTL	38.93	-120.05	0.451734	64.7662
474:UT:SNTL	40.97	-111.81	0.623599	57.8378
475:UT:SNTL	38.77	-111.68	0.366993	49.2781
476:NV:SNTL	41.82	-116.1	0.838339	23.8688
477:OR:SNTL	42.71	-118.63	0.804753	40.8464
478:WA:SNTL	47.54	-121.09	0.825799	14.1835
479:OR:SNTL	42.38	-122.35	0.565353	22.8773
480:MT:SNTL	45.06	-109.94	0.873522	40.3271
481:UT:SNTL	40.72	-110.47	0.792126	34.1265
482:MT:SNTL	48.8	-113.86	0.824379	45.1207
483:OR:SNTL	42.44	-122.23	0.841695	29.7783
484:ID:SNTL	42.05	-111.6	0.85	43.1525
485:CO:SNTL	39.38	-106.2	0.739201	48.9335
486:NM:SNTL	33.74	-108.95	0.530248	57.7536
487:MT:SNTL	46.44	-112.19	0.613727	62.072
488:AZ:SNTL	35.07	-111.84	0.694376	11.2946
489:ID:SNTL	43.88	-114.67	0.937774	8.41323
490:ID:SNTL	43.87	-114.71	0.880375	13.647
491:NM:SNTL	36.19	-105.56	0.719849	14.8397
492:ID:SNTL	43.61	-113.93	0.796362	9.98302
493:ID:SNTL	42.41	-111.17	0.751948	18.5864
494:OR:SNTL	44.76	-118.31	0.731037	13.9153
495:UT:SNTL	38.8	-111.68	0.35773	25.5511
496:ID:SNTL	43.95	-115.27	0.716773	38.091
498:NV:SNTL	41.67	-117.57	0.914818	22.8968
499:WY:SNTL	44.13	-110.83	0.824926	49.8766
50006	50.1333	-122.95	0.510726	18.8534
50076	53.8833	-122.767	0.605521	13.425
50098	49.2833	-121.233	0.394556	75.5687
500:MT:SNTL	48.91	-114.77	0.745216	11.7937
50120	49.4667	-120.517	0.447608	57.0582
50139	49.3	-117.633	0.333545	53.2958
50144	50.2333	-116.967	0.340645	47.6241
50152	50	-117.367	0.325704	58.7445
50167	49.4833	-115.067	0.259799	79.7295
50173	49.6333	-115.967	0.589189	71.2586
50175	50.6333	-116.067	0.34753	64.9694
50177	49.75	-114.883	0.324236	264.625
50186	52.1333	-119.283	0.753635	20.2131
50221	51.5833	-119.783	0.485993	54.9985
50236	51.3	-116.983	0.567239	18.1453
502:WA:SNTL	46.55	-121.17	0.754341	10.7049
503:NV:SNTL	40.38	-115.53	0.90844	13.1626
50428	53.55	-114.117	0.585853	17.5849
504:OR:SNTL	45.62	-121.7	0.612747	18.4116
50536	51.0333	-115.033	0.273112	65.9862
50596	58.6167	-117.167	0.840265	10.4301
505:CO:SNTL	39.65	-105.87	0.792357	30.9613
50614	54.4167	-110.283	0.704272	21.7314
50650	51.15	-103.883	0.953805	8.0005
506:WY:SNTL	43.39	-110.13	0.845998	9.98696
50702	50.8333	-107.317	0.656871	15.3599
50719	51.15	-107.267	0.607899	68.5855
50742	53.45	-109.2	0.936692	13.7275
507:WA:SNTL	47.28	-120.49	0.776148	12.3558
50877	50.0167	-97.8	0.842564	13.945
508:CA:SNTL	38.85	-119.94	0.811253	13.8795
51086	44.4333	-76.6833	0.387633	20.1621
51096	45.3833	-75.7167	0.564641	20.0396
510:MT:SNTL	48.31	-114.84	0.764838	33.3782
51142	44.4	-79.6333	0.500368	23.2099
511:AZ:SNTL	33.65	-109.31	0.854552	19.9836
51204	44.15	-77.4	0.549556	38.2684
51239	44.1167	-77.5333	0.488279	111.131
51265	45.3167	-74.1667	0.457773	26.8523
51266	46.6667	-71.9167	0.424935	14.2274
51271	46.6667	-72.6	0.769464	12.9697
51275	45.3	-74.05	0.510101	15.2007
51276	46.2667	-73.0167	0.750729	11.2514
51281	45.5	-74.3667	0.596312	18.9984
51283	46.9833	-71.8333	0.568107	21.7179
51284	46.7167	-72.0833	0.529523	13.2978
51285	46.5333	-73.15	0.745505	18.9428
51286	46.5833	-72.2333	0.582836	16.4389
51288	46.2	-73.6	0.69299	20.629
51291	46.35	-73.35	0.478054	21.7659
512:WY:SNTL	44.26	-106.98	0.514493	20.4204
51305	46.5333	-72.4333	0.522527	10.7947
51321	46.8667	-72.4	0.558746	19.7668
51332	45.4	-72.2667	0.415802	20.4769
51334	45.4833	-71.95	0.44337	44.9811
51339	45.15	-71.8	0.422669	34.4759
51346	45.3	-72.9	0.196469	23.5257
51347	45.8	-73	0.481246	52.4085
51348	46.4833	-72.05	0.635378	13.9674
51353	45.3833	-72.7167	0.366328	34.9592
51354	45.0667	-73.7167	0.289035	25.4999
51358	45.6	-70.8667	0.479288	27.4167
51364	46.3333	-71.6667	0.258968	24.1926
51365	46.8167	-71.1	0.454461	18.695
51369	45.6333	-71.3667	0.689276	16.1801
51370	45.2667	-72.1167	0.383186	30.6764
51372	45.4	-73.1333	0.243663	33.475
51387	45.1167	-74.05	0.328408	54.3245
51390	46.0833	-72.8333	0.440572	23.352
51395	45.6333	-72.1333	0.429258	30.4537
51399	45.2167	-73.2	0.307879	41.3669
51403	45.1333	-74.35	0.37546	19.4813
51407	45.0833	-73.3833	0.266657	44.5247
51411	46.05	-70.5167	0.354519	34.1239
51420	46.15	-70.7	0.342952	42.6105
51427	45.5667	-72.9167	0.358513	33.3961
51433	45.75	-70.6833	0.488965	40.3061
51435	45.2	-71.5	0.622698	14.6945
51436	45.2167	-73.85	0.389974	68.1585
51438	45.7333	-72.6167	0.444857	32.7512
51441	46.25	-71.2167	0.549177	18.2378
51455	46.5	-71.0833	0.577883	39.4546
51458	46.0333	-73.1167	0.543945	21.0347
51462	45.0667	-72.6833	0.435079	28.732
51469	45.7667	-73.3667	0.393378	22.7775
51477	45.6667	-71.7333	0.435442	25.6089
51483	45.55	-75.55	0.67757	18.2084
51484	45.95	-74.6167	0.704	17.5319
51490	45.5167	-75.7833	0.696359	15.6458
51496	45.65	-74.3333	0.602402	13.7784
51498	46.3667	-74.7667	0.616245	17.2114
514:UT:SNTL	37.49	-112.58	0.68102	20.2868
51500	45.5333	-76.05	0.454622	97.8695
51514	46.85	-75.3333	0.625029	15.5446
51516	45.9833	-74	0.440615	52.0233
51517	45.8	-74.05	0.622641	12.9802
51524	46.0667	-76.05	0.537807	12.7839
51597	48.3667	-67.2333	0.654993	13.4496
515:WA:SNTL	48.72	-120.66	0.768016	42.7577
51606	48.2833	-67.5667	0.628798	25.1234
51644	46.4833	-70.2167	0.64966	18.7356
51655	46.7333	-70.0167	0.584613	21.8704
51658	46.8667	-70.8833	0.357253	20.4832
51676	48.3333	-71	0.414	14.8811
51693	48.5667	-71.3333	0.542424	22.9148
51696	48.6167	-72.4167	0.484022	43.4682
516:MT:SNTL	48.97	-115.95	0.819701	25.4153
51716	48.4167	-78.7333	0.975335	3.27309
517:UT:SNTL	40.8	-110.88	0.756642	22.5816
51833	46.1667	-67.55	0.493123	29.6142
51860	44.9833	-64.9167	0.271448	26.092
518:CA:SNTL	38.92	-119.92	0.869152	19.3784
51909	45.05	-64.65	0.300626	24.1212
51963	48.95	-57.95	0.624155	9.79841
51997	48.35	-53.9	0.362569	61.4053
519:AZ:SNTL	34.31	-110.75	0.608613	15.7144
52061	53.3167	-60.4167	0.528192	12.1001
520:ID:SNTL	46.48	-115.63	0.908083	38.5875
52138	45.6	14.9	0.39861	53.8052
52140	45.8	14.5	0.483207	37.2104
52142	58.4	15.5331	0.541203	14.7976
521:UT:SNTL	40.95	-110.48	0.246767	19.6869
522:UT:SNTL	40.91	-109.96	0.662576	16.4497
523:OR:SNTL	45.7	-118.11	0.683249	31.6225
524:ID:SNTL	44.02	-113.47	0.641229	28.636
52557	36.2147	-112.062	0.869081	18.0848
52566	35.3694	-111.544	0.254914	58.7366
52568	39.3886	-120.094	0.311138	70.016
52572	40.1706	-121.089	0.346992	23.6047
52573	40.3033	-121.242	0.433589	42.9318
52585	36.6044	-118.733	0.88362	16.4018
52588	40.5411	-121.577	0.647153	16.5828
52591	40.3458	-121.609	0.454767	32.1024
525:WY:SNTL	42.87	-109.09	0.684466	24.6283
52601	39.1678	-120.143	0.665797	21.787
52610	39.4992	-108.381	0.0150959	307.087
52612	38.9931	-105.891	0.296965	45.6561
52614	39.1853	-106.838	0.509325	16.5951
52615	39.4053	-105.476	0.417622	26.1192
52619	38.4667	-107.168	0.307852	78.8002
52621	39.6553	-105.709	0.225378	76.148
52624	39.3672	-106.19	0.661694	37.2401
52626	38.4431	-106.762	0.602502	24.7609
52631	40.4517	-107.591	0.133647	268.416
52634	38.8739	-106.977	0.609397	14.6662
52638	39.6261	-106.035	0.332321	43.0122
52648	37.2308	-108.051	0.498687	60.2831
52655	40.2669	-105.832	0.751176	12.4458
52657	39.4608	-105.679	0.359744	30.6952
52658	37.7333	-105.512	0.202635	41.7229
52659	39.8789	-106.333	0.312758	100.999
52661	38.5253	-106.967	0.562824	81.1947
52663	40.4925	-107.255	0.659562	15.7302
52670	40.0575	-106.368	0.377648	127.179
52672	38.9075	-105.471	0.442731	96.4319
52683	40.5158	-108.095	0.500714	79.7109
52689	37.1997	-108.489	0.503203	20.2114
526:OR:SNTL	44.42	-121.86	0.841472	23.4391
52705	40.0889	-108.773	0.305438	60.0447
52719	40.4883	-106.823	0.408814	33.7231
52727	39.0942	-106.351	0.223336	102.542
52731	40.7442	-106.279	0.330714	85.4166
52733	39.8897	-105.762	0.475127	18.7496
52736	40.1564	-106.911	0.38112	45.6847
52742	41.9725	-73.2208	0.594233	17.5123
52749	44.0708	-111.456	0.257113	60.5369
52757	48.6928	-116.31	0.191011	139.206
52779	44.2436	-112.201	0.396115	28.8024
52783	46.0931	-115.536	0.160207	545.463
52793	43.9664	-112.264	0.130292	70.9913
52800	43.3456	-111.785	0.266437	66.2474
52804	43.6842	-114.36	0.74512	24.3328
52807	42.1231	-111.313	0.3532	75.6727
52812	44.8872	-116.105	0.621269	22.5806
52825	43.3086	-114.067	0.360034	51.6252
52826	46.4922	-115.801	0.413143	52.5365
52835	48.3511	-116.835	0.481723	22.077
52845	47.3164	-116.579	0.181501	196.511
52846	45.1731	-113.886	0.246632	26.3151
52847	48.2942	-116.563	0.151199	186.916
52875	43.0664	-94.2222	0.352524	15.7818
52876	42.7536	-92.8022	0.508426	32.1612
52877	42.2611	-90.423	0.252708	53.4214
52880	42.2978	-91.0117	0.432959	86.9252
52881	42.0497	-91.5881	0.356705	57.9295
52882	43.0603	-92.6717	0.580824	37.5791
52883	42.72	-93.7336	0.300426	26.6931
52890	42.54	-90.6461	0.526083	40.8553
52892	42.3653	-93.0972	0.561024	50.2463
52894	43.1025	-94.6833	0.47255	16.1172
52897	42.8825	-91.8303	0.578314	50.1469
52898	43.2844	-93.6306	0.226742	35.0649
52899	42.5836	-94.2006	0.166745	38.7854
528:UT:SNTL	40.92	-110.19	0.523722	15.8731
52901	42.3647	-92.7594	0.587949	42.5418
52903	42.7561	-93.2019	0.495018	62.4736
52904	42.4897	-95.5489	0.454008	21.2367
52912	42.0103	-94.3953	0.374976	37.6553
52913	42.9311	-93.7933	0.392267	52.0834
52914	43.4178	-93.5347	0.619674	13.4925
52918	42.4733	-91.4517	0.471073	82.5624
52925	43.0453	-92.3122	0.463261	34.9604
52929	43.2794	-92.8106	0.551043	35.0331
52934	43.43	-96.1686	0.573848	24.4912
52935	42.3969	-94.6292	0.549083	19.3268
52937	43.1792	-95.6603	0.463685	24.9345
52939	43.1803	-95.8533	0.516756	36.0872
52940	43.4047	-95.7483	0.410386	33.4383
52941	43.0558	-96.1525	0.636794	60.286
52942	42.8931	-95.0653	0.379201	33.4739
52943	43.1653	-95.1467	0.343546	30.6016
52947	43.4542	-94.3069	0.452335	36.9401
52949	42.8125	-92.2575	0.468106	60.7186
52953	42.4686	-93.7975	0.480358	44.5227
52967	46.4283	-67.8442	0.612024	16.3897
52973	44.9197	-69.2417	0.702856	20.0567
52977	45.1872	-69.1842	0.68924	16.3637
52991	44.6894	-70.1564	0.650091	17.5642
52992	47.2386	-68.6119	0.587517	12.619
52994	44.2203	-69.7889	0.43296	43.7279
52999	44.9467	-69.5456	0.743632	13.84
529:OR:SNTL	43.67	-122.57	0.657484	17.9548
53007	45.6261	-70.2461	0.346166	22.7557
53027	44.0436	-69.5375	0.453206	24.2175
53043	44.9675	-70.6422	0.539417	18.5957
53061	47.1664	-67.9397	0.610795	14.2326
53065	44.5272	-69.6544	0.404431	34.482
53077	42.6178	-71.9158	0.788266	12.5745
53080	42.4281	-72.0275	0.551838	25.4294
53083	42.6325	-72.1228	0.618661	19.1872
530:MT:SNTL	46.98	-115.03	0.801041	31.1382
53112	42.4447	-72.5528	0.420745	34.4276
53113	42.6394	-72.2244	0.67596	13.0921
53123	43.3869	-84.6483	0.431286	45.7481
53130	43.8081	-82.9939	0.298352	68.1935
53138	46.5869	-89.5475	0.728156	20.6573
53141	43.7072	-85.4819	0.391739	113.892
53144	45.1672	-84.9139	0.410956	21.7351
53150	45.3172	-85.2672	0.681035	15.5933
53151	42.55	-84.825	0.400503	31.5632
53154	45.6528	-84.4725	0.508592	24.3066
53162	45.6414	-85.0142	0.273477	25.5755
53165	45.9983	-83.9014	0.538175	20.6663
53170	45.1517	-85.1325	0.295071	21.8061
53174	44.2839	-83.5036	0.471455	27.0151
53187	44.6483	-86.2097	0.204841	85.2469
53190	45.0333	-84.7114	0.66127	23.6503
531:CO:SNTL	39.36	-106.06	0.577627	40.1068
53200	44.6547	-84.6997	0.529328	17.8633
53203	43.2025	-85.2422	0.404424	44.0366
53204	42.3942	-85.385	0.476974	11.4678
53206	44.4633	-83.7217	0.20218	32.3941
53207	43.8322	-82.6428	0.374481	30.9887
53213	42.6419	-85.2881	0.443216	33.0509
53215	46.6653	-88.3772	0.668333	18.6896
53218	42.7989	-86.205	0.281021	52.4726
53221	44.3119	-84.8922	0.481669	23.541
53225	45.7858	-88.0842	0.639799	17.3202
53226	46.4656	-90.1892	0.642042	18.8736
53231	44.7281	-85.1728	0.577868	25.0714
53234	43.1994	-85.7717	0.39279	29.031
53239	44.3089	-85.205	0.595934	27.014
53244	44.42	-84.0233	0.532304	17.3799
53248	45.9511	-86.2514	0.378336	30.9086
53252	43.2836	-83.4792	0.655638	34.6304
53255	43.4614	-86.4175	0.294082	21.2738
53266	45.4108	-84.2233	0.547625	15.0428
53271	43.0161	-84.18	0.388127	32.8344
532:NM:SNTL	36.72	-106.26	0.877166	41.3347
53310	46.0556	-88.6275	0.637247	25.1649
53323	45.1703	-84.4397	0.689925	18.8624
53329	44.2586	-85.9394	0.753561	10.5971
53331	44.2542	-84.2011	0.493218	43.2673
53334	43.1447	-82.8011	0.0534558	9.92605
53338	43.6064	-93.3019	0.572274	19.3337
53345	45.3856	-96.1258	0.85652	9.79019
53354	45.3167	-95.6167	0.537358	30.0384
53362	46.3433	-94.2086	0.755747	10.7576
53376	44.7183	-96.2697	0.705264	21.9643
53384	46.7053	-92.5239	0.775014	16.7094
53387	45.5794	-94.3919	0.673785	13.5377
533:UT:SNTL	41.31	-111.45	0.804758	35.2378
53403	44.0969	-92.2703	0.420007	30.6794
53404	45.3047	-93.5842	0.832777	10.2527
53412	44.3092	-93.2661	0.624316	27.7527
53417	45.3317	-92.8983	0.718081	14.6172
53425	47.7517	-90.3283	0.249454	25.274
53429	47.2436	-93.4975	0.788195	10.3913
53435	43.5458	-92.0122	0.552446	21.1926
53436	44.7597	-92.8689	0.575654	24.3627
53451	47.2256	-95.1919	0.887818	8.80788
53458	43.8658	-91.31	0.669937	30.7512
53463	44.2394	-95.3153	0.436623	16.5161
53467	47.2467	-94.2228	0.847154	10.763
53472	45.9647	-94.8892	0.762136	14.1488
53482	44.4717	-95.7903	0.466238	21.1494
53486	45.1219	-95.9269	0.813863	10.1542
53488	44.16	-91.8122	0.590769	17.8641
53489	44.9342	-95.7458	0.267934	51.616
53496	45.8775	-93.3147	0.607149	18.3816
53497	45.59	-95.8744	0.62834	13.3704
534:ID:SNTL	42.32	-113.62	0.822301	22.3043
53514	44.0975	-93.2317	0.551664	29.1771
53518	44.0139	-96.3258	0.358843	18.2897
53522	47.8794	-96.2844	0.746321	10.3281
53523	47.8761	-95.0167	0.84607	12.1211
53534	44.7167	-93.0981	0.579963	20.0398
53543	44.3222	-93.9656	0.355805	29.0803
53545	45.5458	-93.7572	0.612434	19.8303
53558	48.2108	-95.2475	0.846769	10.931
53568	44.385	-92.0486	0.553384	17.108
53575	44.0708	-93.5264	0.492891	31.8891
53585	43.8769	-95.1158	0.322983	23.8262
53586	43.7639	-94.1661	0.634096	27.2334
53589	44.0875	-91.6703	0.651058	27.5036
53593	43.645	-95.5803	0.504275	31.0032
535:ID:SNTL	47.53	-115.78	0.48715	37.7847
53603	45.0428	-105.48	0.365495	38.0952
53607	45.6622	-111.046	0.45906	15.0219
53610	45.8161	-106.233	0.426631	11.8359
53611	48.5156	-105.299	0.520499	15.4199
53614	45.5397	-106.96	0.446838	14.0592
53623	47.0564	-106.616	0.51583	26.98
53626	48.1881	-114.134	0.242097	92.3524
53628	48.1503	-104.509	0.789429	7.54195
53636	48.4472	-113.224	0.524471	33.5017
53644	48.4983	-109.801	0.563469	52.0561
53658	47.1058	-104.718	0.597428	12.932
53668	48.3425	-114.022	0.108906	120.266
53669	45.9228	-108.245	0.448714	61.995
53690	47.4083	-113.713	0.590105	18.2572
53709	46.2858	-105.292	0.565683	24.2186
53711	45.1758	-105.752	0.308784	24.9701
53715	45.2436	-109.731	0.620747	72.3089
53733	46.4178	-104.516	0.540127	16.2497
53742	45.1769	-109.257	0.258799	61.731
53755	47.4536	-104.338	0.647743	14.3302
53757	47.2142	-113.52	0.617482	30.0322
53758	47.7283	-104.147	0.697204	9.50608
53760	48.9981	-110.216	0.326646	28.706
53782	48.5003	-113.985	0.527448	22.2045
537:ID:SNTL	43.71	-114.16	0.874628	13.4312
53831	44.4536	-71.1856	0.446758	23.4389
53842	44.8611	-71.5392	0.343982	30.8739
53848	43.1433	-70.95	0.215179	70.9287
53854	45.09	-71.2906	0.668263	18.0441
53863	43.0211	-70.8258	0.277737	44.272
53867	43.7053	-72.2856	0.354426	31.5168
53871	44.4169	-71.5008	0.570332	24.5893
53872	42.9389	-72.3247	0.607752	22.4407
53875	44.4958	-71.5767	0.463029	23.9291
53889	43.3772	-72.1811	0.569043	17.7579
53891	44.0561	-71.1297	0.530532	15.6845
538:CO:SNTL	37.93	-107.68	0.597934	19.805
53901	44.2581	-71.2525	0.697883	18.1345
53933	36.9178	-106.578	0.525553	24.784
53934	36.9358	-107	0.365096	81.4134
53938	35.9478	-106.747	0.227696	79.59
53941	42.1003	-78.7497	0.569568	29.6403
53942	42.3108	-78.0231	0.508344	51.9846
53946	42.7339	-76.6592	0.380958	16.7462
53955	43.8	-74.8667	0.619087	15.5914
53959	43.4361	-75.3697	0.476203	23.3477
53979	42.7167	-74.9267	0.430282	29.7067
53996	42.3294	-78.4636	0.339466	37.7614
53998	42.5192	-76.3311	0.557201	25.5293
539:CA:SNTL	39.45	-120.29	0.808293	9.8659
54007	42.8767	-77.0308	0.436652	21.615
54012	44.3539	-75.5122	0.332497	42.0266
54017	42.3239	-75.7711	0.721448	20.2221
54022	43.6053	-75.5545	0.600944	26.8367
54026	42.3489	-77.7044	0.738593	19.4091
54028	42.4492	-76.4492	0.487951	23.8947
54030	42.11	-79.1592	0.281489	58.2723
54036	41.8017	-74.74	0.43452	19.2184
54042	42.2472	-78.8125	0.549843	26.8924
54044	43.7928	-75.4828	0.411576	37.1487
54054	41.7681	-74.155	0.529445	14.4017
54055	42.8417	-75.7264	0.701629	17.1157
54062	43.9708	-74.2219	0.632797	15.255
54064	43.6611	-73.8969	0.597895	18.1446
[truncated: 962 more rows]

## Sheet: ed_fig5cde
station_id	lat	lon	obs_trend_pct	recon_trend_pct
10002	60.6167	15.6167	-1.36588	-1.69973
10004	58.4	15.5331	-1.14755	-1.39076
10005	58.4	15.5331	-1.23262	-1.39788
10009	59.35	18.05	-0.483196	-1.56398
10010	47.8017	11.0117	-2.12325	-1.4918
10025	58.2153	7.89056	-0.0301189	-0.690408
10026	60.3883	11.5603	-1.06612	9.82569
10032	69.4667	25.5031	0.471388	3.11986
10034	59.9428	10.7206	-0.943465	-1.40506
10035	60.5683	9.12167	-0.240353	-1.4746
10036	60.6458	6.22333	-2.57566	-1.10838
10039	53.1069	23.1619	-0.318688	-0.828613
10043	57.8458	27.0192	-0.447816	-1.36536
10046	69.6539	18.9281	-0.772152	-0.445108
10047	62.1167	9.28306	-0.472582	-0.704502
10049	49.0667	20.2331	-0.579196	-0.556984
10051	65.8269	24.1439	-0.193859	0.13019
10057	59.86	17.63	-0.6707	-0.865351
10059	62.6331	17.9331	-1.65673	-1.39515
10060	50.4292	12.9553	-0.652439	0.0305297
10061	50.3131	11.8775	-0.889457	-1.4808
10062	47.7242	10.3364	-1.66048	-1.45905
10063	52.1167	23.6831	-0.20591	-0.635727
10064	53.7683	20.4214	-1.03637	-1.31276
10065	51.1817	8.49	-1.31359	-1.55604
10066	51.553	23.5292	-0.295858	-0.657845
10067	49.4664	22.3417	-0.161987	0.431815
10068	60.5669	9.13333	-0.305751	-1.50119
10070	57.7467	22.5894	-0.513384	0.373879
10071	57.4392	27.0353	-1.25373	-1.17856
10073	55.9342	26.6592	-1.61025	-1.18226
10074	62.5669	11.3833	-1.3061	-0.551678
10075	59.6631	9.65	-0.796446	-0.807445
10078	59.6483	6.36306	-1.35047	-1.04086
10079	60.2064	11.0803	-2.10997	-1.95065
10080	62.2333	7.41667	-1.35157	-0.982862
10081	63.5	10.89	-2.43891	-1.26869
10083	64.16	12.47	-2.11385	-1.2566
10085	69.0589	18.5403	-0.250238	-0.411241
10086	68.7553	23.5383	2.13907	1.25633
10089	49.3	19.95	-1.32264	-0.733399
10093	65.543	22.1192	1.11358	0.0709466
10094	59.07	18.12	-0.527428	-2.79533
10095	57.76	12.95	-0.957818	-1.4879
10096	59.24	15.29	-1.50266	-2.98402
10097	63.14	16.9897	-1.55856	-1.13489
10106	44.8167	14.9831	-1.26332	-0.400389
10107	46.3783	13.8489	0.41893	-0.140291
10108	51.8	10.62	-1.12822	-0.917706
10109	54.07	21.37	-0.477627	-1.24312
10110	53.1042	20.3608	-0.126631	-1.41446
10114	62.1142	9.28694	-0.469971	-0.70482
10115	59.6631	9.64806	-0.821887	-0.807365
10116	59.6244	9.63778	-0.85829	-0.807441
10117	60.5667	9.1	-0.235688	-1.48619
10118	62.5769	11.3517	-1.35398	-0.551698
10121	59.1478	11.5594	-2.60005	-1.59664
10122	59.3078	11.1314	-0.328138	-1.90337
10123	59.6356	11.0478	-0.92824	-1.36115
10125	59.4808	11.6517	-1.16227	-1.59249
10127	59.2856	11.1144	-0.844228	-2.02561
10128	59.3006	11.6606	-1.47534	-1.58989
10129	59.4339	10.6667	-0.879285	-1.05072
10130	59.4428	10.6842	-0.867034	-1.05073
10131	59.8558	10.4367	-1.14161	-1.21561
10133	60.0508	10.6864	-0.569831	-1.12748
10135	59.9689	10.7931	-2.40654	-1.44724
10136	59.8728	10.7925	-1.34133	-1.42121
10138	61.8903	10.1417	-1.53592	-0.0837457
10139	62.4328	10.4169	-0.0391797	-0.356107
10140	61.8869	12.0481	-0.468177	-0.0634042
10143	62.5967	10.2714	0.505481	-0.702528
10145	61.1356	12.5053	-0.854526	-0.39153
10146	61.2431	8.85556	0.326381	-0.599703
10147	60.9528	10.5969	-0.199025	-0.950571
10149	61.7206	8.24417	-1.75254	-0.700631
10151	60.2942	10.5803	-0.812983	-1.30625
10153	61.9214	9.01306	1.00074	-0.566531
10154	60.8353	9.49306	0.427972	-0.266924
10155	61.9017	8.17194	-1.55504	-0.700693
10156	61.8778	8.47167	-3.0048	-0.707932
10158	61.1258	8.58167	-0.257534	0.341425
10162	60.5317	8.14806	-0.523487	-0.616559
10163	60.1378	9.59667	0.00456436	-0.63219
10164	60.3828	9.60667	-0.369606	-0.638341
10167	60.6383	8.56583	-1.30533	-1.04597
10168	60.2381	9.92583	-0.976473	-0.637582
10169	60.4633	8.7525	0.331597	-1.59693
10170	59.1956	9.96806	-0.190383	-0.768399
10173	59.3239	8.15194	-0.218645	-0.902958
10177	59.1442	9.26694	-0.177684	-0.740887
10180	60.0181	7.91444	0.250945	-55.9941
10181	59.55	9.26417	-0.738719	-0.662268
10182	59.2644	8.775	-0.482012	-0.768945
10183	59.7044	8.03639	0.00876362	-0.503555
10185	59.7453	8.81	-0.689025	-0.539783
10187	58.5169	8.35333	0.142792	-0.710241
10188	58.6331	8.28167	-0.884132	-0.294333
10189	58.7931	8.23417	-0.54327	-0.916037
10190	58.4117	6.65806	-1.09029	-0.887133
10191	58.2817	6.81806	-0.52443	-1.02492
10193	58.6578	6.94639	-1.06931	-0.698269
10194	58.6155	7.40667	-0.644246	-2.39207
10196	58.9464	6.91917	-1.05815	-0.759492
10197	59.5556	5.99556	-2.57679	-1.08584
10198	58.7658	6.36944	-2.76958	-0.839719
10199	58.6842	5.98444	-0.856857	-1.98133
10200	59.5883	6.80889	-1.98575	-0.996781
10201	60.8028	6.15028	-1.42864	-2.0756
10204	60.6883	5.96444	-1.36259	-2.0865
10205	59.8292	6.82528	-0.558634	-0.752425
10206	61.8317	5.66833	-1.88914	-1.17292
10207	61.5358	6.06028	-1.63627	-1.10369
10208	60.9592	5.42667	-1.84175	-1.30476
10209	61.6942	6.80944	-1.62585	-0.949099
10210	61.2925	7.18833	-2.0563	-1.07609
10211	61.4203	6.37556	-1.91838	-1.12358
10212	62.0031	6.65083	-0.991601	4.69403
10213	61.2342	5.43194	-2.80154	-1.24996
10214	61.1119	5.54667	-2.24494	-1.28221
10215	61.1092	8.03583	-1.39843	-0.673771
10216	61.7133	6.61639	-2.90217	-0.974463
10218	61.3344	6.93333	-1.00562	-1.10253
10219	61.0728	6.58139	-1.6288	1.68088
10221	62.8914	7.39056	-2.1488	-1.34351
10224	62.2478	7.24139	-2.91817	-1.09408
10225	62.6855	8.42417	-3.223	-0.815994
10230	63.0558	11.5692	-0.621422	-1.04958
10231	62.6739	11.4542	-0.420693	-0.548114
10239	64.8383	11.9567	-3.22914	-1.58078
10241	64.7419	12.8458	-2.87198	-1.71347
10242	63.4875	11.3553	-2.06717	-0.997607
10244	64.2431	13.7706	-2.1419	-1.29328
10245	64.6842	13.6567	-0.889735	-1.21933
10246	68.9144	15.2106	-1.28898	-0.851003
10249	66.0667	12.9156	-0.994	-0.0337683
10250	68.1406	13.6094	-1.4451	-0.144262
10251	66.3894	13.1869	-1.94179	0.0148195
10252	65.1228	12.3733	-0.940446	1.71278
10253	67.9217	15.1169	-1.36672	-1.42262
10255	65.3583	14.2606	-1.27339	-1.35848
10258	68.6456	18.2456	-0.296242	-0.315058
10262	68.8606	18.3375	-0.038458	-0.355123
10264	69.3667	24.4331	1.46808	1.23933
10265	68.9967	23.0333	1.13999	1.27336
10266	69.0167	23.0339	1.09521	1.17042
10303	45.6456	14.8494	-1.03121	-1.65543
10305	45.7731	14.5092	-1.18254	-1.32139
10306	46.4894	15.1108	-0.608405	-1.70495
10308	46.5	13.7	-1.45683	-0.61326
10312	60.4292	15.5078	-1.63127	-1.42769
10315	62.5244	17.4408	-2.59924	-2.6687
10319	65.7967	15.1042	-0.424613	-1.18279
10321	49.3667	19.1667	-1.4188	-1.2099
10322	47.8756	8.00444	0.0977265	-1.03461
10323	48.4544	8.41	-2.16516	-1.49183
10325	47.3989	10.2767	-1.9593	-1.11449
10326	48.6667	9.86556	-0.815721	-1.39404
10327	50.4978	9.94389	-0.709903	-1.25823
10330	50.2717	12.2753	-0.748965	-1.03771
10332	49.9817	11.8392	-1.41967	-1.68146
10334	50.5317	10.0492	-0.640825	-1.44985
10337	47.4839	11.0633	-1.53743	-1.85864
10340	48.7903	13.6306	-1.18931	-1.83354
10347	50.1519	11.6992	-1.2116	-1.63143
10351	50.8469	10.4814	-1.33387	-1.55648
10354	48.5131	9.76556	-0.966021	-1.63652
10355	50.4831	11.45	-0.676552	-1.22653
10357	48.9367	13.5781	-1.86572	-1.65126
10359	48.8556	12.9203	-0.819247	-1.74779
10360	47.4783	11.2667	-0.932464	-0.979554
10361	48.3864	9.48417	-1.4305	-1.11141
10363	47.6192	12.1681	-2.0752	-1.09984
10364	49.4531	12.4381	-0.963148	-1.81536
10370	47.7244	12.8756	-1.36	-1.51778
10371	50.5614	13.2239	-0.372433	-0.68076
10373	51.7667	10.655	-1.54137	-1.36712
10374	50.6556	10.7708	-3.59799	-1.06951
10375	50.2056	12.145	-0.574384	-2.5545
10378	50.1981	12.1742	-0.634828	-3.26449
10381	50.1542	11.7417	-1.22162	-1.63193
10382	50.4014	11.3903	-0.877917	-1.23443
10388	48.0458	8.46167	-0.438869	-0.977779
10391	50.7328	13.7531	-1.01016	-0.497176
10395	47.6758	12.4708	-1.5653	-1.57477
10396	50.1594	12.0403	-0.595168	-2.57622
10397	51.725	10.6039	-1.1038	-1.27214
10401	47.7731	12.9089	-1.23009	-1.49223
10404	51.1903	8.46806	-1.32657	-1.55603
10407	60.1742	11.0508	-1.13997	-1.85008
10410	58.8033	9.09806	0.0174182	-1.56468
10411	58.7181	9.21028	-0.519473	-1.90221
10413	58.5967	8.71667	-1.01945	-0.246763
10414	58.6581	8.63139	-0.709109	-0.20272
10416	58.5228	8.04139	-0.225167	-0.631601
10417	59.3517	7.34667	-0.0415279	1.1072
10421	60.7192	8.9475	-1.10396	-0.513493
10428	69.3731	29.6944	0.630063	0.247128
10429	61.5581	12.4989	-0.672465	-0.105074
10430	61.6844	11.9964	0.703325	-0.0795714
10431	62.2039	11.4525	0.389463	0.0722655
10432	61.7914	10.5028	0.183959	-0.085128
10433	61.9725	10.0289	0.482386	-0.00121119
10437	62.0756	12.1719	0.148706	-0.119256
10439	61.6967	11.2056	-0.836764	-0.111577
10440	60.9531	10.6808	-0.290384	-0.456106
10442	59.8592	6.27833	-1.47627	-1.05391
10445	60.2803	6.38278	-1.9807	-1.41899
10450	62.3289	7.51278	-1.92008	-1.06153
10452	62.6633	8.10639	-2.63852	-0.833361
10453	62.805	7.70028	-2.56982	-1.33614
10454	62.5092	8.97694	-2.1195	-0.968958
10455	62.8053	8.50444	-0.956042	-0.961061
10458	66.2169	13.3917	-0.724645	0.178214
10461	66.7431	15.45	-1.50854	-1.62016
10462	67.5383	14.8403	-1.07412	0.250543
10469	63.72	11.5433	-3.67765	-1.2568
10471	63.6855	10.6075	-2.67842	-1.82736
10472	64.5228	11.2806	-2.55718	-1.39418
10473	63.8006	12.3869	-1.45546	-1.25999
10474	64.1167	11.7394	-3.34223	-1.42188
10475	64.4808	11.8381	-1.69232	-1.48054
10477	61.6514	10.1083	0.10189	-0.00466659
10480	62.1056	8.91917	-1.52238	-0.800699
10482	60.5953	10.6403	-1.13339	-0.887683
10484	61.8903	9.47167	-1.61808	-0.573505
10488	60.6195	9.72583	-0.365894	-0.411853
10490	59.4792	6.27583	-1.08329	-0.913201
10492	61.0689	6.93417	-2.36899	-1.11737
10493	61.6592	5.94667	-1.98173	-0.965579
10494	61.9181	6.03917	-2.42822	-0.944244
10495	61.5756	6.49	-2.00901	-1.03607
10496	61.7881	6.18333	-1.81728	-0.938883
10497	61.4781	7.03389	-0.847845	-1.05805
10499	63.3281	10.2733	-2.34955	-1.06057
10501	63.2381	10.4353	-1.63356	-1.03949
10503	62.6717	9.19778	-0.315858	-0.858095
10505	62.8944	11.8633	-0.815256	-0.39656
10510	59.6031	8.71306	-0.104644	-0.543566
10511	59.4064	8.47556	-0.588294	-0.954275
10514	59.815	8.13639	-0.708523	-0.557823
10515	59.6478	8.37667	-0.0526785	-0.489676
10518	70.0139	19.5781	0.334092	-0.424072
10520	69.8333	21.8842	-0.984325	-0.740028
10521	58.318	7.59389	-0.55185	-2.33192
10522	58.7878	7.35	-0.289875	-0.595904
10523	58.6642	6.70889	-0.661621	-0.698693
10529	56.38	13.98	-0.921065	-1.44407
10540	56.83	13.95	-0.669411	-1.4522
10548	57.23	12.7	-1.04435	-1.37901
10552	57.39	13.53	-1.74541	-1.33609
10569	57.77	13.47	-1.48705	-2.44558
10589	58.3	12.32	-0.0862081	-1.19271
10591	58.36	12.36	-0.141364	-1.19261
10592	58.39	13.84	-2.17387	-1.75741
10593	58.4	13.55	-0.0661429	-1.36688
10594	58.44	15.38	-0.924957	-1.40491
10595	58.45	13.67	-1.40223	-1.3721
10600	58.58	16.1497	-0.942818	-1.25891
10601	58.58	16.2397	-1.16792	-1.63514
10602	58.61	16.21	-0.970897	-1.26049
10603	58.61	16.12	-0.900046	-1.26013
10606	58.78	16.13	-1.21629	-1.31278
10612	58.81	15.13	-1.17464	-1.45422
10613	58.85	15.28	-1.29368	-1.45427
10614	58.85	15.16	-0.99884	-1.45381
10618	59.02	16.37	-0.906461	-1.2489
10623	59.07	16.37	-0.977735	-1.25002
10625	59.1	14.37	-0.789165	-1.71163
10626	59.14	12.94	-1.18673	-1.48211
10634	59.26	15.26	-1.49178	-2.98398
10638	59.3	17.7197	-1.21768	-1.06219
10649	59.59	16.63	-0.524061	-1.3016
10654	59.66	17.11	-1.23572	-1.01139
10663	59.81	17.6664	-0.459002	-0.853612
10669	59.9	17.59	-0.672364	-2.37906
10671	59.95	14.95	-0.330483	-1.55259
10673	59.95	14.88	-0.441258	-1.55239
10674	60.1	16.3097	-1.47235	-1.52543
10676	60.12	16.28	-1.31293	-1.5248
10678	60.14	16.17	-1.99927	-1.54141
10679	60.15	13.8	-1.31565	-1.36453
10692	60.5	15.45	-1.63486	-1.2534
10699	60.65	17.17	-0.544439	-1.16093
10724	61.71	13.13	-1.06441	-0.518542
10733	62.1	12.32	-0.101938	-0.122075
10745	62.62	18.0597	-1.91525	-1.36339
10763	63.28	12.12	-0.397315	-0.664952
10764	63.32	12.1	-0.399547	-0.859394
10765	63.32	13.65	-0.6187	-1.17678
10788	64.2	19.72	0.616164	0.436378
10789	64.16	17.37	-0.0271974	-0.538548
10791	64.27	19.63	0.635221	0.436382
10813	65.23	21.52	0.38864	0.223843
10817	65.3197	21.49	0.377778	0.1902
10823	65.58	22.11	0.34788	0.424304
10824	65.62	22.13	0.423529	0.517011
10857	66.9597	17.73	-0.179441	-0.314774
10869	67.76	22.35	1.21198	0.869083
10879	68.36	18.82	-0.730902	-0.174335
10881	68.43	18.28	0.0758207	-0.270394
10900	56.68	14.34	-2.04	-1.1715
10910	56.92	14.01	-0.843131	-1.30215
10912	56.96	13.77	-1.24748	-1.48522
10927	57.3	12.69	-1.27732	-0.126445
10928	57.32	13.93	-0.978427	-1.59061
10947	57.74	18.43	-0.803551	-0.906392
10951	57.81	18.63	-0.676401	-0.640116
10967	58.06	14.6	-0.976065	-1.48083
10968	58.07	14.53	-0.663422	-1.48105
10970	58.21	16.37	0.0942102	-1.41346
10974	58.35	16.63	-0.536678	-1.75533
10978	58.45	13.83	-1.25137	-1.73929
10979	58.48	13.4	-0.136607	-1.36858
10989	58.68	16.13	-0.762526	-1.32403
10993	58.81	14.65	-1.2363	-1.64152
11001	58.93	15.45	-2.42342	-1.4556
11018	59.12	18.11	-0.837066	-2.78946
11021	59.13	14.53	-0.640476	-1.54701
11030	59.23	17.7197	-1.05065	-1.12407
11031	59.24	17.78	-0.77007	-1.70483
11033	59.25	17.8	-0.802587	-1.70707
1103:AK:SNTL	60.96	-149.09	-1.49121	-0.665027
11063	59.53	17.04	-1.14774	-1.01113
11068	59.55	17.05	-1.11798	-1.01107
11070	59.59	15.92	-0.539978	3.40236
11073	59.64	17.07	-1.03322	-1.01108
11075	59.65	16.8	-0.516823	-1.29801
11076	59.7	16.66	-2.24435	-1.72651
11086	59.75	17.07	-0.792963	-1.43884
11098	59.89	12.3	-1.94423	-1.39564
11105	59.99	17.57	-0.207476	-2.29061
11107	60.03	17.7197	-0.864412	-2.2112
11110	60.11	15.93	-0.602727	-1.3322
11130	60.45	15.63	-1.62478	-1.4277
11145	60.68	17.1	-0.807032	-1.16071
11147	60.69	15.49	-1.5802	-1.71367
11150	60.73	17.12	-0.743123	-1.16095
11212	62.33	12.65	-0.276278	-0.170553
11221	62.53	17.41	-2.60004	-2.66521
11280	63.75	18.17	-0.449355	-0.583934
11339	65.36	21.39	0.360583	0.189466
11420	49.45	20.43	-0.120532	-0.562382
11438	62.2881	7.21694	-2.9095	-1.09407
11440	59.8356	8.315	-1.00234	-0.554494
11446	65.9103	14.2719	-2.49509	-1.80813
11453	67.793	15.9869	-1.56421	-2.60936
11466	59.0578	16.4028	-1.40845	-1.25006
11473	59.3289	27.3981	-0.00271161	-1.08593
11474	58.7494	26.415	-0.469016	12.8663
11478	58.0983	23.9703	0	-0.512005
11479	58.9731	24.7339	-0.934882	-1.31569
11480	59.3892	28.1128	-0.174967	-1.10883
11481	58.9508	23.8156	-0.0927364	-1.00392
11482	58.3842	24.4853	-0.00578353	-0.867149
11484	57.7831	23.2589	-0.790392	-2.57082
11486	59.3981	24.6028	0.222246	-1.04607
11487	57.9133	22.0578	-0.147975	0.39373
11488	58.8653	26.9519	-0.247506	-0.890968
11490	58.2639	26.4614	-0.410174	-1.10285
11492	59.1414	26.2306	-0.905278	-1.15961
11493	58.8083	25.4092	-0.349277	-1.07954
11494	58.3778	25.6003	-0.550623	-0.696491
11495	57.79	26.0378	-1.44763	-1.54044
11496	58.5728	23.5133	0.081504	-0.723472
11497	47.6342	13.0106	-1.12613	-1.43148
11498	50.7717	13.7731	0.235652	-0.490806
11501	50.5	11.15	-0.970351	-1.1176
11502	50.7003	10.7256	-2.70203	-1.33662
11503	50.5	12.45	-0.58077	-0.905453
11504	47.8756	10.5844	-0.729414	-1.4518
11505	47.8167	12.6167	-0.625653	-1.35639
11507	47.8167	10.5369	-0.775205	-1.4518
11508	51.6764	10.9692	-0.523945	-0.934579
11509	51.8	10.4331	-0.804585	-1.35786
11510	51.8331	10.5331	-1.35022	-1.20818
11512	50.5603	10.7178	-1.24703	-1.39263
11513	49.7667	12.0831	-0.72798	-0.942808
11515	49.1758	13.1314	0.225937	-0.994087
11516	47.7917	10.0983	1.54722	-0.692386
11517	47.8028	12.8192	-0.484646	-1.36281
11518	47.7856	12.3367	-1.11995	-1.53789
11519	47.7	12.2731	-1.0788	-0.93813
11520	47.7269	12.2981	-1.0885	-1.00907
11522	47.465	10.1042	-1.62923	-1.46195
11523	51.0658	8.5375	-1.03326	-1.59908
11525	47.6917	10.9956	-1.13799	-1.16156
11526	47.7058	11.4139	-1.13747	-1.58141
11527	51.6925	10.6975	-0.988852	-1.35891
11528	50.6456	10.5894	-1.28567	-1.62614
11529	47.6325	13.0503	-2.44325	-1.77329
11530	47.6519	13.0556	-2.15448	-1.97629
11531	47.815	8.02556	-0.651229	-0.766028
11532	47.8	8.03306	-0.66136	-0.765998
11533	47.7331	10.7831	-1.32451	-1.24002
11534	47.7383	10.7444	-2.21367	-1.20928
11535	48.9206	12.9267	-1.197	-1.77621
11536	47.7453	8.31056	-1.15896	-1.08757
11538	50.0506	11.7931	-1.11609	-1.61442
11539	48.9181	13.0792	-1.87354	-1.99587
11540	47.6456	12.9567	-1.01013	-1.50625
11541	47.6139	12.9467	-1.0307	-1.52617
11542	47.6517	12.925	-0.562328	-1.52434
11543	47.6867	12.9414	-2.48815	-1.42195
11544	48.2431	9.10056	-0.916613	-0.791466
11545	50.5394	12.6853	-0.318927	-0.397134
11546	47.6842	10.4117	-1.25478	-1.41077
11547	47.7528	10.9864	0.241005	-1.18464
11549	47.8167	8.33306	-0.898299	-1.08857
11550	49.9589	11.9125	-0.655888	-1.65352
11551	51.6667	10.6667	-1.25156	-1.26666
11553	49.1342	13.1458	-2.41991	-1.06272
11554	47.6442	12.0981	-4.58184	-1.1528
11555	47.6981	10.2403	-0.0666506	-1.28302
11556	47.7081	10.1306	0.151479	-1.11812
11557	48.6581	13.5456	-0.472905	-1.64299
11558	47.7692	7.82694	-1.63824	-2.12238
11559	48.2928	9.11556	-0.534129	-0.895153
11561	51.7742	10.3317	-1.35866	-1.35863
11563	50.5275	12.9328	-0.752616	-0.422224
11564	51.7831	10.4331	-0.635795	-1.36273
11565	50.7681	13.4106	-0.197038	-0.76628
11566	49.1064	13.0164	-0.397006	-1.07929
11567	50.4931	9.98806	-1.89482	-1.24015
11568	50.4956	12.5939	-0.446876	-0.260565
11569	50.5308	12.5992	-0.591977	-0.307423
11570	50.5478	12.3539	0	-1.14752
11571	47.9631	8.26917	-1.15349	-1.05966
11572	51.7433	10.6867	-0.880459	-1.35845
11573	51.7483	10.7406	-0.749036	-1.34254
11574	50.4825	12.3825	-0.385164	-0.916868
11575	50.5817	12.8681	-0.745683	-0.232055
11576	50.3042	12.3831	0.0889054	-1.01906
11577	47.5642	11.1006	-2.50717	-1.93697
11578	50.4683	12.3769	-0.282426	-1.01716
11579	49.0978	12.4867	-1.01779	-0.555993
11580	47.8742	11.8703	0.0324302	-1.47211
11583	47.7608	11.9167	-0.892217	-1.47753
11585	47.7	12.1167	-2.82683	-1.21989
11586	48.6578	8.26806	0.137379	-0.876606
11587	47.7992	12.2808	-0.104681	-1.17588
11589	50.5917	10.8575	-0.699013	-1.41955
11590	48.5417	8.43556	-1.89344	-1.51409
11591	48.465	8.3025	-1.20647	-1.47696
11592	48.8392	13.55	1.92954	-1.57876
11593	51.6831	11.0831	-0.62837	-0.516509
11594	50.7581	13.8744	-1.19714	-0.518689
11595	47.5769	10.6292	-0.17076	-1.359
11596	48.0608	8.19778	-0.966075	-0.954239
11598	47.4667	11.1331	-2.16444	-1.72016
11601	50.0867	11.7225	0.0803213	-1.65015
11602	50.6831	10.7817	-0.991473	-1.38949
11603	50.7631	13.7869	-1.17543	-0.501072
11604	50.3494	11.5881	-0.839935	-1.33695
11605	47.7031	10.5131	-0.619333	-1.48251
11606	48.3992	9.39056	-0.496278	-1.1079
11607	47.7756	8.2475	-1.542	-1.07014
11608	48.8956	12.9758	-0.494905	-1.95759
11609	48.9483	12.9769	-0.84763	-1.77612
11610	47.4706	11.0181	-0.940374	-1.75789
11611	47.4556	10.9939	-2.00073	-0.840585
11612	50.5806	11.0044	-1.15594	-0.969923
11613	50.4525	12.3533	-0.593091	-1.01399
11614	51.6342	10.9339	-0.693361	-1.14103
11615	48.8481	13.7267	-1.98598	-1.86087
11616	47.6458	10.8069	-1.60242	-1.15852
11618	48.2	9.16667	-0.0385739	-1.26541
11619	50.5619	12.5806	-0.59294	-0.379229
11620	47.7703	11.8081	-2.08537	-1.48466
11622	47.6305	9.89056	-0.280129	-0.0395737
11623	50.2378	11.7031	-0.117211	-1.51538
11624	50.5331	9.93306	-1.02547	-1.24261
11626	47.455	10.4389	-2.78929	-1.15576
11627	47.4858	10.385	-2.34184	-1.13367
11628	47.4992	10.3883	-0.729852	-0.8929
11629	47.5142	10.4069	-3.79912	-1.13789
11630	47.5556	10.4269	-3.87349	-1.40286
11631	47.6	12.85	0.818354	-1.18064
11632	50.5844	10.7464	-0.910069	-1.43091
11633	48.355	9.33556	-1.00055	-1.11772
11634	50.7225	13.5981	-0.194154	-0.529985
11635	47.8331	11.65	-0.568869	-1.48416
11636	50.5464	12.5706	-0.894014	-0.248213
11637	48.6544	13.5078	-0.415096	-1.64309
11638	51.8306	10.6669	-0.628996	-1.20343
11639	47.5564	10.2228	0.571696	-0.866211
11640	47.5456	10.2056	-0.841666	-1.04015
11641	47.6078	10.2017	-0.532303	-1.43929
11642	47.8025	10.7642	-2.03614	-1.10347
11643	47.7614	12.7531	-2.316	-1.85471
11644	47.8175	11.8678	-0.363972	-1.47485
11645	47.6719	10.1089	0.110755	-1.22563
11646	47.6	11.4331	-0.822055	-1.13964
11647	47.5839	11.3931	-1.29266	-1.10804
11648	50.5031	13.1006	-0.578171	-0.682273
11649	50.8531	14.6917	-0.395664	-1.07915
11650	48.7	8.43306	-2.88285	-2.21936
11651	51.75	10.3831	-1.12148	-1.35766
11653	50.5467	11.0317	-0.939526	-1.05476
11654	50.803	13.6764	0.311212	-0.500205
11655	48.9106	13.2692	-0.219095	-1.46624
11656	51.0706	8.19694	-1.29146	-1.88032
11657	47.7742	9.90917	-0.3187	-0.198432
11658	50.373	12.4631	-0.665255	-1.09759
11659	50.3892	12.5058	-0.0817182	-1.01126
11660	47.5694	11.3006	-3.20928	-1.28516
11661	47.6175	11.3456	-1.4359	-1.1119
11662	47.8431	11.4775	-0.417001	-1.57132
11663	51.7	10.4831	-1.39608	-1.26513
11664	47.6331	11.75	0.194838	-1.47685
11665	47.6103	11.6458	-0.882964	-1.48756
11668	50.5931	13.2489	-1.47735	-0.683194
11669	49.1956	13.0556	-0.300976	-1.07893
11670	48.1992	9.3325	0	-4.92942
11672	47.6925	10.7981	-0.446663	-1.05664
11673	50.7131	13.1503	-0.2465	-0.629253
11674	47.68	11.5825	-1.46539	-1.49841
11676	47.568	11.5331	-1.81315	-1.18113
11677	47.5567	11.4353	-1.19418	-1.15175
11678	49.5981	12.2644	-0.798468	-0.997892
11679	47.8242	10.0208	-0.37476	-0.751144
11680	50.8105	13.45	-0.302802	-0.917713
11681	50.5914	11.1264	-1.11748	-0.846153
11684	47.9139	8.36778	-0.511506	-0.937294
11685	49.1831	13.1	-1.56126	-1.06327
11686	49.6167	12.4167	-0.911183	-1.75956
11687	49.9114	12.5275	-1.36689	-0.791678
11688	49.8664	12.4817	-0.673493	-1.01104
11689	47.6433	10.0439	-0.381767	-1.39497
11690	50.2942	12.3208	0.122229	-0.970484
11691	50.1744	11.6028	-1.06792	-1.61416
11692	47.7806	10.6164	-0.373545	-1.56474
11693	47.7192	10.6431	-0.285283	-1.45153
11694	50.0031	12.1083	-0.163339	-1.56414
11695	47.7042	13.0367	-0.475169	-1.35739
11696	47.6792	13.0233	-2.41729	-1.7646
11697	50.5194	10.9708	-1.18881	-1.31901
11698	48.8869	13.5878	-0.825938	-1.65483
11699	51.2331	8.6	-0.978384	-1.63283
11700	50.3903	11.1319	-1.56017	-1.30942
11702	50.4417	12.5142	0.0199741	-0.282595
11703	50.2	11.7667	-1.39813	-1.5753
11704	50.1767	11.7681	-1.39434	-1.57554
11705	50.4117	12.4064	-0.698286	-1.08545
11706	50.3267	11.6992	-0.390954	-1.15786
11708	47.6342	10.5075	-1.34076	-1.171
11709	49.9831	12.4431	-0.285366	-1.24413
11710	50.4406	11.24	-0.838808	-1.42164
11711	50.6833	13.4814	0.218508	-0.495027
11712	48.79	13.7281	-2.10965	-1.85636
11713	48.7306	13.8064	-1.77528	-1.81119
11714	48.9081	13.4614	-2.09206	-1.71328
11715	50.5803	10.9344	-1.10387	-1.40922
11716	51.5981	10.8503	-1.05256	-1.16325
11717	50.3781	11.5053	-0.232058	-1.12862
11718	47.6028	11.0606	-1.95988	-1.93152
11719	47.5583	11.1267	-0.542361	-1.81592
11721	47.8342	10.3681	-1.0711	-1.42329
11722	50.6831	10.7331	-2.3912	-1.32695
11723	47.5533	9.94056	-1.39094	-0.922634
11725	47.8867	7.95306	-0.262058	-0.964596
11726	47.8975	7.94778	-0.0728165	-1.01712
11727	50.7139	10.6108	-1.07911	-1.62818
11728	47.5228	10.0375	2.24502	-0.88562
11729	47.5575	10.0933	0.628426	-0.834444
11731	50.5867	11.1556	-0.688784	-0.940899
11732	50.4217	12.9864	-2.07695	-0.321147
11733	50.6469	13.3439	0.0273841	-0.681205
11734	47.6283	9.83556	-1.7389	-0.578327
11735	47.8792	10.7442	-0.651624	-1.28149
11736	49.9717	12.1614	-0.58749	-0.906171
11737	49.2992	12.6258	-1.01365	-0.434561
11738	48.7789	13.4942	-0.828693	-1.83251
11739	47.6058	10.5592	-1.50607	-1.45409
11740	48.8805	13.6631	-1.50733	-1.77975
11741	50.3319	12.1067	-0.420114	-0.91451
11742	49.7842	12.0328	-0.69292	-1.24161
11743	50.2275	11.5481	-0.777247	-1.1944
11744	49.9456	12.0106	-0.630582	-1.50236
11745	47.6064	12.8944	0.736396	-1.17603
11746	50.2464	12.2642	-0.199996	-1.01799
11747	48.9658	13.1425	-0.432323	-1.40635
11748	51.7289	10.5389	-1.66825	-1.2732
11749	49.0481	12.4258	-1.24231	-1.99714
1174:AK:SNTL	64.85	-147.8	-0.0927828	-0.216552
11750	47.5856	10.3228	-1.73944	-1.41241
11752	48.4242	8.33028	-1.23748	-1.48701
11753	50.4569	12.8175	-1.2296	-0.331958
11754	48.7531	13.4981	-0.716921	-1.81043
11756	51.7831	10.45	-1.1118	-1.27274
11757	51.6331	10.7331	-1.14084	-1.14542
11758	48.6531	13.4231	-0.735204	-1.71845
11759	48.5614	8.22278	0.0856898	-0.85617
11760	47.7106	12.6208	-0.915919	-1.41647
11761	50.4581	10.9942	-0.636619	-1.41458
11762	48.7608	13.3806	-1.51601	-1.71371
11765	51.6925	10.5669	-1.02296	-1.27125
11766	49.0028	12.8233	-1.42093	-1.70426
11767	48.8856	13.4256	-1.09109	-1.71028
11768	50.7167	13.4331	-0.981115	-0.95536
11769	47.7892	11.6878	-0.708995	-1.48121
11771	50.4917	11.0767	-1.13238	-1.42346
11772	50.4903	11.0767	-1.05373	-1.44141
11773	50.7792	13.6814	-0.485417	-0.510327
11774	47.7206	12.3928	0.574143	-1.40063
11775	47.7394	11.8578	-1.68918	-1.48551
11776	50.8431	13.665	-0.279055	-0.230346
11777	50.6103	10.8089	-0.711745	-1.41344
11778	50.5292	11.2253	-0.839971	-0.923333
11779	47.6681	12.7706	-0.277398	-1.2357
11780	47.678	12.8242	-1.10773	-1.56963
11781	47.7217	12.7714	-1.3365	-1.41633
11782	48.8367	13.2306	-0.489853	-1.32638
11783	48.7731	13.1806	-0.234517	-1.24867
11785	48.8394	13.34	-0.29429	-1.71689
11786	50.5431	10.8794	-0.634491	-1.41051
11787	50.5289	10.8956	-0.374175	-1.4755
11788	50.3792	12.3994	-1.09133	-1.13988
11789	49.5267	12.5703	-1.55184	-1.81015
11790	47.8244	10.8358	-0.105155	-1.10152
11792	47.6331	12.85	0.328886	-1.1594
11793	50.3078	11.6431	-0.298057	-1.21708
11794	50.2664	11.64	-0.382375	-1.56106
11795	50.2789	11.6478	-0.387948	-1.56103
11796	47.6694	11.8542	-1.1714	-1.48884
11797	47.6706	10.6267	-1.48774	-1.46908
11798	48.6	8.43306	-2.79404	-1.53205
11799	47.6589	8.0225	-0.808677	-2.1461
11800	51.7	10.4331	-0.77143	-1.3585
11801	50.4703	11.0583	-1.37521	-1.42847
11802	47.8217	12.6492	-0.625919	-1.35583
11803	47.7931	12.6192	-1.69633	-1.43919
11804	48.6817	13.735	-0.850674	-1.82207
11806	47.5217	10.2608	0.190157	-0.87276
11807	50.4903	12.645	-1.16503	-0.00575039
11809	50.4931	11.2506	-0.86398	-1.36151
11810	48.9383	13.3117	-2.64457	-1.39482
11811	48.9167	13.3167	-2.64896	-1.71758
11812	50.1456	11.6875	-1.68555	-1.64306
11813	50.4419	11.3753	-1.33527	-1.19644
11814	47.7108	10.8756	-1.8301	-1.23681
11815	50.4714	11.0839	-2.1488	-1.64437
11816	48.1417	9.09639	-0.631425	-0.791894
11817	47.5969	9.98528	-1.1438	-0.318742
11818	50.635	10.8619	-0.402792	-1.44587
11819	47.6667	12	-1.64237	-0.965388
11821	50.6167	10.6583	0.11745	-1.48688
11822	50.595	10.69	0.0674587	-1.49273
11823	50.6425	10.7181	-0.635694	-1.4189
11824	49.5292	12.3319	-0.934724	-1.84603
11825	50.8167	10.5831	-1.23212	-1.13705
11826	51.6994	10.72	-0.445596	-1.35369
11827	50.6069	12.9389	-0.276063	-0.4176
11829	47.84	12.7375	-1.6995	-1.47219
1182:AK:SNTL	66.92	-151.53	0.118173	0.625917
11830	49.5239	12.4175	-1.5501	-1.83566
11831	48.6142	13.5331	-0.698458	-1.64467
11833	50.3856	11.5256	-1.06456	-1.23276
11834	48.7264	13.35	-1.14443	-1.70972
11835	47.8431	7.92694	0.370433	-0.972882
11836	51.6842	10.7842	-0.715258	-1.06206
11837	48.3119	9.27806	-1.49281	-1.14419
11838	47.7103	11.0906	0.697577	-1.52173
11839	47.6167	11.0167	-1.89109	-1.92032
11840	48.5594	13.7492	-1.19536	-1.84598
11841	48.5992	13.6456	-0.503047	-1.78919
11842	47.7669	10.4603	-0.00516812	-1.27514
11843	47.7103	12.465	1.79014	-1.32528
11844	47.8667	11.7842	-1.15561	-1.48081
11845	47.85	11.7667	-0.760803	-1.47672
11846	48.1792	9.21167	0.0279969	-1.26465
11847	49.1094	12.9267	-0.535346	-1.2112
11848	48.0567	8.29944	-0.282779	-1.0974
11849	49.6319	12.3306	-0.976578	-0.943334
11850	47.77	11.6714	-0.137695	-1.4762
11851	47.7564	11.6928	-0.23442	-1.47647
11852	49.2831	12.7	-0.801041	-0.453097
11853	49.6178	12.4892	-0.537306	-1.70008
11854	49.9355	12.0931	-0.720422	-1.24006
11855	49.9317	12.0656	-0.977788	-1.24081
11856	48.7233	13.6056	-1.26671	-1.79155
11857	48.6864	13.6489	-1.40243	-1.8491
11858	50.1331	11.85	0.0709529	-1.5363
11859	49.6692	12.3319	-0.768709	-0.89993
11860	50.2906	11.5481	-1.41288	-1.35825
11862	47.6239	10.2817	0.416121	-1.25791
11863	47.6814	9.86	-1.24164	-0.545318
11864	49.9905	11.7714	-1.78362	-1.70019
11865	47.8233	11.7656	-1.81343	-1.48614
11866	48.5958	13.7864	-0.373336	-1.78527
11867	47.6756	8.16333	0	-1.1054
11868	47.6758	10.1478	-0.10211	-1.25533
11869	47.6131	10.6228	-0.222581	-1.38011
11870	50.4478	12.305	-0.894662	-0.613857
11871	47.5928	10.4081	-0.63394	-1.30604
11873	48.5206	9.61833	-1.08118	-1.69369
11874	51.6414	10.5856	-0.799531	-1.26724
11875	47.6	10.1	-0.942528	-1.39451
11876	49.9106	12.1867	-0.325974	-0.879681
11877	49.0317	12.5503	-1.90634	-2.02199
11878	49.0292	12.5292	-1.12526	-2.03003
11879	47.685	11.7092	-2.9693	-1.49295
11880	47.7733	10.2275	-1.38362	-1.49647
11881	50.3358	11.3906	-0.743346	-1.16905
11882	47.8331	9.95	-0.07507	-0.773988
11883	48.95	12.715	-0.973604	-2.10321
11884	49.4256	12.4817	-0.49613	-1.83813
11886	47.7003	8.10639	-1.44785	-0.762163
11887	50.7317	13.1644	-0.167585	-0.630664
11888	47.7344	7.86417	-1.64079	-2.11745
11889	49.1131	12.4333	-0.225342	-0.185691
11890	50.65	10.6667	-0.134039	-1.43918
11891	49.0353	13.1992	-2.48163	-1.08141
11893	50.3569	12.3856	-1.0624	-1.14583
11894	49.1167	13.05	-0.465471	-1.07905
11895	50.4355	11.155	-1.39763	-1.49449
11896	48.9569	12.6056	-1.06526	-2.10943
11897	50.4514	11.2642	-1.02301	-1.20573
11898	47.7606	10.86	-1.56173	-1.23169
11899	47.6392	13.0067	-1.1283	-1.43198
11900	48.9019	13.1442	-1.72897	-1.40415
11901	47.6278	12.9014	-1.63037	-1.75472
11902	47.5728	11.0264	-0.759527	-1.86086
11903	49.2153	13.0658	-0.307098	-1.07886
11904	47.6278	11.5164	-0.886619	-1.09823
11905	51.2914	8.59806	-0.883512	-1.63298
11906	50.3617	11.6219	-0.852606	-1.33732
11907	47.8558	7.94889	0.018845	-0.955284
11908	47.7656	7.72139	-0.666914	-1.42694
11909	50.5803	13.2964	-1.48047	-0.683011
11910	48.0028	8.22917	-0.547693	-1.1148
11911	48.2592	9.22917	-1.28979	-1.2858
11912	47.7092	9.86556	-1.13069	-0.552909
11913	49.0645	13.1	-0.276668	-1.07863
11914	48.7469	13.6142	-1.28018	-1.7914
11915	47.8408	7.86417	-1.54664	-0.956224
11917	49.9519	12.3717	-0.323625	-0.959649
11918	49.0117	13.2403	-3.79826	-1.10438
11919	50.6742	10.7906	-0.900334	-1.39388
11920	50.5	12.5167	-1.16307	-0.747484
11921	48.3028	9.19694	-0.629683	-0.886053
11922	47.5117	10.3553	-1.13742	-0.891102
11927	63.4881	10.8792	-2.43262	-0.820734
11930	61.8881	9.47944	-1.60565	-0.57355
11970	59.2939	10.2981	-1.16813	-1.13804
11988	60.9342	10.0356	-0.203071	-0.906645
12004	58.9231	6.90944	-1.12518	-0.671293
12011	60.53	8.19444	-1.30679	-0.619965
12018	65.8256	14.1942	-2.95805	-1.81637
12023	58.2769	7.43889	-1.36361	-2.3667
12025	59.3842	10.3983	-0.757224	-1.13738
12031	66.7433	15.4628	-1.50001	-1.61172
12036	68.432	18.0767	-0.257363	-0.271912
12086	60.5264	8.22306	-1.29851	-0.61998
12091	59.7044	11.3	0.803011	-1.36681
12101	60.9355	10.0344	-0.256012	-0.903713
12114	60.0978	10.8642	0.373566	-1.00818
12118	59.5	11.2831	-1.03683	-1.59258
12129	58.6706	8.61667	-0.711557	-0.207222
12133	58.2667	7.38056	-1.38382	-2.35777
12134	62.0728	9.08889	-2.67491	-0.865151
12152	62.615	10.2428	-0.347368	-0.725401
12161	61.7981	11.1367	-0.853417	-0.111593
12164	62.1289	8.71694	-1.52428	-0.803089
12165	61.8867	10.1533	-0.496392	-0.157491
12191	59.4556	9.53333	-0.414886	-0.761169
12193	59.4383	10.5939	-0.877144	-1.05064
12218	59.9669	12.2106	-0.421638	11.2279
12220	59.5008	11.2831	-1.01651	-1.59016
12222	59.3153	11.0489	-1.0557	-2.02724
12230	61.8742	8.44056	-1.32485	-0.683937
12258	61.8903	5.64306	-1.63298	-1.17814
12266	58.25	7.31667	-1.38713	-2.35803
12273	59.5453	6.36139	-0.862403	-0.912508
12282	62.8406	8.29806	-0.40205	-0.853716
12313	60.5344	8.20639	-1.31285	-0.619978
12319	61.6855	11.1956	-0.841546	-0.111577
12350	58.4244	8.30028	0.422679	-0.597416
12354	59.9331	10.75	-0.847003	-1.40599
12360	63.3	10.4667	-0.596674	-1.03423
12365	62.2775	11.7317	0.807271	-0.0653346
12369	60	10.6331	-2.29258	-0.459679
12377	59.7508	11.1531	0	-1.36228
12379	58.6303	8.69028	-0.75585	-0.208685
12382	62.1	8.98306	-1.5639	-0.802786
12388	61.318	6.21806	-0.775123	-0.955963
12394	61.8119	9.01528	-0.258372	-0.572049
12395	59.4617	11.3933	-1.07382	-1.65409
12406	62.0831	9.05278	-1.54979	-0.752605
12408	70.0692	28.0108	-0.305851	-0.196764
12410	70.3169	25.5469	0.11507	2.75239
12421	59.9119	10.8133	-0.608117	-1.42301
12428	61.8369	8.57	-3.20127	-0.634773
12433	61.8442	11.8503	-0.112931	-0.0586539
12437	67.5403	14.8606	-1.13058	0.261847
12439	70.0731	28.0008	-0.306199	-0.196936
12446	61.4919	6.0625	-1.65174	-1.12409
12458	59.8153	8.97333	-0.689619	-0.539796
12463	58.7831	6.08556	-1.65751	-2.11264
12464	60.1639	11.1128	-1.60656	-1.76707
12466	60.25	11.2167	-1.94978	-1.89968
12486	60.2739	11.1192	-2.81511	-1.95569
12503	62.1044	11.0503	0.316385	-0.176101
12505	59.0992	9.06778	0.283793	-1.0255
12507	70.5731	27.0019	-1.81624	-0.496874
12509	60.2164	11.0069	-2.08672	-1.95105
12513	60.2167	11.1831	-2.20519	-1.96384
12518	58.5675	8.82194	-0.0774496	-0.554124
12522	61.6314	5.71944	-1.1422	0.0185332
12536	59.9667	10.7331	-2.29212	-1.44748
12541	59.8667	10.8667	-1.97169	-1.19129
12543	59.3567	10.2467	-0.881987	-1.13682
12548	61.8367	5.67056	-1.88966	-1.17273
12558	60.3894	9.57306	-0.370351	-0.638353
12563	59.25	10.9667	-0.879815	-1.96178
12570	59.9331	10.7667	-0.858556	-1.40552
12573	67.8917	15.8589	-0.909437	-3.06719
12577	60.7992	6.06278	-1.27465	-2.04114
12581	64.4869	11.9189	-1.70563	-1.48129
12583	60.1292	8.70306	-0.535598	-0.432372
12587	62.2478	11.7617	0.791797	-0.0659068
12591	63.5831	10.7667	-4.35574	-1.62487
12594	61.2314	6.08306	-2.89967	-1.10626
12598	67.543	14.8781	-1.14284	0.244701
12599	68.1469	13.6406	-1.41451	-0.137899
12602	61.2467	5.52694	-3.03947	-1.24393
12605	59.8669	8.08417	-0.643161	-0.534808
12607	61.8892	5.55444	-1.65814	-1.17743
12614	61.3258	6.19806	-0.757419	-0.960842
12626	61.0031	9.98194	-0.0880739	-0.152545
12627	58.55	8.81667	-0.0676168	-0.553899
12638	70.3128	25.5642	0.127803	2.74302
12647	61.6414	5.81639	-1.32902	-0.973019
12653	70.0808	27.9792	-0.306119	-0.343776
12666	60.6925	12.3689	-0.659723	-0.663874
12678	62.1081	11.0356	0.290697	-0.176057
12681	69.5	19.7131	-1.98848	-0.826838
12690	60.1489	11.2114	-1.60657	-1.76707
12708	60.1389	11.0556	-1.17737	-1.85334
12715	58.4883	8.34417	0.145708	-0.713928
12719	69.6055	19.8042	-0.90215	-0.825067
12722	59.8917	10.8792	-2.0749	-1.19129
12742	59.822	6.81806	-0.0582789	-0.713035
12744	58.4214	8.28917	0.429728	-0.595921
12747	59.3367	10.9281	-0.482706	-1.05185
12752	60.1281	8.67028	-0.526865	-0.432188
12753	59.5192	8.64556	-0.361487	-0.981689
12754	58.9567	6.92806	-1.03202	-0.762167
12756	59.7628	11.1381	0.0214072	-1.36222
12762	59.873	10.8583	-1.94797	-1.45119
12772	62.5789	9.19389	-0.293613	-0.855752
12773	70.0783	27.9864	-0.305962	-0.343494
12787	58.8	9.11667	0.0233601	-1.56345
12790	58.5558	7.37806	-1.26492	-2.39019
12793	60.6914	12.4003	-0.660783	-0.663805
12800	58.7	8.6	-0.711038	-0.204637
12803	61.6039	6.51444	-1.95637	-0.995287
12808	63.7853	12.3814	-1.46334	-1.25837
12823	65.3869	12.1867	-0.83555	1.71278
12830	59.4467	9.53833	-0.4022	-0.76122
12838	58.6589	6.70306	-1.32589	-0.693833
12859	60.2469	11.0831	-2.25085	-1.97237
12861	60.25	11.1667	-1.63803	-1.68542
12865	61.5739	5.91139	-1.61647	-1.06975
12868	62.105	11.0406	0.290752	-0.176059
12879	60.2467	11.0119	-2.00785	-1.94895
12881	70.3206	25.5467	0.14485	2.74127
12884	61.8133	9.01306	-0.236309	-0.571991
12897	60.2167	11.15	-2.01703	-1.95181
12903	61.8431	11.8406	-0.0198986	-0.0576318
12904	69.6042	19.8142	-1.42066	-0.82745
12905	59.3558	10.25	-0.863062	-1.13669
12907	62.1305	8.69167	-1.50052	-0.766637
12910	60.15	11.15	-1.60655	-1.76706
12916	59.3503	7.33444	-0.0235937	1.1028
12954	61.3644	6.90778	-0.897303	-1.10139
12955	59.9681	10.5469	-0.525496	0.118883
12961	68.0683	13.5342	-1.02215	0.113175
12965	48.1414	8.42833	-0.44141	-0.977897
12966	50.7314	13.7528	-0.850825	-0.489185
12973	49.4667	19.7	-0.784386	-1.17461
12976	49.3	19.9331	-0.793176	-0.699665
12977	49.3331	19.8331	-1.0527	-0.694602
12979	49.6831	20.4331	-0.251222	-0.649949
12983	49.4331	20.7	-0.202425	-0.598839
12985	49.4167	20.9667	-1.0067	-0.850931
12987	49.35	20.8831	-0.474346	-0.59745
12991	49.4253	20.7231	-0.2013	-0.598865
12992	49.3303	20.035	-1.02584	-0.513239
13003	49.4	22.4667	-0.20475	0.340344
13004	49.3331	22.0667	-0.145717	0.390123
13010	50.7831	15.7831	0.412245	0.935935
13029	52.85	22.55	0	-0.718517
13030	52.7	23.85	-0.549553	-0.680627
13036	53.65	22.6	-0.324832	-0.745945
13038	53.6331	23.4	0	-0.878562
13044	54.05	22.4831	-0.822202	-1.32646
13046	50.7358	15.7392	0.609194	0.886501
13048	51.2167	22.3933	-0.373812	-0.44243
13049	53.7892	21.5883	-0.632665	-1.12041
20002	59.78	21.37	-1.03649	-1.07428
20003	60.18	19.99	-1.95517	-2.23844
20005	60.39	22.55	-1.43682	-1.45051
20008	59.84	23.25	-0.596668	-1.77368
20010	60.49	23.77	-2.13999	-1.90367
20012	60.33	24.96	-0.747025	-1.85614
20014	60.18	24.94	-1.25423	-1.79729
20015	60.24	24.05	-0.903599	-1.79547
20022	60.8	21.42	-1.32962	-4.2855
20025	61.26	22.23	-1.4698	-1.91443
20028	60.87	22.39	-0.950946	-1.7922
20030	60.81	23.5	-2.54725	-1.42486
20031	61.4	23.34	-2.50566	-1.69187
20035	60.6	24.8	-1.44871	-1.68883
20036	60.52	24.52	-1.35554	-2.33573
20037	61.01	23.92	-1.30168	-1.40445
20040	61.05	25.04	-1.9161	-1.47778
20042	60.7	26.81	-1.67873	-1.68255
20043	61.2	26.05	-1.20115	-1.36811
20046	60.53	27.67	-1.6453	-1.47445
20052	61.85	21.65	-1.6221	-3.53663
20053	62.13	21.7	-2.29099	-1.55274
20054	62.49	21.76	-1.75017	-6.62421
20055	62.18	22.8	-1.46568	-1.46038
20059	62.45	23.55	-1.67627	-1.23713
20061	61.85	24.29	-0.899623	-1.56094
20063	62.4	25.67	-1.13882	-1.20116
20064	61.51	25.81	-1.72432	-1.35051
20065	62.16	25.42	-1.41386	-1.18624
20068	61.98	26.64	-0.736594	-1.34586
20073	61.8	28.85	-1.73403	-1.6666
20076	61.8	29.32	-0.498143	-1.04699
20077	62.06	29.04	-0.642074	-7.16751
20079	62.31	29.63	-0.965371	-1.06962
20080	62.24	30.35	-1.19676	-0.880112
20081	62.43	30.41	-0.83987	-0.851901
20084	62.63	21.49	0.0227002	-0.839716
20085	62.97	21.78	-1.43906	-6.47519
20088	62.94	22.49	-1.00942	-1.40976
20089	63.12	23.04	-0.136434	-1.14637
20090	62.55	24.14	-0.865269	-1.00673
20091	63.45	24.44	-0.349444	-1.03575
20094	63.08	25.86	-0.899822	-1.26458
20095	62.88	25.86	-0.478497	-1.32833
20096	62.92	26.42	-1.42668	-1.23472
20099	63.14	27.31	-1.02297	-1.16466
20104	62.57	28.59	-1.56066	-1.01695
20105	62.62	28.94	-1.71524	-1.01781
20107	63.38	28.66	-0.826146	-0.776694
20109	63.23	29.23	-1.21475	-0.982413
20110	62.52	29.81	0.0334395	-1.00529
20111	63.11	29.76	-0.496616	-0.812138
20113	63.32	30.05	-1.57981	-0.780382
20117	63.59	23.72	-1.45235	-5.57804
20119	63.77	24.28	-1.81431	-1.20016
20120	64.23	24.02	-0.719402	-2.16239
20121	64.27	24.21	-0.587388	-1.29592
20125	64.14	25.42	-2.92318	-0.997904
20128	63.73	26.37	-1.56139	-1.1718
20129	64.36	26.3	-1.87125	-1.06837
20131	63.84	27.22	-0.21889	-1.05182
20133	63.67	28.83	-1.89262	-0.665017
20136	63.82	29.45	-0.0106662	-0.728782
20139	65.02	24.73	-0.340798	-0.733393
20141	64.68	25.09	-0.45222	-1.01924
20143	64.5	26.42	-1.27717	-1.0231
20145	64.93	27.19	0.361764	-0.524889
20155	65.98	28.17	0.189441	0.129878
20159	66.37	29.31	0.282486	-0.0921447
20161	66.53	24.65	0.545521	-0.0635028
20163	66.77	23.96	0.148223	0.118843
20164	66.56	25.84	0.0694862	0.110402
20165	67.37	26.63	0.467189	0.352109
20166	66.58	26.01	0.342208	0.0144365
20169	67.29	28.18	0.314351	0.0917196
20170	66.94	28.98	-0.516333	-0.0478567
20177	68.17	25.78	0.588914	0.396016
20178	67.82	27.75	0.252323	0.0387469
20180	68.42	27.41	-0.0641401	-0.0166675
20181	68.47	28.32	-0.639362	0.0408717
20182	67.75	29.61	0.267999	-0.156317
20183	69.05	20.79	-0.458773	-0.562954
20187	69.76	27.01	-0.307468	-0.41976
301:CA:SNTL	41.24	-120.79	-1.06306	-0.594753
30267	45.3	5.76867	-1.17958	-1.13635
302:OR:SNTL	45.21	-117.19	-0.839786	-0.167402
303:CO:SNTL	37.33	-105.07	-1.40142	-0.784597
30462	46.2661	12.5142	-0.298385	-0.338019
30465	46.4236	12.5758	-0.699333	-0.336531
30472	46.1069	12.5161	1.20168	-0.330056
30476	46.5208	12.9208	-1.70064	-0.625131
30482	46.5061	13.5628	-1.47886	-0.655729
304:OR:SNTL	45.19	-119.25	-1.4015	-0.639008
30521	46.1387	11.8393	-1.01504	-0.0745298
306:ID:SNTL	43.76	-115.24	0.396227	-0.0532701
307:MT:SNTL	48.13	-113.02	0.0927909	-0.129636
308:AZ:SNTL	34.46	-111.41	-2.22974	-1.83619
309:WY:SNTL	44.8	-107.84	-0.0934278	0.298265
310:AZ:SNTL	33.98	-109.5	-2.40162	-1.96084
311:MT:SNTL	48.57	-115.45	-0.270657	-0.170919
312:ID:SNTL	44.3	-115.23	-0.0865233	-0.0235463
313:MT:SNTL	46.1	-113.13	0.186299	0.386774
314:WY:SNTL	43.94	-110.45	0.450751	-0.0746936
315:MT:SNTL	45.8	-112.52	0.0108042	0.33917
316:NM:SNTL	36.51	-106.32	-1.2246	-0.799132
317:WY:SNTL	41.05	-107.27	0.104811	-0.121408
318:MT:SNTL	44.47	-112.98	0.57918	0.120899
319:ID:SNTL	44.95	-116.14	-0.351056	-0.456695
320:ID:SNTL	43.74	-113.94	-0.454003	0.0509784
321:NV:SNTL	41.83	-115.45	-0.703408	-0.352244
322:CO:SNTL	40.31	-105.64	0.482457	-0.0174929
323:ID:SNTL	48.31	-116.07	-0.165124	0.116562
324:ID:SNTL	44.61	-116.98	-0.39484	-0.409395
325:WY:SNTL	43.89	-107.06	1.83941	0.296479
326:WY:SNTL	44.94	-109.57	0.331562	0.403461
327:CO:SNTL	37.71	-107.51	-0.643725	-0.33794
328:MT:SNTL	44.95	-111.36	0.206055	0.161928
329:UT:SNTL	39.14	-111.56	-0.91609	-1.21543
330:UT:SNTL	40.61	-111.1	-0.0619016	-0.967443
331:OR:SNTL	45.15	-118.22	0.649633	-0.425236
332:UT:SNTL	41.38	-111.94	-0.546748	-0.916405
333:UT:SNTL	41.38	-111.92	-1.05934	-2.44278
334:NV:SNTL	39.32	-114.62	-0.24039	-0.378642
335:CO:SNTL	39.8	-105.78	-0.00944649	-0.0372547
336:NV:SNTL	41.76	-115.69	0.0154158	-0.486174
337:NV:SNTL	39.29	-117.12	-0.570354	-0.480199
338:ID:SNTL	44.63	-115.8	-0.337478	-0.428106
339:UT:SNTL	38.3	-112.36	-0.323249	-0.357704
340:NV:SNTL	39.45	-119.94	-0.41346	-0.679736
341:OR:SNTL	42.05	-122.85	-0.709606	-0.582614
342:WY:SNTL	42.65	-109.26	-0.0106296	-0.0407014
343:OR:SNTL	42.08	-123.34	-0.0485061	-0.683209
344:OR:SNTL	42.41	-122.27	-0.618709	-1.02738
345:CO:SNTL	39.76	-107.36	-0.284441	-0.330568
347:MT:SNTL	44.51	-111.13	0.0574054	-0.0280323
348:UT:SNTL	38.68	-111.6	0.227523	0.758062
349:MT:SNTL	46.41	-113.43	0.516241	0.247568
350:WY:SNTL	44.38	-109.79	0.152448	0.364225
351:OR:SNTL	45.43	-121.86	-0.00841634	-0.581657
352:WA:SNTL	47.35	-120.68	-1.11836	-0.482907
353:WY:SNTL	42.96	-110.61	0.566604	0.00934802
355:MT:SNTL	45.17	-113.5	0.245907	0.0970752
356:CA:SNTL	38.61	-119.92	-0.447258	-0.484972
357:OR:SNTL	44.25	-118.52	-0.698509	-0.532031
358:WY:SNTL	44.68	-107.58	0.284271	0.299776
359:ID:SNTL	42.16	-114.19	-0.253974	-0.0821675
360:MT:SNTL	46.56	-111.29	0.175711	0.277362
361:OR:SNTL	44.83	-118.19	-1.08462	-0.429756
362:OR:SNTL	45.36	-118.47	-0.910322	-1.18221
363:MT:SNTL	45.27	-110.25	0.464644	0.0925081
364:UT:SNTL	38.51	-112.02	-1.398	-1.08954
367:WY:SNTL	41.36	-106.23	0.609304	0.0156587
368:UT:SNTL	40.58	-110.59	-0.338318	-0.368688
369:CO:SNTL	39.09	-106.54	0.6537	-0.0152397
371:UT:SNTL	39.13	-111.44	-0.41532	-0.524826
373:NV:SNTL	41.75	-117.53	0.0694708	-0.841317
374:UT:SNTL	41.69	-111.42	-0.0108818	-0.30944
375:WA:SNTL	46.81	-121.33	0.348256	-0.457582
376:WA:SNTL	48.69	-117.18	-0.095447	-0.441514
377:WY:SNTL	44.79	-107.53	-0.276063	0.26956
378:CO:SNTL	39.88	-107.6	-1.08456	-0.757927
379:WY:SNTL	43.7	-109.67	0.0578381	-0.00252769
380:CO:SNTL	38.89	-106.95	-0.280093	-0.314985
381:MT:SNTL	45.88	-113.33	0.502066	0.0402276
383:UT:SNTL	37.81	-109.49	-0.279742	-1.30978
384:WY:SNTL	44.72	-110.51	0.454135	0.102816
385:MT:SNTL	44.96	-111.29	0.0236707	0.0974195
386:CO:SNTL	37.65	-107.81	-0.694007	-0.780508
388:OR:SNTL	43.59	-122.06	-0.147873	-0.456415
389:WY:SNTL	42.73	-106.32	-0.900706	0.162687
390:UT:SNTL	37.66	-112.74	-0.10185	-0.82314
391:CA:SNTL	41.58	-120.3	-0.552616	-0.729014
392:UT:SNTL	40.85	-111.05	-0.682757	-0.340725
393:UT:SNTL	40.89	-111.07	-0.386476	-0.482039
394:NM:SNTL	36.96	-106.66	-1.20466	-0.667188
395:OR:SNTL	43.23	-121.81	-0.447493	-1.16908
396:UT:SNTL	40.77	-110.01	-0.492309	-0.660299
398:OR:SNTL	45.1	-121.75	-0.285105	-0.748168
399:UT:SNTL	39.87	-111.28	-0.590291	-0.724355
40002	79.5	76.9833	-0.0198515	0.121087
40003	79.55	90.6167	-0.824621	0.0422978
40004	78.0667	14.25	0.159753	0.690745
40007	75.4167	88.9	1.06036	0.197663
40009	73.5	80.4	0.406132	0.689413
40011	71.9833	102.467	0.175789	0.144833
40013	70.9667	94.5	-1.53166	-0.825719
40014	76	137.867	0.0781112	0.0135301
40017	71.9667	114.083	0.526279	0.624927
40018	71.5833	128.917	1.46753	0.0251627
40019	70.1333	113.967	-0.870241	-0.652618
40020	70.6833	127.4	-0.300653	-0.347923
40022	70.6167	147.883	1.37162	1.24641
40023	70.9833	181.517	3.45743	0.349728
40024	69.9333	31.9833	-2.35321	-3.03803
40026	69.2	35.1167	-0.27185	-0.712957
40028	68.9667	28.7833	0.401379	0.441511
40029	68.9667	33.05	0.990103	0.330409
40031	68.65	43.3	-0.793094	-0.289304
40032	67.5667	30.45	-0.409516	-0.120989
40033	67.15	32.35	0.45538	0.314523
40034	67.35	37.05	-0.361713	-0.29188
40035	67.1333	39.6667	-0.342307	-0.84505
40036	67.8833	44.1333	-0.231317	-0.361626
40037	67.6833	48.6833	1.26396	-0.193914
40038	66.6833	34.35	-0.57812	0.0031976
40039	66.4833	40.6833	-2.74952	-2.0249
40040	65.2167	31.15	-0.656611	-0.475443
40041	65.9	34.7667	0.725892	0.248562
40043	65.8667	44.2167	0.309806	0.216776
40044	64.9833	34.8	-0.20408	-0.304229
40045	64.5	40.7333	-0.408431	-0.208908
40046	64.75	47.65	-0.767091	-0.542356
40047	63.8333	30.8167	-0.486502	-0.639891
40048	63.2667	33.4167	-0.306923	-0.143917
40049	63.9	38.1167	-0.537476	-0.274738
40050	63.5833	45.6333	-0.283427	-0.202564
40051	62.1	42.9	-1.14751	-0.852051
40052	61.7167	30.7167	-1.52266	-0.641023
40053	61.8167	34.2667	-1.23735	-0.4939
40054	61.0167	36.45	-0.256005	-0.16235
40055	61.5167	38.9333	0.247631	0.0799319
40056	61.6667	40.1833	-0.0806645	-0.0262737
40057	61.2667	46.7167	-0.19432	-0.35284
40058	60.7167	28.7333	-2.03109	-0.888335
40060	60.7667	46.3	-0.811791	-0.349064
40062	69.7167	66.8	0.162637	0.38089
40063	69.0833	76.85	1.93638	1.70843
40065	68.55	55.5	0.616524	0.0847325
40067	67.6333	53.0333	0.370958	0.282088
40069	67.05	64.0667	-0.0707682	0.108556
40070	67.6833	72.8833	0.702574	0.281364
40071	67.4667	78.7333	3.29672	2.41029
40072	67.4667	86.5667	0.655385	0.578146
40073	66.4333	60.7667	0.843376	0.41586
40074	66.5333	66.6833	0.68909	0.47862
40079	65.4333	52.2667	0.0547573	-0.110797
40080	65.9667	56.9167	0.716137	0.218446
40081	65.1167	57.1	0.0393993	0.0527524
40082	65.4667	72.6667	0.0756535	0.267392
40084	65.7833	87.9333	0.606762	0.355787
40085	64.5167	55.4	0.192798	0.0515118
40086	64.2833	60.8833	0.607917	0.236085
40087	64.9167	77.8167	-0.535374	-0.33168
40088	64.2	93.7833	0.665026	0.571708
40089	63.9333	65.05	0.4614	0.204616
40090	63.3833	78.3167	0.333555	0.204629
40091	63.9833	82.0833	0.170196	-0.0380912
40092	63.15	87.95	-0.0217431	-0.188197
40093	62.2333	50.4167	-1.04661	-0.329064
40094	62.7	56.2	-0.373106	-0.324855
40095	62.4333	60.8667	0.0963855	-0.208504
40096	62.45	66.05	-0.535387	-0.301779
40097	61.6667	50.8667	-0.137793	-0.219627
40098	61.1	80.25	-0.169116	-0.0661231
40099	61.6	90.0167	0.0163909	-0.216352
400:UT:SNTL	39.89	-111.25	-0.757694	-0.721074
40100	61.6667	96.3667	-0.159829	-0.194572
40101	60.45	50.9667	-0.247038	-0.156453
40102	60.4	56.5167	0.358847	0.282432
40103	60.6833	60.45	0.135156	-0.0780753
40104	61.0167	69.1167	0.600825	0.260398
40105	60.5	74.0167	0.40217	0.359845
40106	60.4333	77.8667	0.142912	0.192257
40107	60.35	84.0833	0.243907	0.176023
40108	60.3833	93.0333	-0.157755	-0.0385838
40109	69.3333	139.667	0.988739	0.945654
40111	68.5	112.433	0.0677152	-0.00993243
40112	68.6167	118.333	-0.00229982	0.0187299
40113	68.7333	124	-1.52184	-0.950942
40114	67.5667	133.4	0.7442	0.497727
40115	66.25	114.283	0.142758	-0.0758531
40116	66.7667	123.4	-0.622584	-0.400939
40117	66.8	136.683	0.0395424	0.105533
40118	66.45	143.233	0.457657	0.387701
40119	64.2667	100.233	0.607465	0.146097
40120	64.2333	116.917	0.585587	0.479624
40121	63.5833	103.967	0.494294	0.393736
40122	63.2833	118.333	-0.76957	-0.580355
40123	63.7833	121.617	0.0617202	0.0704823
40124	63.95	124.833	0.527021	0.278466
40125	64	130.3	1.06264	0.486826
40126	63.95	135.867	1.83455	1.04109
40127	63.2167	139.6	1.63312	1.2169
40128	63.25	143.15	0.256711	0.219431
40129	62.8833	108.433	0.294289	0.246497
40130	62.5333	113.867	-2.60473	-2.24129
40131	62.15	117.65	0.147219	0.0853388
40132	62.8167	134.433	0.0305545	0.0791401
40133	62.0333	132.6	0.225935	0.220601
40134	62.7833	148.167	3.04376	2.18506
40135	61.75	102.8	-0.189739	-0.157472
40136	61.2667	108.017	1.1218	0.606307
40137	60.3333	102.267	0.441553	0.0889968
40138	60.7167	114.883	-0.13759	0.184313
40139	60.95	119.3	0.753536	0.341558
40140	60.4	120.417	-0.468005	0.0485601
40141	60.8167	125.317	-0.215595	-0.336866
40142	62.0167	129.717	0.194099	0.230789
40143	60.3833	134.45	0.464482	0.261949
40144	60.4667	130	0.853755	0.402067
40145	60.7167	142.783	0.223588	0.099883
40146	69.6167	162.3	1.35643	0.563372
40147	69.9333	167.983	0.16978	0.16316
40148	69.8833	175.767	1.0799	0.934766
40149	68.1167	164.167	0.652017	0.48983
40151	67.45	153.717	0.53013	0.388051
40155	66.3833	173.333	1.26913	0.933374
40159	65.7333	150.9	1.33053	1.14075
40160	65.2333	160.533	0.331975	0.204956
40161	64.75	153.967	0.244634	0.587841
40163	64.6833	170.417	0.18951	0.329663
40164	64.7833	177.567	1.92008	0.752054
40168	62.9167	152.417	0.719784	0.555321
40169	62.45	152.317	1.2366	1.01455
40173	59.5667	151.283	0.645572	0.682876
40174	59.55	150.783	0.502927	0.619236
40175	58.8333	151.35	3.91171	0.909794
40177	59.65	154.267	1.39314	-0.555476
40182	59.9667	30.3	-0.930354	-1.13809
40183	59.35	30.1333	-1.40266	-0.882716
40184	59.65	33.55	-0.487323	-0.795242
40185	58.7333	27.8333	-1.60338	-0.662501
40188	57.8167	28.3333	-0.166897	-1.12079
40189	58.0167	31.3167	-0.786362	-0.818789
40190	57.9	34.05	-0.284994	-0.144541
40191	57.0167	28.9	-1.72769	-1.57837
40192	57.55	34.5667	0.233298	0.0286478
40194	56.35	30.05	-0.185038	-0.472909
40195	56.4833	31.6333	-0.719549	-0.537634
40196	56.5	34.9333	0.112938	0.0845079
40197	55.0833	21.9333	-0.681825	-1.11982
40198	54.3667	21.3	-0.924162	-1.24295
40199	54.75	32.0667	-0.418431	-0.596127
401:OR:SNTL	45.19	-121.69	-0.841813	-1.23799
40200	53.9333	27.6333	-0.461265	0.324085
40201	53.25	34.3167	-0.723723	-0.624486
40202	53.0167	31.6	0.0228574	-0.222352
40203	52.5833	33.7667	-0.500739	-0.899391
40204	59.4	35.9333	0.563787	0.186952
40205	59.3167	39.9167	-1.1271	-0.830886
40206	59.8833	42.75	-0.589173	-0.469841
40207	59.5333	45.4667	-0.174127	-0.114504
40208	59.85	48.2833	0.427315	0.204338
40209	58.8167	44.3167	-0.122406	-0.148635
40210	58.6	49.6333	-0.0163323	0.349844
40211	57.8	35.8833	0.3517	0.154477
40213	57.85	45.7667	-0.0402674	-0.0899144
40214	58.1	49.9167	1.7388	0.707217
40215	57.7333	40.85	-0.687601	-0.632353
40216	57.3667	47.9167	1.08691	0.702396
40217	56.7167	38.8333	0.277463	0.102808
40218	56.2667	44	0.093192	0.0167152
40219	56.7167	47.8833	0.445149	0.23958
40220	55.5167	36	-0.775684	-0.708615
40221	55.7333	49.2	0.614958	0.523769
40222	55.8333	37.6167	-0.0262343	-0.462195
40223	55.1333	38.7333	-0.471754	-0.376349
40224	54.95	41.7667	-0.0282704	-0.211612
40225	55.0333	44.5	-0.166686	-0.312447
40226	55.1833	46.3333	0.250599	0.106639
40227	54.1	35.35	0.616671	-0.111809
40228	54.6333	39.7	-0.571423	-0.472673
40229	54.4333	43.7667	0.447566	0.0512896
40231	53.7833	39.25	-0.925968	-0.605918
40232	53.4833	42.6333	0.302977	-0.168969
40233	53.85	46.4167	-1.03546	-0.616388
40234	52.8833	40.3333	-1.23285	-1.15509
40235	52.8	41.5	-1.96305	-0.905841
40236	53.1167	45.0167	-0.0352617	-0.165616
40237	52.9833	49.4333	-0.378104	-0.123005
40238	59.3667	52.2167	0.41351	0.194542
40239	59.6167	65.7167	0.962374	0.470852
40240	58.5167	58.85	-0.297687	-0.289898
40241	58.8667	60.7833	0.228047	-0.0881366
40242	58.0167	56.3	-0.203224	-0.0318656
40243	57.8833	60.0667	-0.938873	-0.171907
40244	58.05	63.6833	0.351792	0.33466
40245	58.15	68.25	1.55065	0.928845
40246	57.6333	53.8167	0.429952	-0.0425349
40247	57.1167	65.4333	0.448566	0.171624
40248	56.9	51.0667	1.07385	0.991572
40249	56.8333	53.45	-0.549325	0.063241
40250	56.4667	53.7333	0.587905	0.00693181
40251	56.2667	54.9	-0.386064	-0.188871
40252	56.65	57.7833	0.63268	0.277508
40253	56.8333	60.6333	0.272293	0.258691
40254	56.7333	61.0667	0.456676	0.285965
40255	56.9	74.3833	0.120339	0.151519
40257	55.7	57.9	0.904371	0.401091
40258	56.0667	63.65	-0.119622	-0.359804
40259	56.0167	65.7	-0.13827	0.0857736
40260	56.1	69.4333	0.0517252	0.230902
40261	55.1333	55.35	0.337574	0.00848936
40262	55.1667	59.6667	0.916903	0.690004
40263	55.15	61.3	-1.1787	-0.639024
40264	55.4667	65.4	0.87048	0.246942
40265	55.25	67.3	-0.0140508	-0.125176
40267	55.0167	73.3833	0.644119	0.133107
40268	54.5	50.4167	1.522	0.926167
40269	54.5833	52.8	-2.37985	-1.86408
40270	54.0333	54.1833	-0.0278546	-0.129336
40271	54.7167	55.8333	0.0509935	-0.219257
40272	54.0833	61.6167	-0.274608	-0.476738
40273	53.9167	51.2667	-0.971908	-0.0839699
40274	53.8667	57.4167	-0.163232	-0.107115
40275	53.5833	56	-0.0142936	-0.230876
40276	53.8833	59.2	1.06451	0.717036
40277	53.7833	73.8833	-1.31154	-0.876984
40278	53.25	50.2167	0.243431	0.0808066
40279	52.95	55.9667	-0.583515	-0.485503
40281	59.85	81.95	0.838037	0.440511
40282	59.2167	78.2333	0.127194	0.255938
40283	58.8833	87.75	0.601168	0.580132
40284	58.3	82.8833	1.17924	0.790591
40285	58.45	92.15	0.293531	0.164692
40286	58.3833	97.45	1.22379	0.637533
40287	57.5667	79.4333	0.460697	0.348905
40288	57	82.0667	-0.0754862	0.0468693
40289	57.0667	86.2167	0.148632	0.283823
40291	57.65	99.5333	-0.458119	-0.285949
40292	56.3333	78.3667	-0.0599019	-0.0689538
40293	56.5	84.9167	0.988238	0.63699
40294	56.2833	90.5167	0.92181	0.641479
40295	55.6667	84.4	1.47009	0.987731
40296	56.0667	85.6167	-0.00463476	0.49615
40297	55.75	88.3	-1.33707	-0.728761
40298	56.0333	92.75	2.06593	1.57274
40299	56.1667	95.2667	0.526255	0.45306
402:WY:SNTL	44.4	-107.06	0.149405	0.253341
40300	55.95	98	0.761213	0.792889
40301	55.2167	75.9667	1.02693	0.488116
40302	55.3333	78.3667	-0.259412	-0.17417
40303	54.9	82.95	1.07917	0.784068
40304	55.25	86.2167	0.419529	0.401491
40305	55.1	90.8333	3.50705	2.55404
40306	54.8833	99.0333	2.21242	1.61137
40307	54.3333	84.2167	0.313582	-0.00870702
40308	54.75	88.8167	-1.52319	-0.755707
40309	54.2167	96.9667	-0.624045	-0.0466252
40311	53.8167	81.2667	-1.44174	-1.18772
40312	53.4333	83.5167	-0.718964	0.058564
40313	53.3333	87.1833	0.37886	0.420127
40314	53.2833	89.0667	0.92624	0.640291
40315	53.7667	91.3167	-0.280274	-0.388295
40316	53.7167	91.7	-0.704458	-0.367027
40317	53.3	92.4167	-0.134829	1.07249
40318	52.9667	78.65	-0.79345	-1.06656
40319	53.0833	82.3333	0.077501	-0.69548
40320	52.6833	84.9333	2.12965	1.20437
40321	52.7167	89.8833	0.716426	0.735918
40322	52.8	93.2333	1.45423	1.02388
40323	52.5	99.8167	-0.334383	-0.18528
40324	59.2833	106.167	-0.100814	0.15728
40325	59.45	112.583	0.479249	0.269884
40326	59	116.917	0.106705	-0.0513802
40327	59.0167	121.767	0.229081	0.00497204
40328	57.0333	102.3	1.09776	0.893618
40330	57.7667	108.067	0.628977	0.193427
40331	57.8167	114.167	-0.0330342	-0.055205
40333	56.2833	101.75	0.939274	0.765936
40334	56.05	105.833	0.355626	0.310229
40335	56.2833	107.617	0.764578	0.336975
40336	56.3833	114.833	1.68488	1.34706
40337	56.9	118.267	1.50591	0.385102
40338	56.5833	121.483	1.05706	0.759308
40339	56.8333	124.867	0.298557	0.222587
40340	55.7833	109.55	0.674754	0.6269
40341	55.15	107.617	0.296179	0.300416
40345	55.9667	124.883	0.93869	1.3035
40346	55.1833	124.667	3.49158	2.38987
40347	54.6	100.633	1.07492	0.886759
40348	54.8	105.167	-0.0504599	0.103687
40349	54.3333	109.533	0.641582	0.231088
40350	54.4667	113.583	-0.376724	0.380555
40351	54.6167	113.133	1.18662	0.531587
40352	54.4333	116.533	2.159	2.00837
40353	54	103.067	0.920433	0.665096
40354	53.1	105.533	1.28907	1.24418
40355	53.85	108.583	-2.2201	-0.130025
40356	53.4167	109.017	2.00006	0.356869
40357	53.6167	109.633	0.554456	0.475708
40358	53.2	112.783	0.891419	0.62553
40359	53.75	119.733	0.0572265	-0.198381
40360	53.9667	121.933	0.63744	0.743318
40361	54	123.967	1.95304	1.87118
40362	53.4667	123.9	1.08615	0.597665
40363	52.9667	101.983	-0.0506503	0.159274
40364	52.2667	104.35	0.756726	0.301547
40365	52.4667	104.367	1.32154	0.340971
40366	52.0333	105.417	-0.0555478	0.310027
40367	52.5333	111.55	1.23535	0.559866
40368	52.0833	113.483	0.750088	0.297815
40369	52.2333	117.7	-0.267139	-0.316025
40370	51.7333	102.533	0.952029	0.308273
40371	51.5333	103.6	0.333475	0.363119
40372	51.7167	105.85	2.02711	-0.0955985
40373	51.8333	107.6	1.11601	0.192859
40374	51.75	107.283	-0.0522592	-0.102959
40375	51.35	110.467	-0.0800567	-0.058965
40376	51.1	114.517	1.06242	0.298719
40377	51.3167	119.617	0.173121	0.0629739
40378	50.4333	103.6	0.368906	0.623337
40379	50.3667	106.45	0.325773	0.607271
40380	50.3667	108.75	1.04455	0.330413
40381	49.5667	111.967	0.962315	0.469038
40382	49.7	112.667	0.448908	0.472259
40383	50.4	116.517	0.935869	0.453393
40384	58.6167	125.033	0.713598	0.25817
40385	58.7333	130.617	0.52595	0.296598
40386	59.7667	137.667	0.59315	0.34835
40387	59.3667	143.2	-1.41901	-0.613204
40388	59.7667	148.633	0.21501	0.166474
40389	57.65	125.967	0.513554	0.599877
40390	56.2833	131.133	1.00264	0.75748
40391	57.65	136.15	0.815946	0.46214
40392	56.45	138.15	2.18379	0.879259
40393	54.8333	137.533	1.14481	-0.23386
40394	55.3333	134.5	0.176404	1.11031
40395	54.7167	128.867	0.832625	0.497942
40396	54.5	134.417	1.72722	1.13101
40397	53.0333	130	1.05937	0.124043
40398	53.0833	132.983	0.0955298	-0.0982858
40399	53.95	140.333	2.92591	0.923171
403:MT:SNTL	45.02	-111.85	-0.362991	-0.0375622
40400	53.15	140.7	1.35249	0.928301
40401	52.7833	126	-0.0667902	-0.622591
40402	52.35	129.917	-0.666362	-0.0957551
40403	52.4167	136.5	-0.356681	-0.308367
40404	52.6667	141.283	1.8756	-0.0300009
40405	52.3833	140.467	0.74886	0.689621
40406	51.6333	128.817	0.101602	-0.0346792
40408	52.2667	133.983	1.1645	0.517142
40409	50.25	127.5	0.919452	0.322705
40410	50.8667	132.25	-0.572035	-0.123029
40411	50.0667	132.133	0.038847	-0.130988
40412	50.9333	138.183	0.171133	0.369577
40413	49.6167	127.967	-0.265414	0.788296
40414	49.4167	130.083	0.278746	0.405422
40415	49.1667	138.05	-2.70745	-1.86646
40416	49	131.083	1.43535	0.546653
40417	47.7333	130.967	0.756703	0.555305
40418	48.6167	133.833	1.98029	0.822059
40419	48.8167	135.883	0.773587	0.963614
40420	48.5167	135.167	0.9591	0.673518
40421	49	140.3	-0.0447196	0.597224
40422	47.15	134.333	0.338787	-1.32968
40424	46.8	134.267	1.70036	0.972686
40425	46.5333	135.317	0.272237	0.520287
40426	45.8667	133.733	1.262	0.753998
40427	45.45	135.5	0.285369	0.806036
40428	45	136.6	1.91379	0.328506
40429	44.4	131.383	0.663937	-0.0704692
40430	44.8	133.083	0.0537593	0.14543
40431	43.8	131.933	0.308952	0.268121
40432	43.8833	131.967	0.035353	0.351036
40433	53.5667	142.5	2.16633	1.88433
40434	52.2167	141.633	1.99091	0.028892
40435	51.9167	143.133	1.03046	0.815095
40436	50.9	142.167	-0.467786	0.260489
40437	50.7333	142.717	0.477175	0.416853
40438	50.4	143.767	0.302951	0.494389
40439	49.0667	142.033	-0.824303	0.37499
40440	49.2167	143.1	1.21793	0.652077
40441	48.65	144.733	1.52844	0.319881
40442	47.9833	142.2	0.39427	-0.0728083
40443	46.6667	141.867	1.25888	-0.120363
40444	45.9	142.083	-1.35694	-8.37997
40445	46.95	142.717	1.60512	0.154279
40446	44.0167	145.867	0.929663	0.163268
40447	45.25	147.883	1.84412	0.160238
40451	57.0833	156.7	-0.742934	-0.841374
40452	55.9167	158.717	0.688182	0.639686
40453	56.3167	160.833	-0.322185	-0.21981
40454	55.5833	155.583	0.378729	-0.695434
40455	55.1167	159.067	0.588598	0.558318
40456	54.3	155.933	0.478314	0.166999
40457	54.1167	159.983	-0.552354	0.243932
40458	53.1167	157.733	0.383905	0.11447
40459	53.0833	158.3	0.549012	0.0716865
40460	52.8333	156.3	-0.71423	-0.527382
40462	52.9833	158.65	0.0822502	0.395219
40463	52.8833	158.717	-1.92049	0.0203318
40464	55.2	165.983	-1.8139	-1.15032
40465	52.25	29.8333	-0.594706	-0.251836
40466	51.5667	34.6833	-0.394552	-0.549426
40472	52.3167	36.3	-0.908025	-0.74207
40473	51.7667	36.1667	-1.2622	-0.767561
40474	52.15	39.15	-1.12928	-0.710217
40475	52.25	43.7833	-0.584377	-0.438515
40476	51.8667	43.5833	-0.718555	-0.361573
40477	51.1667	37.35	0.127464	-0.583044
40478	51.7	39.2167	-0.00599203	-0.646745
40479	51.05	40.7	-0.284891	-0.326552
40480	51.55	43.15	0.511993	-0.671202
40481	51.6333	45.45	-2.60312	-1.04816
40482	51.3667	48.3	0.511981	-0.238299
40483	50.8	35.7667	-0.216285	-0.888179
40484	50.8	42	-0.239412	-0.546196
40485	50.4167	41.05	-0.344564	-0.405507
40486	50.4333	48.1333	-0.629093	-0.928804
40488	50.2167	38.1	-0.878611	-0.767783
40489	49.8	43.6667	-0.304303	-0.677097
40490	50.15	48.55	-0.4204	-1.03533
40491	49.3833	40.1667	-0.173635	-0.588449
40492	49.1333	46.85	-0.68113	-1.21256
40494	48.6667	44.45	-0.476879	-0.580027
40495	48.2167	46.7333	-1.51422	-1.14635
40496	46.3667	44.3333	-0.623842	-0.757759
40497	51.8667	50.3333	-0.0424114	-0.262254
40498	52.4333	53.1333	-0.659292	-0.616368
40499	52.2167	57.4	-1.14886	-0.948976
40500	52.4333	60.35	-0.902518	-0.765888
40503	51.6833	55.1	-0.245704	-0.615266
40504	51.0167	55.6333	-0.843807	-0.933063
40508	50.75	59.55	-0.407937	-0.598265
40518	51.5833	81.2	0.312334	0.0452252
40519	51.15	82.1667	2.32929	0.928424
40520	51.6333	84.3333	0.807725	1.13476
40521	51.9	86	0.428675	0.378439
40522	52.7	87.1667	0.406879	0.402204
40523	51.7667	87.6	0.745147	-0.255329
40524	51.7167	94.5	1.6832	0.389518
40525	51.15	94.5167	-0.0474008	0.658398
40526	52.4667	96.1	-0.0989918	-0.0416877
40528	50.2667	85.6167	-0.445798	-0.203434
40529	50	88.6667	0.0556282	-0.382525
40530	50.3833	90.4333	0.160159	0.882718
40531	50.2667	95.1167	1.132	0.0784228
40532	50.0333	86.45	2.09349	0.498954
40537	43.6833	40.2	-0.939718	-1.52324
40538	43.8667	41.5667	0.44657	0.219481
40539	43.7333	42.6667	0.348649	-0.313723
40540	43.25	41.8333	0.218325	-0.0588963
40541	42.3667	46.25	2.51059	1.92439
405:WY:SNTL	43.28	-109.45	0.053528	0.0395251
406:OR:SNTL	42.53	-122.18	-1.22655	-0.928825
407:MT:SNTL	45.19	-109.35	-0.398937	0.299359
408:CO:SNTL	40.39	-106.6	-0.0956793	-0.0915832
410:MT:SNTL	46.47	-113.39	0.0389243	0.412972
411:ID:SNTL	46.76	-115.3	0.119163	-0.0647791
412:CO:SNTL	40.21	-105.57	1.52988	-0.076792
413:MT:SNTL	47.06	-112.6	-1.51049	-0.903648
414:MT:SNTL	47.08	-112.73	0.973501	0.177825
415:CO:SNTL	39.49	-106.17	0.424839	0.0408924
416:AZ:SNTL	33.8	-109.15	-0.917242	-2.80895
417:NV:SNTL	40.28	-115.54	-0.273183	-0.345443
418:WA:SNTL	47.02	-121.46	0.212819	0.0968434
419:WY:SNTL	42.65	-110.81	0.575194	0.0966682
420:WA:SNTL	47.28	-121.67	-0.668385	-1.59422
422:OR:SNTL	45.19	-118.55	-1.16576	-1.67951
423:ID:SNTL	44.29	-115.66	-0.889498	-0.3047
424:ID:SNTL	44.44	-111.99	-0.659012	-0.283655
425:ID:SNTL	46.56	-115.29	0.672292	0.0678137
427:MT:SNTL	46.79	-109.51	0.863542	0.516581
428:CA:SNTL	39.33	-120.37	-0.162778	-0.776982
430:CO:SNTL	37.21	-105.2	0.0958581	-0.336357
431:CO:SNTL	37.02	-106.45	-0.454139	-0.758284
432:UT:SNTL	40.36	-111.09	-0.950081	-0.864055
433:MT:SNTL	46.18	-113.85	0.400511	0.172513
434:OR:SNTL	44.52	-122.09	0.243872	-1.37099
435:UT:SNTL	40.3	-111.26	-0.626855	-1.74666
436:MT:SNTL	45.17	-113.58	0.285471	0.320814
437:MT:SNTL	46.79	-110.68	0.847801	0.152893
438:CO:SNTL	40.81	-105.77	0.410287	-0.0121919
439:ID:SNTL	44.55	-115.56	-0.302803	-0.348036
440:OR:SNTL	44.45	-119.93	-0.530727	-0.598644
442:OR:SNTL	43.19	-122.14	0.0393786	-1.00445
443:NV:SNTL	39.56	-115.84	-0.770974	-0.448853
444:UT:SNTL	39.05	-111.47	-0.455965	-0.75776
445:NV:SNTL	41.97	-118.19	-2.78197	-1.53803
446:CA:SNTL	41.99	-120.18	-0.0700642	-0.569693
448:MT:SNTL	44.79	-112.06	-0.363685	-0.0070022
449:WY:SNTL	41.3	-107.15	-0.247725	-0.186376
450:ID:SNTL	43.6	-114.67	-0.0475496	-0.248955
451:WY:SNTL	44.57	-107.3	-0.0825177	0.279518
452:UT:SNTL	38.21	-111.47	-0.16586	-0.096601
453:NV:SNTL	40.89	-115.21	-0.328224	-0.4567
454:NV:SNTL	41.66	-115.32	-0.337883	-0.552158
455:UT:SNTL	41.41	-111.54	-0.326079	-0.551211
457:CO:SNTL	40.53	-106.78	-0.256282	-0.146625
458:MT:SNTL	48.06	-112.76	-1.08794	-0.704504
460:WY:SNTL	43.13	-110.2	0.23582	0.0953701
462:CA:SNTL	38.55	-119.8	-0.481803	-0.578093
463:CA:SNTL	38.85	-120.08	-0.143265	-0.502115
464:OR:SNTL	44.87	-118.11	-0.331474	-0.0785237
466:ID:SNTL	46.84	-116.12	-0.0516015	-0.0973327
467:CO:SNTL	40.85	-106.97	-0.0409369	-0.165257
468:WY:SNTL	43.01	-109.76	0.0668636	0.0511768
469:MT:SNTL	48.43	-113.94	0.139313	0.0374187
470:OR:SNTL	45.56	-118.45	0.118769	-1.92971
471:ID:SNTL	42.36	-111.56	-0.589939	-0.254234
472:WY:SNTL	44.65	-109.78	0.621282	0.482243
473:CA:SNTL	38.93	-120.05	0.713229	-1.11953
474:UT:SNTL	40.97	-111.81	0.158015	-1.71992
475:UT:SNTL	38.77	-111.68	-0.0930814	-0.315673
476:NV:SNTL	41.82	-116.1	-0.951173	-0.523252
477:OR:SNTL	42.71	-118.63	-0.486938	-1.01454
478:WA:SNTL	47.54	-121.09	-0.277641	-0.281757
479:OR:SNTL	42.38	-122.35	-0.279659	-1.10213
480:MT:SNTL	45.06	-109.94	0.374966	0.259288
481:UT:SNTL	40.72	-110.47	-0.196515	0.113849
482:MT:SNTL	48.8	-113.86	0.178353	-0.0517477
483:OR:SNTL	42.44	-122.23	-1.29103	-1.00326
484:ID:SNTL	42.05	-111.6	-0.167874	-0.248848
485:CO:SNTL	39.38	-106.2	0.240536	0.0829162
486:NM:SNTL	33.74	-108.95	-1.41905	-2.70788
487:MT:SNTL	46.44	-112.19	0.321168	0.341858
488:AZ:SNTL	35.07	-111.84	-0.283982	-0.983378
489:ID:SNTL	43.88	-114.67	-0.197293	-0.392202
490:ID:SNTL	43.87	-114.71	0.256896	-0.0350642
491:NM:SNTL	36.19	-105.56	-1.00719	-0.791989
492:ID:SNTL	43.61	-113.93	-0.795975	-0.351895
493:ID:SNTL	42.41	-111.17	-0.811373	-0.287496
494:OR:SNTL	44.76	-118.31	0.626215	-0.395007
495:UT:SNTL	38.8	-111.68	-0.848065	-1.58575
496:ID:SNTL	43.95	-115.27	-0.706	-0.244714
498:NV:SNTL	41.67	-117.57	-1.49359	-0.759333
499:WY:SNTL	44.13	-110.83	-0.0950905	0.179844
50006	50.1333	-122.95	2.69866	1.16172
50076	53.8833	-122.767	2.72092	0.971236
50098	49.2833	-121.233	2.07287	1.00634
500:MT:SNTL	48.91	-114.77	0.34524	0.216682
50120	49.4667	-120.517	2.73552	0.483511
50139	49.3	-117.633	2.72307	0.0420319
50144	50.2333	-116.967	1.18233	0.139208
50152	50	-117.367	0.660013	-0.0764103
50167	49.4833	-115.067	1.78871	0.03818
50173	49.6333	-115.967	0.118038	-0.27259
50175	50.6333	-116.067	0.226936	-0.0459678
50177	49.75	-114.883	1.92732	-0.125689
50186	52.1333	-119.283	1.10129	0.90449
50221	51.5833	-119.783	3.09812	0.805124
50236	51.3	-116.983	1.99928	0.0720075
502:WA:SNTL	46.55	-121.17	0.611816	-0.0979863
503:NV:SNTL	40.38	-115.53	-0.305388	-0.403976
50428	53.55	-114.117	1.92547	1.10617
504:OR:SNTL	45.62	-121.7	-0.723645	-1.21177
50536	51.0333	-115.033	-0.0298258	0.43817
50596	58.6167	-117.167	-0.266918	-0.345045
505:CO:SNTL	39.65	-105.87	0.402429	-0.0572476
50614	54.4167	-110.283	0.480181	0.422016
50650	51.15	-103.883	0.672345	0.546
506:WY:SNTL	43.39	-110.13	-0.226877	-0.0837936
50702	50.8333	-107.317	1.57319	0.803489
50719	51.15	-107.267	2.04172	0.563918
50742	53.45	-109.2	-0.425001	-0.179159
507:WA:SNTL	47.28	-120.49	-0.120087	-0.300036
50877	50.0167	-97.8	0.315093	0.551334
508:CA:SNTL	38.85	-119.94	-0.356901	-0.8198
51086	44.4333	-76.6833	0.62324	0.120682
51096	45.3833	-75.7167	0.815151	-0.00421779
510:MT:SNTL	48.31	-114.84	-0.197454	0.226504
51142	44.4	-79.6333	-0.191602	0.0453554
511:AZ:SNTL	33.65	-109.31	-2.51216	-3.02637
51204	44.15	-77.4	-0.912575	-0.224171
51239	44.1167	-77.5333	-0.486142	0.0305326
51265	45.3167	-74.1667	0.492269	0.413024
51266	46.6667	-71.9167	-0.696314	-0.0602736
51271	46.6667	-72.6	1.09227	0.880764
51275	45.3	-74.05	3.36293	0.0262696
51276	46.2667	-73.0167	0.394327	0.0199567
51281	45.5	-74.3667	0.384421	0.15766
51283	46.9833	-71.8333	0.0337829	-0.143715
51284	46.7167	-72.0833	0.151055	-0.311789
51285	46.5333	-73.15	0.668913	-0.16387
51286	46.5833	-72.2333	-0.612709	-0.461612
51288	46.2	-73.6	0.955894	0.141517
51291	46.35	-73.35	0.825664	-0.0140957
512:WY:SNTL	44.26	-106.98	0.171341	0.224244
51305	46.5333	-72.4333	1.45494	-0.232561
51321	46.8667	-72.4	-0.643171	-0.158811
51332	45.4	-72.2667	1.09926	0.795961
51334	45.4833	-71.95	-0.559441	-0.225181
51339	45.15	-71.8	-0.482991	0.526301
51346	45.3	-72.9	-0.136094	0.305095
51347	45.8	-73	0.959271	-0.264541
51348	46.4833	-72.05	0.357942	-0.0427877
51353	45.3833	-72.7167	-0.675564	-0.090548
51354	45.0667	-73.7167	0.586407	0.465566
51358	45.6	-70.8667	1.37978	0.170489
51364	46.3333	-71.6667	-3.32785	-0.680733
51365	46.8167	-71.1	0.169312	0.0878988
51369	45.6333	-71.3667	-0.445627	-1.91966
51370	45.2667	-72.1167	-0.0738909	0.412575
51372	45.4	-73.1333	0	0.462526
51387	45.1167	-74.05	0.34548	0.349162
51390	46.0833	-72.8333	-0.878393	0.0201003
51395	45.6333	-72.1333	-0.447579	-0.587637
51399	45.2167	-73.2	0.044492	0.471761
51403	45.1333	-74.35	0.198419	-0.633329
51407	45.0833	-73.3833	0.461097	1.28955
51411	46.05	-70.5167	0.868814	-0.215891
51420	46.15	-70.7	2.18643	-0.0841578
51427	45.5667	-72.9167	-1.05939	0.00647722
51433	45.75	-70.6833	1.35887	0.115228
51435	45.2	-71.5	2.92419	0.696465
51436	45.2167	-73.85	0.357934	-0.603622
51438	45.7333	-72.6167	0.279653	-0.377746
51441	46.25	-71.2167	0.828982	-0.269365
51455	46.5	-71.0833	-0.776811	0.15097
51458	46.0333	-73.1167	0.0872651	-0.197439
51462	45.0667	-72.6833	1.48917	0.666229
51469	45.7667	-73.3667	1.2563	-0.195651
51477	45.6667	-71.7333	-0.262353	0.114725
51483	45.55	-75.55	0.26737	0.0141607
51484	45.95	-74.6167	1.47984	0.362843
51490	45.5167	-75.7833	0.490647	0.00536439
51496	45.65	-74.3333	1.67635	0.208972
51498	46.3667	-74.7667	0.925286	0.381316
514:UT:SNTL	37.49	-112.58	0.366754	-3.07449
51500	45.5333	-76.05	-0.678567	-0.268345
51514	46.85	-75.3333	0.405911	0.215061
51516	45.9833	-74	0.612844	0.102024
51517	45.8	-74.05	0.988945	0.250902
51524	46.0667	-76.05	-0.865621	-0.195433
51597	48.3667	-67.2333	1.06173	1.21158
515:WA:SNTL	48.72	-120.66	0.289064	0.226879
51606	48.2833	-67.5667	3.10647	1.14003
51644	46.4833	-70.2167	-0.0511702	0.386934
51655	46.7333	-70.0167	-0.273447	0.101846
51658	46.8667	-70.8833	1.09587	-0.090684
51676	48.3333	-71	1.78822	0.515142
51693	48.5667	-71.3333	0.00844463	0.357474
51696	48.6167	-72.4167	0.652778	0.23221
516:MT:SNTL	48.97	-115.95	0.176083	0.174606
51716	48.4167	-78.7333	-0.218806	-0.133148
517:UT:SNTL	40.8	-110.88	-0.327379	-0.296487
51833	46.1667	-67.55	0.472193	0.102013
51860	44.9833	-64.9167	-0.289787	-0.310874
518:CA:SNTL	38.92	-119.92	-0.457548	-0.507099
51909	45.05	-64.65	-0.0812009	-0.305428
51963	48.95	-57.95	0.773208	0.242197
51997	48.35	-53.9	-0.717354	-0.578156
519:AZ:SNTL	34.31	-110.75	-1.10129	-1.5069
52061	53.3167	-60.4167	0.532729	0.177978
520:ID:SNTL	46.48	-115.63	0.313922	-0.010211
52138	45.6	14.9	-1.36092	-1.89189
52140	45.8	14.5	-1.12456	-1.31706
52142	58.4	15.5331	-1.21359	-1.39761
521:UT:SNTL	40.95	-110.48	-0.285861	-0.0281652
522:UT:SNTL	40.91	-109.96	0.0175172	1.8136
523:OR:SNTL	45.7	-118.11	0.372098	-0.419823
524:ID:SNTL	44.02	-113.47	-0.611331	0.122857
52557	36.2147	-112.062	-0.493844	-1.10978
52566	35.3694	-111.544	-0.168407	-1.00014
52568	39.3886	-120.094	1.28792	-0.0337026
52572	40.1706	-121.089	0.0177452	0.0460682
52573	40.3033	-121.242	-0.0503205	0.219442
52585	36.6044	-118.733	-0.360354	-0.841259
52588	40.5411	-121.577	1.16964	0.199303
52591	40.3458	-121.609	-0.0723579	0.12873
525:WY:SNTL	42.87	-109.09	-0.203524	0.00914599
52601	39.1678	-120.143	-0.71019	-0.256721
52610	39.4992	-108.381	0	-1.03893
52612	38.9931	-105.891	-0.536729	0.431183
52614	39.1853	-106.838	-0.544164	-0.0704685
52615	39.4053	-105.476	0.0728997	-0.57243
52619	38.4667	-107.168	2.53414	1.24566
52621	39.6553	-105.709	4.3561	0.675042
52624	39.3672	-106.19	0.881233	0.158384
52626	38.4431	-106.762	1.66039	-0.425709
52631	40.4517	-107.591	1.65197	-0.667751
52634	38.8739	-106.977	-0.938559	0.183445
52638	39.6261	-106.035	-0.0314181	0.427164
52648	37.2308	-108.051	-1.30571	-1.46151
52655	40.2669	-105.832	0.392404	-0.117456
52657	39.4608	-105.679	-1.99923	-0.508537
52658	37.7333	-105.512	-0.0854269	-1.90621
52659	39.8789	-106.333	-0.0181667	-0.808416
52661	38.5253	-106.967	1.51468	0.41426
52663	40.4925	-107.255	1.92375	0.0584322
52670	40.0575	-106.368	0.192885	0.142318
52672	38.9075	-105.471	-1.75826	-0.914047
52683	40.5158	-108.095	0.455633	0.45874
52689	37.1997	-108.489	-0.590856	-1.25421
526:OR:SNTL	44.42	-121.86	-1.91505	-1.7139
52705	40.0889	-108.773	0.197358	0.580046
52719	40.4883	-106.823	1.46136	-0.600693
52727	39.0942	-106.351	-0.366545	0.42882
52731	40.7442	-106.279	1.96837	0.12805
52733	39.8897	-105.762	-0.763288	-0.0258591
52736	40.1564	-106.911	0.247573	0.206751
52742	41.9725	-73.2208	0.528181	0.584045
52749	44.0708	-111.456	-2.42273	0.193978
52757	48.6928	-116.31	0.263024	0.907073
52779	44.2436	-112.201	0.932009	-0.920904
52783	46.0931	-115.536	0	1.16767
52793	43.9664	-112.264	0	-0.273875
52800	43.3456	-111.785	0.292781	0.0612754
52804	43.6842	-114.36	-0.162288	-0.870574
52807	42.1231	-111.313	0.988621	0.143811
52812	44.8872	-116.105	-0.0980899	0.237612
52825	43.3086	-114.067	0.120917	0.29048
52826	46.4922	-115.801	-0.874879	0.286963
52835	48.3511	-116.835	1.36791	0.286924
52845	47.3164	-116.579	0.0234735	0.16328
52846	45.1731	-113.886	0	1.11137
52847	48.2942	-116.563	0.177063	0.556717
52875	43.0664	-94.2222	0.418066	1.23264
52876	42.7536	-92.8022	0.391262	1.29121
52877	42.2611	-90.423	0	0.318307
52880	42.2978	-91.0117	0.724076	0.645298
52881	42.0497	-91.5881	0.819416	0.217937
52882	43.0603	-92.6717	0.64729	0.872181
52883	42.72	-93.7336	0	0.914651
52890	42.54	-90.6461	0.439331	1.47814
52892	42.3653	-93.0972	0.286689	1.19636
52894	43.1025	-94.6833	0.927765	1.11349
52897	42.8825	-91.8303	2.44875	1.00186
52898	43.2844	-93.6306	0	1.63606
52899	42.5836	-94.2006	1.39673	1.895
528:UT:SNTL	40.92	-110.19	-0.0913043	0.708217
52901	42.3647	-92.7594	0.0824742	0.0561692
52903	42.7561	-93.2019	1.02502	0.845189
52904	42.4897	-95.5489	0.53969	1.34962
52912	42.0103	-94.3953	0	0.90934
52913	42.9311	-93.7933	0.107229	1.39281
52914	43.4178	-93.5347	1.37213	1.41006
52918	42.4733	-91.4517	0.356104	0.518731
52925	43.0453	-92.3122	0.382096	1.29934
52929	43.2794	-92.8106	1.32969	1.27731
52934	43.43	-96.1686	1.15303	0.217101
52935	42.3969	-94.6292	0.912822	1.24756
52937	43.1792	-95.6603	0.743491	0.968701
52939	43.1803	-95.8533	0.73086	1.02176
52940	43.4047	-95.7483	0.112952	0.296194
52941	43.0558	-96.1525	0.502583	-0.0729856
52942	42.8931	-95.0653	0.902879	0.12013
52943	43.1653	-95.1467	1.23587	1.32258
52947	43.4542	-94.3069	0.135465	1.98406
52949	42.8125	-92.2575	1.50119	1.28527
52953	42.4686	-93.7975	0.516679	0.93011
52967	46.4283	-67.8442	1.01317	0.26286
52973	44.9197	-69.2417	0.617845	0.365819
52977	45.1872	-69.1842	0.0322352	0.68245
52991	44.6894	-70.1564	0.907011	0.623993
52992	47.2386	-68.6119	0.5074	0.377099
52994	44.2203	-69.7889	0.1871	0.869473
52999	44.9467	-69.5456	1.76432	5.04751
529:OR:SNTL	43.67	-122.57	-1.14663	-0.617984
53007	45.6261	-70.2461	0.226018	0.520066
53027	44.0436	-69.5375	0.23817	0.735488
53043	44.9675	-70.6422	1.6818	0.661272
53061	47.1664	-67.9397	-0.609334	0.275129
53065	44.5272	-69.6544	0.820354	1.02968
53077	42.6178	-71.9158	0.489216	0.872874
53080	42.4281	-72.0275	-0.0490852	0.655564
53083	42.6325	-72.1228	0.354694	0.947426
530:MT:SNTL	46.98	-115.03	-0.125681	-0.0288947
53112	42.4447	-72.5528	0.515336	0.83667
53113	42.6394	-72.2244	0.767896	0.377012
53123	43.3869	-84.6483	-0.199304	0.0748196
53130	43.8081	-82.9939	0.107667	-0.0621319
53138	46.5869	-89.5475	0.0468924	0.124267
53141	43.7072	-85.4819	0.210438	0.304374
53144	45.1672	-84.9139	-1.89384	-0.0523578
53150	45.3172	-85.2672	0.231541	1.92653
53151	42.55	-84.825	0	0.272551
53154	45.6528	-84.4725	0.0425552	-0.493185
53162	45.6414	-85.0142	0.228293	0.35555
53165	45.9983	-83.9014	-0.0543037	0.314993
53170	45.1517	-85.1325	-0.0636226	-1.69059
53174	44.2839	-83.5036	-1.22534	-0.241292
53187	44.6483	-86.2097	0.494586	-1.29419
53190	45.0333	-84.7114	-0.35625	-0.103129
531:CO:SNTL	39.36	-106.06	0.481307	0.0588811
53200	44.6547	-84.6997	-0.421341	-0.28611
53203	43.2025	-85.2422	0	0.170122
53204	42.3942	-85.385	0.00308086	-0.471979
53206	44.4633	-83.7217	-2.5039	-0.327188
53207	43.8322	-82.6428	0.129746	0.454204
53213	42.6419	-85.2881	0.110958	0.210291
53215	46.6653	-88.3772	0.82959	0.40879
53218	42.7989	-86.205	-0.310409	-1.10008
53221	44.3119	-84.8922	-0.366718	-0.3201
53225	45.7858	-88.0842	1.47014	0.309763
53226	46.4656	-90.1892	-0.404836	-0.120187
53231	44.7281	-85.1728	0.929835	0.00161075
53234	43.1994	-85.7717	0.0814617	-0.516425
53239	44.3089	-85.205	-0.0389206	-0.317374
53244	44.42	-84.0233	-0.422699	0.580655
53248	45.9511	-86.2514	0.137187	1.91882
53252	43.2836	-83.4792	1.18898	0.226806
53255	43.4614	-86.4175	0.0992912	-0.347065
53266	45.4108	-84.2233	-0.391984	-0.152654
53271	43.0161	-84.18	1.10771	0.31017
532:NM:SNTL	36.72	-106.26	-1.04647	-0.876897
53310	46.0556	-88.6275	0.789958	0.719318
53323	45.1703	-84.4397	-0.570395	-0.847282
53329	44.2586	-85.9394	-0.936684	-0.369558
53331	44.2542	-84.2011	-0.0450099	0.199242
53334	43.1447	-82.8011	-0.488557	-4.75705
53338	43.6064	-93.3019	1.10071	0.490893
53345	45.3856	-96.1258	0.418979	-0.0787949
53354	45.3167	-95.6167	-0.0644884	0.685196
53362	46.3433	-94.2086	0.512582	0.760545
53376	44.7183	-96.2697	-0.0832324	0.0934032
53384	46.7053	-92.5239	-0.429786	0.305987
53387	45.5794	-94.3919	0.773688	0.661315
533:UT:SNTL	41.31	-111.45	-0.581347	-0.260313
53403	44.0969	-92.2703	0.115612	0.995791
53404	45.3047	-93.5842	0.785301	0.469342
53412	44.3092	-93.2661	1.11987	0.532755
53417	45.3317	-92.8983	-0.27848	-0.0405629
53425	47.7517	-90.3283	-0.446127	2.00537
53429	47.2436	-93.4975	1.02648	0.208289
53435	43.5458	-92.0122	0.835643	0.57354
53436	44.7597	-92.8689	0.975881	0.198539
53451	47.2256	-95.1919	0.625104	0.81494
53458	43.8658	-91.31	0.694297	-1.59981
53463	44.2394	-95.3153	1.19033	0.362413
53467	47.2467	-94.2228	0.992655	1.03891
53472	45.9647	-94.8892	0.247393	0.317842
53482	44.4717	-95.7903	1.06597	0.723761
53486	45.1219	-95.9269	0.166589	0.362624
53488	44.16	-91.8122	1.07735	-0.208453
53489	44.9342	-95.7458	-0.418307	-0.506871
53496	45.8775	-93.3147	1.17101	0.132697
53497	45.59	-95.8744	-0.67669	0.0688103
534:ID:SNTL	42.32	-113.62	0.521212	-0.0758442
53514	44.0975	-93.2317	0.746459	1.0457
53518	44.0139	-96.3258	0.910657	0.438613
53522	47.8794	-96.2844	1.91781	1.35855
53523	47.8761	-95.0167	0.390234	0.497436
53534	44.7167	-93.0981	0	0.577891
53543	44.3222	-93.9656	0.778655	0.838196
53545	45.5458	-93.7572	-0.15758	-0.10204
53558	48.2108	-95.2475	0.643541	5.61403
53568	44.385	-92.0486	1.061	0.587291
53575	44.0708	-93.5264	0.247224	-0.00319616
53585	43.8769	-95.1158	-0.49989	1.03479
53586	43.7639	-94.1661	0.911927	0.656435
53589	44.0875	-91.6703	0.108543	-0.326434
53593	43.645	-95.5803	0.182238	0.304858
535:ID:SNTL	47.53	-115.78	0.682763	-0.588042
53603	45.0428	-105.48	-0.529209	1.00843
53607	45.6622	-111.046	0.635492	0.752532
53610	45.8161	-106.233	0.105164	0.188975
53611	48.5156	-105.299	0.464167	1.35493
53614	45.5397	-106.96	0.110983	0.306159
53623	47.0564	-106.616	0	1.21669
53626	48.1881	-114.134	0.457849	0.600914
53628	48.1503	-104.509	0.593584	1.17164
53636	48.4472	-113.224	0.62988	0.470421
53644	48.4983	-109.801	0.737724	1.19166
53658	47.1058	-104.718	0.45684	0.521964
53668	48.3425	-114.022	0.279228	0.38599
53669	45.9228	-108.245	0.227943	0.250634
53690	47.4083	-113.713	0.359524	0.587281
53709	46.2858	-105.292	0	0.430093
53711	45.1758	-105.752	0	0.14438
53715	45.2436	-109.731	0.723785	1.44339
53733	46.4178	-104.516	-0.0878436	0.442879
53742	45.1769	-109.257	2.17279	-0.521661
53755	47.4536	-104.338	0.70587	0.920913
53757	47.2142	-113.52	2.33802	0.720008
53758	47.7283	-104.147	1.04812	1.15673
53760	48.9981	-110.216	-0.170912	-0.0970418
53782	48.5003	-113.985	1.33459	0.369165
537:ID:SNTL	43.71	-114.16	-0.426666	-0.0926801
53831	44.4536	-71.1856	1.3021	0.655136
53842	44.8611	-71.5392	0.793231	0.535708
53848	43.1433	-70.95	0.632757	0.3033
53854	45.09	-71.2906	0.0736014	0.494575
53863	43.0211	-70.8258	0.231262	0.448904
53867	43.7053	-72.2856	0.193137	1.08006
53871	44.4169	-71.5008	1.84829	5.91849
53872	42.9389	-72.3247	0.638239	1.4496
53875	44.4958	-71.5767	0.457114	0.99054
53889	43.3772	-72.1811	0.551656	0.197011
53891	44.0561	-71.1297	1.02415	0.569433
538:CO:SNTL	37.93	-107.68	-0.110208	-0.358945
53901	44.2581	-71.2525	-0.115077	0.689502
53933	36.9178	-106.578	-3.44026	-1.953
53934	36.9358	-107	0	-1.80837
53938	35.9478	-106.747	-1.02381	-1.41909
53941	42.1003	-78.7497	0.215822	0.224558
53942	42.3108	-78.0231	0.520976	0.688611
53946	42.7339	-76.6592	-0.122843	0.540042
53955	43.8	-74.8667	0.871462	-1.04325
53959	43.4361	-75.3697	-3.21229	0.195293
53979	42.7167	-74.9267	0.837107	1.02331
53996	42.3294	-78.4636	1.36673	0.52264
53998	42.5192	-76.3311	0.0254612	1.73493
539:CA:SNTL	39.45	-120.29	-1.16909	-0.5556
54007	42.8767	-77.0308	1.11277	0.690507
54012	44.3539	-75.5122	0.342691	0.45328
54017	42.3239	-75.7711	0.563382	3.90156
54022	43.6053	-75.5545	-1.22465	0.342685
54026	42.3489	-77.7044	0.911824	1.93829
54028	42.4492	-76.4492	0.462291	0.849489
54030	42.11	-79.1592	0.0934618	0.805997
54036	41.8017	-74.74	0.599477	1.44167
54042	42.2472	-78.8125	1.21073	0.246562
54044	43.7928	-75.4828	0.888915	0.258239
54054	41.7681	-74.155	0.44942	0.618686
54055	42.8417	-75.7264	0.861127	1.48241
54062	43.9708	-74.2219	0.899902	0.438539
54064	43.6611	-73.8969	0.260523	-3.2105
[truncated: 962 more rows]
