# Supplementary material for: Evidence of human influence on Northern Hemisphere snow loss
Source: Nature. 2024 Jan 10;625(7994):293–300. doi: 10.1038/s41586-023-06794-y (PMC10781623; doi:10.1038/s41586-023-06794-y)
Supplement: Supplementary file 12 — Source Data Extended Data Fig. 6 [file 41586_2023_6794_MOESM12_ESM.xlsx]

## Sheet: ed_fig6abc
lat	lon	obs_trend	cmip_trend	trend_bias
23	-105	0.0379539	0.0251776	-0.0127763
23	113	0.0359896	0.02059	-0.0153996
25	-107	0.0397401	0.0252055	-0.0145345
25	-105	0.0462971	0.0269318	-0.0193653
25	99	0.0325826	0.0178635	-0.0147191
25	101	0.0353593	0.0178421	-0.0175172
25	103	0.0335022	0.0170674	-0.0164348
25	105	0.0319071	0.0180358	-0.0138713
25	107	0.0253536	0.0194907	-0.00586292
25	109	0.0298715	0.0220479	-0.0078236
25	111	0.0335247	0.0233924	-0.0101323
25	113	0.0315158	0.0233192	-0.00819653
25	117	0.0433431	0.0232508	-0.0200923
27	-107	0.04501	0.0278852	-0.0171247
27	-105	0.0487512	0.0298911	-0.01886
27	83	0.00366379	0.00974118	0.00607738
27	85	0.0114357	0.0133162	0.0018805
27	87	0.0232604	0.0170997	-0.00616079
27	89	0.0174392	0.0199162	0.00247696
27	91	0.0210401	0.0191851	-0.00185505
27	93	0.0230572	0.0149819	-0.0080753
27	95	0.0301022	0.0140345	-0.0160677
27	97	0.0238759	0.0164973	-0.00737853
27	99	0.0341613	0.0197193	-0.014442
27	101	0.0324247	0.0190841	-0.0133406
27	103	0.0352009	0.0182209	-0.0169801
27	105	0.0324862	0.0198375	-0.0126487
27	107	0.0272787	0.0205729	-0.00670577
27	109	0.0345336	0.0238825	-0.0106511
27	111	0.0367889	0.0264037	-0.0103851
27	113	0.0270862	0.0258352	-0.00125093
27	115	0.0386625	0.0259029	-0.0127597
27	119	0.0422975	0.0259879	-0.0163096
29	-109	0.0369746	0.0308646	-0.00611001
29	-107	0.0431278	0.0309459	-0.012182
29	-105	0.0438983	0.0321844	-0.0117138
29	-103	0.0375231	0.0338598	-0.00366332
29	-9	0.0119286	0.0309105	0.0189819
29	35	0.0531859	0.0318801	-0.0213058
29	53	0.0327701	0.0286228	-0.00414729
29	55	0.0450233	0.0280417	-0.0169816
29	57	0.0421273	0.0277714	-0.0143559
29	59	0.0419632	0.028748	-0.0132153
29	67	0.0167987	0.0288628	0.0120641
29	69	0.0120756	0.0255578	0.0134822
29	79	0.00561809	0.0174411	0.011823
29	81	0.0115247	0.020934	0.00940932
29	83	0.0302169	0.0286414	-0.00157554
29	85	0.0324742	0.0350028	0.00252864
29	87	0.0319507	0.0375212	0.00557054
29	89	0.0345141	0.0375179	0.0030038
29	91	0.046993	0.0337691	-0.0132239
29	93	0.0367681	0.0277313	-0.0090368
29	95	0.03074	0.0238995	-0.00684054
29	97	0.0289889	0.0254655	-0.00352335
29	99	0.0362138	0.0288316	-0.00738213
29	101	0.0435991	0.0245506	-0.0190485
29	103	0.0303993	0.0200808	-0.0103185
29	105	0.0281662	0.0207705	-0.00739576
29	107	0.0420335	0.0212742	-0.0207593
29	109	0.0381098	0.023798	-0.0143119
29	111	0.0363848	0.0282429	-0.00814189
29	115	0.0373192	0.0268665	-0.0104526
29	117	0.0402981	0.0277587	-0.0125394
29	119	0.0422665	0.0284764	-0.0137901
31	-111	0.0368008	0.0324677	-0.00433313
31	-109	0.0375681	0.0327176	-0.00485049
31	-107	0.0396621	0.0329985	-0.00666358
31	-105	0.0389734	0.0339109	-0.0050625
31	-89	0.0196918	0.0339691	0.0142774
31	-87	0.0225015	0.0325254	0.0100239
31	-85	0.0281558	0.03217	0.00401427
31	-7	0.0117366	0.0328239	0.0210873
31	-5	0.016	0.0319067	0.0159067
31	49	0.0306889	0.0302742	-0.000414676
31	51	0.043398	0.0288626	-0.0145354
31	53	0.0424499	0.0293789	-0.013071
31	55	0.0558905	0.029471	-0.0264196
31	57	0.0443141	0.0296071	-0.014707
31	59	0.0406422	0.0299795	-0.0106627
31	61	0.0318068	0.0293442	-0.00246257
31	65	0.0264467	0.0300715	0.00362481
31	67	0.0246434	0.0309513	0.00630783
31	69	0.0242849	0.0290244	0.00473952
31	71	0.0144648	0.0230418	0.00857703
31	77	0.0252057	0.0220349	-0.00317083
31	79	0.0170376	0.0272334	0.0101958
31	81	0.00884515	0.0323072	0.023462
31	83	0.0381172	0.0334309	-0.00468632
31	85	0.0391363	0.0345414	-0.00459493
31	87	0.0317733	0.033124	0.00135068
31	89	0.0358408	0.033013	-0.0028278
31	91	0.0458032	0.034083	-0.0117202
31	93	0.0388035	0.0341618	-0.00464167
31	95	0.0359694	0.0338681	-0.00210127
31	97	0.0423063	0.0344155	-0.00789077
31	99	0.0386799	0.0367264	-0.00195353
31	101	0.0408158	0.0299003	-0.0109155
31	103	0.0343398	0.0246272	-0.00971258
31	105	0.0338174	0.0242405	-0.00957689
31	107	0.0331577	0.0222347	-0.010923
31	109	0.0486894	0.0248742	-0.0238152
31	111	0.0467659	0.029249	-0.0175168
31	115	0.0329678	0.028236	-0.0047318
31	117	0.0354345	0.0294534	-0.00598115
31	119	0.043063	0.0296537	-0.0134093
33	-115	0.0232802	0.0333529	0.0100727
33	-113	0.0262169	0.0328342	0.00661729
33	-111	0.0379206	0.03227	-0.00565055
33	-109	0.0340462	0.0342333	0.00018708
33	-107	0.036849	0.0352373	-0.00161164
33	-105	0.0364092	0.0353871	-0.0010221
33	-103	0.0301142	0.0356548	0.00554056
33	-101	0.029467	0.0357102	0.00624325
33	-5	0.00675549	0.0312335	0.024478
33	-3	0.00897725	0.0317052	0.0227279
33	37	0.0470263	0.0294244	-0.0176019
33	45	0.0343472	0.0306698	-0.00367737
33	47	0.0369448	0.030711	-0.00623383
33	49	0.0393134	0.0320534	-0.00725999
33	51	0.0368191	0.0320898	-0.00472937
33	53	0.0470619	0.0311954	-0.0158665
33	55	0.0527983	0.0310071	-0.0217912
33	57	0.0470224	0.0311263	-0.0158961
33	59	0.038154	0.0311481	-0.00700595
33	61	0.0326281	0.0296825	-0.00294563
33	63	0.0313335	0.030428	-0.000905532
33	65	0.0336884	0.0346001	0.000911708
33	67	0.02788	0.0394715	0.0115915
33	69	0.0202571	0.0362369	0.0159797
33	71	0.0198774	0.0265062	0.0066288
33	73	0.0214786	0.0224038	0.000925174
33	75	0.0302256	0.0265134	-0.00371221
33	77	0.0274538	0.0296146	0.00216081
33	79	0.0327083	0.0312028	-0.00150546
33	81	0.0337012	0.0324625	-0.00123872
33	83	0.0435018	0.0327873	-0.0107145
33	85	0.0384118	0.0322041	-0.00620767
33	87	0.0340554	0.0314194	-0.00263594
33	89	0.0380975	0.0296674	-0.00843015
33	91	0.0434978	0.0291419	-0.0143559
33	93	0.0418137	0.0282643	-0.0135495
33	95	0.0323704	0.0279727	-0.00439771
33	97	0.0399905	0.0297893	-0.0102012
33	99	0.0430535	0.0332655	-0.00978801
33	101	0.0326	0.0303223	-0.00227765
33	103	0.0406894	0.0285352	-0.0121542
33	105	0.0408416	0.0276044	-0.0132373
33	107	0.0418765	0.0266121	-0.0152645
33	109	0.0383151	0.0278308	-0.0104843
33	111	0.037023	0.0301495	-0.0068735
33	113	0.0419308	0.027908	-0.0140228
33	115	0.0398532	0.0284591	-0.0113941
33	117	0.038047	0.0292658	-0.00878121
33	119	0.0403507	0.0295215	-0.0108292
35	-119	0.00984666	0.0281384	0.0182917
35	-117	0.0255813	0.0326391	0.00705783
35	-115	0.0273321	0.0335237	0.00619161
35	-113	0.0282043	0.0336086	0.00540437
35	-111	0.0303826	0.0369375	0.0065549
35	-109	0.029914	0.0416366	0.0117226
35	-107	0.0306817	0.0420836	0.011402
35	-105	0.0296641	0.0384086	0.00874449
35	-103	0.0293474	0.0357375	0.0063901
35	-101	0.0310446	0.0355316	0.00448702
35	-99	0.0298042	0.0367192	0.00691505
35	-97	0.0334717	0.0380491	0.0045774
35	-95	0.0363611	0.0392317	0.00287065
35	-93	0.0293664	0.039395	0.0100286
35	-91	0.0283196	0.0400435	0.0117238
35	-89	0.0275008	0.0391266	0.0116258
35	-87	0.0332918	0.0374528	0.00416099
35	-85	0.03521	0.0365523	0.00134227
35	-83	0.0349408	0.0365162	0.00157538
35	-81	0.0337742	0.0363821	0.00260784
35	-79	0.028084	0.0354274	0.00734345
35	1	0.0143838	0.0272006	0.0128168
35	3	0.0126477	0.0295323	0.0168846
35	5	0.0190487	0.0309924	0.0119437
35	7	0.0209391	0.0317896	0.0108504
35	9	0.019744	0.0322614	0.0125174
35	37	0.0498419	0.0296377	-0.0202042
35	45	0.0428844	0.0311202	-0.0117642
35	47	0.0550488	0.0341045	-0.0209444
35	49	0.0575039	0.0348994	-0.0226045
35	51	0.0622944	0.0332951	-0.0289992
35	53	0.047963	0.032391	-0.015572
35	55	0.0463496	0.0317947	-0.0145549
35	57	0.0497032	0.031435	-0.0182681
35	59	0.0395539	0.0321353	-0.00741861
35	61	0.0330859	0.0330925	6.57736e-06
35	63	0.0296136	0.0341233	0.00450978
35	65	0.0264245	0.0365817	0.0101572
35	67	0.0155902	0.0416085	0.0260183
35	69	0.018069	0.0412136	0.0231446
35	71	0.0368459	0.0327316	-0.0041143
35	73	0.0362872	0.030006	-0.00628123
35	75	0.0219828	0.0322435	0.0102608
35	77	0.0234913	0.0327865	0.00929526
35	79	0.0314313	0.0322976	0.000866304
35	81	0.0311153	0.0318133	0.000697973
35	83	0.0335669	0.0340377	0.000470812
35	85	0.0300089	0.0357297	0.0057208
35	87	0.029846	0.034139	0.00429301
35	89	0.0346708	0.0334139	-0.00125688
35	91	0.0324656	0.0321858	-0.000279838
35	93	0.028925	0.0282456	-0.000679407
35	95	0.0276264	0.0295394	0.001913
35	97	0.0337191	0.0309282	-0.0027909
35	99	0.0274069	0.0322816	0.00487469
35	101	0.0314188	0.0312591	-0.000159743
35	103	0.0430112	0.0323777	-0.0106335
35	105	0.0395926	0.033363	-0.00622959
35	107	0.0381954	0.0341815	-0.00401392
35	109	0.0320766	0.0330507	0.000974081
35	111	0.0431779	0.032734	-0.0104439
35	113	0.0466563	0.0298228	-0.0168335
35	115	0.042147	0.0286392	-0.0135078
35	117	0.0410832	0.0298242	-0.011259
35	119	0.0390903	0.0312496	-0.00784069
37	-121	0.0152473	0.0256647	0.0104173
37	-119	0.0232648	0.0317058	0.00844102
37	-117	0.0254591	0.0363414	0.0108823
37	-115	0.0247145	0.0387564	0.0140419
37	-113	0.0196258	0.0420732	0.0224474
37	-111	0.0200692	0.0470044	0.0269352
37	-109	0.0215135	0.0474052	0.0258917
37	-107	0.0225057	0.0417316	0.0192259
37	-105	0.0277826	0.0386946	0.010912
37	-103	0.0282692	0.0362529	0.00798373
37	-101	0.0286298	0.036277	0.0076472
37	-99	0.0254955	0.0372783	0.0117829
37	-97	0.0281805	0.0393771	0.0111966
37	-95	0.0270659	0.0411828	0.0141169
37	-93	0.0273215	0.0404978	0.0131763
37	-91	0.0242128	0.040631	0.0164183
37	-89	0.0236204	0.0415852	0.0179648
37	-87	0.0283776	0.0414617	0.0130841
37	-85	0.0288778	0.0403666	0.0114888
37	-83	0.0284521	0.0400298	0.0115777
37	-81	0.0288549	0.0395071	0.0106523
37	-79	0.0342093	0.0388931	0.00468387
37	-77	0.0423835	0.0375357	-0.00484783
37	37	0.048485	0.0307556	-0.0177294
37	39	0.0525711	0.0325611	-0.02001
37	41	0.0462926	0.0337014	-0.0125912
37	43	0.0525548	0.0347635	-0.0177914
37	47	0.0579871	0.0359863	-0.0220007
37	55	0.0302961	0.0331473	0.00285114
37	57	0.0494009	0.0329203	-0.0164807
37	59	0.0455623	0.0342898	-0.0112724
37	61	0.0352793	0.0369837	0.00170448
37	63	0.0262843	0.0368356	0.0105513
37	65	0.0227466	0.0354111	0.0126645
37	67	0.0296283	0.0380009	0.00837259
37	69	0.0370052	0.0396495	0.00264433
37	71	0.0400121	0.0357969	-0.00421522
37	73	0.0528843	0.0351796	-0.0177047
37	75	0.0423471	0.034429	-0.00791807
37	77	0.0303825	0.0326839	0.0023014
37	79	0.0317584	0.0344164	0.00265797
37	81	0.0335701	0.0349979	0.00142771
37	83	0.0287814	0.0348164	0.00603503
37	85	0.0168454	0.0333262	0.0164808
37	87	0.012928	0.0313764	0.0184483
37	89	0.0245018	0.0320504	0.00754863
37	91	0.0269535	0.0323327	0.00537919
37	93	0.0272162	0.0319982	0.00478201
37	95	0.0355298	0.034508	-0.00102178
37	97	0.0348482	0.0354042	0.000556071
37	99	0.0236895	0.0335013	0.00981183
37	101	0.0116328	0.0318129	0.0201801
37	103	0.0275764	0.0333009	0.00572451
37	105	0.0350843	0.0363761	0.00129174
37	107	0.0357028	0.0371668	0.00146401
37	109	0.0395459	0.0365129	-0.00303308
37	111	0.0498236	0.0357766	-0.0140471
37	113	0.0413697	0.0338555	-0.0075142
37	115	0.0400848	0.0312132	-0.00887164
37	117	0.0399238	0.0313735	-0.0085503
39	-121	0.0204012	0.0283393	0.00793811
39	-119	0.0255594	0.0365154	0.010956
39	-117	0.0176586	0.0424473	0.0247887
39	-115	0.00789961	0.0454812	0.0375816
39	-113	0.0198536	0.0486703	0.0288167
39	-111	0.0239417	0.0507044	0.0267627
39	-109	0.0146832	0.0446058	0.0299226
39	-107	0.00727407	0.0384082	0.0311341
39	-105	0.0178732	0.0353303	0.0174572
39	-103	0.0246124	0.035202	0.0105896
39	-101	0.0245619	0.0358313	0.0112694
39	-99	0.0226355	0.0379825	0.015347
39	-97	0.0233527	0.0407395	0.0173867
39	-95	0.0203418	0.0421534	0.0218116
39	-93	0.0214827	0.0430617	0.021579
39	-91	0.0261582	0.0444135	0.0182553
39	-89	0.0237969	0.0455827	0.0217857
39	-87	0.0246146	0.0450312	0.0204166
39	-85	0.0248133	0.0439538	0.0191406
39	-83	0.0205447	0.0429991	0.0224544
39	-81	0.0187849	0.0423409	0.023556
39	-79	0.0214939	0.0423215	0.0208277
39	-77	0.0292228	0.0414436	0.0122208
39	-7	0.00207254	0.0244109	0.0223384
39	-5	0.0107436	0.0271688	0.0164251
39	-3	0.0158696	0.0292154	0.0133458
39	-1	0.0089754	0.0285093	0.0195339
39	29	0.0478297	0.0319882	-0.0158415
39	31	0.0434382	0.0325147	-0.0109234
39	33	0.0460822	0.0333406	-0.0127415
39	35	0.048218	0.0342725	-0.0139454
39	37	0.0497605	0.0367123	-0.0130482
39	39	0.0479182	0.0391981	-0.00872008
39	41	0.0495174	0.0396274	-0.00988997
39	43	0.0491954	0.0392714	-0.00992403
39	45	0.061315	0.0398222	-0.0214927
39	47	0.0590521	0.0365405	-0.0225116
39	55	0.0323831	0.0365637	0.00418064
39	57	0.0406188	0.0365219	-0.00409697
39	59	0.036848	0.0372483	0.000400316
39	63	0.0274661	0.0382347	0.0107686
39	65	0.0252925	0.036097	0.0108045
39	67	0.0341287	0.0372128	0.00308414
39	69	0.033605	0.0386127	0.00500771
39	71	0.0533811	0.0352894	-0.0180917
39	73	0.0763419	0.0344576	-0.0418843
39	75	0.0513039	0.0338369	-0.0174671
39	77	0.0383757	0.0387255	0.00034975
39	79	0.0320704	0.045428	0.0133576
39	81	0.0291789	0.0470564	0.0178775
39	85	0.0166642	0.0440099	0.0273457
39	87	0.0224575	0.0412945	0.018837
39	89	0.0274085	0.0389086	0.0115
39	91	0.0338354	0.0386645	0.00482912
39	93	0.0300569	0.038081	0.00802415
39	95	0.0297082	0.0364067	0.00669855
39	97	0.0252797	0.0362492	0.0109695
39	99	0.0208105	0.0354371	0.0146266
39	101	0.0250964	0.0372055	0.0121091
39	103	0.0296972	0.0395671	0.00986987
39	105	0.0311802	0.0419757	0.0107955
39	107	0.0322462	0.0412697	0.00902359
39	109	0.0392325	0.0398442	0.00061168
39	111	0.0508971	0.0392771	-0.0116199
39	113	0.0583617	0.0374267	-0.020935
39	115	0.0442053	0.0345629	-0.00964232
41	-123	0.0124423	0.0253975	0.0129552
41	-121	0.0175808	0.031373	0.0137922
41	-119	0.0182131	0.0367591	0.018546
41	-117	0.011215	0.0430505	0.0318355
41	-115	0.0071984	0.0460051	0.0388067
41	-113	0.0124692	0.0462804	0.0338112
41	-111	0.0197844	0.0436594	0.0238751
41	-109	0.0150561	0.0402329	0.0251769
41	-107	0.00576967	0.0365922	0.0308225
41	-105	0.0189238	0.0344839	0.0155601
41	-103	0.0282479	0.0339068	0.00565892
41	-101	0.0211333	0.0358598	0.0147265
41	-99	0.0184204	0.0387347	0.0203144
41	-97	0.0155908	0.0417463	0.0261554
41	-95	0.0166484	0.0441443	0.0274958
41	-93	0.0197564	0.0465038	0.0267474
41	-91	0.0256414	0.0482447	0.0226033
41	-89	0.0267013	0.0482633	0.021562
41	-87	0.0257161	0.0467954	0.0210793
41	-85	0.0281304	0.0469878	0.0188574
41	-81	0.0195802	0.0441467	0.0245665
41	-79	0.0220496	0.0442275	0.0221779
41	-77	0.0269135	0.0437705	0.0168571
41	-75	0.0280157	0.0422977	0.014282
41	-7	0.00526544	0.0260202	0.0207547
41	-5	0.00988076	0.0288178	0.018937
41	-3	0.0150817	0.030146	0.0150643
41	-1	0.0182383	0.0305745	0.0123362
41	21	0.0457075	0.0356494	-0.0100581
41	23	0.0536011	0.0371156	-0.0164855
41	43	0.0569657	0.0369798	-0.0199859
41	45	0.0610616	0.038372	-0.0226895
41	47	0.0619743	0.0367285	-0.0252458
41	55	0.0303813	0.0394065	0.00902525
41	57	0.0313099	0.0412555	0.00994564
41	59	0.0298815	0.042723	0.0128415
41	61	0.0301052	0.0425797	0.0124745
41	63	0.0290368	0.0413072	0.0122704
41	65	0.0300228	0.0391957	0.00917292
41	67	0.0300169	0.0380762	0.00805933
41	69	0.034639	0.0383467	0.00370765
41	71	0.037463	0.0375654	0.000102343
41	73	0.0486745	0.0353766	-0.0132979
41	75	0.0443913	0.0346273	-0.00976401
41	77	0.0342676	0.0375738	0.00330619
41	79	0.040849	0.0410596	0.000210665
41	81	0.0279603	0.0441547	0.0161944
41	83	0.0167862	0.0455887	0.0288025
41	85	0.0140796	0.0462416	0.032162
41	87	0.0196355	0.0464959	0.0268604
41	89	0.0236434	0.0481282	0.0244848
41	91	0.0328765	0.0486238	0.0157474
41	93	0.0279123	0.0458908	0.0179785
41	95	0.0248428	0.0414975	0.0166548
41	97	0.0245894	0.0388283	0.0142389
41	99	0.0223447	0.0426651	0.0203204
41	101	0.026589	0.0467266	0.0201376
41	103	0.0247507	0.0473897	0.022639
41	105	0.025246	0.0465376	0.0212916
41	107	0.0293987	0.0446501	0.0152514
41	109	0.0391064	0.0426591	0.00355268
41	111	0.0431053	0.042079	-0.00102626
41	113	0.043324	0.0414969	-0.00182716
41	115	0.0374418	0.0399232	0.0024814
41	117	0.0359406	0.0383762	0.0024356
41	119	0.0337097	0.0377626	0.00405291
41	123	0.0292696	0.0414775	0.0122078
41	125	0.0319916	0.0438057	0.0118141
41	127	0.0243823	0.0439353	0.019553
43	-123	0.0112634	0.0256131	0.0143497
43	-121	0.0125708	0.0311471	0.0185763
43	-119	0.0125986	0.034531	0.0219324
43	-117	0.0231457	0.0408569	0.0177112
43	-115	0.0224591	0.0443048	0.0218457
43	-113	0.0161675	0.0424863	0.0263188
43	-111	0.017878	0.0369725	0.0190944
43	-109	0.0177246	0.0361618	0.0184372
43	-107	0.0104724	0.0368159	0.0263435
43	-105	0.0202794	0.0346254	0.014346
43	-103	0.0195305	0.0344475	0.0149169
43	-101	0.0165132	0.037072	0.0205588
43	-99	0.00600517	0.0394876	0.0334825
43	-97	0.0108141	0.0413681	0.030554
43	-95	0.0161745	0.0439019	0.0277274
43	-93	0.0216593	0.0466005	0.0249412
43	-91	0.0214346	0.048018	0.0265833
43	-89	0.0247467	0.0464984	0.0217517
43	-85	0.0239542	0.0453721	0.0214179
43	-75	0.0273089	0.0440795	0.0167706
43	-73	0.0308697	0.0452445	0.0143747
43	1	0.024513	0.029704	0.00519103
43	21	0.0443936	0.0389187	-0.00547491
43	23	0.047547	0.0410796	-0.00646736
43	25	0.0570221	0.042192	-0.0148302
43	27	0.0540645	0.0416537	-0.0124108
43	43	0.0635334	0.0366351	-0.0268983
43	45	0.062166	0.0384559	-0.02371
43	55	0.0257102	0.0453695	0.0196594
43	57	0.0224728	0.0476495	0.0251767
43	59	0.0213594	0.0487036	0.0273443
43	61	0.0269419	0.0487978	0.0218559
43	63	0.0235058	0.0482033	0.0246975
43	65	0.0278111	0.0463426	0.0185315
43	67	0.0373217	0.0430088	0.00568708
43	69	0.0421353	0.0418657	-0.000269594
43	71	0.0369671	0.0406431	0.00367595
43	73	0.0324815	0.039775	0.00729346
43	75	0.0262668	0.0389322	0.0126654
43	79	0.0170904	0.0363626	0.0192722
43	81	0.00598407	0.0380916	0.0321075
43	83	0.0215017	0.0393701	0.0178683
43	85	0.0209003	0.0393483	0.018448
43	87	0.0227456	0.042732	0.0199863
43	89	0.0237646	0.0476063	0.0238417
43	91	0.0409232	0.0494392	0.00851606
43	93	0.0372558	0.0485489	0.0112931
43	95	0.0235662	0.0467171	0.023151
43	97	0.0273675	0.0450304	0.0176629
43	99	0.0231758	0.0462396	0.0230639
43	101	0.0214173	0.0464575	0.0250402
43	103	0.0268418	0.0443371	0.0174953
43	105	0.0243872	0.0449527	0.0205655
43	107	0.0257836	0.0450216	0.019238
43	109	0.0298383	0.0455064	0.0156682
43	111	0.0358335	0.0459572	0.0101237
43	113	0.0396407	0.0452413	0.00560062
43	115	0.0431396	0.0442825	0.00114293
43	117	0.0372615	0.0440586	0.00679717
43	119	0.0341794	0.043022	0.00884253
43	121	0.0374888	0.0435169	0.00602812
43	123	0.0335289	0.0463647	0.0128358
43	125	0.0287371	0.0473964	0.0186593
43	127	0.0305963	0.0451235	0.0145272
43	129	0.0290303	0.0440336	0.0150033
45	-123	0.00496845	0.0247231	0.0197547
45	-121	0.0125248	0.02877	0.0162453
45	-119	0.017783	0.0325434	0.0147604
45	-117	0.0237231	0.0358979	0.0121748
45	-115	0.0196808	0.0354961	0.0158154
45	-113	0.0103356	0.0334602	0.0231246
45	-111	0.00921087	0.0325538	0.0233429
45	-109	0.0140733	0.0347558	0.0206824
45	-107	0.0122933	0.035793	0.0234996
45	-105	0.0131767	0.0343171	0.0211404
45	-103	0.00555943	0.0346345	0.029075
45	-101	-0.00602889	0.0370374	0.0430663
45	-99	-0.00905875	0.0402884	0.0493472
45	-97	0.00519472	0.042914	0.0377193
45	-95	0.0155303	0.0443162	0.028786
45	-93	0.0248616	0.0452414	0.0203798
45	-91	0.0246791	0.0454403	0.0207612
45	-89	0.0235669	0.045107	0.02154
45	-79	0.0183963	0.046214	0.0278177
45	-77	0.0300955	0.0456465	0.015551
45	-75	0.0347193	0.0465885	0.0118691
45	-73	0.0291017	0.047494	0.0183923
45	-71	0.0308325	0.0459691	0.0151366
45	-69	0.0341282	0.0434139	0.00928572
45	1	0.0229029	0.0292233	0.00632042
45	3	0.0330071	0.03167	-0.00133705
45	5	0.0421595	0.0336932	-0.00846629
45	7	0.0348109	0.0356	0.000789085
45	9	0.0368623	0.0368564	-5.80802e-06
45	11	0.045622	0.0382843	-0.0073377
45	17	0.0591697	0.0413898	-0.0177799
45	19	0.0590536	0.0416317	-0.0174219
45	21	0.0593424	0.0415382	-0.0178042
45	23	0.049747	0.0431021	-0.00664489
45	25	0.0469792	0.0448325	-0.00214665
45	27	0.0426319	0.0456603	0.00302846
45	39	0.062646	0.0404533	-0.0221926
45	41	0.0647791	0.0401507	-0.0246284
45	43	0.0575545	0.0414925	-0.016062
45	45	0.0498871	0.043287	-0.00660011
45	55	0.0258665	0.0505464	0.0246799
45	57	0.0205842	0.0527889	0.0322047
45	63	0.0290771	0.0535781	0.0245011
45	65	0.0342885	0.0527168	0.0184283
45	67	0.0321655	0.0504316	0.0182661
45	69	0.0385819	0.0497437	0.0111618
45	71	0.0321222	0.0489984	0.0168762
45	73	0.0242782	0.0487508	0.0244727
45	75	0.0167412	0.0481953	0.031454
45	77	0.00829302	0.046886	0.0385929
45	79	0.00888865	0.0437525	0.0348639
45	81	0.0177599	0.042257	0.0244971
45	83	0.0175788	0.0419465	0.0243676
45	85	0.0201859	0.0429345	0.0227486
45	87	0.0355167	0.0456452	0.0101285
45	89	0.034081	0.0456535	0.0115724
45	91	0.0333444	0.0439762	0.0106318
45	93	0.0343067	0.04284	0.0085333
45	95	0.0311131	0.044404	0.0132909
45	97	0.0447299	0.0442295	-0.00050036
45	99	0.0314538	0.0432408	0.0117871
45	101	0.0212822	0.0423716	0.0210893
45	103	0.0199516	0.0423436	0.022392
45	105	0.0219312	0.0435067	0.0215754
45	107	0.0267187	0.0441538	0.0174351
45	109	0.0355837	0.0446759	0.0090922
45	111	0.0399401	0.0457133	0.00577323
45	113	0.0438464	0.0451824	0.00133598
45	115	0.0451208	0.0437748	-0.00134597
45	117	0.0440146	0.0445697	0.000555095
45	119	0.0373459	0.0445554	0.0072095
45	121	0.0301192	0.0439	0.0137808
45	123	0.0296686	0.045726	0.0160575
45	125	0.0307879	0.0485987	0.0178108
45	127	0.0372856	0.0468621	0.00957646
45	129	0.0333296	0.0446779	0.0113483
45	131	0.0322303	0.0457006	0.0134703
45	133	0.0283045	0.0482332	0.0199287
45	135	0.0389732	0.0471023	0.00812911
47	-123	0.00248895	0.0275286	0.0250397
47	-121	0.0154955	0.0318019	0.0163063
47	-119	0.0100736	0.0345832	0.0245096
47	-117	0.010157	0.0353101	0.0251531
47	-115	0.0159647	0.0339834	0.0180187
47	-113	0.0105908	0.0341002	0.0235093
47	-111	-0.00121694	0.0350292	0.0362461
47	-109	0.00361408	0.0348057	0.0311916
47	-107	-0.00333602	0.035273	0.038609
47	-105	-0.00106634	0.0358737	0.0369401
47	-103	-0.00366764	0.038451	0.0421187
47	-101	-0.00615241	0.0406829	0.0468353
47	-99	-0.00658158	0.0437954	0.050377
47	-97	0.00452967	0.0449636	0.0404339
47	-95	0.0213488	0.0444027	0.0230539
47	-93	0.0283882	0.0433597	0.0149715
47	-83	0.0371486	0.0457907	0.00864205
47	-81	0.0328383	0.0470976	0.0142593
47	-79	0.0342192	0.0471169	0.0128977
47	-77	0.0330504	0.0468879	0.0138375
47	-75	0.0394236	0.0470271	0.00760346
47	-73	0.0348104	0.0473086	0.0124982
47	-71	0.0379453	0.0462171	0.00827182
47	-69	0.0438633	0.0451497	0.00128644
47	-67	0.0351872	0.0445917	0.00940454
47	-1	0.0263025	0.026891	0.000588569
47	1	0.0335165	0.0290397	-0.00447686
47	3	0.0370389	0.0307255	-0.00631344
47	5	0.0422341	0.0331519	-0.00908217
47	7	0.0403839	0.0359156	-0.00446826
47	9	0.0407266	0.0376434	-0.0030832
47	11	0.0411534	0.0386952	-0.00245827
47	13	0.0585246	0.039914	-0.0186105
47	15	0.0591309	0.0410468	-0.0180841
47	17	0.052962	0.0430509	-0.00991115
47	19	0.0567182	0.0437677	-0.0129505
47	21	0.062294	0.0447934	-0.0175007
47	23	0.0642822	0.0441698	-0.0201123
47	25	0.060813	0.043889	-0.016924
47	27	0.0427954	0.0468418	0.00404635
47	29	0.0425144	0.0487853	0.0062709
47	31	0.0425935	0.0488584	0.00626489
47	33	0.0461974	0.0492309	0.00303349
47	39	0.0486169	0.0472444	-0.00137249
47	41	0.0500486	0.0465856	-0.00346299
47	43	0.0454598	0.0474191	0.00195928
47	45	0.040676	0.0491151	0.00843905
47	47	0.0356535	0.0496537	0.0140001
47	49	0.0326185	0.0488415	0.0162231
47	55	0.0292664	0.0528998	0.0236334
47	57	0.0256726	0.0531824	0.0275099
47	59	0.026971	0.0526302	0.0256592
47	63	0.0272923	0.0545145	0.0272222
47	65	0.0324916	0.0541551	0.0216635
47	67	0.0268807	0.0528959	0.0260152
47	69	0.0268997	0.0526627	0.025763
47	71	0.0233462	0.0512545	0.0279083
47	73	0.0368811	0.0503659	0.0134848
47	77	0.0190688	0.0510656	0.0319968
47	79	0.0128146	0.0491898	0.0363752
47	81	0.00708458	0.047163	0.0400784
47	83	0.0149225	0.0471638	0.0322413
47	85	0.0164458	0.0465245	0.0300787
47	87	0.0317374	0.0451626	0.0134253
47	89	0.0363856	0.0429032	0.00651759
47	91	0.0337015	0.0410765	0.00737492
47	93	0.0269234	0.04063	0.0137066
47	95	0.0220453	0.0420284	0.0199831
47	97	0.0256887	0.0412637	0.015575
47	99	0.0269318	0.040727	0.0137952
47	101	0.0301375	0.0402499	0.0101124
47	103	0.0341967	0.0394331	0.00523642
47	105	0.0365429	0.0401358	0.00359281
47	107	0.0282165	0.0417039	0.0134874
47	109	0.0274672	0.0428191	0.0153518
47	111	0.0221245	0.0427508	0.0206263
47	113	0.0178422	0.0434455	0.0256033
47	115	0.0201221	0.044525	0.0244029
47	117	0.0203254	0.0460069	0.0256815
47	119	0.0170414	0.0461087	0.0290674
47	121	0.0167101	0.044207	0.0274969
47	123	0.0211112	0.0440159	0.0229047
47	125	0.0331352	0.0463986	0.0132634
47	127	0.0331983	0.0470564	0.0138581
47	129	0.0296746	0.04615	0.0164754
47	131	0.0252768	0.0460086	0.0207319
47	133	0.0277898	0.0471442	0.0193544
47	135	0.0282282	0.0483559	0.0201277
47	137	0.0253654	0.0459689	0.0206035
49	-121	0.000563436	0.0325311	0.0319676
49	-119	0.0131279	0.0337571	0.0206292
49	-117	0.0210855	0.0344799	0.0133944
49	-115	0.0185499	0.0348237	0.0162738
49	-113	-0.00289506	0.0359396	0.0388347
49	-111	-0.010847	0.036018	0.046865
49	-109	-0.00542605	0.0360841	0.0415101
49	-107	-0.0084557	0.0372176	0.0456733
49	-105	-0.00455682	0.0398579	0.0444147
49	-103	-0.00892671	0.0413883	0.050315
49	-101	-0.0068463	0.0418836	0.0487299
49	-99	-0.000670598	0.0435815	0.0442521
49	-97	0.0103834	0.0453366	0.0349532
49	-95	0.0205732	0.0444608	0.0238876
49	-93	0.0195251	0.0435099	0.0239848
49	-91	0.0213061	0.0443053	0.0229992
49	-85	0.0394221	0.0478624	0.0084403
49	-83	0.0390883	0.0477463	0.00865802
49	-81	0.0432949	0.048645	0.00535017
49	-79	0.0456185	0.0491217	0.00350325
49	-77	0.0385627	0.0491165	0.0105538
49	-75	0.0368729	0.0495575	0.0126847
49	-73	0.0368062	0.0488297	0.0120234
49	-71	0.0444192	0.0487923	0.0043731
49	-69	0.0622049	0.0469085	-0.0152964
49	-57	0.0357976	0.0436368	0.00783927
49	1	0.0324589	0.0288119	-0.00364703
49	3	0.0374136	0.0311098	-0.00630377
49	5	0.0415163	0.0326461	-0.00887023
49	7	0.044446	0.0340322	-0.0104138
49	9	0.0457099	0.0360239	-0.00968599
49	11	0.047727	0.0372459	-0.0104811
49	13	0.047089	0.0384292	-0.00865982
49	15	0.0465778	0.0403265	-0.00625124
49	17	0.0509057	0.0420312	-0.0088745
49	19	0.0528715	0.0431358	-0.00973569
49	21	0.0532527	0.0438267	-0.00942601
49	23	0.060578	0.0440574	-0.0165205
49	25	0.0491033	0.0438592	-0.0052441
49	27	0.0436245	0.0460531	0.00242858
49	29	0.0401128	0.0487479	0.00863507
49	31	0.0388336	0.0495586	0.010725
49	33	0.0423391	0.049701	0.00736185
49	35	0.0443884	0.0503633	0.00597486
49	37	0.0482297	0.0501458	0.00191601
49	39	0.0495764	0.0505463	0.000969818
49	41	0.0466279	0.0505514	0.00392347
49	43	0.0395023	0.0512692	0.0117669
49	45	0.034933	0.0514805	0.0165475
49	47	0.0339736	0.0526787	0.0187052
49	49	0.0375561	0.0533988	0.0158427
49	51	0.0399341	0.0542803	0.0143462
49	53	0.040173	0.0543055	0.0141325
49	55	0.0366585	0.052831	0.0161725
49	57	0.0384566	0.051686	0.0132294
49	59	0.0380365	0.0510959	0.0130594
49	61	0.0334426	0.0521455	0.0187029
49	63	0.0257689	0.0529785	0.0272096
49	65	0.0321078	0.0521832	0.0200754
49	67	0.0283351	0.0498988	0.0215637
49	69	0.0166517	0.0485652	0.0319135
49	71	0.0132495	0.0473693	0.0341198
49	73	0.0130753	0.0457691	0.0326938
49	75	0.0118513	0.0452961	0.0334448
49	77	0.00978923	0.0476652	0.037876
49	79	0.00274708	0.0490902	0.0463432
49	81	0.00572002	0.0484786	0.0427586
49	83	0.0142577	0.044959	0.0307012
49	85	0.00210636	0.0416673	0.039561
49	87	-0.00260455	0.0398762	0.0424807
49	89	0.0194202	0.0391185	0.0196983
49	91	0.028813	0.0394468	0.0106339
49	93	0.0352712	0.042225	0.00695387
49	95	0.0151201	0.0421603	0.0270402
49	97	0.00534209	0.0418805	0.0365384
49	99	0.0251495	0.0403482	0.0151987
49	101	0.0266678	0.0387561	0.0120883
49	103	0.0236715	0.0362594	0.0125879
49	105	0.0297834	0.0389763	0.00919296
49	107	0.0182533	0.0414762	0.0232229
49	109	0.0177131	0.0417415	0.0240284
49	111	0.0159264	0.0409641	0.0250377
49	113	0.0133631	0.0428205	0.0294575
49	115	0.0149392	0.0444553	0.0295161
49	117	0.017081	0.0452569	0.0281759
49	119	0.0165676	0.045473	0.0289055
49	121	0.0230149	0.0450305	0.0220157
49	123	0.0295926	0.0434157	0.0138231
49	125	0.0337539	0.0438263	0.0100724
49	127	0.0350258	0.0463695	0.0113436
49	129	0.0349853	0.0457575	0.0107722
49	131	0.0305932	0.0453179	0.0147247
49	133	0.0358422	0.0470858	0.0112436
49	135	0.0410639	0.0493879	0.00832406
49	137	0.0351454	0.050003	0.0148576
49	139	0.0385797	0.0480214	0.00944175
51	-127	-0.0456687	0.0279212	0.0735899
51	-125	-0.0372533	0.0299773	0.0672305
51	-123	0.0101662	0.0305155	0.0203493
51	-121	0.0116436	0.0302227	0.0185791
51	-119	0.00463382	0.0306342	0.0260004
51	-117	0.00328685	0.0317454	0.0284585
51	-115	-0.00334029	0.0318826	0.0352229
51	-113	-0.00583065	0.0336516	0.0394823
51	-111	-0.00644644	0.0356791	0.0421256
51	-109	0.000927297	0.0386894	0.0377622
51	-107	0.0035538	0.0406432	0.0370894
51	-105	-0.000799714	0.0412892	0.0420889
51	-103	0.00113421	0.0414524	0.0403182
51	-101	-0.00139427	0.0425011	0.0438954
51	-99	0.00674259	0.0453597	0.0386171
51	-95	0.0184191	0.0445865	0.0261674
51	-93	0.0230215	0.0438884	0.0208669
51	-91	0.0254062	0.0448834	0.0194772
51	-89	0.0234563	0.046426	0.0229697
51	-87	0.0269382	0.0481044	0.0211662
51	-85	0.0269773	0.0494238	0.0224465
51	-83	0.0352446	0.0518695	0.0166249
51	-81	0.0370927	0.0545398	0.0174471
51	-77	0.0432703	0.0535177	0.0102474
51	-75	0.0461437	0.0532918	0.00714813
51	-73	0.0481099	0.0526529	0.00454308
51	-71	0.0411528	0.0512272	0.0100744
51	-69	0.0422543	0.050167	0.00791272
51	-67	0.0389971	0.0493731	0.010376
51	-65	0.0477259	0.0503658	0.00263986
51	-63	0.0328261	0.0499199	0.0170937
51	-61	0.0334463	0.048682	0.0152357
51	5	0.0383646	0.0326638	-0.00570081
51	7	0.0440099	0.0339806	-0.0100293
51	9	0.045149	0.0355146	-0.00963441
51	11	0.0475008	0.037043	-0.0104579
51	13	0.049467	0.0384398	-0.0110273
51	15	0.0474469	0.0395623	-0.00788466
51	17	0.0488535	0.0406905	-0.00816299
51	19	0.0475244	0.0419821	-0.00554232
51	21	0.0485106	0.0432666	-0.00524401
51	23	0.0493216	0.0445437	-0.00477792
51	25	0.0495466	0.0458043	-0.00374231
51	27	0.0462809	0.0473563	0.00107542
51	29	0.0468769	0.0490821	0.00220521
51	31	0.0493759	0.0500344	0.000658548
51	33	0.0508905	0.0504771	-0.000413316
51	35	0.04944	0.0508456	0.00140561
51	37	0.0514375	0.0515178	8.03405e-05
51	39	0.0527288	0.051534	-0.00119478
51	41	0.0476054	0.051367	0.00376152
51	43	0.041706	0.0515955	0.00988942
51	45	0.0387831	0.0521687	0.0133856
51	47	0.0347993	0.0526591	0.0178598
51	49	0.0393801	0.053031	0.0136509
51	51	0.0428589	0.0530894	0.0102305
51	53	0.039384	0.0516913	0.0123073
51	55	0.033794	0.0490829	0.015289
51	57	0.0305657	0.047712	0.0171463
51	59	0.0332192	0.0469309	0.0137117
51	61	0.0314834	0.0469265	0.0154431
51	63	0.0264866	0.04823	0.0217434
51	65	0.0354801	0.0490301	0.01355
51	67	0.0263592	0.0485552	0.022196
51	69	0.0145876	0.0476026	0.0330149
51	71	0.0129697	0.0469653	0.0339956
51	73	0.00845535	0.0465484	0.0380931
51	75	-0.00224216	0.0458218	0.048064
51	77	-0.00234328	0.0471585	0.0495018
51	79	-0.00565143	0.0488354	0.0544868
51	81	-0.00287895	0.0472018	0.0500808
51	83	0.00118754	0.0426426	0.0414551
51	85	0.0163462	0.0385697	0.0222235
51	87	0.0181691	0.0372954	0.0191263
51	89	0.0233852	0.0371472	0.013762
51	91	0.0220895	0.0381788	0.0160893
51	95	0.0213913	0.0399895	0.0185982
51	97	0.00230597	0.0408258	0.0385198
51	99	0.00492611	0.0422103	0.0372841
51	101	0.0229189	0.0427091	0.0197902
51	103	0.0298602	0.0407811	0.0109208
51	105	0.0157135	0.0423429	0.0266293
51	107	0.0182407	0.0449299	0.0266891
51	109	0.0175302	0.0432483	0.0257181
51	111	0.0161377	0.0419019	0.0257642
51	113	0.0146891	0.0422416	0.0275526
51	115	0.0127612	0.0429014	0.0301402
51	117	0.0183942	0.043785	0.0253908
51	119	0.0181288	0.0431178	0.024989
51	121	0.0271443	0.043858	0.0167137
51	123	0.019592	0.0438379	0.0242459
51	125	0.0198336	0.0437724	0.0239388
51	127	0.0337627	0.0450694	0.0113067
51	129	0.0447593	0.0463683	0.001609
51	131	0.0442227	0.0462549	0.00203223
51	133	0.0383901	0.0468876	0.00849745
51	135	0.0430958	0.0479292	0.00483344
51	137	0.0445517	0.0494812	0.00492947
51	139	0.0387456	0.0478657	0.00912014
53	-127	0.0192396	0.0301098	0.0108701
53	-125	0.0126145	0.0302928	0.0176784
53	-123	0.00534033	0.030239	0.0248987
53	-121	0.00359813	0.0303358	0.0267377
53	-119	-0.00231979	0.0308643	0.0331841
53	-117	-0.00506801	0.030189	0.035257
53	-115	-0.00828823	0.0318884	0.0401767
53	-113	-0.00914586	0.0349351	0.044081
53	-111	0.00385163	0.0376582	0.0338066
53	-109	0.00917668	0.0406336	0.031457
53	-107	0.00687463	0.0407922	0.0339176
53	-105	0.00397247	0.0410692	0.0370967
53	-103	0.00291489	0.0425254	0.0396105
53	-95	0.018832	0.0482563	0.0294243
53	-93	0.0269262	0.0479847	0.0210585
53	-91	0.0495263	0.0486748	-0.000851512
53	-89	0.0461021	0.0509651	0.00486306
53	-87	0.0276721	0.0532039	0.0255318
53	-85	0.0276374	0.0562099	0.0285726
53	-83	0.030949	0.0595639	0.0286149
53	-77	0.0538167	0.0606481	0.00683149
53	-75	0.0542806	0.0580271	0.00374651
53	-73	0.0552037	0.0559838	0.000780104
53	-71	0.0475253	0.0547827	0.00725731
53	-69	0.039762	0.0541326	0.0143705
53	-67	0.040303	0.0540308	0.0137278
53	-65	0.0601399	0.0542094	-0.0059305
53	-63	0.0589314	0.0536524	-0.00527896
53	-61	0.0492736	0.0540198	0.00474619
53	-59	0.0704644	0.055442	-0.0150224
53	-57	0.0345157	0.0561374	0.0216216
53	-9	0.0187802	0.016478	-0.00230228
53	-7	0.0198471	0.0192126	-0.000634538
53	-1	0.0335444	0.0246157	-0.00892866
53	9	0.0435943	0.0347084	-0.00888589
53	11	0.0415008	0.0360556	-0.00544524
53	13	0.0388443	0.0372305	-0.00161376
53	15	0.0439772	0.0384972	-0.00548006
53	17	0.0440431	0.0398542	-0.00418893
53	19	0.044456	0.0415787	-0.00287738
53	21	0.0462887	0.0435609	-0.00272781
53	23	0.0479151	0.0453396	-0.00257556
53	25	0.0490008	0.0464026	-0.00259826
53	27	0.0482426	0.047874	-0.000368534
53	29	0.0493797	0.0484124	-0.000967348
53	31	0.0502147	0.0484068	-0.00180792
53	33	0.0564784	0.0489337	-0.00754468
53	35	0.0586504	0.0489278	-0.00972254
53	37	0.0577523	0.0494182	-0.00833406
53	39	0.0574847	0.0503953	-0.00708937
53	41	0.0510703	0.0505958	-0.000474454
53	43	0.0483525	0.0503298	0.00197724
53	45	0.0424515	0.050009	0.00755745
53	47	0.0373523	0.0502048	0.0128526
53	49	0.0384837	0.0509703	0.0124866
53	51	0.0392	0.0499699	0.0107699
53	53	0.0374474	0.0487009	0.0112535
53	55	0.0314953	0.0466758	0.0151805
53	57	0.0320507	0.0450786	0.0130279
53	59	0.0253337	0.0445326	0.0191989
53	61	0.0280303	0.0451357	0.0171054
53	63	0.0272138	0.0464306	0.0192168
53	65	0.0250307	0.0478531	0.0228224
53	67	0.0177674	0.0472288	0.0294614
53	69	0.016159	0.0464074	0.0302484
53	71	0.017191	0.0467436	0.0295526
53	73	0.0125506	0.0474975	0.0349468
53	75	0.00756175	0.048351	0.0407893
53	77	0.00265537	0.0496276	0.0469723
53	79	-0.00389189	0.0499915	0.0538834
53	81	-0.00570696	0.0485768	0.0542837
53	83	-0.00575184	0.0460629	0.0518148
53	85	-0.00539112	0.0431311	0.0485222
53	87	0.00846851	0.0401591	0.0316906
53	89	0.0200427	0.0392679	0.0192252
53	91	0.0133232	0.0396634	0.0263402
53	93	0.0147664	0.0396423	0.0248759
53	95	0.00831789	0.0393085	0.0309906
53	97	0.00944582	0.0419796	0.0325338
53	99	-0.0058476	0.0416526	0.0475002
53	101	0.00557485	0.0395463	0.0339715
53	103	0.0115144	0.0398298	0.0283153
53	105	0.0115842	0.0440524	0.0324682
53	111	0.0147389	0.0502838	0.0355449
53	113	0.0142791	0.0461325	0.0318534
53	115	0.0232841	0.0439743	0.0206901
53	117	0.0110594	0.0454746	0.0344152
53	119	0.0233053	0.0444854	0.0211801
53	121	0.0214956	0.0444868	0.0229912
53	123	0.0172126	0.0444005	0.0271879
53	125	0.0121387	0.0456912	0.0335526
53	127	0.0183372	0.0472458	0.0289086
53	129	0.0320127	0.0475537	0.0155411
53	131	0.0344121	0.0472967	0.0128846
53	133	0.0352983	0.0501851	0.0148868
53	135	0.0397054	0.0503587	0.0106532
53	137	0.0482035	0.0522863	0.00408272
53	139	0.0259506	0.055236	0.0292854
53	157	0.0751158	0.0425488	-0.032567
55	-129	0.0181352	0.0300525	0.0119173
55	-127	0.00755547	0.0310742	0.0235188
55	-125	9.55202e-05	0.0318519	0.0317563
55	-123	0.00430113	0.032202	0.0279009
55	-121	0.00275509	0.0327334	0.0299783
55	-119	-0.00225203	0.0335612	0.0358133
55	-117	-0.00447804	0.0338971	0.0383752
55	-115	-0.0022867	0.0349605	0.0372472
55	-113	0.00757545	0.0365223	0.0289468
55	-111	0.0236032	0.0381713	0.0145681
55	-109	0.0157923	0.03939	0.0235977
55	-107	0.00278079	0.0404021	0.0376213
55	-105	0.00467384	0.0422493	0.0375755
55	-103	0.0120318	0.0434867	0.0314549
55	-101	0.0179606	0.0462992	0.0283386
55	-99	0.0135106	0.0485765	0.0350659
55	-97	0.0152539	0.0497952	0.0345413
55	-95	0.0214097	0.049966	0.0285564
55	-93	0.0318368	0.0512595	0.0194227
55	-91	0.0625977	0.0540172	-0.00858051
55	-89	0.063302	0.0578068	-0.00549521
55	-77	0.0404711	0.0674709	0.0269997
55	-75	0.0638247	0.0627281	-0.00109663
55	-73	0.058348	0.0604631	0.00211508
55	-71	0.0546487	0.0594583	0.00480961
55	-69	0.0479743	0.0584127	0.0104384
55	-67	0.0506521	0.0582965	0.00764444
55	-65	0.0689167	0.0582165	-0.0107002
55	-63	0.0688146	0.0591308	-0.00968376
55	-3	0.0302053	0.0237471	-0.00645814
55	23	0.0459078	0.0452451	-0.000662762
55	25	0.0473558	0.0472606	-9.52439e-05
55	27	0.0495066	0.047583	-0.00192363
55	29	0.0516097	0.0481258	-0.00348394
55	31	0.0537923	0.0485473	-0.00524498
55	33	0.0566563	0.0476646	-0.0089917
55	35	0.06251	0.0477832	-0.0147268
55	37	0.0606391	0.0479995	-0.0126396
55	39	0.0571261	0.0487206	-0.00840544
55	41	0.0558214	0.0492838	-0.00653766
55	43	0.0543042	0.049221	-0.00508315
55	45	0.0517214	0.0491939	-0.00252749
55	47	0.0488284	0.0497209	0.000892491
55	49	0.046835	0.0512709	0.00443598
55	51	0.039846	0.0494322	0.00958617
55	53	0.0410003	0.0482181	0.00721776
55	55	0.0415563	0.0468641	0.00530777
55	57	0.0295524	0.0454091	0.0158567
55	59	0.0186954	0.0444181	0.0257227
55	61	0.014302	0.0449021	0.0306002
55	63	0.015228	0.0457168	0.0304887
55	65	0.0156349	0.0465466	0.0309117
55	67	0.0119968	0.0476572	0.0356604
55	69	0.0103394	0.0478657	0.0375263
55	71	0.00904201	0.0474577	0.0384157
55	73	0.00477367	0.0477141	0.0429405
55	75	0.000757047	0.0483442	0.0475872
55	77	0.00213801	0.0486832	0.0465452
55	79	0.00508956	0.0486098	0.0435202
55	81	0.0038151	0.0482915	0.0444764
55	83	7.62415e-05	0.0481426	0.0480663
55	85	-0.00104089	0.0476447	0.0486856
55	87	0.00840197	0.0457406	0.0373386
55	89	0.00675165	0.0448103	0.0380586
55	91	0.000598786	0.0442594	0.0436606
55	93	0.00333661	0.042327	0.0389904
55	95	0.00597495	0.0405588	0.0345838
55	97	0.0108341	0.0388789	0.0280447
55	99	0.013424	0.0392961	0.025872
55	101	0.0143764	0.0415656	0.0271892
55	103	0.0133516	0.0425683	0.0292167
55	105	0.0125573	0.0421221	0.0295648
55	107	0.0106358	0.0462931	0.0356573
55	111	0.0294894	0.051352	0.0218626
55	113	0.0159935	0.0487089	0.0327155
55	115	0.0155154	0.049118	0.0336026
55	117	0.0128447	0.0497163	0.0368715
55	119	0.0239423	0.0489318	0.0249895
55	121	0.0326749	0.0487007	0.0160258
55	123	0.0237186	0.0486263	0.0249077
55	125	0.0150474	0.0493571	0.0343098
55	127	0.0201421	0.0494651	0.029323
55	129	0.0193666	0.049438	0.0300714
55	131	0.0213137	0.0492041	0.0278903
55	133	0.0146835	0.0493386	0.034655
55	135	0.00828402	0.0492065	0.0409225
55	157	0.0583546	0.0480616	-0.010293
55	159	0.077002	0.0482324	-0.0287697
57	-131	0.00507725	0.0303561	0.0252789
57	-129	0.0184048	0.0312931	0.0128884
57	-127	0.00203473	0.0313857	0.0293509
57	-125	-0.000517132	0.0320226	0.0325397
57	-123	0.00715357	0.0326339	0.0254803
57	-121	0.00909455	0.0346021	0.0255076
57	-119	0.0129375	0.0368253	0.0238879
57	-117	0.0114143	0.0384315	0.0270172
57	-115	0.00848595	0.0383057	0.0298198
57	-113	0.0242712	0.0400002	0.015729
57	-111	0.0323494	0.0414205	0.00907104
57	-109	0.0454473	0.0429568	-0.00249049
57	-107	0.0608763	0.0442461	-0.0166303
57	-105	0.0404618	0.0457946	0.00533271
57	-101	0.0330291	0.049379	0.0163499
57	-99	0.0326007	0.051856	0.0192554
57	-97	0.0316369	0.0539821	0.0223452
57	-95	0.0305028	0.057375	0.0268722
57	-75	0.0689239	0.0706204	0.00169647
57	-73	0.0666493	0.068312	0.00166266
57	-71	0.0624872	0.0673287	0.0048415
57	-69	0.0635565	0.0660774	0.00252096
57	-67	0.0627314	0.0648573	0.00212584
57	-65	0.0592652	0.0642317	0.00496651
57	-63	0.0763101	0.0662598	-0.0100502
57	-5	0.0187991	0.0211254	0.00232632
57	-3	0.0284318	0.0229549	-0.00547691
57	15	0.0503733	0.039542	-0.0108313
57	27	0.050131	0.0474869	-0.00264406
57	29	0.0507593	0.0481029	-0.00265648
57	31	0.0537808	0.0482447	-0.00553611
57	33	0.05425	0.0475208	-0.00672921
57	35	0.0542251	0.048041	-0.00618405
57	37	0.0555125	0.0490027	-0.00650982
57	39	0.0556012	0.0497566	-0.00584458
57	41	0.0546949	0.0502224	-0.00447246
57	43	0.0549018	0.0497896	-0.00511221
57	45	0.0550636	0.0490193	-0.00604426
57	47	0.0526789	0.0493313	-0.0033476
57	49	0.049204	0.0502181	0.00101412
57	51	0.0442753	0.0496384	0.00536313
57	53	0.0438021	0.0483137	0.00451157
57	55	0.0425582	0.0483598	0.00580161
57	57	0.0329785	0.0478156	0.0148372
57	59	0.02122	0.0472199	0.0259998
57	61	0.0184229	0.0466625	0.0282396
57	63	0.0150586	0.0474671	0.0324085
57	65	0.0165459	0.047727	0.0311811
57	67	0.013672	0.0482566	0.0345846
57	69	0.00840896	0.0485819	0.040173
57	71	0.00465198	0.0481085	0.0434565
57	73	0.00187291	0.0469678	0.0450949
57	75	0.00189764	0.0474417	0.0455441
57	77	0.00632082	0.0465707	0.0402499
57	79	0.00825009	0.0467226	0.0384725
57	81	0.00632352	0.0469971	0.0406736
57	83	0.00803102	0.0484926	0.0404616
57	85	0.00776693	0.0494856	0.0417187
57	87	0.00413937	0.0478814	0.043742
57	89	0.00378254	0.046622	0.0428395
57	91	0.00493053	0.0456477	0.0407171
57	93	0.00595078	0.0453117	0.0393609
57	95	0.00706435	0.0450179	0.0379535
57	97	0.0107004	0.0446785	0.033978
57	99	0.0259812	0.0442218	0.0182405
57	101	0.0222732	0.0449176	0.0226444
57	103	0.0150997	0.0443867	0.029287
57	105	0.00614917	0.0438779	0.0377287
57	107	0.00673621	0.0445338	0.0377976
57	109	0.013583	0.0457304	0.0321475
57	111	0.020735	0.0460715	0.0253365
57	113	0.0180508	0.0465603	0.0285095
57	115	0.0103661	0.0472245	0.0368584
57	117	-0.0278644	0.0466262	0.0744906
57	119	-0.00479691	0.046186	0.0509829
57	121	0.0197222	0.047268	0.0275458
57	123	0.0257604	0.0493074	0.0235471
57	125	0.0235797	0.051289	0.0277093
57	127	0.0289996	0.0504325	0.0214329
57	129	0.0352384	0.0496706	0.0144322
57	131	0.03764	0.0501298	0.0124898
57	133	0.034735	0.0516045	0.0168695
57	135	0.0448018	0.0520428	0.007241
57	137	0.0543505	0.0526519	-0.00169861
57	159	0.0744422	0.0557884	-0.0186538
57	161	0.0664229	0.0521293	-0.0142936
59	-135	0.0301055	0.0308899	0.000784476
59	-133	0.0158975	0.0313924	0.0154949
59	-131	0.0134464	0.0322567	0.0188104
59	-129	0.00580152	0.032606	0.0268044
59	-127	-0.0204614	0.0327097	0.0531712
59	-125	-0.00689657	0.0341071	0.0410036
59	-123	0.028339	0.0346251	0.00628607
59	-121	0.0375069	0.0374904	-1.64526e-05
59	-119	0.0425423	0.0412742	-0.00126812
59	-117	0.0353093	0.044176	0.0088667
59	-115	0.0281992	0.045449	0.0172498
59	-113	0.0349534	0.0470334	0.01208
59	-111	0.0421307	0.0476907	0.00556001
59	-107	0.0434722	0.0494887	0.00601652
59	-105	0.0351786	0.0499951	0.0148165
59	-103	0.0314871	0.0525216	0.0210345
59	-101	0.0380502	0.0546238	0.0165736
59	-99	0.0437475	0.0564936	0.0127461
59	-97	0.0414116	0.0590273	0.0176157
59	-77	0.0706923	0.0792563	0.00856402
59	-75	0.0663922	0.0757729	0.00938066
59	-73	0.0837611	0.0743483	-0.00941278
59	-71	0.0907317	0.0750712	-0.0156605
59	7	0.0419453	0.036438	-0.00550728
59	13	0.0525844	0.0420339	-0.0105506
59	15	0.0612038	0.042017	-0.0191867
59	29	0.0588983	0.0512055	-0.00769284
59	31	0.0658911	0.0519748	-0.0139162
59	33	0.0643835	0.0503065	-0.014077
59	35	0.0616955	0.0497418	-0.0119536
59	37	0.058039	0.0503376	-0.00770132
59	41	0.056906	0.0510733	-0.00583268
59	43	0.0545383	0.0503475	-0.00419077
59	45	0.0525473	0.0499116	-0.00263567
59	47	0.0495329	0.0497008	0.000167902
59	49	0.0442262	0.0499295	0.00570329
59	51	0.0421271	0.0494132	0.00728606
59	53	0.0384115	0.0490523	0.0106408
59	55	0.0347306	0.0490017	0.0142711
59	57	0.0281938	0.048733	0.0205392
59	59	0.0243144	0.0480964	0.023782
59	61	0.022097	0.0478635	0.0257665
59	63	0.0212392	0.0484699	0.0272307
59	65	0.0217762	0.0487884	0.0270122
59	67	0.0185927	0.0488364	0.0302437
59	69	0.0145336	0.0480152	0.0334816
59	71	0.0086643	0.0471756	0.0385113
59	73	0.00336945	0.0469172	0.0435477
59	75	0.00396337	0.0474059	0.0434425
59	77	0.00422046	0.0477182	0.0434978
59	79	0.00752771	0.0476444	0.0401167
59	81	0.00768627	0.0481686	0.0404823
59	83	0.0106578	0.0488405	0.0381827
59	85	0.00948094	0.0481272	0.0386463
59	87	0.0139132	0.0475691	0.033656
59	89	0.0127107	0.0471907	0.03448
59	91	0.012074	0.0474185	0.0353445
59	93	0.0164971	0.048027	0.0315299
59	95	0.0246578	0.0477665	0.0231087
59	97	0.0376771	0.0472959	0.0096188
59	99	0.0385835	0.0465817	0.0079982
59	101	0.033605	0.0461869	0.0125819
59	103	0.0243765	0.0453295	0.020953
59	105	0.0190979	0.0465116	0.0274137
59	107	0.0152938	0.0463315	0.0310378
59	109	0.0146152	0.0461417	0.0315265
59	111	0.0185761	0.0459721	0.0273959
59	113	0.0164016	0.0451384	0.0287368
59	115	0.0105426	0.0457526	0.03521
59	117	-0.00409676	0.0474687	0.0515655
59	119	0.00535914	0.0485933	0.0432341
59	121	0.030911	0.0493738	0.0184628
59	123	0.0341274	0.0512261	0.0170987
59	125	0.0371836	0.052973	0.0157894
59	127	0.0433225	0.0532218	0.00989934
59	129	0.0491032	0.0535676	0.00446434
59	131	0.0520413	0.0555666	0.0035253
59	133	0.0495524	0.0576759	0.00812353
59	135	0.0486853	0.0579901	0.00930476
59	137	0.0416213	0.055353	0.0137317
59	139	0.0305872	0.0532263	0.0226391
61	-163	-0.00928215	0.0632208	0.072503
61	-161	-0.0173127	0.0575564	0.0748691
61	-159	-0.015361	0.0527397	0.0681007
61	-157	-0.00422752	0.0486078	0.0528353
61	-155	0.00920707	0.0448503	0.0356433
61	-153	-0.0043375	0.0416771	0.0460146
61	-151	-0.00670628	0.0396534	0.0463597
61	-149	0.0044984	0.0364909	0.0319925
61	-145	-0.00360792	0.0313965	0.0350044
61	-143	0.0228811	0.0314896	0.00860854
61	-141	0.050633	0.031786	-0.0188469
61	-139	0.05848	0.0315623	-0.0269178
61	-137	0.02629	0.0329267	0.00663672
61	-135	0.0175401	0.0356204	0.0180804
61	-133	0.0120069	0.0358703	0.0238634
61	-131	0.0131348	0.0356263	0.0224915
61	-129	0.0184094	0.0364734	0.018064
61	-127	0.0204382	0.0369901	0.0165518
61	-125	0.0380168	0.0380194	2.60044e-06
61	-123	0.0513208	0.0415951	-0.00972577
61	-121	0.046125	0.0454509	-0.000674159
61	-119	0.0427964	0.0491508	0.00635443
61	-117	0.0434252	0.0521001	0.00867491
61	-111	0.0708311	0.0540323	-0.0167987
61	-109	0.0977168	0.0545366	-0.0431802
61	-107	0.0901749	0.0549731	-0.0352018
61	-105	0.0677022	0.0558565	-0.0118456
61	-103	0.0482985	0.0568448	0.00854635
61	-101	0.052878	0.0582219	0.00534383
61	-99	0.0644092	0.0606426	-0.00376662
61	-97	0.0667888	0.0627422	-0.00404663
61	-95	0.035768	0.0655639	0.029796
61	-77	0.0775135	0.0810569	0.00354345
61	-75	0.0972977	0.0786783	-0.0186194
61	-73	0.0619847	0.0790238	0.0170391
61	7	0.0309951	0.0358819	0.0048868
61	9	0.0490479	0.0368408	-0.012207
61	11	0.0566877	0.0386005	-0.0180872
61	13	0.0594617	0.0402212	-0.0192404
61	15	0.0595543	0.0418444	-0.0177099
61	23	0.0745948	0.0480552	-0.0265396
61	25	0.0793785	0.0498665	-0.029512
61	27	0.0755688	0.0514495	-0.0241193
61	37	0.0677877	0.0527356	-0.0150521
61	39	0.0640614	0.0521305	-0.0119309
61	41	0.060986	0.0518828	-0.00910321
61	43	0.0591068	0.0514644	-0.0076424
61	45	0.053257	0.0507056	-0.00255138
61	47	0.0510943	0.0508805	-0.000213851
61	49	0.0466751	0.0507883	0.00411325
61	51	0.0446876	0.050961	0.0062734
61	53	0.042118	0.0509646	0.00884661
61	55	0.0387241	0.0509942	0.01227
61	57	0.0381548	0.0510859	0.0129311
61	59	0.0375567	0.0510877	0.013531
61	61	0.0340834	0.0510291	0.0169457
61	63	0.0343419	0.0507991	0.0164572
61	65	0.0349068	0.0515248	0.016618
61	67	0.0337086	0.0516864	0.0179777
61	69	0.0306638	0.0517016	0.0210379
61	71	0.0303069	0.0509474	0.0206405
61	73	0.0258083	0.0514426	0.0256343
61	75	0.023664	0.0509034	0.0272393
61	77	0.0194919	0.05164	0.0321481
61	79	0.0210644	0.0522972	0.0312328
61	81	0.0186192	0.0522418	0.0336226
61	83	0.0194791	0.0515968	0.0321177
61	85	0.0209661	0.0513635	0.0303973
61	87	0.0255923	0.0513128	0.0257205
61	89	0.0265815	0.0511357	0.0245542
61	91	0.0228041	0.0508711	0.028067
61	93	0.0271111	0.0509546	0.0238436
61	95	0.0357458	0.0513643	0.0156185
61	97	0.0408892	0.0521845	0.0112953
61	99	0.041984	0.0523079	0.0103239
61	101	0.0392661	0.0511513	0.0118852
61	103	0.0365016	0.0502694	0.0137679
61	105	0.0337834	0.0502473	0.0164638
61	107	0.0307791	0.0503288	0.0195497
61	109	0.0308332	0.0503245	0.0194913
61	111	0.0326448	0.0502264	0.0175817
61	113	0.0328389	0.051316	0.018477
61	115	0.0347689	0.0526052	0.0178364
61	117	0.033609	0.0535134	0.0199044
61	119	0.0340112	0.054706	0.0206948
61	121	0.0366798	0.0552268	0.018547
61	123	0.0472666	0.0560045	0.00873793
61	125	0.0561393	0.0584606	0.00232139
61	127	0.0608269	0.0605357	-0.000291184
61	129	0.053661	0.0621115	0.00845052
61	131	0.0543361	0.0637191	0.009383
61	133	0.0503993	0.0645528	0.0141535
61	135	0.0488158	0.062369	0.0135533
61	137	0.0459098	0.0561674	0.0102576
61	139	0.0441479	0.0506	0.00645204
61	141	0.0397863	0.0483978	0.00861149
61	143	0.035741	0.0483669	0.0126259
61	145	0.0439726	0.0505589	0.00658632
61	147	0.0422979	0.0527562	0.0104583
61	149	0.0466717	0.0544081	0.00773646
61	151	0.0449168	0.0565783	0.0116615
61	153	0.046225	0.0579206	0.0116956
61	155	0.0212906	0.0611006	0.0398101
61	165	0.0375244	0.064464	0.0269395
63	-159	-5.60983e-05	0.0567158	0.0567719
63	-157	0.00595837	0.0532556	0.0472972
63	-155	0.0109494	0.0494038	0.0384544
63	-153	0.015029	0.0455008	0.0304719
63	-151	0.0120963	0.0425665	0.0304702
63	-149	0.0125312	0.0389032	0.0263719
63	-147	0.00870364	0.0365224	0.0278188
63	-145	0.0117438	0.0367877	0.0250439
63	-143	0.0131205	0.0367742	0.0236537
63	-141	0.0237836	0.0381613	0.0143776
63	-139	0.0284248	0.0393606	0.0109357
63	-137	0.0202183	0.040143	0.0199247
63	-135	0.0139769	0.0393744	0.0253975
63	-133	0.0121405	0.037752	0.0256115
63	-131	0.0153226	0.0362063	0.0208837
63	-129	0.0153051	0.0356739	0.0203687
63	-127	0.0256201	0.0378321	0.012212
63	-125	0.057368	0.0426872	-0.0146808
63	-123	0.0830063	0.0485882	-0.0344181
63	-121	0.0697922	0.0520342	-0.017758
63	-119	0.0622352	0.0546182	-0.00761697
63	-117	0.0665696	0.057275	-0.00929461
63	-115	0.0778752	0.0588902	-0.018985
63	-113	0.080804	0.0591117	-0.0216923
63	-111	0.0857392	0.059297	-0.0264422
63	-109	0.0845675	0.0582099	-0.0263576
63	-107	0.0754173	0.0579731	-0.0174442
63	-105	0.0604079	0.0595071	-0.000900837
63	-103	0.0641682	0.0614307	-0.00273753
63	-101	0.0736083	0.0637009	-0.00990737
63	-99	0.0814813	0.0659211	-0.0155602
63	-97	0.0798593	0.0669208	-0.0129385
63	-95	0.0734802	0.0683532	-0.00512703
63	11	0.0453985	0.037634	-0.00776445
63	13	0.0522625	0.0390771	-0.0131854
63	15	0.0588757	0.0414293	-0.0174464
63	17	0.0709663	0.0425901	-0.0283762
63	25	0.0873799	0.0504064	-0.0369735
63	27	0.0886842	0.0516384	-0.0370458
63	29	0.0887915	0.0522974	-0.0364941
63	31	0.0900979	0.0528109	-0.037287
63	33	0.0845615	0.0529937	-0.0315678
63	35	0.0801255	0.0541046	-0.0260208
63	37	0.0754494	0.0529391	-0.0225102
63	39	0.0757738	0.0535944	-0.0221794
63	41	0.0700474	0.0531533	-0.0168942
63	43	0.0642564	0.0533385	-0.0109179
63	45	0.0600264	0.0544093	-0.00561709
63	47	0.0594733	0.0551557	-0.00431758
63	49	0.0552719	0.0547894	-0.000482447
63	51	0.0528489	0.0548273	0.00197831
63	53	0.0499688	0.0544488	0.00448001
63	55	0.0481421	0.0551013	0.00695913
63	57	0.0457713	0.0552158	0.00944447
63	59	0.0418849	0.0556725	0.0137876
63	61	0.0422815	0.0561334	0.0138519
63	63	0.0431419	0.0568335	0.0136916
63	65	0.0450316	0.0556517	0.0106201
63	67	0.0473629	0.0551914	0.00782853
63	69	0.0452299	0.0557764	0.0105465
63	71	0.0412218	0.0567803	0.0155585
63	73	0.0376737	0.0573749	0.0197012
63	75	0.0336589	0.05712	0.023461
63	77	0.0323036	0.0570412	0.0247375
63	79	0.0321737	0.056524	0.0243503
63	81	0.0323603	0.0550104	0.0226501
63	83	0.0287451	0.0547002	0.0259551
63	85	0.0310426	0.0542019	0.0231593
63	87	0.0330161	0.0543333	0.0213172
63	89	0.0338988	0.0537078	0.019809
63	91	0.0300806	0.0533177	0.0232371
63	93	0.0317201	0.053472	0.0217519
63	95	0.0345964	0.0534145	0.018818
63	97	0.0424945	0.0540477	0.0115531
63	99	0.0467862	0.0551093	0.00832303
63	101	0.0436206	0.0557493	0.0121287
63	103	0.0401975	0.0558693	0.0156718
63	105	0.0406958	0.0557905	0.0150947
63	107	0.0430829	0.0556221	0.0125392
63	109	0.0515441	0.0562729	0.00472885
63	111	0.0516873	0.0572805	0.00559325
63	113	0.0537797	0.0581785	0.00439882
63	115	0.052649	0.0596964	0.00704743
63	117	0.0472834	0.060752	0.0134686
63	119	0.0431479	0.0617333	0.0185854
63	121	0.0434657	0.0626804	0.0192147
63	123	0.0475873	0.0644666	0.0168793
63	125	0.0483804	0.0657654	0.017385
63	127	0.0482323	0.065852	0.0176196
63	129	0.0560506	0.0642939	0.00824325
63	131	0.0533233	0.0635649	0.0102416
63	133	0.0506396	0.0615254	0.0108858
63	135	0.0445578	0.0582914	0.0137336
63	137	0.0433726	0.0543463	0.0109737
63	139	0.0345645	0.0515098	0.0169453
63	141	0.0206123	0.0514919	0.0308796
63	143	0.0259811	0.0520231	0.0260421
63	145	0.0222005	0.0526074	0.0304069
63	147	0.0188189	0.0545448	0.0357258
63	149	0.0245962	0.0572587	0.0326625
63	151	0.0423383	0.0617243	0.019386
63	153	0.0536028	0.06521	0.0116072
63	155	0.0474145	0.0654899	0.0180754
63	157	0.0294775	0.0639457	0.0344682
63	159	0.0158772	0.061697	0.0458198
63	161	0.0152295	0.0605778	0.0453483
63	163	0.0180874	0.061932	0.0438446
63	167	0.0461536	0.0689527	0.0227991
63	169	0.0492651	0.0696032	0.0203381
63	171	0.0573318	0.0694411	0.0121094
63	173	0.0600445	0.071808	0.0117634
63	175	0.0415443	0.0760346	0.0344903
65	-159	0.027705	0.0627166	0.0350115
65	-157	0.0379447	0.0586567	0.020712
65	-155	0.0495361	0.0557066	0.00617053
65	-153	0.0479001	0.0536717	0.00577163
65	-151	0.0411642	0.0528225	0.0116582
65	-149	0.0324077	0.0513187	0.018911
65	-147	0.0225628	0.0505745	0.0280118
65	-145	0.0197727	0.048889	0.0291162
65	-143	0.0227384	0.0464441	0.0237058
65	-141	0.0276123	0.0456391	0.0180268
65	-139	0.0384917	0.0447192	0.00622754
65	-137	0.0484093	0.0448902	-0.00351913
65	-135	0.0589962	0.0444389	-0.0145573
65	-133	0.0808176	0.0429912	-0.0378263
65	-131	0.090485	0.0426476	-0.0478374
65	-129	0.0939874	0.0450536	-0.0489337
65	-127	0.083496	0.0501442	-0.0333518
65	-125	0.113463	0.0556558	-0.0578068
65	-119	0.150139	0.0639777	-0.0861617
65	-117	0.144576	0.062609	-0.0819671
65	-115	0.157707	0.0604617	-0.0972452
65	-113	0.130086	0.059255	-0.0708313
65	-111	0.117035	0.0598988	-0.0571357
65	-109	0.105393	0.0607369	-0.0446557
65	-107	0.083471	0.0625784	-0.0208926
65	-105	0.0691237	0.0643588	-0.00476489
65	-103	0.0720876	0.0664159	-0.00567167
65	-101	0.0804989	0.0695594	-0.0109395
65	-99	0.0880129	0.0710598	-0.0169531
65	-97	0.0881549	0.0720266	-0.0161283
65	-95	0.0827492	0.0724566	-0.0102927
65	-93	0.0697922	0.0722642	0.00247207
65	-91	0.0627322	0.0708734	0.00814128
65	-71	0.0690472	0.0756426	0.00659541
65	-69	0.0689139	0.0727038	0.00378998
65	-21	0.0424943	0.0221367	-0.0203575
65	-19	0.0519881	0.0220199	-0.0299682
65	-17	0.0470536	0.0223521	-0.0247016
65	-15	0.0353441	0.0224068	-0.0129373
65	13	0.0516062	0.0399769	-0.0116293
65	15	0.0556827	0.0417688	-0.0139139
65	17	0.0611232	0.0448715	-0.0162518
65	19	0.0659299	0.0462968	-0.0196331
65	27	0.0986873	0.0508199	-0.0478675
65	29	0.0950089	0.0521503	-0.0428586
65	31	0.087913	0.0538203	-0.0340927
65	33	0.0830072	0.0546282	-0.028379
65	41	0.0628157	0.0578039	-0.00501177
65	43	0.0596609	0.0578408	-0.00182007
65	45	0.0623566	0.0581094	-0.0042472
65	47	0.0600546	0.0587135	-0.00134107
65	49	0.0586841	0.0596116	0.000927508
65	51	0.0562045	0.0604136	0.00420903
65	53	0.0533747	0.0604194	0.00704477
65	55	0.0509799	0.0604985	0.00951862
65	57	0.0519987	0.0604902	0.00849147
65	59	0.0475679	0.0608806	0.0133127
65	61	0.0476181	0.0615397	0.0139217
65	63	0.0456544	0.0629055	0.0172511
65	65	0.0399423	0.0632209	0.0232786
65	67	0.0385678	0.0628869	0.0243191
65	69	0.0407305	0.062875	0.0221445
65	71	0.0435096	0.0623557	0.0188461
65	73	0.0421282	0.0621351	0.0200069
65	75	0.0436686	0.0622367	0.0185681
65	77	0.043187	0.0623062	0.0191192
65	79	0.0405187	0.0617032	0.0211844
65	81	0.0342135	0.0613766	0.0271631
65	83	0.033392	0.0608466	0.0274546
65	85	0.0329997	0.0591366	0.0261369
65	87	0.0317371	0.0573061	0.025569
65	89	0.0324386	0.0564044	0.0239657
65	91	0.0336361	0.0558094	0.0221733
65	93	0.0283949	0.0562704	0.0278755
65	95	0.0312579	0.0569627	0.0257049
65	97	0.0475297	0.0575891	0.0100594
65	99	0.0563358	0.0581342	0.00179835
65	101	0.0537535	0.0581206	0.00436707
65	103	0.0488883	0.0580586	0.00917038
65	105	0.0468959	0.0580038	0.0111079
65	107	0.0501312	0.0581091	0.00797789
65	109	0.049726	0.0583379	0.00861187
65	111	0.0494779	0.0585327	0.00905479
65	113	0.0496662	0.0602672	0.010601
65	115	0.0538063	0.0628732	0.00906693
65	117	0.0566518	0.0663227	0.00967094
65	119	0.0575374	0.0690121	0.0114747
65	121	0.0530425	0.0698398	0.0167973
65	123	0.0531821	0.0687375	0.0155554
65	125	0.0457139	0.065451	0.0197372
65	127	0.0361135	0.0612902	0.0251767
65	129	0.014797	0.058401	0.043604
65	131	0.000538577	0.0570711	0.0565326
65	133	0.0141559	0.0563663	0.0422103
65	135	0.03082	0.055657	0.0248371
65	137	0.0324798	0.0546075	0.0221277
65	139	0.0296473	0.0538671	0.0242198
65	141	0.0294392	0.0537234	0.0242842
65	143	0.0297998	0.0539003	0.0241004
65	145	0.0244164	0.0531233	0.0287069
65	147	0.018457	0.0538549	0.0353979
65	149	0.0304535	0.0577337	0.0272802
65	151	0.0503822	0.0643975	0.0140153
65	153	0.0627392	0.0699351	0.00719589
65	155	0.0654009	0.071789	0.00638802
65	157	0.0538624	0.0715054	0.0176431
65	159	0.0469188	0.0685947	0.0216758
65	161	0.0472385	0.0650381	0.0177997
65	163	0.0425629	0.0642293	0.0216664
65	165	0.0463751	0.0650933	0.0187182
65	167	0.0517252	0.0667376	0.0150124
65	169	0.0591691	0.070957	0.0117879
65	171	0.0647804	0.0754114	0.0106309
65	173	0.0692763	0.0789752	0.0096989
65	175	0.0665107	0.0816072	0.0150965
67	-177	0.0571004	0.114862	0.0577617
67	-159	0.0561153	0.0662325	0.0101172
67	-157	0.0666626	0.0636638	-0.00299885
67	-155	0.0685214	0.0597959	-0.00872543
67	-153	0.0576446	0.0576954	5.08789e-05
67	-151	0.0390241	0.0553578	0.0163337
67	-149	0.0320873	0.05502	0.0229327
67	-147	0.0268927	0.0563169	0.0294242
67	-145	0.0352935	0.0572223	0.0219288
67	-143	0.0512177	0.057532	0.00631425
67	-141	0.0715569	0.0577178	-0.013839
67	-139	0.0901279	0.0596197	-0.0305083
67	-137	0.110194	0.0625417	-0.0476521
67	-135	0.112874	0.0643215	-0.0485525
67	-133	0.113731	0.0661067	-0.0476246
67	-131	0.123833	0.0659925	-0.0578404
67	-129	0.113156	0.0660646	-0.0470911
67	-127	0.100829	0.0672381	-0.0335914
67	-125	0.113883	0.0691777	-0.0447056
67	-119	0.170703	0.0704649	-0.100238
67	-117	0.141689	0.0683356	-0.0733531
67	-115	0.124232	0.0666682	-0.0575641
67	-113	0.0494731	0.0669296	0.0174565
67	-111	0.141951	0.0679986	-0.0739528
67	-105	0.0725179	0.0704636	-0.00205423
67	-103	0.0198008	0.0717526	0.0519517
67	-101	0.0249838	0.0734198	0.048436
67	-99	-0.01819	0.074904	0.093094
67	-97	0.141015	0.0754013	-0.065614
67	-93	0.0845713	0.0740595	-0.0105118
67	-91	0.0659038	0.0729242	0.00702036
67	-89	0.0553257	0.0737062	0.0183805
67	-69	0.0679702	0.0698476	0.00187735
67	-67	0.0777639	0.0678221	-0.00994189
67	17	0.0541228	0.0407621	-0.0133607
67	19	0.0680922	0.0436641	-0.0244281
67	21	0.0647234	0.0464684	-0.018255
67	23	0.0776366	0.0477984	-0.0298382
67	25	0.0917574	0.0487133	-0.0430441
67	27	0.096998	0.0498746	-0.0471234
67	29	0.0944045	0.0514179	-0.0429865
67	31	0.0896172	0.0538776	-0.0357397
67	33	0.091908	0.0553939	-0.0365141
67	37	0.075236	0.0595287	-0.0157072
67	39	0.0723405	0.0616737	-0.0106667
67	49	0.0529211	0.0666072	0.0136861
67	51	0.0627874	0.067343	0.0045555
67	53	0.064553	0.0683105	0.00375747
67	55	0.0663323	0.0688187	0.00248638
67	57	0.0679993	0.0686037	0.000604421
67	59	0.0650869	0.0686288	0.00354189
67	61	0.0630257	0.0686922	0.00566647
67	63	0.0557275	0.0690562	0.0133288
67	65	0.0368535	0.0704818	0.0336283
67	67	0.0391825	0.071764	0.0325815
67	69	0.031784	0.0726379	0.0408539
67	75	0.0212928	0.0700362	0.0487435
67	77	0.0408706	0.069444	0.0285734
67	79	0.0433919	0.0687074	0.0253155
67	81	0.0443832	0.0671768	0.0227936
67	83	0.0400577	0.0649095	0.0248518
67	85	0.0369724	0.0620804	0.025108
67	87	0.0324072	0.0602643	0.027857
67	89	0.031334	0.0588494	0.0275154
67	91	0.0320708	0.0576078	0.025537
67	93	0.0347746	0.0565228	0.0217482
67	95	0.0367602	0.0567292	0.0199689
67	97	0.0357493	0.0565031	0.0207538
67	99	0.0359695	0.0569341	0.0209646
67	101	0.0427224	0.0588038	0.0160813
67	103	0.0445677	0.0598842	0.0153165
67	105	0.0485189	0.0606663	0.0121474
67	107	0.0540463	0.0613287	0.00728241
67	109	0.0539747	0.0615566	0.00758191
67	111	0.051179	0.0616586	0.0104796
67	113	0.0522951	0.0625923	0.0102972
67	115	0.0512852	0.0646489	0.0133637
67	117	0.0529865	0.066339	0.0133526
67	119	0.0546644	0.0691276	0.0144632
67	121	0.0518767	0.0699765	0.0180998
67	123	0.0473585	0.0663374	0.0189789
67	125	0.0440247	0.06207	0.0180453
67	127	0.0414164	0.0580334	0.016617
67	129	0.0264614	0.0573798	0.0309183
67	131	0.0195416	0.0584459	0.0389043
67	133	0.0237224	0.060397	0.0366747
67	135	0.0291995	0.060866	0.0316665
67	137	0.0314829	0.0596759	0.028193
67	139	0.0462296	0.0580202	0.0117906
67	141	0.0498758	0.0574146	0.00753883
67	143	0.0516047	0.05783	0.00622528
67	145	0.0527435	0.0593036	0.00656009
67	147	0.0548771	0.0628237	0.00794658
67	149	0.0632825	0.0679347	0.00465224
67	151	0.067852	0.0730702	0.00521818
67	153	0.0720866	0.077179	0.00509244
67	155	0.0749864	0.0786285	0.00364206
67	157	0.0740383	0.0777673	0.00372898
67	159	0.0717251	0.0767185	0.00499343
67	161	0.0689773	0.0747368	0.00575951
67	163	0.0704944	0.0729576	0.00246327
67	165	0.0697766	0.0718245	0.00204788
67	167	0.0670172	0.0720556	0.0050384
67	169	0.0674574	0.0744	0.00694263
67	171	0.0718009	0.0773654	0.00556457
67	173	0.0773694	0.0797276	0.00235822
67	175	0.0748657	0.0794359	0.00457018
67	177	0.0835638	0.0796856	-0.00387822
69	-161	0.106605	0.0918444	-0.0147604
69	-159	0.106264	0.086029	-0.0202352
69	-157	0.100731	0.0822119	-0.0185186
69	-155	0.0880576	0.0782825	-0.00977517
69	-153	0.0818275	0.0735	-0.00832758
69	-151	0.0789788	0.0695984	-0.00938033
69	-149	0.0819571	0.0663858	-0.0155713
69	-147	0.0678225	0.0650078	-0.00281471
69	-145	0.0510656	0.0652569	0.0141913
69	-131	0.0449631	0.0841359	0.0391728
69	-129	0.0698088	0.0816611	0.0118523
69	-127	0.0306903	0.0797049	0.0490146
69	-121	0.0257202	0.0769354	0.0512152
69	-93	0.050799	0.0822751	0.031476
69	-83	0.0290917	0.0791601	0.0500685
69	-73	0.0821891	0.070433	-0.0117561
69	-71	0.0736203	0.0687935	-0.00482685
69	-69	0.0676817	0.0696419	0.00196017
69	21	0.0569876	0.040314	-0.0166736
69	23	0.0687038	0.0433182	-0.0253856
69	25	0.0701172	0.0455895	-0.0245277
69	27	0.0732671	0.047201	-0.026066
69	29	0.0671447	0.0484011	-0.0187436
69	31	0.0500269	0.048596	-0.00143088
69	71	0.0462488	0.080022	0.0337732
69	75	0.0168197	0.0783678	0.0615481
69	79	0.0370807	0.0748948	0.0378142
69	81	0.0459937	0.072731	0.0267372
69	83	0.0365204	0.0697074	0.033187
69	85	0.0401527	0.0656017	0.025449
69	87	0.0373286	0.062396	0.0250674
69	89	0.0352436	0.0594238	0.0241802
69	91	0.0351022	0.0575257	0.0224236
69	93	0.0358155	0.0561859	0.0203704
69	95	0.0380936	0.0557221	0.0176285
69	97	0.0400732	0.055879	0.0158057
69	99	0.0369379	0.0564069	0.0194691
69	101	0.0408187	0.0589563	0.0181376
69	103	0.0487588	0.0624798	0.013721
69	105	0.051994	0.0635636	0.0115695
69	107	0.0534846	0.0648887	0.0114041
69	109	0.0549249	0.0651803	0.0102554
69	111	0.0564236	0.0659815	0.00955795
69	113	0.0572549	0.0671928	0.00993798
69	115	0.0556507	0.0682802	0.0126295
69	117	0.0525577	0.0694318	0.0168741
69	119	0.0477835	0.0701856	0.0224021
69	121	0.0448864	0.0703915	0.0255051
69	123	0.0439636	0.06875	0.0247864
69	125	0.0428315	0.0656295	0.0227981
69	127	0.0362521	0.0620202	0.0257682
69	129	0.0404544	0.0620452	0.0215908
69	131	0.0443611	0.0630058	0.0186447
69	133	0.0425134	0.0652738	0.0227604
69	135	0.0405823	0.0661206	0.0255383
69	137	0.0424684	0.0655977	0.0231292
69	139	0.0487617	0.0652835	0.0165218
69	141	0.0580066	0.0666616	0.00865499
69	143	0.0667528	0.0697187	0.00296588
69	145	0.0645822	0.0733901	0.0088079
69	147	0.0635579	0.0775064	0.0139485
69	149	0.0686902	0.0817833	0.0130931
69	151	0.0743708	0.0852535	0.0108827
69	153	0.0796664	0.0879643	0.00829786
69	155	0.0831565	0.0899774	0.00682089
69	157	0.0826417	0.0909424	0.00830065
69	159	0.076908	0.0917273	0.0148193
69	163	0.0426266	0.0913557	0.048729
69	167	0.0363689	0.0916351	0.0552662
69	171	0.00385689	0.096129	0.0922721
69	173	0.059618	0.0959364	0.0363184
69	175	0.0661096	0.096671	0.0305614
69	177	0.0531022	0.0982669	0.0451647
71	-111	0.116689	0.0791972	-0.0374918
71	-109	0.0921531	0.0817662	-0.0103869
71	-107	0.0360358	0.0863679	0.0503321
71	-105	-0.0594214	0.094551	0.153972
71	-87	0.113025	0.0793395	-0.033685
71	-83	0.118887	0.076707	-0.0421796
71	-81	0.125024	0.0740848	-0.0509392
71	-79	0.121021	0.0715767	-0.0494446
71	-77	0.117512	0.0678938	-0.0496185
71	-75	0.0861278	0.0655384	-0.0205894
71	69	0.0571891	0.0926818	0.0354927
71	71	0.06805	0.088651	0.020601
71	75	0.0212377	0.0842884	0.0630508
71	79	0.054582	0.0824737	0.0278917
71	81	0.045989	0.0802861	0.0342971
71	83	0.0314333	0.0781383	0.046705
71	85	0.0518055	0.0747962	0.0229907
71	87	0.0556556	0.0705799	0.0149243
71	89	0.0599387	0.0671366	0.00719787
71	91	0.0589252	0.0643758	0.00545058
71	93	0.0577188	0.0631354	0.00541662
71	95	0.0526022	0.0624806	0.00987837
71	97	0.0516978	0.0632905	0.0115927
71	99	0.0522105	0.0643233	0.0121128
71	101	0.0542726	0.0654272	0.0111547
71	103	0.0575847	0.0661676	0.00858292
71	105	0.0595976	0.0668382	0.00724069
71	107	0.0608751	0.0668164	0.00594124
71	109	0.0615963	0.0676445	0.00604818
71	111	0.0674335	0.069258	0.00182446
71	113	0.0713423	0.0718681	0.000525805
71	115	0.0703914	0.0737662	0.00337482
71	117	0.0694729	0.0741114	0.00463851
71	119	0.0688292	0.074133	0.00530378
71	121	0.0648134	0.0742328	0.00941942
71	123	0.0621799	0.0735121	0.0113322
71	125	0.0587382	0.0732154	0.0144772
71	127	0.046028	0.073178	0.02715
71	141	0.0405004	0.0822527	0.0417523
71	143	0.0660375	0.0847142	0.0186767
71	145	0.0655368	0.0879708	0.0224339
71	147	0.0642761	0.0916737	0.0273976
71	149	0.0522804	0.0964118	0.0441314
73	-123	0.102409	0.0906318	-0.0117776
73	-121	0.0580742	0.0904772	0.032403
73	-117	-0.0731042	0.0902564	0.163361
73	-99	-0.0666796	0.106309	0.172989
73	-87	0.105579	0.0871206	-0.0184588
73	-83	0.132883	0.0802733	-0.0526095
73	55	0.0723436	0.120605	0.0482614
73	83	0.0279089	0.0830596	0.0551506
73	85	0.0603372	0.0817865	0.0214494
73	87	0.0637566	0.0800375	0.0162809
73	89	0.068537	0.0782924	0.00975541
73	91	0.0690426	0.0775994	0.00855684
73	93	0.0708601	0.0768734	0.00601321
73	95	0.0717072	0.0770267	0.00531951
73	97	0.0668972	0.0778037	0.0109065
73	99	0.0631807	0.0782113	0.0150307
73	101	0.0629462	0.078482	0.0155358
73	103	0.0626285	0.0782009	0.0155725
73	105	0.0463793	0.0777176	0.0313383
73	111	0.0359689	0.0794855	0.0435167
75	93	0.0353701	0.0832028	0.0478326
75	95	0.0946293	0.0831593	-0.01147
75	97	0.0848849	0.0836312	-0.0012537
75	99	0.0908295	0.0840764	-0.00675313
75	101	0.0955235	0.0845054	-0.0110181
75	103	0.0944978	0.0835611	-0.0109367
75	105	0.0908964	0.0835424	-0.00735399
75	107	0.0824153	0.0841395	0.00172426
75	109	0.0491755	0.0846208	0.0354452
77	-95	0.0109282	0.0872129	0.0762847
77	-87	0.0535581	0.0741601	0.020602
77	-85	0.0614752	0.0699051	0.00842985
79	-91	0.0759123	0.0697589	-0.00615343
79	-83	0.043893	0.0632053	0.0193123
79	-81	0.0899929	0.0625507	-0.0274422
79	-79	0.0847212	0.0615355	-0.0231857
79	-77	0.0764264	0.0610868	-0.0153396
79	15	0.121219	0.0743881	-0.0468305
79	17	0.116877	0.0804195	-0.0364578
79	19	0.133273	0.0881908	-0.045082
81	-85	0.0563109	0.0652953	0.0089844
81	-83	0.0545375	0.0640797	0.00954217
81	-81	0.0671592	0.063722	-0.00343719
81	-79	0.0903144	0.0629534	-0.027361
81	-77	0.100902	0.0630711	-0.0378309
81	-75	0.0908706	0.0621803	-0.0286903
81	-73	0.086771	0.0617795	-0.0249916
81	-71	0.0955449	0.0632018	-0.0323431

## Sheet: ed_fig6def
lat	lon	obs_trend_pct	cmip_trend_pct	trend_bias_pct
23	-105	-0.647285	-0.174999	0.472286
23	113	0.313673	-0.00183579	-0.315509
25	-107	-1.14439	-0.238601	0.90579
25	-105	-0.762848	-0.161646	0.601202
25	99	-0.949518	-0.180886	0.768632
25	101	-0.359882	-0.146208	0.213674
25	103	-0.122811	-0.187583	-0.0647718
25	105	-0.0359649	-0.209267	-0.173302
25	107	0.285804	-0.164267	-0.450071
25	109	0.37348	-0.122269	-0.495749
25	111	0.337184	-0.118092	-0.455276
25	113	0.356576	-0.0840371	-0.440614
25	117	0.200855	-0.0404917	-0.241347
27	-107	-0.96393	-0.211661	0.752269
27	-105	-0.506808	-0.15159	0.355218
27	83	-0.165755	-0.253632	-0.0878774
27	85	-0.213773	-0.241308	-0.0275354
27	87	-0.0874072	-0.183854	-0.0964471
27	89	0.375818	-0.172613	-0.548432
27	91	-0.28526	-0.114608	0.170652
27	93	-0.286078	-0.0114373	0.274641
27	95	-0.431776	-0.0304378	0.401338
27	97	-0.892553	-0.129256	0.763297
27	99	-0.885551	-0.184764	0.700788
27	101	-0.524148	-0.147587	0.376561
27	103	-0.228302	-0.181595	0.0467074
27	105	0.0282951	-0.209336	-0.237631
27	107	0.372635	-0.183705	-0.55634
27	109	0.230796	-0.177311	-0.408108
27	111	0.0883143	-0.135005	-0.223319
27	113	0.153775	-0.103559	-0.257334
27	115	0.346742	-0.0714467	-0.418189
27	119	0.259907	-0.0985366	-0.358444
29	-109	-0.867962	-0.181317	0.686645
29	-107	-0.934759	-0.136175	0.798583
29	-105	-0.574762	-0.122074	0.452688
29	-103	-0.196186	-0.117542	0.078644
29	-9	-0.918327	-0.261857	0.65647
29	35	-1.01577	0.0726165	1.08839
29	53	0.392885	0.0704359	-0.322449
29	55	0.355687	0.091372	-0.264315
29	57	0.170989	0.088541	-0.0824477
29	59	-0.176471	0.0649858	0.241456
29	67	-0.576316	-0.138293	0.438024
29	69	-0.0504514	-0.111903	-0.0614521
29	79	-0.386493	-0.244998	0.141496
29	81	-0.411466	-0.276852	0.134614
29	83	-0.159834	-0.259209	-0.0993752
29	85	-0.131068	-0.220446	-0.0893784
29	87	0.221329	-0.15199	-0.37332
29	89	0.936842	-0.0891552	-1.026
29	91	0.740111	-0.00964621	-0.749757
29	93	0.257674	0.0378104	-0.219863
29	95	-0.161741	-0.0437625	0.117979
29	97	-0.435427	-0.116507	0.31892
29	99	-0.401215	-0.132277	0.268938
29	101	0.204228	-0.0279329	-0.232161
29	103	0.0103309	-0.137227	-0.147558
29	105	-0.0505531	-0.155145	-0.104592
29	107	0.376774	-0.177932	-0.554706
29	109	0.362118	-0.161865	-0.523984
29	111	0.125679	-0.129666	-0.255345
29	115	0.532939	-0.0505829	-0.583522
29	117	0.480095	-0.0379019	-0.517997
29	119	0.380102	-0.0611917	-0.441294
31	-111	-0.704549	-0.205313	0.499237
31	-109	-0.718321	-0.159039	0.559282
31	-107	-1.04346	-0.0884211	0.955043
31	-105	-0.579697	-0.0939003	0.485797
31	-89	-0.265187	-0.0124726	0.252714
31	-87	-0.411434	0.00793815	0.419372
31	-85	-0.295646	0.0130481	0.308694
31	-7	-0.270756	-0.241527	0.0292293
31	-5	-0.0688891	-0.221109	-0.15222
31	49	0.385329	0.0929978	-0.292331
31	51	0.875989	0.0857597	-0.790229
31	53	0.188291	0.11473	-0.0735604
31	55	-0.400577	0.127527	0.528104
31	57	-0.441799	0.117392	0.559191
31	59	-0.624628	0.13953	0.764158
31	61	-0.733261	0.108601	0.841862
31	65	-1.1121	-0.0650912	1.04701
31	67	-0.967898	-0.105338	0.86256
31	69	-0.404382	-0.101458	0.302924
31	71	0.12382	-0.0569242	-0.180744
31	77	-0.0278795	-0.123234	-0.0953544
31	79	0.0738899	-0.126361	-0.200251
31	81	-0.262718	-0.136008	0.126709
31	83	0.23109	-0.123144	-0.354234
31	85	0.381774	-0.0650023	-0.446776
31	87	0.800354	-0.0230677	-0.823422
31	89	0.845991	0.0022224	-0.843768
31	91	0.926644	0.087479	-0.839165
31	93	0.438287	0.11147	-0.326817
31	95	0.308837	0.0713545	-0.237482
31	97	0.20181	0.0240108	-0.177799
31	99	0.458532	0.0130746	-0.445457
31	101	0.63385	0.0730372	-0.560813
31	103	0.382818	-0.0596079	-0.442426
31	105	0.0383094	-0.0960627	-0.134372
31	107	0.172446	-0.0880266	-0.260473
31	109	0.305183	-0.087636	-0.392818
31	111	0.0577225	-0.0766096	-0.134332
31	115	0.391149	0.00876336	-0.382386
31	117	0.52478	0.00566995	-0.51911
31	119	0.520818	-0.00410942	-0.524927
33	-115	-0.575729	-0.225689	0.35004
33	-113	-0.821748	-0.203131	0.618618
33	-111	-0.904045	-0.158127	0.745918
33	-109	-0.682823	-0.131739	0.551083
33	-107	-0.776551	-0.105545	0.671006
33	-105	-0.948678	-0.0643735	0.884304
33	-103	-0.285756	-0.0464349	0.239321
33	-101	-0.109126	-0.0399788	0.0691467
33	-5	0.525249	-0.177206	-0.702454
33	-3	0.338161	-0.164244	-0.502405
33	37	-0.368132	-0.0620094	0.306122
33	45	-0.0213869	0.0270042	0.0483911
33	47	0.0975372	0.0636691	-0.0338682
33	49	0.0952462	0.0888926	-0.00635362
33	51	0.236002	0.0992754	-0.136727
33	53	-0.298025	0.132076	0.430101
33	55	-0.933209	0.17847	1.11168
33	57	-0.810068	0.169153	0.979221
33	59	-0.781561	0.126421	0.907982
33	61	-0.785985	0.120857	0.906842
33	63	-0.437977	0.0996161	0.537593
33	65	-0.340527	0.0206028	0.36113
33	67	0.209962	-0.0366299	-0.246592
33	69	0.634166	-0.0469815	-0.681148
33	71	0.375432	-0.0706135	-0.446045
33	73	-0.550682	-0.0772905	0.473392
33	75	-0.54687	-0.082412	0.464458
33	77	-0.16179	-0.0962039	0.065586
33	79	0.0780074	-0.0548369	-0.132844
33	81	-0.0627972	-0.0263196	0.0364776
33	83	0.375641	0.00843518	-0.367206
33	85	1.05475	0.0855879	-0.969161
33	87	0.938652	0.120356	-0.818297
33	89	0.760651	0.115275	-0.645376
33	91	0.524827	0.129302	-0.395524
33	93	0.39608	0.159944	-0.236136
33	95	0.300956	0.173221	-0.127735
33	97	0.564145	0.146631	-0.417514
33	99	0.499027	0.164314	-0.334713
33	101	0.513322	0.164534	-0.348789
33	103	0.692616	0.0292882	-0.663328
33	105	0.506957	-0.0330821	-0.540039
33	107	0.256044	0.00765915	-0.248385
33	109	0.262967	0.0180769	-0.24489
33	111	-0.179634	0.0141301	0.193764
33	113	-0.041279	0.0516364	0.0929155
33	115	0.166479	0.0848661	-0.0816127
33	117	0.4058	0.0812007	-0.324599
33	119	0.408224	0.0847176	-0.323507
35	-119	-0.355939	-0.178772	0.177166
35	-117	-0.32923	-0.175615	0.153615
35	-115	-0.495434	-0.188607	0.306827
35	-113	-0.670657	-0.151825	0.518832
35	-111	-0.598018	-0.120772	0.477246
35	-109	-0.795504	-0.0807435	0.71476
35	-107	-0.795464	-0.0416722	0.753792
35	-105	-0.658646	0.00424481	0.662891
35	-103	-0.656876	0.0404979	0.697373
35	-101	-0.647607	0.0182675	0.665874
35	-99	-0.564704	0.00589289	0.570597
35	-97	-0.721716	0.0173379	0.739054
35	-95	-0.252649	0.0439059	0.296555
35	-93	0.118443	0.0594789	-0.0589643
35	-91	0.112633	0.064713	-0.0479197
35	-89	0.112283	0.0591462	-0.0531366
35	-87	0.0251093	0.0545759	0.0294666
35	-85	0.0609425	0.0270868	-0.0338556
35	-83	0.176645	0.0129037	-0.163741
35	-81	-0.0711536	0.0123595	0.0835131
35	-79	-0.0729065	0.0122379	0.0851444
35	1	0.269866	-0.155694	-0.425559
35	3	0.0923432	-0.145449	-0.237792
35	5	-0.425626	-0.131548	0.294078
35	7	-0.28691	-0.103144	0.183766
35	9	-0.161553	-0.0949026	0.0666504
35	37	-0.0571971	-0.0260844	0.0311127
35	45	0.0774559	0.0202443	-0.0572116
35	47	-0.116807	0.057793	0.1746
35	49	-0.205852	0.103522	0.309374
35	51	-0.0809357	0.134598	0.215534
35	53	0.0587596	0.162602	0.103843
35	55	-0.360741	0.164912	0.525653
35	57	-0.278179	0.130077	0.408256
35	59	-0.306805	0.0600277	0.366832
35	61	-0.137676	0.0936951	0.231371
35	63	-0.0363853	0.0921585	0.128544
35	65	0.144316	0.0648113	-0.0795044
35	67	0.547117	0.0817451	-0.465372
35	69	0.375174	0.0439114	-0.331262
35	71	0.145525	0.00656785	-0.138957
35	73	-0.293625	-0.0512821	0.242343
35	75	-0.243519	-0.0591749	0.184344
35	77	0.226655	-0.00439561	-0.23105
35	79	0.0145009	0.118213	0.103712
35	81	0.664861	0.207994	-0.456867
35	83	1.06986	0.221471	-0.848389
35	85	0.876726	0.205286	-0.671439
35	87	0.956275	0.234525	-0.72175
35	89	0.373846	0.310626	-0.0632199
35	91	0.584643	0.39131	-0.193332
35	93	0.730044	0.311176	-0.418868
35	95	0.594992	0.212009	-0.382982
35	97	0.32841	0.154843	-0.173567
35	99	0.36911	0.134807	-0.234303
35	101	0.624204	0.1527	-0.471504
35	103	0.473667	0.0976184	-0.376049
35	105	0.553226	0.0510787	-0.502148
35	107	0.0967013	0.048711	-0.0479903
35	109	-0.195879	0.0938211	0.2897
35	111	-0.0416791	0.128781	0.17046
35	113	0.00285862	0.16586	0.163001
35	115	0.351581	0.211919	-0.139662
35	117	0.642463	0.230058	-0.412405
35	119	0.613945	0.203545	-0.4104
37	-121	-0.260804	-0.118659	0.142145
37	-119	-0.246129	-0.116969	0.129159
37	-117	-0.326106	-0.100312	0.225794
37	-115	-0.330303	-0.078689	0.251614
37	-113	-0.370965	-0.0491364	0.321829
37	-111	-0.277823	-0.00741101	0.270412
37	-109	-0.40682	0.00260712	0.409427
37	-107	-0.541213	0.0266004	0.567813
37	-105	-0.523041	0.0915104	0.614552
37	-103	-0.968673	0.107961	1.07663
37	-101	-0.724956	0.0834107	0.808367
37	-99	-0.819776	0.0713385	0.891114
37	-97	-0.923734	0.0880378	1.01177
37	-95	-0.531538	0.0937453	0.625283
37	-93	-0.239774	0.0856723	0.325447
37	-91	-0.0871364	0.075569	0.162705
37	-89	0.320655	0.0844698	-0.236185
37	-87	0.265359	0.0802701	-0.185089
37	-85	0.463737	0.0881343	-0.375602
37	-83	0.384258	0.065386	-0.318872
37	-81	0.0597151	0.0609632	0.00124814
37	-79	-0.139013	0.0549228	0.193935
37	-77	-0.310429	0.031434	0.341863
37	37	-0.0162984	-0.0325436	-0.0162452
37	39	-0.175554	-0.015195	0.160359
37	41	-0.225327	-0.00552234	0.219805
37	43	-0.109644	0.012238	0.121882
37	47	-0.12869	0.0717269	0.200417
37	55	0.136143	0.105899	-0.0302441
37	57	0.150198	0.0878001	-0.0623981
37	59	0.104297	0.0951174	-0.00918
37	61	0.334099	0.0919172	-0.242182
37	63	0.100946	0.107183	0.00623738
37	65	0.170172	0.115208	-0.0549635
37	67	0.288046	0.10215	-0.185896
37	69	-0.239665	0.138633	0.378298
37	71	-0.178943	0.113449	0.292393
37	73	0.210026	0.115018	-0.0950073
37	75	0.469518	0.129875	-0.339643
37	77	0.179554	0.176642	-0.00291254
37	79	0.716787	0.228874	-0.487913
37	81	0.672546	0.291842	-0.380704
37	83	0.801846	0.295646	-0.5062
37	85	1.01525	0.249035	-0.766214
37	87	0.994171	0.208648	-0.785523
37	89	0.546341	0.228216	-0.318125
37	91	0.608303	0.302887	-0.305416
37	93	0.889423	0.264061	-0.625362
37	95	0.547472	0.222181	-0.325291
37	97	0.431867	0.182191	-0.249676
37	99	0.664401	0.166779	-0.497622
37	101	0.576013	0.192531	-0.383482
37	103	0.374164	0.172745	-0.201419
37	105	0.688905	0.155831	-0.533074
37	107	0.362838	0.15721	-0.205628
37	109	0.181042	0.162805	-0.0182371
37	111	0.197045	0.221076	0.0240304
37	113	0.0597709	0.246703	0.186932
37	115	0.30914	0.295234	-0.0139058
37	117	0.566203	0.287477	-0.278726
39	-121	-0.328794	-0.0653039	0.26349
39	-119	-0.293637	-0.0365057	0.257131
39	-117	-0.560136	-0.000614974	0.559521
39	-115	-0.138919	0.029183	0.168102
39	-113	-0.245685	0.0565509	0.302236
39	-111	-0.390541	0.0684911	0.459032
39	-109	-0.437355	0.0549855	0.49234
39	-107	-0.20271	0.106479	0.309189
39	-105	-0.414289	0.20622	0.62051
39	-103	-1.02277	0.206992	1.22976
39	-101	-0.874138	0.167224	1.04136
39	-99	-0.64118	0.151356	0.792536
39	-97	-0.568265	0.155305	0.72357
39	-95	-0.47466	0.156153	0.630813
39	-93	-0.383872	0.137363	0.521235
39	-91	-0.303232	0.108895	0.412128
39	-89	-0.0546565	0.0923685	0.147025
39	-87	0.290757	0.0807568	-0.21
39	-85	0.473002	0.0976185	-0.375384
39	-83	0.397891	0.105404	-0.292488
39	-81	0.313214	0.105804	-0.20741
39	-79	-0.0478022	0.0939812	0.141783
39	-77	-0.218001	0.091606	0.309607
39	-7	0.053097	-0.00657378	-0.0596708
39	-5	0.0689567	-0.00571766	-0.0746744
39	-3	0.324563	0.0172287	-0.307334
39	-1	0.391409	0.0374338	-0.353975
39	29	0.027513	0.0191695	-0.00834352
39	31	0.094238	0.0284577	-0.0657804
39	33	0.242619	0.046501	-0.196118
39	35	0.184384	0.0599628	-0.124422
39	37	0.244546	0.0689209	-0.175625
39	39	0.132412	0.0781153	-0.0542966
39	41	0.202113	0.072783	-0.12933
39	43	0.00670089	0.102241	0.0955403
39	45	0.0425458	0.15946	0.116914
39	47	-0.00422419	0.158449	0.162673
39	55	0.06561	0.0950873	0.0294773
39	57	0.067255	0.112099	0.0448444
39	59	0.416301	0.152643	-0.263658
39	63	0.122582	0.166142	0.0435601
39	65	0.0905258	0.161133	0.0706077
39	67	0.233557	0.172818	-0.0607384
39	69	-0.183775	0.195444	0.379219
39	71	-0.481025	0.173438	0.654463
39	73	-0.607243	0.202192	0.809435
39	75	-0.0107932	0.219749	0.230542
39	77	-0.00566714	0.227497	0.233164
39	79	0.383126	0.319335	-0.0637912
39	81	0.211266	0.323656	0.112389
39	85	1.30737	0.317626	-0.989743
39	87	1.37263	0.326005	-1.04662
39	89	1.19381	0.305825	-0.887981
39	91	0.211986	0.316283	0.104297
39	93	0.73084	0.302312	-0.428528
39	95	0.775028	0.253392	-0.521636
39	97	0.569093	0.221348	-0.347745
39	99	0.282241	0.240186	-0.0420551
39	101	0.104165	0.290863	0.186698
39	103	0.397791	0.303175	-0.0946163
39	105	0.215245	0.300053	0.0848086
39	107	0.109407	0.280037	0.17063
39	109	0.257369	0.250302	-0.00706736
39	111	0.452865	0.253684	-0.199181
39	113	-0.230949	0.274785	0.505735
39	115	0.0296507	0.289129	0.259478
41	-123	-0.426347	0.0211753	0.447522
41	-121	-0.316079	0.0359036	0.351983
41	-119	-0.3519	0.0631329	0.415033
41	-117	-0.143452	0.0966512	0.240103
41	-115	0.105247	0.0960988	-0.00914813
41	-113	-0.0603538	0.0953884	0.155742
41	-111	-0.196099	0.0982262	0.294326
41	-109	-0.404866	0.115087	0.519952
41	-107	0.08213	0.18613	0.104
41	-105	-0.0898318	0.244668	0.3345
41	-103	-0.69473	0.234685	0.929415
41	-101	-0.767909	0.222689	0.990598
41	-99	-0.594574	0.203549	0.798123
41	-97	-0.476878	0.205015	0.681893
41	-95	-0.285657	0.181509	0.467166
41	-93	-0.21194	0.154462	0.366402
41	-91	-0.214045	0.138963	0.353008
41	-89	-0.152617	0.127516	0.280133
41	-87	-0.0130145	0.118685	0.1317
41	-85	0.248171	0.101617	-0.146554
41	-81	0.299541	0.129211	-0.170329
41	-79	0.162189	0.141617	-0.0205727
41	-77	0.109071	0.127337	0.0182657
41	-75	0.169511	0.118992	-0.0505198
41	-7	0.311051	0.0263397	-0.284711
41	-5	0.469713	0.0137909	-0.455922
41	-3	0.477748	0.0310405	-0.446708
41	-1	0.592045	0.0447617	-0.547284
41	21	0.167047	0.0228524	-0.144195
41	23	0.0677103	0.0349477	-0.0327626
41	43	-0.205612	0.150845	0.356457
41	45	-0.00946341	0.211049	0.220512
41	47	0.208281	0.21625	0.00796939
41	55	-0.142775	0.161236	0.304011
41	57	-0.456355	0.187368	0.643723
41	59	-0.161803	0.223185	0.384988
41	61	0.119831	0.24123	0.121399
41	63	-0.0432146	0.220129	0.263344
41	65	0.121324	0.200387	0.0790625
41	67	0.257143	0.211766	-0.0453774
41	69	0.364814	0.223068	-0.141747
41	71	0.202713	0.232253	0.0295395
41	73	-0.188325	0.248709	0.437033
41	75	0.167117	0.285738	0.118621
41	77	0.189969	0.288043	0.0980735
41	79	0.196051	0.269562	0.0735106
41	81	0.0867274	0.270136	0.183408
41	83	0.197784	0.286901	0.0891171
41	85	0.65103	0.337927	-0.313103
41	87	0.52586	0.361289	-0.164571
41	89	0.640282	0.40939	-0.230892
41	91	0.833299	0.379458	-0.453841
41	93	0.781094	0.34301	-0.438084
41	95	0.897012	0.313573	-0.583439
41	97	0.332413	0.311097	-0.0213157
41	99	0.227756	0.340098	0.112342
41	101	0.543922	0.372439	-0.171483
41	103	0.684248	0.365745	-0.318503
41	105	0.941459	0.404707	-0.536752
41	107	0.302237	0.380307	0.0780694
41	109	0.0486029	0.361118	0.312515
41	111	0.259976	0.361003	0.101027
41	113	0.159499	0.354751	0.195253
41	115	0.276377	0.325429	0.0490517
41	117	0.147144	0.278143	0.130999
41	119	0.232446	0.270508	0.0380619
41	123	0.627013	0.247372	-0.379641
41	125	0.397814	0.263404	-0.13441
41	127	0.494923	0.250348	-0.244574
43	-123	-0.279136	0.0941007	0.373237
43	-121	-0.5316	0.11222	0.64382
43	-119	-0.447329	0.1231	0.57043
43	-117	-0.246331	0.126227	0.372558
43	-115	-0.034872	0.0926042	0.127476
43	-113	-0.0345597	0.0889304	0.12349
43	-111	0.159514	0.113534	-0.0459802
43	-109	-0.0798367	0.174319	0.254156
43	-107	0.138512	0.228747	0.090235
43	-105	-0.102137	0.219226	0.321363
43	-103	-0.244842	0.199303	0.444145
43	-101	-0.288201	0.196332	0.484533
43	-99	-0.43019	0.205268	0.635458
43	-97	-0.217992	0.233814	0.451806
43	-95	-0.0943886	0.220918	0.315307
43	-93	0.117091	0.193575	0.0764845
43	-91	0.119653	0.171245	0.0515914
43	-89	0.201758	0.158413	-0.0433454
43	-85	0.205673	0.152836	-0.0528369
43	-75	0.234686	0.181218	-0.0534677
43	-73	0.0897512	0.160801	0.0710498
43	1	0.247433	0.0650363	-0.182397
43	21	0.521691	0.144637	-0.377053
43	23	0.439756	0.155073	-0.284683
43	25	0.321679	0.123455	-0.198224
43	27	0.0626664	0.0863569	0.0236906
43	43	-0.220283	0.208971	0.429254
43	45	-0.0715403	0.219022	0.290562
43	55	0.0600465	0.172349	0.112302
43	57	-0.0296945	0.203358	0.233052
43	59	0.0596186	0.236877	0.177259
43	61	0.062717	0.270399	0.207682
43	63	0.0484202	0.261133	0.212713
43	65	0.0524716	0.262903	0.210432
43	67	0.298985	0.239792	-0.059193
43	69	0.595537	0.253542	-0.341995
43	71	0.512923	0.278749	-0.234174
43	73	0.412947	0.290307	-0.122639
43	75	0.363494	0.308671	-0.054823
43	79	0.631934	0.325966	-0.305968
43	81	0.602131	0.312135	-0.289996
43	83	0.530202	0.298865	-0.231337
43	85	0.596237	0.314329	-0.281907
43	87	1.01668	0.350626	-0.666055
43	89	1.23157	0.394992	-0.836578
43	91	1.01388	0.459158	-0.554719
43	93	0.607896	0.444198	-0.163698
43	95	0.617799	0.409587	-0.208212
43	97	0.764043	0.422426	-0.341616
43	99	0.521463	0.444863	-0.0766
43	101	0.68834	0.423374	-0.264966
43	103	0.797495	0.402378	-0.395118
43	105	0.559127	0.412161	-0.146965
43	107	-0.0358994	0.408128	0.444027
43	109	-0.246862	0.381791	0.628653
43	111	-0.135991	0.350433	0.486425
43	113	0.20096	0.324282	0.123323
43	115	0.222842	0.304894	0.0820518
43	117	0.0779955	0.30003	0.222034
43	119	-0.150768	0.284205	0.434973
43	121	0.0266778	0.249851	0.223174
43	123	0.450757	0.267992	-0.182764
43	125	0.710034	0.253018	-0.457016
43	127	0.880798	0.270593	-0.610205
43	129	1.00835	0.258193	-0.750153
45	-123	-0.196761	0.0981676	0.294928
45	-121	-0.283026	0.12188	0.404906
45	-119	-0.136462	0.140697	0.277159
45	-117	0.0669668	0.146345	0.0793779
45	-115	0.263005	0.12194	-0.141065
45	-113	0.140333	0.129032	-0.0113015
45	-111	0.343963	0.166311	-0.177652
45	-109	0.00915716	0.198952	0.189795
45	-107	-0.049803	0.195482	0.245285
45	-105	-0.0601921	0.177782	0.237974
45	-103	-0.362745	0.159639	0.522384
45	-101	-0.145803	0.150022	0.295824
45	-99	-0.195884	0.141203	0.337087
45	-97	-0.0406615	0.181642	0.222304
45	-95	-0.101393	0.21208	0.313473
45	-93	-0.0911382	0.214422	0.30556
45	-91	-0.0233578	0.200986	0.224344
45	-89	0.0921145	0.194069	0.101955
45	-79	-0.112044	0.188342	0.300386
45	-77	-0.0443263	0.189642	0.233969
45	-75	0.137647	0.177696	0.0400486
45	-73	0.172095	0.177663	0.00556777
45	-71	0.151225	0.165112	0.0138869
45	-69	0.29608	0.151076	-0.145005
45	1	0.121291	0.0527681	-0.0685233
45	3	0.0413223	0.0548543	0.013532
45	5	0.341659	0.0851511	-0.256508
45	7	0.568314	0.0967805	-0.471534
45	9	0.851024	0.126332	-0.724692
45	11	0.551807	0.139022	-0.412785
45	17	0.148193	0.162499	0.0143062
45	19	0.177383	0.162496	-0.0148867
45	21	0.344884	0.177743	-0.167141
45	23	0.455815	0.198918	-0.256897
45	25	0.639229	0.17641	-0.462819
45	27	0.496449	0.143207	-0.353243
45	39	-0.353706	0.140403	0.494108
45	41	-0.041533	0.162209	0.203742
45	43	0.0905676	0.181891	0.0913237
45	45	0.201886	0.185815	-0.0160718
45	55	0.228616	0.187135	-0.0414805
45	57	0.272104	0.195952	-0.0761514
45	63	-0.303808	0.251516	0.555324
45	65	-0.468756	0.281245	0.750001
45	67	-0.108638	0.278874	0.387512
45	69	0.481717	0.290191	-0.191527
45	71	0.657197	0.312723	-0.344475
45	73	0.540763	0.334397	-0.206366
45	75	0.464183	0.33567	-0.128513
45	77	0.444039	0.340216	-0.103823
45	79	0.35559	0.341437	-0.0141538
45	81	0.472903	0.363891	-0.109013
45	83	0.470536	0.379425	-0.0911107
45	85	0.451584	0.351669	-0.0999156
45	87	0.992059	0.348675	-0.643384
45	89	1.30921	0.349762	-0.959443
45	91	1.28006	0.36345	-0.916615
45	93	0.924997	0.377346	-0.547651
45	95	1.0349	0.385313	-0.64959
45	97	0.668532	0.411111	-0.257421
45	99	0.168883	0.445856	0.276972
45	101	0.21239	0.433509	0.221119
45	103	0.463589	0.396647	-0.0669417
45	105	0.0770763	0.380739	0.303662
45	107	-0.368204	0.343173	0.711377
45	109	-0.679761	0.293572	0.973333
45	111	-0.306858	0.247926	0.554783
45	113	0.146455	0.251364	0.104908
45	115	0.105453	0.257958	0.152505
45	117	0.0667998	0.268591	0.201792
45	119	-0.120451	0.270607	0.391059
45	121	-0.0513688	0.291674	0.343043
45	123	0.444605	0.293825	-0.15078
45	125	0.937796	0.269554	-0.668242
45	127	0.987601	0.280093	-0.707509
45	129	0.987919	0.300751	-0.687168
45	131	0.990715	0.302712	-0.688003
45	133	0.764753	0.245459	-0.519294
45	135	0.512861	0.20723	-0.305631
47	-123	-0.056826	0.0949015	0.151727
47	-121	-0.0449314	0.119539	0.16447
47	-119	-0.143083	0.125835	0.268918
47	-117	0.223197	0.127422	-0.095775
47	-115	0.554109	0.123378	-0.430731
47	-113	0.488325	0.141821	-0.346503
47	-111	0.317314	0.178276	-0.139037
47	-109	0.132829	0.189875	0.0570461
47	-107	0.161699	0.162789	0.00109021
47	-105	-0.264588	0.159272	0.42386
47	-103	-0.146355	0.129326	0.275681
47	-101	0.0103387	0.111157	0.100818
47	-99	-0.156365	0.108917	0.265282
47	-97	0.123382	0.131873	0.00849048
47	-95	0.0465293	0.183962	0.137433
47	-93	0.223554	0.20827	-0.0152841
47	-83	0.110011	0.172869	0.062858
47	-81	-0.0248766	0.176265	0.201142
47	-79	-0.0221263	0.179716	0.201842
47	-77	0.1579	0.18367	0.0257699
47	-75	0.503278	0.183627	-0.319651
47	-73	0.283898	0.180333	-0.103564
47	-71	0.121691	0.177945	0.0562545
47	-69	0.368494	0.164247	-0.204247
47	-67	0.178822	0.170597	-0.00822468
47	-1	0.277005	0.0760428	-0.200962
47	1	0.17656	0.0551373	-0.121423
47	3	0.054704	0.0559019	0.00119798
47	5	0.0113932	0.0919144	0.0805212
47	7	-0.138469	0.130609	0.269079
47	9	0.13704	0.165153	0.0281131
47	11	0.0712538	0.191374	0.12012
47	13	0.193049	0.213982	0.0209326
47	15	0.106115	0.238241	0.132126
47	17	-0.0300408	0.240586	0.270627
47	19	0.169229	0.191867	0.0226378
47	21	0.235312	0.181132	-0.0541803
47	23	0.432534	0.223567	-0.208966
47	25	0.444187	0.243561	-0.200626
47	27	0.534205	0.199846	-0.334359
47	29	0.471764	0.153008	-0.318756
47	31	0.585938	0.133629	-0.452309
47	33	0.335228	0.137088	-0.19814
47	39	-0.0751024	0.145447	0.22055
47	41	-0.103479	0.158024	0.261502
47	43	0.0644215	0.169102	0.10468
47	45	0.0508369	0.176199	0.125362
47	47	0.0501658	0.176037	0.125871
47	49	-0.0437166	0.167816	0.211533
47	55	0.0635374	0.19675	0.133213
47	57	0.205488	0.215415	0.00992773
47	59	0.329228	0.223805	-0.105422
47	63	0.0220217	0.232481	0.210459
47	65	-0.195114	0.264648	0.459762
47	67	-0.148959	0.259171	0.40813
47	69	-0.219953	0.275217	0.495169
47	71	-0.0325335	0.280152	0.312685
47	73	0.245882	0.296368	0.0504864
47	77	0.481567	0.317107	-0.164461
47	79	0.545605	0.33957	-0.206035
47	81	0.508609	0.340185	-0.168424
47	83	0.515556	0.328633	-0.186923
47	85	0.555839	0.303661	-0.252178
47	87	0.870053	0.292849	-0.577204
47	89	0.934522	0.327374	-0.607148
47	91	0.959825	0.387684	-0.572142
47	93	0.956711	0.375085	-0.581626
47	95	0.691955	0.344186	-0.347769
47	97	0.774519	0.367856	-0.406664
47	99	0.380741	0.387975	0.00723442
47	101	0.325907	0.40948	0.0835733
47	103	0.558076	0.362046	-0.19603
47	105	0.330032	0.318752	-0.0112805
47	107	0.301447	0.276304	-0.0251427
47	109	0.0732191	0.260734	0.187515
47	111	0.310654	0.266298	-0.0443557
47	113	0.610768	0.258405	-0.352364
47	115	0.699492	0.236945	-0.462548
47	117	0.339433	0.260995	-0.0784372
47	119	0.0440318	0.314526	0.270494
47	121	0.0745776	0.348072	0.273495
47	123	0.727419	0.342573	-0.384846
47	125	1.02441	0.32807	-0.696344
47	127	1.13343	0.32235	-0.811078
47	129	1.09481	0.331058	-0.763754
47	131	0.848352	0.334137	-0.514215
47	133	0.628131	0.304332	-0.323798
47	135	0.495169	0.280825	-0.214344
47	137	0.317764	0.240645	-0.0771187
49	-121	0.0700957	0.131884	0.0617885
49	-119	0.152319	0.138416	-0.0139028
49	-117	0.24205	0.1441	-0.0979501
49	-115	0.327785	0.148819	-0.178966
49	-113	0.179919	0.181494	0.00157489
49	-111	0.207701	0.177813	-0.029888
49	-109	0.377564	0.157799	-0.219765
49	-107	0.350433	0.139902	-0.210531
49	-105	0.362197	0.141324	-0.220873
49	-103	0.155885	0.141634	-0.0142511
49	-101	-0.0427994	0.133484	0.176283
49	-99	-0.0689342	0.139235	0.20817
49	-97	-0.00584225	0.143819	0.149661
49	-95	0.237046	0.159864	-0.0771818
49	-93	0.327379	0.188787	-0.138593
49	-91	0.366491	0.195405	-0.171086
49	-85	0.286239	0.211526	-0.0747133
49	-83	-0.0253858	0.19879	0.224176
49	-81	-0.319085	0.19206	0.511144
49	-79	0.254545	0.193199	-0.0613459
49	-77	0.329573	0.205029	-0.124543
49	-75	0.493909	0.201137	-0.292772
49	-73	0.159938	0.20323	0.0432916
49	-71	0.129793	0.194087	0.064294
49	-69	0.455205	0.185476	-0.269729
49	-57	0.179793	0.122181	-0.0576124
49	1	0.194922	0.0938076	-0.101114
49	3	0.12884	0.0879588	-0.0408811
49	5	-0.0572405	0.0815717	0.138812
49	7	-0.142952	0.0974283	0.240381
49	9	-0.108954	0.132314	0.241267
49	11	-0.0965621	0.172374	0.268936
49	13	-0.155686	0.217299	0.372985
49	15	-0.059245	0.246773	0.306018
49	17	-0.00661823	0.246882	0.2535
49	19	0.257723	0.216299	-0.0414245
49	21	0.489337	0.210749	-0.278588
49	23	0.307486	0.249391	-0.0580953
49	25	0.495544	0.271587	-0.223957
49	27	0.323859	0.263512	-0.0603461
49	29	0.344434	0.218547	-0.125888
49	31	0.402564	0.192104	-0.21046
49	33	0.556844	0.177581	-0.379263
49	35	0.414304	0.172011	-0.242294
49	37	0.28248	0.162787	-0.119693
49	39	0.28938	0.173391	-0.115989
49	41	-0.028749	0.180455	0.209204
49	43	0.000231322	0.179832	0.179601
49	45	-0.0606482	0.160716	0.221364
49	47	-0.137924	0.161505	0.299429
49	49	-0.0768724	0.186245	0.263118
49	51	-0.291389	0.193418	0.484807
49	53	-0.27018	0.180014	0.450194
49	55	-0.222564	0.195599	0.418164
49	57	-0.137767	0.204233	0.342
49	59	0.0165533	0.207691	0.191138
49	61	-0.0622615	0.208538	0.270799
49	63	-0.27819	0.220906	0.499096
49	65	-0.205656	0.241871	0.447528
49	67	-0.10012	0.276681	0.376801
49	69	-0.0697847	0.290949	0.360734
49	71	0.180467	0.29157	0.111103
49	73	0.521237	0.302575	-0.218662
49	75	0.554189	0.301244	-0.252945
49	77	0.741716	0.302889	-0.438827
49	79	0.611602	0.302975	-0.308627
49	81	0.345426	0.289414	-0.0560125
49	83	0.377182	0.292052	-0.0851297
49	85	0.555804	0.308457	-0.247347
49	87	0.626265	0.344018	-0.282247
49	89	0.74116	0.404956	-0.336204
49	91	0.716749	0.450254	-0.266496
49	93	0.501122	0.43366	-0.0674616
49	95	0.289997	0.37882	0.0888228
49	97	0.553552	0.360574	-0.192979
49	99	0.694368	0.380975	-0.313393
49	101	0.70089	0.413476	-0.287413
49	103	0.913683	0.347489	-0.566194
49	105	0.625068	0.272022	-0.353047
49	107	0.430646	0.284209	-0.146437
49	109	0.501725	0.323835	-0.17789
49	111	0.345857	0.358586	0.0127294
49	113	0.535939	0.374006	-0.161933
49	115	0.796124	0.358315	-0.437809
49	117	0.795405	0.367487	-0.427918
49	119	0.591647	0.366226	-0.22542
49	121	0.508425	0.380894	-0.127531
49	123	0.576574	0.395671	-0.180903
49	125	0.710988	0.369564	-0.341424
49	127	0.760374	0.349585	-0.410789
49	129	0.448581	0.356932	-0.0916496
49	131	0.210538	0.372369	0.161831
49	133	0.0246504	0.368133	0.343483
49	135	0.572596	0.364177	-0.208418
49	137	0.645782	0.337015	-0.308767
49	139	0.501907	0.280502	-0.221405
51	-127	-0.119001	0.104507	0.223509
51	-125	-0.137979	0.128335	0.266314
51	-123	0.254014	0.140168	-0.113846
51	-121	0.340977	0.159084	-0.181893
51	-119	0.303119	0.167197	-0.135922
51	-117	0.351904	0.175016	-0.176888
51	-115	0.585054	0.215225	-0.369829
51	-113	0.343673	0.227115	-0.116558
51	-111	0.0232265	0.192745	0.169518
51	-109	0.306873	0.153045	-0.153829
51	-107	0.212455	0.14021	-0.0722451
51	-105	0.00307424	0.140398	0.137324
51	-103	0.0831766	0.181062	0.0978849
51	-101	0.226153	0.183911	-0.0422421
51	-99	0.250103	0.184881	-0.0652225
51	-95	0.267559	0.210231	-0.0573279
51	-93	0.141989	0.225074	0.0830857
51	-91	0.158318	0.214419	0.0561019
51	-89	0.284013	0.227756	-0.056257
51	-87	0.192432	0.230828	0.0383958
51	-85	0.381946	0.228663	-0.153284
51	-83	0.217573	0.221049	0.00347595
51	-81	-0.295412	0.21283	0.508242
51	-77	0.328818	0.244757	-0.0840602
51	-75	0.160158	0.249828	0.0896698
51	-73	-0.160578	0.253287	0.413864
51	-71	-0.488261	0.244885	0.733147
51	-69	-0.190495	0.226206	0.416701
51	-67	-0.359873	0.218386	0.578259
51	-65	0.13606	0.202027	0.0659666
51	-63	-0.133256	0.179234	0.31249
51	-61	0.0864844	0.149806	0.0633221
51	5	-0.0638977	0.123417	0.187315
51	7	-0.236123	0.107091	0.343214
51	9	-0.36602	0.111709	0.477729
51	11	-0.173039	0.139454	0.312493
51	13	-0.00451625	0.180353	0.18487
51	15	0.0985649	0.218937	0.120372
51	17	0.0931498	0.225996	0.132846
51	19	0.0370447	0.206431	0.169386
51	21	0.239207	0.200863	-0.0383436
51	23	0.308945	0.221064	-0.0878813
51	25	0.381994	0.230404	-0.15159
51	27	0.41647	0.251502	-0.164968
51	29	0.3899	0.242001	-0.147899
51	31	0.304418	0.222346	-0.0820715
51	33	0.354824	0.192337	-0.162487
51	35	0.305857	0.182803	-0.123054
51	37	0.261599	0.179639	-0.0819597
51	39	0.271072	0.190744	-0.0803277
51	41	0.250062	0.197364	-0.0526981
51	43	0.0165105	0.202459	0.185949
51	45	-0.00366138	0.204755	0.208416
51	47	-0.100149	0.193022	0.293171
51	49	-0.262939	0.188572	0.451511
51	51	-0.309742	0.180974	0.490716
51	53	-0.171698	0.194029	0.365727
51	55	-0.133176	0.20327	0.336446
51	57	-0.174876	0.22241	0.397286
51	59	-0.113464	0.24995	0.363414
51	61	0.00624856	0.24947	0.243221
51	63	-0.24856	0.235902	0.484461
51	65	-0.070093	0.232648	0.302741
51	67	0.0144974	0.25456	0.240062
51	69	0.198395	0.279498	0.0811027
51	71	0.403681	0.289607	-0.114074
51	73	0.618471	0.309991	-0.30848
51	75	0.779023	0.315465	-0.463558
51	77	0.513964	0.312249	-0.201714
51	79	0.426121	0.306851	-0.119269
51	81	0.379106	0.300075	-0.0790308
51	83	0.643924	0.298648	-0.345276
51	85	0.723926	0.316642	-0.407285
51	87	0.650922	0.349015	-0.301907
51	89	0.498162	0.37192	-0.126242
51	91	0.285531	0.383608	0.0980771
51	95	0.3624	0.315138	-0.0472624
51	97	0.384414	0.323874	-0.0605391
51	99	0.455095	0.357698	-0.0973966
51	101	0.370383	0.398346	0.0279637
51	103	0.19639	0.348419	0.152029
51	105	0.0157247	0.313314	0.29759
51	107	0.182387	0.287863	0.105476
51	109	0.0430688	0.309042	0.265974
51	111	0.110499	0.347579	0.23708
51	113	0.0334175	0.353457	0.320039
51	115	-0.0184531	0.377785	0.396239
51	117	-0.0539503	0.379197	0.433147
51	119	-0.0643471	0.370326	0.434673
51	121	-0.097049	0.373257	0.470306
51	123	-0.12095	0.384878	0.505828
51	125	-0.200308	0.357358	0.557666
51	127	-0.0975027	0.338943	0.436445
51	129	0.117986	0.376521	0.258534
51	131	0.118363	0.409113	0.29075
51	133	0.236601	0.414168	0.177566
51	135	0.369717	0.383771	0.0140545
51	137	0.474162	0.326922	-0.147241
51	139	0.7031	0.305173	-0.397928
53	-127	-0.212844	0.116316	0.32916
53	-125	0.21247	0.133322	-0.0791483
53	-123	0.411351	0.144719	-0.266633
53	-121	0.378929	0.156351	-0.222578
53	-119	0.381921	0.171763	-0.210158
53	-117	0.498694	0.19391	-0.304784
53	-115	0.615726	0.211814	-0.403912
53	-113	0.394379	0.205179	-0.1892
53	-111	0.223634	0.188719	-0.0349149
53	-109	0.110142	0.157964	0.047822
53	-107	0.480185	0.151848	-0.328338
53	-105	0.305789	0.168248	-0.137541
53	-103	0.400125	0.185789	-0.214335
53	-95	0.198521	0.226491	0.0279704
53	-93	0.113364	0.242367	0.129003
53	-91	-0.126736	0.245521	0.372257
53	-89	-0.149915	0.238903	0.388818
53	-87	-0.0766516	0.245924	0.322576
53	-85	0.163525	0.265132	0.101607
53	-83	0.283466	0.269385	-0.0140807
53	-77	0.257249	0.296057	0.038808
53	-75	-0.0140917	0.284948	0.299039
53	-73	-0.15499	0.297107	0.452097
53	-71	-0.246496	0.290312	0.536808
53	-69	-0.254241	0.277624	0.531865
53	-67	-0.264766	0.259461	0.524227
53	-65	-0.205709	0.248656	0.454364
53	-63	0.0763002	0.236533	0.160233
53	-61	0.0414886	0.21616	0.174672
53	-59	-0.00311272	0.1935	0.196613
53	-57	-0.133089	0.179971	0.313061
53	-9	0.0580765	0.0763621	0.0182855
53	-7	0.0804201	0.0847561	0.00433601
53	-1	0.157134	0.108275	-0.0488594
53	9	-0.227223	0.128188	0.35541
53	11	-0.119201	0.129635	0.248837
53	13	-0.0587603	0.1659	0.22466
53	15	0.0914199	0.204045	0.112625
53	17	0.0747296	0.216221	0.141491
53	19	0.0337883	0.204516	0.170728
53	21	0.0730021	0.197381	0.124378
53	23	0.10904	0.196579	0.0875393
53	25	0.0841647	0.209	0.124835
53	27	0.249578	0.221433	-0.0281453
53	29	0.458936	0.218987	-0.239949
53	31	0.456613	0.204376	-0.252237
53	33	0.260483	0.192577	-0.0679054
53	35	0.249757	0.17754	-0.0722169
53	37	0.169182	0.177315	0.00813374
53	39	0.164685	0.185839	0.0211542
53	41	0.217464	0.188162	-0.0293022
53	43	0.278544	0.201107	-0.0774371
53	45	0.210602	0.217791	0.00718825
53	47	0.0749275	0.220488	0.145561
53	49	0.182377	0.213635	0.031258
53	51	0.149192	0.215337	0.0661457
53	53	0.0771343	0.214171	0.137037
53	55	0.204726	0.225206	0.0204798
53	57	0.0701891	0.246357	0.176168
53	59	0.187624	0.278198	0.0905732
53	61	0.187373	0.295925	0.108552
53	63	0.284544	0.295513	0.0109691
53	65	0.339332	0.28357	-0.0557625
53	67	0.24892	0.280844	0.0319237
53	69	0.242613	0.283746	0.0411331
53	71	0.351588	0.295499	-0.0560889
53	73	0.213747	0.305578	0.0918317
53	75	0.181587	0.296084	0.114497
53	77	0.187044	0.28687	0.099826
53	79	-0.003402	0.280673	0.284075
53	81	0.108561	0.282065	0.173504
53	83	0.310745	0.286389	-0.0243554
53	85	0.385731	0.291979	-0.0937523
53	87	0.518949	0.295144	-0.223806
53	89	0.551669	0.305381	-0.246289
53	91	0.601486	0.320462	-0.281024
53	93	0.542887	0.309511	-0.233375
53	95	0.39228	0.290087	-0.102194
53	97	0.43974	0.303453	-0.136288
53	99	0.381463	0.324605	-0.0568572
53	101	0.314767	0.34799	0.033223
53	103	0.224737	0.323512	0.0987753
53	105	0.21389	0.288202	0.0743117
53	111	0.231981	0.340748	0.108766
53	113	0.245781	0.389802	0.144021
53	115	0.152539	0.42193	0.269392
53	117	-0.00733026	0.414733	0.422063
53	119	-0.301622	0.404063	0.705686
53	121	-0.197009	0.398557	0.595566
53	123	-0.12513	0.384044	0.509174
53	125	-0.283165	0.353124	0.636289
53	127	-0.130576	0.348529	0.479105
53	129	0.114892	0.356547	0.241655
53	131	0.206525	0.394137	0.187612
53	133	0.328346	0.40748	0.0791341
53	135	0.425708	0.371829	-0.0538788
53	137	0.352647	0.327158	-0.0254888
53	139	0.531686	0.311934	-0.219752
53	157	0.844554	0.254982	-0.589572
55	-129	-0.330839	0.120087	0.450926
55	-127	-0.0913168	0.130934	0.222251
55	-125	0.0821263	0.148574	0.0664474
55	-123	0.0160399	0.166783	0.150743
55	-121	0.41475	0.179014	-0.235737
55	-119	0.637401	0.185064	-0.452336
55	-117	0.625409	0.184249	-0.44116
55	-115	0.386665	0.180274	-0.206391
55	-113	0.425595	0.178767	-0.246828
55	-111	0.272776	0.169906	-0.102869
55	-109	0.369558	0.180381	-0.189177
55	-107	0.424503	0.192139	-0.232365
55	-105	0.336596	0.194712	-0.141884
55	-103	0.21095	0.199858	-0.0110912
55	-101	0.0784782	0.205676	0.127198
55	-99	-0.22202	0.209693	0.431712
55	-97	-0.232021	0.230186	0.462207
55	-95	-0.0189588	0.257086	0.276045
55	-93	-0.0448272	0.27015	0.314978
55	-91	-0.181656	0.267771	0.449427
55	-89	-0.258606	0.276548	0.535154
55	-77	-0.030867	0.384454	0.415321
55	-75	-0.0789866	0.357652	0.436639
55	-73	-0.202607	0.339631	0.542239
55	-71	-0.289223	0.318728	0.607951
55	-69	-0.528639	0.298198	0.826836
55	-67	-0.741747	0.293673	1.03542
55	-65	-0.532456	0.2775	0.809956
55	-63	-0.047261	0.267091	0.314352
55	-3	0.0174214	0.10126	0.083839
55	23	-0.103467	0.160491	0.263958
55	25	-0.0648655	0.166249	0.231114
55	27	0.0365192	0.174476	0.137956
55	29	0.238141	0.191403	-0.0467384
55	31	0.376324	0.198252	-0.178072
55	33	0.282248	0.193433	-0.0888155
55	35	0.268046	0.18777	-0.0802761
55	37	0.158933	0.190144	0.0312113
55	39	0.174248	0.21177	0.0375221
55	41	0.189444	0.219063	0.0296184
55	43	0.308511	0.215731	-0.0927794
55	45	0.211625	0.215595	0.00397009
55	47	0.332898	0.21719	-0.115708
55	49	0.581653	0.226568	-0.355085
55	51	0.393119	0.215755	-0.177364
55	53	0.414938	0.216109	-0.19883
55	55	0.326734	0.246508	-0.0802256
55	57	0.153496	0.272579	0.119083
55	59	0.176415	0.309847	0.133432
55	61	0.28966	0.340753	0.0510934
55	63	0.26465	0.339718	0.0750674
55	65	0.274427	0.327566	0.0531393
55	67	0.21026	0.303341	0.0930802
55	69	0.285463	0.287384	0.00192089
55	71	0.305168	0.274956	-0.0302116
55	73	0.260526	0.26779	0.00726388
55	75	0.166772	0.275661	0.108889
55	77	0.245495	0.277393	0.0318982
55	79	0.373229	0.280025	-0.0932042
55	81	0.442742	0.271281	-0.171461
55	83	0.535896	0.273975	-0.26192
55	85	0.517142	0.271369	-0.245773
55	87	0.481572	0.28138	-0.200192
55	89	0.578274	0.298198	-0.280077
55	91	0.476654	0.300467	-0.176187
55	93	0.445333	0.292835	-0.152498
55	95	0.48763	0.290757	-0.196873
55	97	0.394029	0.29508	-0.0989491
55	99	0.461175	0.294277	-0.166897
55	101	0.42708	0.303179	-0.123901
55	103	0.352533	0.296105	-0.0564279
55	105	0.260073	0.287592	0.0275188
55	107	0.329047	0.305855	-0.0231918
55	111	0.633807	0.362077	-0.27173
55	113	0.674537	0.388296	-0.286241
55	115	0.45306	0.408148	-0.0449121
55	117	0.51017	0.411238	-0.0989315
55	119	0.127753	0.387289	0.259536
55	121	0.158775	0.384605	0.22583
55	123	0.227045	0.372269	0.145224
55	125	0.215363	0.353654	0.138291
55	127	0.379746	0.366117	-0.0136289
55	129	0.555526	0.381446	-0.17408
55	131	0.856937	0.381768	-0.47517
55	133	0.954096	0.368596	-0.5855
55	135	0.825446	0.338085	-0.48736
55	157	0.510156	0.303783	-0.206373
55	159	0.775621	0.223525	-0.552096
57	-131	-0.415805	0.100201	0.516006
57	-129	-0.302273	0.114076	0.41635
57	-127	-0.0260031	0.148105	0.174108
57	-125	0.137722	0.184088	0.046366
57	-123	0.432889	0.21725	-0.215639
57	-121	0.66746	0.222097	-0.445364
57	-119	0.481859	0.190352	-0.291507
57	-117	0.255676	0.174825	-0.0808511
57	-115	0.347817	0.172558	-0.175259
57	-113	0.114458	0.172204	0.0577455
57	-111	0.0833065	0.163348	0.0800416
57	-109	0.250793	0.167878	-0.0829158
57	-107	0.149957	0.174664	0.0247067
57	-105	-0.0760895	0.179091	0.25518
57	-101	-0.544469	0.214787	0.759256
57	-99	-0.542643	0.220078	0.762721
57	-97	-0.555986	0.231316	0.787302
57	-95	-0.592264	0.258536	0.8508
57	-75	-0.08401	0.386155	0.470165
57	-73	-0.240284	0.347689	0.587973
57	-71	-0.304609	0.313705	0.618314
57	-69	-0.381239	0.290812	0.672051
57	-67	-0.428077	0.30232	0.730397
57	-65	-0.292761	0.305178	0.597939
57	-63	-0.29687	0.301267	0.598137
57	-5	-0.0227629	0.0610024	0.0837653
57	-3	-0.0640402	0.107041	0.171081
57	15	0.0687348	0.17743	0.108695
57	27	-0.0441378	0.15078	0.194918
57	29	0.0199733	0.175758	0.155785
57	31	0.164485	0.197263	0.032778
57	33	0.228299	0.222315	-0.00598408
57	35	0.319091	0.222059	-0.0970323
57	37	0.280296	0.214597	-0.065699
57	39	0.221981	0.212665	-0.00931545
57	41	0.145366	0.22502	0.0796539
57	43	0.254172	0.229977	-0.0241943
57	45	0.300215	0.230121	-0.0700939
57	47	0.416707	0.221406	-0.195301
57	49	0.53421	0.225349	-0.308861
57	51	0.39709	0.217392	-0.179699
57	53	0.524289	0.212602	-0.311687
57	55	0.514415	0.229732	-0.284684
57	57	0.404313	0.250088	-0.154225
57	59	0.345451	0.286148	-0.0593031
57	61	0.321389	0.307977	-0.0134123
57	63	0.290877	0.329305	0.0384282
57	65	0.169395	0.323841	0.154447
57	67	0.172143	0.308882	0.13674
57	69	0.380803	0.295743	-0.0850594
57	71	0.446368	0.272239	-0.174129
57	73	0.519084	0.258596	-0.260488
57	75	0.535679	0.270509	-0.26517
57	77	0.503399	0.281621	-0.221778
57	79	0.393979	0.290382	-0.103597
57	81	0.493758	0.297945	-0.195813
57	83	0.59522	0.299309	-0.29591
57	85	0.525003	0.298636	-0.226367
57	87	0.391744	0.284241	-0.107503
57	89	0.225449	0.280761	0.0553125
57	91	0.146688	0.293252	0.146564
57	93	0.281737	0.305034	0.0232966
57	95	0.269502	0.297317	0.027815
57	97	0.262399	0.299082	0.0366828
57	99	0.410049	0.291363	-0.118686
57	101	0.427484	0.28729	-0.140194
57	103	0.277698	0.302776	0.025078
57	105	0.0803574	0.309316	0.228958
57	107	0.0887703	0.324195	0.235424
57	109	0.136112	0.343591	0.207479
57	111	0.120952	0.357599	0.236647
57	113	0.246473	0.371518	0.125045
57	115	0.163808	0.383096	0.219288
57	117	0.209078	0.37619	0.167111
57	119	0.173554	0.379903	0.206349
57	121	0.19951	0.37531	0.1758
57	123	0.30736	0.373623	0.0662622
57	125	0.19217	0.381879	0.18971
57	127	0.157701	0.404496	0.246795
57	129	0.452535	0.436922	-0.0156126
57	131	0.745597	0.419775	-0.325822
57	133	0.877439	0.385777	-0.491662
57	135	0.677381	0.360886	-0.316494
57	137	0.766948	0.308754	-0.458194
57	159	0.327881	0.256878	-0.071003
57	161	0.600273	0.18677	-0.413503
59	-135	-0.146763	0.0736152	0.220378
59	-133	-0.0531307	0.0821599	0.135291
59	-131	-0.109948	0.0963415	0.20629
59	-129	-0.010788	0.123815	0.134603
59	-127	0.426409	0.174491	-0.251918
59	-125	0.445543	0.192063	-0.253481
59	-123	0.720284	0.19784	-0.522445
59	-121	0.64815	0.17957	-0.46858
59	-119	0.0550399	0.159767	0.104727
59	-117	-0.101731	0.161386	0.263118
59	-115	0.0797358	0.156617	0.0768811
59	-113	-0.0251479	0.158814	0.183962
59	-111	-0.184103	0.151255	0.335358
59	-107	-0.647591	0.184038	0.83163
59	-105	-0.893482	0.198509	1.09199
59	-103	-0.498255	0.204774	0.703029
59	-101	-0.558849	0.204048	0.762897
59	-99	-0.714303	0.214697	0.928999
59	-97	-0.994279	0.223729	1.21801
59	-77	-0.372133	0.431356	0.803489
59	-75	-0.187487	0.396162	0.583649
59	-73	-0.282711	0.360762	0.643472
59	-71	-0.327494	0.321687	0.649181
59	7	0.105142	0.120561	0.0154182
59	13	0.00218049	0.137632	0.135452
59	15	-0.00700859	0.139093	0.146102
59	29	0.0543039	0.16113	0.106826
59	31	0.178434	0.182308	0.0038746
59	33	0.0414512	0.194693	0.153242
59	35	0.154374	0.222105	0.0677311
59	37	0.220069	0.220901	0.000832724
59	41	0.249955	0.211956	-0.0379992
59	43	0.345979	0.21823	-0.127749
59	45	0.358103	0.216558	-0.141545
59	47	0.328324	0.214926	-0.113398
59	49	0.300139	0.212476	-0.087663
59	51	0.26699	0.214567	-0.052423
59	53	0.336111	0.222432	-0.113679
59	55	0.528585	0.237514	-0.291071
59	57	0.413309	0.254612	-0.158696
59	59	0.248956	0.263405	0.0144493
59	61	0.23187	0.271767	0.0398969
59	63	0.269625	0.266941	-0.00268394
59	65	0.114474	0.263466	0.148991
59	67	0.116306	0.265187	0.148881
59	69	0.275327	0.254666	-0.0206614
59	71	0.335671	0.255981	-0.0796906
59	73	0.278123	0.256556	-0.0215669
59	75	0.371467	0.258664	-0.112803
59	77	0.552137	0.265048	-0.287088
59	79	0.505019	0.273562	-0.231458
59	81	0.465793	0.287686	-0.178108
59	83	0.474795	0.284095	-0.1907
59	85	0.319567	0.280977	-0.0385901
59	87	0.280763	0.277457	-0.0033065
59	89	0.248191	0.275459	0.0272682
59	91	0.151168	0.286808	0.13564
59	93	0.396224	0.303657	-0.0925678
59	95	0.499082	0.309225	-0.189857
59	97	0.246962	0.312002	0.0650396
59	99	0.278668	0.310623	0.0319542
59	101	0.185806	0.317707	0.131901
59	103	0.135991	0.332853	0.196862
59	105	0.0206961	0.345729	0.325033
59	107	0.138292	0.342706	0.204413
59	109	0.223456	0.337397	0.113941
59	111	0.236096	0.336419	0.100324
59	113	0.209518	0.345506	0.135988
59	115	0.203667	0.349491	0.145825
59	117	0.260168	0.350009	0.0898417
59	119	0.240002	0.350656	0.110653
59	121	0.167652	0.345857	0.178205
59	123	0.045039	0.338103	0.293064
59	125	0.0330883	0.359224	0.326136
59	127	0.198577	0.390085	0.191507
59	129	0.3243	0.388517	0.0642176
59	131	0.321291	0.370635	0.0493447
59	133	0.292701	0.358417	0.0657157
59	135	0.434674	0.346919	-0.087755
59	137	0.419289	0.321719	-0.0975704
59	139	0.423836	0.311174	-0.112663
61	-163	0.29838	0.142101	-0.156279
61	-161	0.278136	0.163222	-0.114914
61	-159	-0.0536065	0.176795	0.230402
61	-157	0.180793	0.190476	0.00968393
61	-155	0.44723	0.182201	-0.265029
61	-153	-0.231594	0.1591	0.390694
61	-151	-0.0760147	0.152159	0.228174
61	-149	-0.222169	0.142754	0.364923
61	-145	-0.195912	0.102558	0.29847
61	-143	-0.137148	0.101676	0.238824
61	-141	-0.408084	0.108484	0.516568
61	-139	-0.514624	0.12303	0.637654
61	-137	-0.313475	0.119769	0.433245
61	-135	0.0213684	0.102052	0.0806832
61	-133	0.0169568	0.101331	0.0843746
61	-131	0.248426	0.107615	-0.140811
61	-129	0.319316	0.143201	-0.176115
61	-127	0.247557	0.190352	-0.0572049
61	-125	0.377346	0.20115	-0.176195
61	-123	0.364729	0.186208	-0.178522
61	-121	0.205232	0.157417	-0.047815
61	-119	0.0888539	0.132334	0.0434797
61	-117	0.176947	0.142603	-0.0343436
61	-111	0.0380662	0.176682	0.138616
61	-109	-0.0618964	0.192614	0.25451
61	-107	-0.312511	0.215903	0.528414
61	-105	-0.496343	0.228515	0.724858
61	-103	-0.229933	0.233755	0.463688
61	-101	-0.0847499	0.231198	0.315948
61	-99	-0.103046	0.223354	0.326399
61	-97	0.0630887	0.229089	0.166
61	-95	0.133424	0.223356	0.0899317
61	-77	-0.257645	0.429693	0.687337
61	-75	-0.0388471	0.414239	0.453086
61	-73	-0.167893	0.395759	0.563653
61	7	-0.0825109	0.0916449	0.174156
61	9	0.228959	0.106751	-0.122208
61	11	0.314886	0.13645	-0.178436
61	13	0.184793	0.143411	-0.0413815
61	15	-0.00373347	0.151617	0.15535
61	23	-0.170106	0.141679	0.311784
61	25	-0.135007	0.148782	0.283789
61	27	-0.0115862	0.148448	0.160035
61	37	0.313842	0.204075	-0.109767
61	39	0.387901	0.198516	-0.189385
61	41	0.33309	0.194868	-0.138222
61	43	0.373067	0.202002	-0.171065
61	45	0.366979	0.211703	-0.155276
61	47	0.390616	0.216932	-0.173684
61	49	0.358559	0.222648	-0.135912
61	51	0.370254	0.225463	-0.144791
61	53	0.0732936	0.228828	0.155535
61	55	0.152402	0.236424	0.0840215
61	57	0.323348	0.243676	-0.0796715
61	59	0.253555	0.261236	0.00768074
61	61	0.205018	0.245714	0.0406962
61	63	0.0104848	0.232872	0.222387
61	65	0.00830953	0.241003	0.232693
61	67	-0.000907322	0.244524	0.245432
61	69	-0.00992161	0.24282	0.252741
61	71	0.0654322	0.254666	0.189234
61	73	0.0836819	0.262165	0.178483
61	75	0.105911	0.263599	0.157688
61	77	0.302468	0.263907	-0.0385613
61	79	0.359826	0.259502	-0.100324
61	81	0.274965	0.263262	-0.0117024
61	83	0.138934	0.267707	0.128773
61	85	0.0522222	0.26992	0.217697
61	87	-0.0175929	0.273966	0.291559
61	89	-0.0255115	0.281145	0.306657
61	91	0.182635	0.297227	0.114592
61	93	0.554892	0.31174	-0.243151
61	95	0.38068	0.32004	-0.06064
61	97	-0.0111319	0.322608	0.33374
61	99	-0.0435074	0.319192	0.362699
61	101	0.00697549	0.32318	0.316205
61	103	0.02099	0.341003	0.320013
61	105	0.200259	0.351246	0.150987
61	107	0.415059	0.371577	-0.0434823
61	109	0.459672	0.367444	-0.0922279
61	111	0.357357	0.355647	-0.00170924
61	113	0.36359	0.349377	-0.0142131
61	115	0.402798	0.348461	-0.0543362
61	117	0.297945	0.367091	0.0691461
61	119	0.225187	0.373444	0.148258
61	121	0.169802	0.366158	0.196356
61	123	0.0686359	0.344701	0.276065
61	125	0.0520416	0.359522	0.307481
61	127	0.288775	0.354909	0.0661338
61	129	0.206758	0.338342	0.131584
61	131	0.280036	0.316321	0.0362852
61	133	0.220416	0.321763	0.101348
61	135	0.0844626	0.333338	0.248875
61	137	0.068973	0.369539	0.300566
61	139	0.0824329	0.399565	0.317133
61	141	0.176437	0.405884	0.229447
61	143	0.217287	0.390647	0.173359
61	145	0.235862	0.386946	0.151084
61	147	0.494716	0.393133	-0.101583
61	149	0.626146	0.390394	-0.235752
61	151	0.478838	0.359818	-0.119021
61	153	0.413321	0.340786	-0.0725346
61	155	0.426841	0.319566	-0.107274
61	165	0.517362	0.231276	-0.286086
63	-159	-0.348607	0.173101	0.521709
63	-157	-0.0380899	0.191261	0.229351
63	-155	0.0887213	0.19999	0.111269
63	-153	0.0999212	0.195043	0.0951218
63	-151	-0.000747165	0.193145	0.193892
63	-149	0.315351	0.190936	-0.124415
63	-147	0.230645	0.17978	-0.0508645
63	-145	0.187763	0.170479	-0.0172837
63	-143	0.0231632	0.174405	0.151242
63	-141	-0.0300483	0.170789	0.200837
63	-139	0.132159	0.16918	0.0370207
63	-137	0.190075	0.162048	-0.028027
63	-135	0.0237108	0.163417	0.139707
63	-133	-0.191902	0.167099	0.359002
63	-131	-0.0146284	0.174214	0.188843
63	-129	-0.134839	0.20103	0.33587
63	-127	-0.0176376	0.223078	0.240716
63	-125	0.238114	0.217987	-0.0201269
63	-123	0.0898111	0.210861	0.121049
63	-121	-0.0349794	0.19481	0.229789
63	-119	-0.140407	0.178061	0.318468
63	-117	-0.0778153	0.171547	0.249362
63	-115	-0.146714	0.187222	0.333936
63	-113	-0.187186	0.201051	0.388237
63	-111	-0.0644796	0.207902	0.272382
63	-109	-0.000988877	0.208232	0.209221
63	-107	-0.030538	0.219369	0.249907
63	-105	-0.0527483	0.226317	0.279065
63	-103	0.0337951	0.233029	0.199234
63	-101	0.179839	0.230391	0.0505521
63	-99	0.20788	0.229787	0.0219071
63	-97	0.15319	0.230297	0.0771068
63	-95	0.142261	0.244263	0.102002
63	11	0.0828869	0.0887383	0.00585143
63	13	0.0635031	0.134412	0.0709087
63	15	0.0349808	0.170383	0.135402
63	17	-0.0984151	0.16205	0.260465
63	25	0.159153	0.158574	-0.000578437
63	27	0.198681	0.16945	-0.0292301
63	29	0.246939	0.176031	-0.0709073
63	31	0.227333	0.177569	-0.0497637
63	33	0.331246	0.18114	-0.150106
63	35	0.449217	0.194015	-0.255201
63	37	0.506999	0.1874	-0.319599
63	39	0.373943	0.188916	-0.185027
63	41	0.376109	0.190028	-0.18608
63	43	0.312132	0.199512	-0.11262
63	45	0.326189	0.207408	-0.118781
63	47	0.346252	0.210692	-0.135561
63	49	0.333174	0.222608	-0.110566
63	51	0.317755	0.228297	-0.089458
63	53	0.289562	0.227196	-0.062366
63	55	0.26655	0.233823	-0.0327266
63	57	0.220301	0.251299	0.0309978
63	59	0.208752	0.25402	0.0452673
63	61	0.0547219	0.250273	0.195551
63	63	0.00596927	0.24687	0.240901
63	65	0.128291	0.246144	0.117853
63	67	0.210916	0.256852	0.0459364
63	69	0.154404	0.261309	0.106905
63	71	0.12358	0.266437	0.142857
63	73	0.119413	0.276334	0.156922
63	75	0.0597087	0.27486	0.215151
63	77	0.124927	0.270962	0.146035
63	79	0.162226	0.27255	0.110325
63	81	0.123599	0.272938	0.149339
63	83	0.0235783	0.26947	0.245892
63	85	-0.088805	0.261754	0.350559
63	87	-0.164186	0.25437	0.418556
63	89	-0.19569	0.278815	0.474505
63	91	-0.00438603	0.292718	0.297104
63	93	0.0424205	0.30744	0.265019
63	95	-0.0129492	0.322319	0.335268
63	97	-0.12311	0.319532	0.442642
63	99	-0.139957	0.325447	0.465405
63	101	-0.0576493	0.323486	0.381135
63	103	0.0827506	0.339385	0.256635
63	105	0.0990744	0.35753	0.258456
63	107	-0.0878191	0.370528	0.458347
63	109	-0.0816993	0.371097	0.452796
63	111	0.137395	0.365909	0.228514
63	113	0.155736	0.364827	0.209091
63	115	0.123745	0.37435	0.250605
63	117	0.166421	0.376375	0.209953
63	119	0.113365	0.378066	0.2647
63	121	0.195898	0.368452	0.172554
63	123	-0.0649335	0.352661	0.417594
63	125	-0.207554	0.33226	0.539814
63	127	0.0779329	0.313921	0.235988
63	129	0.0704009	0.308602	0.238201
63	131	-0.00167144	0.309681	0.311353
63	133	-0.0187802	0.324667	0.343447
63	135	-0.0786	0.361171	0.439771
63	137	-0.099017	0.401937	0.500954
63	139	0.0187867	0.458145	0.439359
63	141	0.166254	0.479889	0.313636
63	143	0.090763	0.448014	0.357251
63	145	0.171782	0.430571	0.258789
63	147	0.332884	0.413105	0.0802213
63	149	0.440575	0.419012	-0.0215632
63	151	0.343939	0.398612	0.0546731
63	153	0.445623	0.371003	-0.0746194
63	155	0.599665	0.324348	-0.275317
63	157	0.85088	0.309371	-0.541509
63	159	1.00877	0.304148	-0.704622
63	161	0.935736	0.292401	-0.643335
63	163	0.680743	0.288722	-0.392021
63	167	0.525574	0.288723	-0.236852
63	169	0.668328	0.302775	-0.365553
63	171	0.445206	0.314914	-0.130293
63	173	0.077212	0.308563	0.231351
63	175	-0.252854	0.280053	0.532907
65	-159	-0.116493	0.195439	0.311933
65	-157	-0.185109	0.192994	0.378103
65	-155	0.0307772	0.191481	0.160704
65	-153	0.0100556	0.190901	0.180845
65	-151	0.410741	0.193814	-0.216927
65	-149	0.618268	0.195047	-0.423222
65	-147	0.223595	0.195734	-0.0278606
65	-145	0.109078	0.190773	0.0816944
65	-143	-0.0659368	0.198947	0.264884
65	-141	0.146399	0.200277	0.0538778
65	-139	0.279516	0.193345	-0.0861715
65	-137	0.24261	0.193228	-0.0493823
65	-135	0.130985	0.191462	0.0604771
65	-133	0.236437	0.203715	-0.0327224
65	-131	0.217423	0.220247	0.00282434
65	-129	0.294269	0.227695	-0.066574
65	-127	0.334287	0.217618	-0.116669
65	-125	0.195252	0.201646	0.00639464
65	-119	0.0140365	0.224036	0.21
65	-117	0.000972869	0.216594	0.215621
65	-115	-0.0337901	0.22111	0.2549
65	-113	-0.0552129	0.214162	0.269375
65	-111	-0.0464066	0.225109	0.271516
65	-109	-0.0817939	0.229738	0.311532
65	-107	-0.0261683	0.227208	0.253377
65	-105	0.000549186	0.22092	0.220371
65	-103	0.0375661	0.219634	0.182068
65	-101	0.257029	0.22907	-0.0279583
65	-99	0.358236	0.24205	-0.116186
65	-97	0.177567	0.26697	0.0894028
65	-95	0.10054	0.28443	0.18389
65	-93	0.132369	0.289877	0.157508
65	-91	0.0499985	0.310506	0.260508
65	-71	-0.360908	0.405769	0.766677
65	-69	-0.901092	0.421896	1.32299
65	-21	0.0378748	0.0477733	0.00989847
65	-19	0.171319	0.0366447	-0.134674
65	-17	0.340501	0.0283126	-0.312189
65	-15	0.420447	0.0508555	-0.369591
65	13	0.269915	0.0795867	-0.190328
65	15	0.170382	0.126429	-0.0439534
65	17	0.19943	0.179342	-0.0200879
65	19	0.229985	0.19604	-0.0339454
65	27	0.427381	0.150184	-0.277197
65	29	0.43964	0.158458	-0.281182
65	31	0.367427	0.173815	-0.193612
65	33	0.454222	0.182881	-0.271341
65	41	0.36118	0.202445	-0.158736
65	43	0.388062	0.206546	-0.181517
65	45	0.417624	0.215497	-0.202127
65	47	0.34404	0.22009	-0.12395
65	49	0.291247	0.231078	-0.0601692
65	51	0.27351	0.23738	-0.0361297
65	53	0.308281	0.249261	-0.0590206
65	55	0.38158	0.246006	-0.135574
65	57	0.316754	0.264626	-0.0521277
65	59	0.262094	0.266091	0.00399676
65	61	0.335934	0.267462	-0.0684722
65	63	0.336514	0.261222	-0.0752916
65	65	0.281443	0.25945	-0.0219922
65	67	0.198053	0.256125	0.058072
65	69	0.298991	0.258043	-0.0409481
65	71	0.426988	0.269453	-0.157535
65	73	0.464127	0.277077	-0.18705
65	75	0.360442	0.273416	-0.0870261
65	77	0.243634	0.285212	0.0415773
65	79	0.126714	0.292752	0.166038
65	81	-0.100941	0.297966	0.398907
65	83	-0.201283	0.301023	0.502306
65	85	-0.188993	0.297712	0.486705
65	87	-0.156897	0.300354	0.457251
65	89	-0.125925	0.307749	0.433675
65	91	-0.113767	0.31676	0.430527
65	93	-0.155978	0.324613	0.480592
65	95	-0.171594	0.338568	0.510162
65	97	-0.216058	0.349844	0.565902
65	99	-0.285078	0.352337	0.637415
65	101	-0.234964	0.359554	0.594519
65	103	-0.0568143	0.358118	0.414933
65	105	-0.0306389	0.364794	0.395433
65	107	-0.125122	0.385057	0.510179
65	109	-0.215613	0.397445	0.613058
65	111	-0.131025	0.402084	0.533109
65	113	-0.13305	0.390253	0.523303
65	115	-0.0619525	0.388468	0.450421
65	117	0.0297791	0.382185	0.352406
65	119	0.0915231	0.363495	0.271972
65	121	0.152079	0.350708	0.198629
65	123	0.0825426	0.344503	0.26196
65	125	0.00624951	0.346385	0.340135
65	127	-0.1037	0.319847	0.423546
65	129	-0.263689	0.319618	0.583306
65	131	-0.194149	0.3488	0.542949
65	133	-0.167442	0.380409	0.547851
65	135	-0.0610664	0.393078	0.454145
65	137	-0.0396101	0.418003	0.457613
65	139	-0.016629	0.461041	0.47767
65	141	-0.217141	0.485357	0.702498
65	143	-0.267718	0.478374	0.746093
65	145	-0.104754	0.473722	0.578476
65	147	0.246278	0.464839	0.218561
65	149	0.594413	0.450742	-0.143671
65	151	0.58533	0.437603	-0.147728
65	153	0.567462	0.4021	-0.165361
65	155	0.560901	0.36025	-0.200651
65	157	0.625856	0.314166	-0.31169
65	159	0.484142	0.330837	-0.153305
65	161	0.4138	0.340085	-0.0737145
65	163	0.508848	0.346065	-0.162783
65	165	0.56636	0.34602	-0.22034
65	167	0.528965	0.347014	-0.181951
65	169	0.552371	0.338637	-0.213733
65	171	0.540756	0.324349	-0.216407
65	173	0.508459	0.322308	-0.18615
65	175	0.339058	0.320161	-0.0188969
67	-177	-0.167214	0.347466	0.51468
67	-159	0.380309	0.241646	-0.138662
67	-157	0.384299	0.229729	-0.15457
67	-155	0.404301	0.232032	-0.172268
67	-153	0.533517	0.230141	-0.303377
67	-151	0.632544	0.239983	-0.392562
67	-149	0.472115	0.229582	-0.242533
67	-147	0.296906	0.243035	-0.0538717
67	-145	0.179969	0.232505	0.0525359
67	-143	0.0937207	0.225371	0.131651
67	-141	0.171907	0.22194	0.0500334
67	-139	0.0822579	0.229928	0.14767
67	-137	0.0979567	0.229935	0.131978
67	-135	0.159957	0.224911	0.0649542
67	-133	0.253773	0.207049	-0.0467238
67	-131	0.185781	0.222929	0.0371476
67	-129	0.0958045	0.226639	0.130835
67	-127	0.125142	0.230263	0.105121
67	-125	0.172676	0.222613	0.0499368
67	-119	-0.241057	0.245774	0.48683
67	-117	-0.326389	0.250382	0.576771
67	-115	-0.703927	0.254885	0.958813
67	-113	-0.586881	0.249723	0.836604
67	-111	-0.412051	0.244724	0.656775
67	-105	-0.28847	0.245975	0.534445
67	-103	-0.169772	0.258895	0.428667
67	-101	-0.130345	0.280045	0.410391
67	-99	0.00855366	0.290519	0.281965
67	-97	-0.143976	0.306624	0.4506
67	-93	-0.1682	0.336722	0.504922
67	-91	-0.017997	0.356289	0.374286
67	-89	-0.330556	0.367489	0.698044
67	-69	-0.77917	0.409883	1.18905
67	-67	-1.03746	0.422819	1.46028
67	17	0.319919	0.10226	-0.217659
67	19	0.301044	0.154198	-0.146846
67	21	0.405098	0.17411	-0.230988
67	23	0.50883	0.175242	-0.333588
67	25	0.532448	0.174478	-0.35797
67	27	0.480858	0.170284	-0.310574
67	29	0.377731	0.168936	-0.208795
67	31	0.382856	0.179258	-0.203599
67	33	0.455092	0.182477	-0.272615
67	37	0.369743	0.196819	-0.172923
67	39	0.153064	0.204316	0.0512518
67	49	-0.0078972	0.227411	0.235309
67	51	0.249267	0.240785	-0.00848245
67	53	0.397463	0.242901	-0.154563
67	55	0.314595	0.245269	-0.0693256
67	57	0.366453	0.259883	-0.10657
67	59	0.379172	0.268621	-0.110551
67	61	0.311474	0.279332	-0.0321419
67	63	0.196121	0.296511	0.10039
67	65	0.198569	0.297249	0.0986796
67	67	0.256513	0.297019	0.040506
67	69	0.0819053	0.292014	0.210109
67	75	-0.557823	0.286092	0.843915
67	77	0.277696	0.291834	0.0141376
67	79	0.375527	0.290442	-0.0850849
67	81	0.179223	0.295814	0.116591
67	83	0.0233894	0.300504	0.277114
67	85	0.106465	0.298169	0.191705
67	87	0.136854	0.314273	0.17742
67	89	-0.0250111	0.323149	0.34816
67	91	-0.177625	0.334593	0.512218
67	93	-0.260942	0.347886	0.608828
67	95	-0.242326	0.367632	0.609957
67	97	-0.172202	0.378401	0.550603
67	99	-0.142735	0.380493	0.523228
67	101	-0.0464784	0.369071	0.41555
67	103	-0.0123427	0.376112	0.388455
67	105	0.0540705	0.374764	0.320693
67	107	0.0505394	0.379871	0.329331
67	109	-0.0109088	0.395448	0.406357
67	111	-0.0925124	0.398052	0.490564
67	113	-0.111707	0.391034	0.502741
67	115	-0.119293	0.37897	0.498263
67	117	-0.043928	0.375468	0.419396
67	119	0.157291	0.356465	0.199173
67	121	0.350022	0.342989	-0.00703306
67	123	0.538749	0.346657	-0.192092
67	125	0.490924	0.34887	-0.142055
67	127	0.210149	0.337117	0.126969
67	129	0.0866681	0.352983	0.266315
67	131	-0.303226	0.401552	0.704778
67	133	-0.244629	0.419472	0.664101
67	135	-0.197588	0.422239	0.619827
67	137	-0.188283	0.430812	0.619095
67	139	-0.150396	0.452794	0.60319
67	141	-0.199952	0.483832	0.683783
67	143	-0.054215	0.4977	0.551915
67	145	0.153555	0.496993	0.343439
67	147	0.371371	0.47907	0.107698
67	149	0.450766	0.442472	-0.00829398
67	151	0.49026	0.411601	-0.0786581
67	153	0.468098	0.387198	-0.0809005
67	155	0.37941	0.381536	0.00212658
67	157	0.359237	0.363499	0.00426255
67	159	0.347777	0.358438	0.010661
67	161	0.353372	0.368881	0.0155094
67	163	0.403436	0.371219	-0.0322176
67	165	0.317061	0.3699	0.052839
67	167	0.251249	0.386007	0.134758
67	169	0.236195	0.41414	0.177945
67	171	0.36859	0.402782	0.034192
67	173	0.582928	0.37562	-0.207309
67	175	0.651235	0.349554	-0.301682
67	177	0.580165	0.340646	-0.239519
69	-161	0.671709	0.303168	-0.368541
69	-159	0.600889	0.302133	-0.298757
69	-157	0.604331	0.300912	-0.303419
69	-155	0.819799	0.296098	-0.523702
69	-153	0.669991	0.29603	-0.373961
69	-151	0.567511	0.291524	-0.275987
69	-149	0.56462	0.291826	-0.272794
69	-147	0.633904	0.297548	-0.336356
69	-145	0.440579	0.293984	-0.146595
69	-131	-0.421109	0.228436	0.649545
69	-129	-0.147623	0.228526	0.37615
69	-127	0.5532	0.22829	-0.32491
69	-121	0.77763	0.239955	-0.537675
69	-93	-0.389165	0.356941	0.746105
69	-83	-1.08741	0.390704	1.47811
69	-73	0.0723884	0.37706	0.304672
69	-71	-0.0039498	0.381107	0.385057
69	-69	-0.366791	0.406047	0.772839
69	21	0.210699	0.0976627	-0.113036
69	23	0.265155	0.122005	-0.14315
69	25	0.498821	0.147803	-0.351018
69	27	0.335356	0.153171	-0.182185
69	29	0.0668973	0.148183	0.0812861
69	31	0.0279526	0.129637	0.101685
69	71	-0.0453701	0.328485	0.373855
69	75	0.0834655	0.307953	0.224488
69	79	0.665709	0.312908	-0.3528
69	81	0.313261	0.308468	-0.0047934
69	83	-0.424633	0.303644	0.728277
69	85	-0.486378	0.313113	0.799491
69	87	-0.368232	0.317734	0.685966
69	89	-0.267353	0.338156	0.605509
69	91	-0.267089	0.359463	0.626553
69	93	-0.145526	0.389001	0.534527
69	95	-0.0210129	0.419952	0.440965
69	97	0.144096	0.441331	0.297235
69	99	0.24165	0.433283	0.191632
69	101	0.271165	0.418758	0.147593
69	103	0.249559	0.412386	0.162827
69	105	0.166382	0.398114	0.231732
69	107	0.0543434	0.390655	0.336311
69	109	0.0384098	0.396427	0.358017
69	111	0.0540466	0.402345	0.348298
69	113	0.0996926	0.40084	0.301147
69	115	0.0855127	0.383194	0.297682
69	117	0.146626	0.370123	0.223497
69	119	0.165405	0.360042	0.194637
69	121	0.290028	0.339999	0.0499703
69	123	0.438634	0.34545	-0.0931842
69	125	0.212025	0.362118	0.150092
69	127	0.156807	0.385642	0.228835
69	129	0.0295497	0.418453	0.388903
69	131	0.00612872	0.43981	0.433681
69	133	0.118206	0.447179	0.328973
69	135	0.195903	0.433738	0.237835
69	137	0.378678	0.45209	0.0734126
69	139	0.59743	0.466663	-0.130767
69	141	0.627387	0.463875	-0.163513
69	143	0.569216	0.454025	-0.115191
69	145	0.500554	0.445178	-0.0553754
69	147	0.531766	0.436106	-0.0956602
69	149	0.579235	0.418134	-0.161101
69	151	0.530731	0.390057	-0.140674
69	153	0.457704	0.373746	-0.0839578
69	155	0.473913	0.369631	-0.104282
69	157	0.597552	0.365953	-0.231599
69	159	0.755587	0.357964	-0.397623
69	163	0.227998	0.373003	0.145005
69	167	0.0502917	0.448631	0.39834
69	171	0.077048	0.447806	0.370758
69	173	0.0697762	0.425632	0.355855
69	175	0.490067	0.426928	-0.063139
69	177	0.460465	0.430329	-0.0301355
71	-111	0.068013	0.263388	0.195375
71	-109	-0.215999	0.252221	0.46822
71	-107	-0.253855	0.244031	0.497886
71	-105	-0.75656	0.274425	1.03099
71	-87	-0.344288	0.398356	0.742644
71	-83	-0.33185	0.384309	0.716159
71	-81	-0.89583	0.390136	1.28597
71	-79	-1.0818	0.403634	1.48544
71	-77	-1.03363	0.432557	1.46618
71	-75	-0.788322	0.427773	1.21609
71	69	0.183907	0.320079	0.136172
71	71	0.180023	0.327949	0.147926
71	75	-0.0759974	0.346376	0.422374
71	79	0.0765612	0.333281	0.256719
71	81	-0.0811972	0.33208	0.413278
71	83	-0.482188	0.321625	0.803813
71	85	-0.263586	0.328248	0.591833
71	87	-0.258081	0.336306	0.594386
71	89	-0.18087	0.354041	0.534911
71	91	-0.0921022	0.366697	0.4588
71	93	0.075118	0.396314	0.321196
71	95	0.243101	0.404247	0.161146
71	97	0.300508	0.418421	0.117912
71	99	0.307694	0.409376	0.101682
71	101	0.349885	0.424073	0.0741882
71	103	0.367513	0.424729	0.057216
71	105	0.347776	0.420129	0.072353
71	107	0.269022	0.42173	0.152708
71	109	0.187393	0.423328	0.235935
71	111	0.132291	0.418786	0.286495
71	113	0.102011	0.411045	0.309033
71	115	0.088617	0.396899	0.308282
71	117	0.0862579	0.387643	0.301385
71	119	0.163718	0.380697	0.216979
71	121	0.153663	0.379657	0.225994
71	123	0.097261	0.394521	0.29726
71	125	-0.0677083	0.407885	0.475593
71	127	-0.181358	0.43283	0.614187
71	141	0.560924	0.461015	-0.0999083
71	143	0.698705	0.452564	-0.246141
71	145	0.669382	0.429613	-0.239768
71	147	0.700056	0.431701	-0.268355
71	149	0.705818	0.433943	-0.271875
73	-123	-0.855466	0.323183	1.17865
73	-121	-0.668672	0.319209	0.987881
73	-117	0.0107448	0.280289	0.269544
73	-99	-0.617405	0.332096	0.949501
73	-87	-0.0714069	0.341474	0.412881
73	-83	-0.107542	0.34239	0.449932
73	55	-0.423627	0.347601	0.771228
73	83	0.263155	0.345863	0.0827077
73	85	0.184283	0.343375	0.159092
73	87	0.17291	0.356908	0.183998
73	89	0.263802	0.367878	0.104076
73	91	0.317453	0.373659	0.0562067
73	93	0.275574	0.384341	0.108767
73	95	0.271022	0.400071	0.129049
73	97	0.200185	0.401569	0.201384
73	99	0.201273	0.407452	0.206179
73	101	0.225693	0.400325	0.174632
73	103	0.247246	0.393486	0.14624
73	105	0.147588	0.396878	0.24929
73	111	-0.0156993	0.394874	0.410573
75	93	0.0697701	0.428519	0.358749
75	95	0.174936	0.432079	0.257143
75	97	-0.0723758	0.418153	0.490528
75	99	-0.258166	0.421022	0.679188
75	101	-0.142423	0.433667	0.57609
75	103	-0.117411	0.439074	0.556485
75	105	-0.0683855	0.421666	0.490052
75	107	0.0327817	0.423911	0.39113
75	109	-0.189239	0.425934	0.615173
77	-95	0.202623	0.297516	0.0948927
77	-87	-0.657163	0.294503	0.951666
77	-85	-0.504266	0.310407	0.814673
79	-91	-0.274097	0.31335	0.587447
79	-83	-0.472858	0.324869	0.797727
79	-81	-0.288008	0.336938	0.624947
79	-79	-0.135385	0.375285	0.51067
79	-77	-0.122469	0.390039	0.512508
79	15	0.203058	0.237285	0.0342266
79	17	0.119909	0.285147	0.165238
79	19	0.129015	0.320767	0.191752
81	-85	-0.359819	0.369017	0.728836
81	-83	-0.307122	0.369032	0.676155
81	-81	-0.1609	0.37235	0.53325
81	-79	-0.0956862	0.366504	0.46219
81	-77	-0.0974917	0.382396	0.479888
81	-75	0.0103691	0.404907	0.394538
81	-73	0.0519279	0.430726	0.378798
81	-71	-0.132022	0.439984	0.572007
