# Supplementary material for: Evidence of human influence on Northern Hemisphere snow loss
Source: Nature. 2024 Jan 10;625(7994):293–300. doi: 10.1038/s41586-023-06794-y (PMC10781623; doi:10.1038/s41586-023-06794-y)
Supplement: Supplementary file 13 — Source Data Extended Data Fig. 7 [file 41586_2023_6794_MOESM13_ESM.csv]

	MRBID	RIVER_BASI	mod_u_frac	iv_u_frac	swe_u_frac	tp_u_frac	source_max	source_col
34	2427	TENRYU	0.3033176810840846	0.19515421018416104	0.330231189865848	0.17129691886590628	swe_u_frac	#984ea3
37	6113	VARZUGA	0.4305899142932674	0.21028254939144456	0.1302857502433347	0.22884178607195338	mod_u_frac	#4daf4a
40	6234	NESTOS (also MESTA)	0.3232959238294904	0.2931475779376348	0.2492587532508236	0.1342977449820511	mod_u_frac	#4daf4a
43	2423	MOGAMI	0.27140596686693536	0.215036460334018	0.3281064593790877	0.1854511134199589	swe_u_frac	#984ea3
51	4426	SKAGIT	0.2849385954375571	0.23466467481783315	0.3917212279939247	0.08867550175068502	swe_u_frac	#984ea3
62	2415	KITAKAMI	0.315181063432668	0.29754248351834295	0.19714072995588527	0.19013572309310378	mod_u_frac	#4daf4a
65	6103	KOVDA	0.5502957849964755	0.22905768034646043	0.05919060844809392	0.1614559262089702	mod_u_frac	#4daf4a
69	2404	CHIKUMA	0.23557649313497098	0.1945857883063629	0.23146508657958736	0.33837263197907885	tp_u_frac	#ff7f00
84	4218	MERRIMACK	0.40461183387228816	0.27919474525387333	0.25856423208087304	0.05762918879296538	mod_u_frac	#4daf4a
89	4420	ROGUE	0.39619036666109686	0.27002942455881107	0.25342605595138634	0.08035415282870578	mod_u_frac	#4daf4a
95	6108	PONOY	0.38882097020106726	0.2010315009329902	0.31802226665429245	0.09212526221165014	mod_u_frac	#4daf4a
101	4119	HORNADAY	0.2849552496652043	0.16739846890478802	0.3280951318213564	0.21955114960865113	swe_u_frac	#984ea3
108	2429	TONE	0.28629300531427315	0.21765440520321722	0.260082741099094	0.23596984838341567	mod_u_frac	#4daf4a
110	4222	NATASHQUAN	0.2669675545537667	0.14756044354406686	0.39090570410527803	0.19456629779688847	swe_u_frac	#984ea3
116	6218	IIJOKI	0.47483968397182935	0.2140171608938333	0.2334163306542493	0.07772682448008808	mod_u_frac	#4daf4a
119	6111	TANA	0.45032709465776777	0.2856859265527652	0.0924897053259167	0.17149727346355037	mod_u_frac	#4daf4a
120	6251	STRUMA RIVER	0.2663525679318984	0.26838731491272283	0.37554634035465106	0.08971377680072763	swe_u_frac	#984ea3
124	6219	KALIXALVEN	0.30626123306353	0.18558420367686285	0.4323346305001657	0.07581993275944146	swe_u_frac	#984ea3
125	6209	DRAMSELVA	0.3154768429733795	0.3644601270240923	0.18323094478798385	0.1368320852145445	iv_u_frac	#e41a1c
126	4431	TAKU	0.2722954700029897	0.2511906480193886	0.36488623844377244	0.11162764353384919	swe_u_frac	#984ea3
129	4113	ELLICE	0.3565115761862571	0.17759630282510974	0.2606529794822379	0.20523914150639522	mod_u_frac	#4daf4a
138	4129	RUPERT	0.2527126850876596	0.17977623744875365	0.23892140058529318	0.3285896768782936	tp_u_frac	#ff7f00
139	4216	LITTLE MECATINA	0.23406156996756639	0.1502372871717602	0.32761818993757513	0.2880829529230984	swe_u_frac	#984ea3
142	4416	NASS	0.221660570787589	0.27606502767202357	0.26350149208724166	0.23877290945314578	iv_u_frac	#e41a1c
151	4229	PENOBSCOT	0.36275019685701243	0.26722568817199516	0.30385290155529326	0.06617121341569922	mod_u_frac	#4daf4a
153	2919	YSYK-KOL (also ISSYK-KUL)	0.3136304534381157	0.293495417478573	0.2869281610727837	0.10594596801052768	mod_u_frac	#4daf4a
157	4114	FERGUSON	0.271569284322817	0.23666495061136889	0.37168138542183	0.12008437964398423	swe_u_frac	#984ea3
159	4117	HAYES	0.36456875910077086	0.19553445404340816	0.21702077272808562	0.22287601412773542	mod_u_frac	#4daf4a
165	4120	HORTON	0.25426640430957936	0.16086737199921913	0.3935227966798139	0.19134342701138765	swe_u_frac	#984ea3
171	6258	VARDAR	0.23546706387331603	0.23936645125438594	0.4441582559000583	0.0810082289722397	swe_u_frac	#984ea3
176	6227	LULEALVEN	0.3796221077670279	0.29266822604739107	0.20000808384273927	0.12770158234284162	mod_u_frac	#4daf4a
182	6239	OULUJOKI	0.5082840003861387	0.23134991538938074	0.20636649320108788	0.05399959102339251	mod_u_frac	#4daf4a
185	6112	TULOMA	0.4087760073592593	0.20936317494639178	0.19275693046958	0.18910388722476887	mod_u_frac	#4daf4a
195	4401	ALSEK	0.24381857285681605	0.15043926153951626	0.5001947385830983	0.10554742702056942	swe_u_frac	#984ea3
197	4211	DELAWARE	0.4635518971506078	0.2901517748251885	0.19976050425798583	0.04653582376621783	mod_u_frac	#4daf4a
201	4210	CONNECTICUT	0.3735995067242206	0.282791527391824	0.2923644446392874	0.0512445212446682	mod_u_frac	#4daf4a
202	6222	KOKEMAENJOKI	0.3942127558669206	0.25901880359284973	0.2892860252211263	0.057482415319103364	mod_u_frac	#4daf4a
209	4128	QUOICH	0.23423730184822247	0.15722118152058356	0.4720438927511428	0.13649762388005124	swe_u_frac	#984ea3
218	6114	VYG	0.43095999760778636	0.19974422797923388	0.25941704036581614	0.10987873404716368	mod_u_frac	#4daf4a
219	2111	PALYAVAAM	0.32801628549735273	0.24967867337863411	0.23145569407607022	0.19084934704794299	mod_u_frac	#4daf4a
220	6201	ANGERMANALVEN	0.35222169985015805	0.2237455136366518	0.3683400749015108	0.05569271161167944	swe_u_frac	#984ea3
221	4107	BALEINE, RIVIERE DE LA	0.3612816988313647	0.1960734868315948	0.22460449956763517	0.21804031476940525	mod_u_frac	#4daf4a
224	4121	KOBUK	0.29155125108451097	0.20433183823128123	0.4328388537183342	0.07127805696587351	swe_u_frac	#984ea3
226	4126	NOATAK	0.22820181988706326	0.20010924805522098	0.5122480663682637	0.05944086568945204	swe_u_frac	#984ea3
230	2430	TUMEN	0.4253288427663983	0.3052561798743006	0.13652082823258818	0.13289414912671285	mod_u_frac	#4daf4a
238	4214	HUDSON	0.3890393135440465	0.2801999737876656	0.25665057724839324	0.07411013541989478	mod_u_frac	#4daf4a
241	6224	KYMIJOKI	0.41078157969732265	0.2453134065696146	0.30629985457370473	0.03760515915935811	mod_u_frac	#4daf4a
242	4418	NUSHAGAK	0.32311985967126033	0.29436961420787205	0.3342478047196271	0.048262721401240445	swe_u_frac	#984ea3
246	2903	ATREK	0.30297878901639846	0.35379223478273075	0.2527921294822316	0.09043684671863918	iv_u_frac	#e41a1c
250	2110	OMOLOY	0.2292926147806359	0.21791395436431946	0.3914691852214478	0.1613242456335969	swe_u_frac	#984ea3
255	4116	GEORGE	0.34373303935193217	0.1885110903495754	0.3064370161825617	0.16131885411593072	mod_u_frac	#4daf4a
256	4413	KLAMATH	0.4583799358454494	0.33323377710394847	0.1484301567402283	0.05995613031037392	mod_u_frac	#4daf4a
257	4103	ARNAUD	0.11943428035554692	0.09778708399044826	0.609315057118992	0.17346357853501285	swe_u_frac	#984ea3
259	6213	GLOMAA	0.25477807953489673	0.2733822097697715	0.35832953592726513	0.11351017476806664	swe_u_frac	#984ea3
260	4106	BALEINE, GRANDE RIVIERE DE LA	0.16657785815423684	0.1314722173420509	0.6193516841348954	0.08259824036881695	swe_u_frac	#984ea3
262	4115	FEUILLES	0.11526689366880574	0.09363955850059257	0.7288561491050034	0.06223739872559819	swe_u_frac	#984ea3
265	6102	KEM	0.4966663735165438	0.20348815334167003	0.23610808470033937	0.06373738844144673	mod_u_frac	#4daf4a
273	4217	MANICOUAGAN	0.19363531326241137	0.1515915392519666	0.5429771326536086	0.11179601483201343	swe_u_frac	#984ea3
274	2418	LUAN HE	0.41336166197796126	0.23922034145774004	0.1625266087392734	0.18489138782502548	mod_u_frac	#4daf4a
275	4112	EASTMAIN	0.23037612287912554	0.192910758590502	0.31848099698278237	0.2582321215475902	swe_u_frac	#984ea3
285	2112	POPIGAY	0.3066623675874564	0.2532245520918796	0.35071930218599956	0.0893937781346643	swe_u_frac	#984ea3
287	4104	ATTAWAPISKAT	0.40029472590392484	0.22892300322002565	0.27746416043170224	0.0933181104443473	mod_u_frac	#4daf4a
288	4130	SEAL	0.21600592620788206	0.2212584817141035	0.34532240718711193	0.21741318489090244	swe_u_frac	#984ea3
289	4430	SUSITNA	0.47577358198485226	0.23313117453766302	0.1925911818732043	0.09850406160428063	mod_u_frac	#4daf4a
290	4428	STIKINE	0.3047157543155449	0.31466446823577326	0.27262842807554466	0.10799134937313717	iv_u_frac	#e41a1c
294	6214	GOTA	0.3521626932961545	0.3624143118137997	0.17664212521172104	0.1087808696783249	iv_u_frac	#e41a1c
295	6255	TORNEALVEN (also TORNIONJOKI, also TORNIONVAYLA)	0.3994668622709508	0.23524311430655864	0.2746006319500664	0.0906893914724241	mod_u_frac	#4daf4a
296	4427	SKEENA	0.28777494213932964	0.40047238143068153	0.21158063027289925	0.10017204615708972	iv_u_frac	#e41a1c
297	2911	LAKE URMIA	0.33990220498493	0.39436260480555546	0.16141742436511736	0.10431776584439718	iv_u_frac	#e41a1c
298	4111	COPPERMINE	0.3462426828108724	0.2045916805705014	0.23526407459653614	0.2139015620220901	mod_u_frac	#4daf4a
300	6223	KUBAN	0.2926663225472616	0.26566818369205925	0.2727893136251739	0.16887618013550534	mod_u_frac	#4daf4a
301	6229	MARITSA RIVER	0.3783595158177567	0.25956968114914925	0.2887629529366248	0.07330785009646938	mod_u_frac	#4daf4a
305	2413	KAMCHATKA	0.4422763432169916	0.24755240326487077	0.16787189200865013	0.14229936150948735	mod_u_frac	#4daf4a
307	6220	KEMIJOKI	0.5056671257918356	0.2208994813372612	0.16866359558859512	0.10476979728230815	mod_u_frac	#4daf4a
311	2107	NADYM	0.2744412242290851	0.22791248859396093	0.23485249476976217	0.26279379240719175	mod_u_frac	#4daf4a
314	4236	SAINT JOHN (also SAINT-JEAN)	0.30700122189803114	0.2623960607651302	0.3419371576814024	0.0886655596554362	swe_u_frac	#984ea3
319	6212	GARONNE (also RIO GARONA)	0.3854500415359652	0.3152296107478713	0.17671964772187876	0.12260069999428473	mod_u_frac	#4daf4a
321	6232	NARVA	0.349292711078102	0.37919985083024516	0.15204244835425926	0.11946498973739354	iv_u_frac	#e41a1c
325	4110	COLVILLE	0.2545684927539136	0.25430070409361755	0.35270629372177115	0.13842450943069765	swe_u_frac	#984ea3
329	2432	YALU RIVER	0.47193609529695135	0.28282916558634136	0.13969381441385806	0.10554092470284918	mod_u_frac	#4daf4a
330	6244	SAKARYA	0.504594777058791	0.3185540663321133	0.0858834422955318	0.09096771431356392	mod_u_frac	#4daf4a
331	2901	ALAKOL	0.42126163421590274	0.28225408080689307	0.1493797225066649	0.14710456247053927	mod_u_frac	#4daf4a
335	6106	ONEGA	0.4363190147130645	0.20604723346000312	0.23647180350569616	0.12116194832123624	mod_u_frac	#4daf4a
337	2101	ALAZEYA	0.3573588871049095	0.22623339393858302	0.29627939456787955	0.12012832438862792	mod_u_frac	#4daf4a
340	4134	WINISK	0.3063200819861716	0.26973141625200836	0.26567684251742957	0.15827165924439054	mod_u_frac	#4daf4a
341	4408	COPPER	0.42952259647619856	0.26198127147673717	0.21193090265875078	0.09656522938831351	mod_u_frac	#4daf4a
342	4127	NOTTAWAY	0.3071474969564638	0.1987184283386217	0.3945982180323802	0.09953585667253421	swe_u_frac	#984ea3
343	2913	TALAS	0.38966389037832694	0.28077365673324833	0.1698783893512747	0.15968406353715014	mod_u_frac	#4daf4a
344	4133	THLEWIAZA	0.1839776166120372	0.16241440402111174	0.5548872813241706	0.09872069804268045	swe_u_frac	#984ea3
346	4102	ANDERSON	0.31294312855267203	0.19694611892539615	0.3715987239273594	0.11851202859457254	swe_u_frac	#984ea3
349	4245	SUSQUEHANNA	0.47465546108256296	0.2889400444576851	0.1908377190257863	0.045566775433965555	mod_u_frac	#4daf4a
354	6205	DNIESTR	0.37903772469261	0.3703780610689889	0.1521532382328926	0.09843097600550846	mod_u_frac	#4daf4a
356	6241	PO	0.3484863926932359	0.2897189262516397	0.22841255702408458	0.1333821240310398	mod_u_frac	#4daf4a
358	2918	UVS NUUR (also UBSU-NUR)	0.41083547856694075	0.2553210643194482	0.1821254860799245	0.15171797103368653	mod_u_frac	#4daf4a
360	2920	ZHEM (also EMBA)	0.25284369406336005	0.2885087893025992	0.33193780283920177	0.12670971379483884	swe_u_frac	#984ea3
363	6105	MEZEN	0.5260342290131147	0.21817600154897107	0.2068285057747017	0.04896126366321241	mod_u_frac	#4daf4a
364	4421	SACRAMENTO	0.44374460921780395	0.3314538648582144	0.17560789223133388	0.049193633692647835	mod_u_frac	#4daf4a
372	6221	KIZILIRMAK	0.37422576132100144	0.277551809425185	0.17384825017338565	0.17437417908042785	mod_u_frac	#4daf4a
376	4423	SAN JOAQUIN	0.3432574092710299	0.3027233710031016	0.24915288064365262	0.10486633908221582	mod_u_frac	#4daf4a
378	6210	EBRO	0.3382708922446349	0.30926220378732333	0.2558491974741248	0.09661770649391677	mod_u_frac	#4daf4a
382	4234	SAGUENAY	0.22680857523390205	0.25474243503717864	0.371671200872234	0.1467777888566853	swe_u_frac	#984ea3
385	2102	ANABAR	0.2722152011368641	0.20524408966766888	0.384627797446612	0.137912911748855	swe_u_frac	#984ea3
386	4105	BACK	0.3194735560392941	0.1925945676669819	0.25984855817688995	0.2280833181168341	mod_u_frac	#4daf4a
388	4207	CHURCHILL	0.28162774245810157	0.21158879624851706	0.31772494652876876	0.1890585147646126	swe_u_frac	#984ea3
393	4122	LA GRANDE	0.2929643674112893	0.226415504259442	0.2631727064999647	0.21744742182930396	mod_u_frac	#4daf4a
394	6243	RHONE	0.39574042902152196	0.25813873437385526	0.2089205469563169	0.1372002896483058	mod_u_frac	#4daf4a
398	4131	SEVERN	0.16921942253810368	0.22104478388426088	0.37792024943236174	0.2318155441452736	swe_u_frac	#984ea3
400	4118	HAYES	0.17461512984552016	0.27205323768464756	0.41173598951772805	0.1415956429521043	swe_u_frac	#984ea3
401	4124	MOOSE	0.1839457939885008	0.12259963928597581	0.5489044735850976	0.1445500931404258	swe_u_frac	#984ea3
406	2113	PUR	0.26319796830389336	0.2073178883958944	0.2415314826581186	0.2879526606420936	tp_u_frac	#ff7f00
412	6236	ODER	0.3549680834865232	0.37384166424472276	0.2043568024314424	0.06683344983731176	iv_u_frac	#e41a1c
416	4414	KUSKOKWIM	0.357424939831457	0.22469616252375285	0.3377216803518034	0.08015721729298671	mod_u_frac	#4daf4a
420	2916	ULUNGUR HU	0.31797058013384577	0.231625937618104	0.289158849290182	0.16124463295786828	mod_u_frac	#4daf4a
423	2912	SARYSU	0.37415812976787516	0.27378470197198596	0.24409773192756318	0.10795943633257586	mod_u_frac	#4daf4a
424	4101	ALBANY	0.49438849686431907	0.24529361813489625	0.1504611799930893	0.10985670500769533	mod_u_frac	#4daf4a
426	4108	CANIAPISCAU	0.3504362510612461	0.21294042122280266	0.34114529271046207	0.09547803500548925	mod_u_frac	#4daf4a
428	4901	GREAT SALT LAKE	0.3168216726822597	0.4032100683279282	0.15518726138893565	0.12478099760087637	iv_u_frac	#e41a1c
436	2115	TAZ	0.33382348024347464	0.22808768238680688	0.21071025046600655	0.22737858690371196	mod_u_frac	#4daf4a
437	2905	CHUY (also SHU)	0.4277897019725511	0.3053642352864669	0.11292193960680157	0.15392412313418033	mod_u_frac	#4daf4a
439	6242	RHINE	0.3329954837056161	0.2775187924596634	0.3512903256505758	0.03819539818414482	swe_u_frac	#984ea3
441	2114	PYASINA	0.2664946200646637	0.31342040909928	0.29343083681064663	0.12665413402540976	iv_u_frac	#e41a1c
443	2402	ANADYR	0.39629627560441594	0.2721620895860042	0.2586687683269538	0.07287286648262617	mod_u_frac	#4daf4a
445	6902	KURA	0.2890427947597233	0.4536064001092268	0.11231631535146198	0.145034489779588	iv_u_frac	#e41a1c
446	6259	VISTULA	0.3595304765165425	0.4505925315983048	0.09101382704299892	0.09886316484215377	iv_u_frac	#e41a1c
448	2917	URAL (also ORAL)	0.4047071180560613	0.32603028896327474	0.1888130192606431	0.08044957372002082	mod_u_frac	#4daf4a
450	2436	YONGDING HE	0.4312507094475356	0.28202852735561357	0.16010265330650678	0.1266181098903442	mod_u_frac	#4daf4a
451	2109	OLENEK	0.38542555837254955	0.23442704255610022	0.27467822248572554	0.10546917658562467	mod_u_frac	#4daf4a
452	2417	LIAO HE	0.35632298607395885	0.23006472680580753	0.24310232298435666	0.17050996413587696	mod_u_frac	#4daf4a
453	2909	HAR US NUUR	0.41739518577476836	0.33974828157756776	0.0891353110115085	0.15372122163615531	mod_u_frac	#4daf4a
454	4410	FRASER	0.32317338635028703	0.32002707925340873	0.25250443448784426	0.10429509990846007	mod_u_frac	#4daf4a
455	2116	YANA	0.21353606800833025	0.22045010989069486	0.42358362944555145	0.14243019265542334	swe_u_frac	#984ea3
456	4132	THELON	0.2655355095895333	0.20124557163621473	0.4148180819904296	0.11840083678382246	swe_u_frac	#984ea3
457	2915	THORGAY	0.31799919275584093	0.2805548988933946	0.27821351357541146	0.12323239477535318	mod_u_frac	#4daf4a
461	2319	SALWEEN	0.23245593536844603	0.2735838988181214	0.21121099862146842	0.28274916719196413	tp_u_frac	#ff7f00
462	6235	NEVA	0.3850213763216818	0.2565084510353144	0.31633088725546327	0.0421392853875405	mod_u_frac	#4daf4a
463	2104	KHATANGA	0.3336218496126746	0.3169551167539364	0.2673805542084255	0.0820424794249636	mod_u_frac	#4daf4a
464	4109	CHURCHILL	0.22636660532346628	0.30000603358810635	0.39946498145518833	0.07416237963323906	swe_u_frac	#984ea3
466	6107	PECHORA	0.4596968576768409	0.2642655905993148	0.1564899715367308	0.11954758018711348	mod_u_frac	#4daf4a
467	6109	SEVERNAYA DVINA	0.47080769920516397	0.20471660240291595	0.23533865564069847	0.08913704275122145	mod_u_frac	#4daf4a
469	2103	INDIGIRKA	0.3515636035701529	0.26156646471840655	0.2524097932758949	0.1344601384355456	mod_u_frac	#4daf4a
470	2906	HAMUN	0.317330303243981	0.3277795659648228	0.20152415813034386	0.15336597266085228	iv_u_frac	#e41a1c
475	2910	LAKE BALKHASH	0.39576204948533333	0.304270793628065	0.19484265830490594	0.10512449858169587	mod_u_frac	#4daf4a
476	2310	IRRAWADDY	0.27749996811969285	0.2732392689125413	0.2922918122188396	0.15696895074892622	swe_u_frac	#984ea3
478	6206	DON	0.3257675990372981	0.31036953692871105	0.2558553226838522	0.10800754135013875	mod_u_frac	#4daf4a
480	6204	DNIEPER	0.3723839975157662	0.3895948532138422	0.17387564282037918	0.06414550645001245	iv_u_frac	#e41a1c
481	2302	BRAHMAPUTRA	0.31338929680926547	0.3101037007508011	0.2552218653787079	0.12128513706122544	mod_u_frac	#4daf4a
483	2105	KOLYMA	0.37994531935188175	0.2519363742649629	0.2981080386474395	0.0700102677357159	mod_u_frac	#4daf4a
484	4405	COLORADO (also COLORADO RIVER)	0.25771876968641794	0.34910396370132957	0.2892672566714561	0.10391000994079631	iv_u_frac	#e41a1c
485	4406	COLUMBIA	0.34743445734976436	0.3044032056858006	0.292797972762663	0.05536436420177202	mod_u_frac	#4daf4a
486	4231	RIO GRANDE (also BRAVO)	0.29256386696521186	0.35761690317024314	0.2350846613960325	0.11473456846851253	iv_u_frac	#e41a1c
489	2421	MEKONG	0.2571827360360264	0.30465248933769623	0.2288911573005257	0.20927361732575164	iv_u_frac	#e41a1c
490	6202	DANUBE	0.3091404302838226	0.29969403046739485	0.3336249110994113	0.05754062814937125	swe_u_frac	#984ea3
492	4435	YUKON	0.5018510245588617	0.2990452899483053	0.07622671878033034	0.12287696671250276	mod_u_frac	#4daf4a
493	2309	INDUS	0.242369085779133	0.28265780717968353	0.2872241660473826	0.187748940993801	swe_u_frac	#984ea3
494	2320	SHATT AL ARAB	0.24517257471759685	0.3544736197242479	0.19654336728093497	0.20381043827722034	iv_u_frac	#e41a1c
496	2434	YELLOW RIVER	0.3947443908548743	0.3365278323906404	0.12697336867229853	0.1417544080821868	mod_u_frac	#4daf4a
498	2306	GANGES	0.3928192297874472	0.3112487616863488	0.14227501123901123	0.15365699728719273	mod_u_frac	#4daf4a
499	4238	SAINT LAWRENCE (also SAINT-LAURENT)	0.3498718695338549	0.2505188706094192	0.35868997690368154	0.04091928295304449	swe_u_frac	#984ea3
501	4125	NELSON	0.3492864459499316	0.31057621741378516	0.27849924822591704	0.06163808841036612	mod_u_frac	#4daf4a
504	6903	VOLGA	0.3753190308646852	0.2944997923565771	0.23127858466357598	0.09890259211516161	mod_u_frac	#4daf4a
505	2914	TARIM HE (also TALIMU HE)	0.23406749628821563	0.2291946094100071	0.3788638174391456	0.1578740768626316	swe_u_frac	#984ea3
506	2902	ARAL SEA	0.24011295168097374	0.2365086892610833	0.34526236442548935	0.17811599463245356	swe_u_frac	#984ea3
507	2433	YANGTZE	0.30331413072518376	0.3539977771521781	0.18579314700962074	0.1568949451130174	iv_u_frac	#e41a1c
508	4123	MACKENZIE	0.39031723910654587	0.310203137793202	0.13767673615245576	0.1618028869477964	mod_u_frac	#4daf4a
510	2401	AMUR	0.3636410597898438	0.22673749097493673	0.26054605414301973	0.1490753950921996	mod_u_frac	#4daf4a
511	2106	LENA	0.3254925381102992	0.2652875827670745	0.2430295177250226	0.1661903613976037	mod_u_frac	#4daf4a
513	2117	YENISEY	0.2805135815511298	0.280981114436241	0.2964203498512272	0.14208495416140196	swe_u_frac	#984ea3
515	2108	OB	0.3815324161158087	0.2974711003673621	0.14453025238209466	0.17646623113473447	mod_u_frac	#4daf4a
516	4219	MISSISSIPPI	0.40363336719198195	0.3829052282744266	0.11812706948791131	0.09533433504568013	mod_u_frac	#4daf4a
