# Supplementary material for: Evidence of human influence on Northern Hemisphere snow loss
Source: Nature. 2024 Jan 10;625(7994):293–300. doi: 10.1038/s41586-023-06794-y (PMC10781623; doi:10.1038/s41586-023-06794-y)
Supplement: Supplementary file 14 — Source Data Extended Data Fig. 8 [file 41586_2023_6794_MOESM14_ESM.csv]

	MRBID	delta_swe_hist	swe_hist_agree	delta_swe_fut	swe_fut_agree	delta_tmean_hist	tmean_hist_agree	delta_tmean_fut	tmean_fut_agree	delta_ppt_hist	ppt_hist_agree	delta_ppt_fut	ppt_fut_agree	delta_q_hist	q_hist_agree	delta_q_fut	q_fut_agree
0	2427	-43.835369551083346	0.13333333333333333	-87.47156023251705	0.13545751633986927	1.6160919269668335	1.0	2.912611914775347	1.0	17.18080857579489	0.8	1.7350826072688506	0.559322033898305	-2.462551184542264	0.4004980511043742	13.234813043883534	0.5307843137254902
1	6113	-5.844164098657231	0.35833333333333334	-50.945562192046026	0.1300653594771242	3.3970826886638807	1.0			21.963290166495874	1.0			-0.31929620159153416	0.4784538761368558	-4.3795735885180065	0.3488235294117647
2	6234	-35.86407932539881	0.16666666666666666	-81.74290615110436	0.12696078431372548	2.1367060605199084	1.0			15.259963406786804	1.0			-24.287129177473638	0.16522304027717627	4.408985190145984	0.5574509803921569
3	2423	-12.290349005271263	0.35	-81.19422635648841	0.14624183006535948	1.1426108482988109	0.75	3.0783005701176265	1.0	15.70670000967137	0.8	5.672351675747137	0.8220338983050848	-2.6820653847443694	0.3039194456474664	-7.011797815022263	0.26725490196078433
4	4426	7.695785183952934	0.8166666666666667	-57.60197186148344	0.04820261437908497	0.3477728015742486	0.75			2.2463608197264584	0.8			-3.75901919298209	0.19629709831095712	-5.7972927215001135	0.23549019607843139
5	2415	-23.618950103321325	0.16666666666666666	-69.49774997722885	0.13545751633986927	1.250473068745348	0.75			25.90351422407075	1.0			-3.7713884179155395	0.3160459073191858	10.894654973902007	0.7972549019607843
6	6103	3.634595112968992	0.725	-39.80336999644115	0.1238562091503268	3.545228053477742	1.0			19.849305346513116	1.0			0.5004621815855989	0.5220874837592031	50.892165516373296	0.9707843137254902
7	2404	-25.280950971813994	0.09166666666666666	-69.01612189816119	0.11470588235294117	1.408428350447586	1.0			12.102912348707989	0.8			-0.6650522652833526	0.428648765699437	-11.80043716703301	0.16372549019607843
8	4218	10.882085799564301	0.7	-25.188951853495137	0.3996732026143791	1.1890252533675347	1.0			4.14031332528703	0.6			-14.193311310674737	0.18698570809874404	25.133123988300127	0.9919607843137255
9	4420	-14.117690987721005	0.175	-86.37867610529703	0.028431372549019607	0.6744615392035727	1.0			-8.095742915867504	0.2			-12.398115184588324	0.22163274144651365	-0.11162974956518212	0.46705882352941175
10	6108	0.3173749024530334	0.5083333333333333	-48.38481128180123	0.14183006535947712	3.0059127593408657	1.0			9.93039805799045	0.8			-4.652168846417176	0.2836725855348636	31.880689160449435	0.7219607843137255
11	4119	0.8753090811624618	0.5166666666666667	18.715194771218826	0.7392156862745098	6.086597153319392	1.0	7.38098817530845	1.0	19.919110755239792	0.8	24.122828966149065	1.0	3.868906296029797	0.6369640537029017	10.922990629147208	0.7250980392156863
12	2429	-53.80753396042008	0.1	-70.00405070083411	0.14493464052287583	1.3883363175212957	1.0	2.8606573085030123	1.0	22.677182915559037	1.0	0.42390513147593367	0.5254237288135594	-4.095501165629038	0.32102641836292767	-13.177611231030518	0.38372549019607843
13	4222	3.8939419245440154	0.5916666666666667	-26.358499958417088	0.18823529411764706	1.4098247360631553	1.0	4.339047140476735	1.0	-9.701043736538514	0.4	15.868999600923061	1.0	-1.268178162937722	0.39789952360329145	14.318118138617493	0.9880392156862745
14	6218	7.907846588959007	0.6666666666666666	-48.11326732084868	0.08774509803921568	3.8824302380901745	1.0			22.543753864124888	1.0			4.794340955375881	0.6635989605889996	4.452301620635886	0.5411764705882353
15	6111	2.952760510388912	0.7166666666666667	-18.6348992860876	0.22598039215686275	2.7254257885048485	1.0	4.526610534621769	1.0	19.881246853121404	1.0	9.942065827511982	0.940677966101695	1.4319077974945158	0.6188826331745344	-27.17137627447883	0.0
16	6251	-9.44731578984095	0.30833333333333335	-76.44403019693817	0.1661764705882353		0.0				0.0			-12.323927894528152	0.20485058466868775	-9.303235079365521	0.11745098039215686
17	6219	8.810997329337354	0.9333333333333333	-29.172804285134	0.13104575163398693	2.475407886542507	1.0			22.59362377445013	1.0			0.2197979302583825	0.5213295799047206	-8.09364549526164	0.2966666666666667
18	6209	-10.01421203692055	0.06666666666666667	-40.98082352613094	0.06650326797385621	2.035969042188134	1.0	2.9756359322327453	1.0	15.29287482170827	1.0	11.373599395079019	0.9576271186440678	0.8737593825057677	0.5463404071026419	23.324133676881885	0.8054901960784314
19	4431	-11.08487789830483	0.058333333333333334	-34.325275607035415	0.2222222222222222	0.8228990633553597	1.0	3.2809539250192286	1.0	-1.4317170160294572	0.4	12.653127875764568	0.9830508474576272	-0.2037463572189721	0.47975313988739715	24.0245165212133	0.8772549019607843
20	4113	-13.998071414603853	0.39166666666666666	8.409111057184244	0.6241830065359477	3.4571315316972417	1.0	7.527694021367038	1.0	-3.1136237618464078	0.6	27.319402135774013	1.0	-2.1530010183880517	0.4577739281074058	46.80675238850601	0.957843137254902
21	4129	4.928917547822165	0.6166666666666667	-12.536004179238972	0.29183006535947714	1.8854545923119355	1.0			7.19308595122032	0.8			3.376581490286644	0.7633174534430489	-28.25948040100819	0.0033333333333333335
22	4216	-5.0389270270136715	0.4166666666666667	-31.99330132549627	0.16584967320261437	1.6284358981599123	1.0	4.249371481619015	1.0	1.4747393641657502	0.6	14.98523870234699	0.9915254237288136	0.24966124822009933	0.530532698137722	3.7652923119973067	0.7115686274509804
23	4416	-23.672441731959303	0.05	-38.4056164698967	0.16241830065359478	1.3397989827835637	1.0			-15.322012665285552	0.0			-0.20315701563420302	0.45474231268947596	4.617721845347816	0.735686274509804
24	4229	12.726532828222371	0.7583333333333333	-37.85406697099274	0.1238562091503268	1.3954439314617522	1.0	4.329927636954218	1.0	18.155202207202464	1.0	14.50165386234076	0.9830508474576272	-2.3588229223751993	0.3932438284971849	23.54824577550646	0.9445098039215686
25	2919	-4.120849697677085	0.425	-14.569697672481281	0.3673202614379085	0.612357896485074	0.75			28.71887954488603	1.0			-2.361415798594644	0.37191424859246425	-5.632871815710345	0.2641176470588235
26	4114	-6.934157351244792	0.15	3.229968690925258	0.5498366013071896	3.0896404201800114	1.0			0.8030101380111155	0.6			-5.957476698205532	0.37418796015591166	40.84960640082498	0.9596078431372549
27	4117	-2.8985789505106974	0.4166666666666667	6.24700596293116	0.6014705882352941	3.687890269474196	0.75			-1.9329394225700198	0.4			1.1673910495808628	0.5464486790818536	2.8229878850702903	0.5494117647058824
28	4120	-3.0612594953954155	0.375	24.66769473362499	0.790359477124183	5.7482682495071895	1.0	7.3426723673448455	1.0	17.00078113937941	0.8	22.94800651506906	1.0	0.4211034914924487	0.5144001732351667	5.651514999814744	0.6613725490196078
29	6258	-40.12749876413002	0.31666666666666665	-84.5300215380361	0.10947712418300654	1.7684477146777093	1.0	2.8674099974953764	1.0	18.954952387407804	1.0	-3.0216337400735256	0.3813559322033898	-13.165295590759492	0.2467518406236466	-4.7975159382581865	0.3288235294117647
30	6227	-0.868678362287062	0.4583333333333333	-23.538188224102853	0.16781045751633986	2.506786684269815	1.0	3.75483692858269	1.0	15.733598469740338	1.0	6.85057290094651	0.8898305084745762	0.26023141407790296	0.545257687310524	1.7615580554316281	0.5956862745098039
31	6239	-14.612723609425746	0.18333333333333332	-52.52468509956183	0.06650326797385621	3.754235548073229	1.0	4.518300117687909	1.0	22.81728950855308	1.0	14.502756357859397	0.9745762711864406	-1.1260912433068206	0.4395842355998268	18.659026470676324	0.7094117647058824
32	6112	-1.4016021582391445	0.44166666666666665	-30.87955544800994	0.16225490196078432	2.9027399110001655	1.0	4.827756372770834	1.0	16.15545996822847	1.0	13.72722449642518	0.9745762711864406	0.23389210904611787	0.5180814205283673	10.988018512653184	0.652156862745098
33	4401	-17.875186616227225	0.008333333333333333	-21.502647071378632	0.24068627450980393	1.2195125969130383	1.0	3.183633700228442	1.0	-6.664727645526844	0.2	11.740640525360092	0.9830508474576272	0.5704012537237508	0.5804460805543525	21.89577353097185	0.9950980392156863
34	4211	11.91383006398095	0.75	-54.370234962587226	0.2977124183006536	1.15472638728731	1.0			11.813593141212385	1.0			-2.3327595675633273	0.4497618016457341	6.46515767493851	0.6019607843137255
35	4210	8.014768448522883	0.625	-25.11047465592726	0.359640522875817	1.329461158990187	1.0	4.273735922900525	1.0	4.501019863273023	0.8	13.153396625307039	0.9915254237288136	-2.185284373183907	0.42399307059333047	-6.991909418416668	0.2952941176470588
36	6222	-64.10874213769378	0.0	-72.77985621871969	0.023366013071895425	3.1894436709059795	1.0	3.9275448121664036	1.0	2.4397482616423813	0.6	12.49554990306568	0.940677966101695	-24.187493104428263	0.09885231702035513	3.660294478360129	0.5970588235294118
37	4128	-0.6780071486469748	0.49166666666666664	12.488663715816742	0.7107843137254902	3.2890478670357624	1.0	7.7104946130773655	1.0	3.103782493378671	0.6	26.55235321010803	1.0	-9.84648648281291	0.24339540926808143	14.862197149332147	0.8447058823529412
38	6114	-6.574420808418804	0.3333333333333333	-52.16911094314213	0.08823529411764706	3.222733013467681	1.0	4.680368223859485	1.0	21.15928317359404	1.0	14.958125881537605	0.9745762711864406	-3.380280852052145	0.28876136855781726	4.842856263325494	0.562156862745098
39	2111	17.34524515584162	0.9583333333333334	61.200833726678624	0.9666666666666667	3.0952003787913	1.0	8.182572183990743	1.0	23.441803293362806	1.0	29.072994609967964	1.0	5.475717687191873	0.6628410567345171	20.417519024095476	0.7398039215686274
40	6201	-41.73746562240724	0.0	-31.64576981047496	0.10947712418300654	2.4227058055536204	1.0	3.3740357759773696	1.0	8.310664741846235	1.0	13.84552810604962	0.9745762711864406	-3.2984592766336585	0.21448679081853617	-7.180222292894918	0.2723529411764706
41	4107	-12.411793071869601	0.03333333333333333	0.8958960912854748	0.5122549019607843	2.3521122793308615	1.0	5.682270372683359	1.0	-20.53149130584142	0.0	20.568664437697393	1.0	-3.7084940726260163	0.2566045907319186	11.800448399482562	0.7850980392156863
42	4121	8.16282014105474	0.6666666666666666	9.73909415380589	0.6040849673202614	2.918134397391947	1.0			29.642576368826916	1.0			-1.975511403765655	0.3923776526634907	27.287733335914197	0.743921568627451
43	4126	17.01477922107408	0.825	20.315382011944166	0.7470588235294118	3.0877032394775927	1.0	7.919921585850045	1.0	31.76246300034768	1.0	24.39992833013612	0.9915254237288136	-1.515654327943516	0.39097011693373757	-3.0505141447978303	0.4372549019607843
44	2430	-0.6346643881612166	0.4666666666666667	-22.33168616624756	0.2722222222222222	1.0945498792541195	1.0			39.76430194472012	1.0			-6.4425007563899435	0.32752273711563445	-17.79015864868221	0.11862745098039215
45	4214	18.019936519319717	0.7333333333333333	-27.03564233509058	0.39052287581699346	1.3688557514055206	1.0	3.9943480790306634	1.0	11.149410493991235	1.0	12.902557193692779	0.9915254237288136	-5.698661722971462	0.3228670420095279	57.62382244176442	0.9403921568627451
46	6224	-45.52062964795774	0.0	-72.21456453648781	0.011601307189542484	3.2907681295917692	1.0	4.170377355594757	1.0	8.08940751748836	1.0	13.228917549940583	0.9745762711864406	-19.751302588540963	0.12851883932438285	-1.6343203436349967	0.4843137254901961
47	4418	-11.526174776743652	0.1	-30.52810425569502	0.28823529411764703	0.036497678261181866	0.5	5.8247770429250565	1.0	18.18772315634262	1.0	18.52948326639165	1.0	-1.4448247404111418	0.423235166738848	-11.810678822246395	0.3007843137254902
48	2903	-53.045680854507175	0.11666666666666667	-62.16651248687856	0.1880718954248366		0.0	3.0326349521534657	1.0		0.0	6.513671462808432	0.7033898305084746	-3.387721108140396	0.3771113035946297	-11.317305636697384	0.0503921568627451
49	2110	0.11279765467534295	0.5083333333333333	55.17773596739234	0.9344771241830065	2.0103583117820163	1.0	6.608504251679644	1.0	5.708949083393284	0.8	49.05427374005113	1.0	7.106229913219452	0.6536379385015159	95.56821404892739	0.9988235294117647
50	4116	-7.261079345917931	0.375	-6.944269000740478	0.40375816993464053	2.387562211687208	1.0	5.598466856961483	1.0	-14.929808982001635	0.2	17.866087457404916	1.0	0.057864437264038365	0.506388046773495	2.8755824725189427	0.6378431372549019
51	4413	-14.135520220718307	0.05	-85.20630446283992	0.005392156862745098	0.7144517806712358	1.0	2.539153081929023	1.0	-13.658682076234209	0.2	3.0126500797751277	0.6440677966101694	-32.444926623649394	0.1385881333910784	-2.1589257190264988	0.44392156862745097
52	4103	-23.937103853798313	0.016666666666666666	10.166057532441812	0.6691176470588235	4.260481414253638	1.0	7.660945485426923	1.0	-11.668287678731765	0.2	26.79351841057042	1.0	-10.362018168692742	0.22152446946730187	7.067727246496688	0.7705882352941177
53	6213	-11.06827402911832	0.15833333333333333	-34.71523076701465	0.0923202614379085	1.999964242803548	1.0	2.9127456938456637	1.0	10.912251230247957	1.0	7.148121912039997	0.864406779661017	-0.18318332847418872	0.48310957124296233	-10.481602620191893	0.23568627450980392
54	4106	-18.45188163519175	0.025	3.481361154028299	0.534640522875817	2.474595234182121	1.0			-8.397400318786257	0.2			-2.2460180131324794	0.4192291035080121	19.144965709137274	0.9235294117647059
55	4115	-21.276537347938405	0.058333333333333334	10.671924925771748	0.6251633986928105	2.734139854163378	1.0	6.9907154757967	1.0	-15.34591398881587	0.2	28.482640846326092	1.0	-7.637044664226091	0.28508012126461674	-0.2895105758347256	0.49098039215686273
56	6102	-1.0682083684231825	0.5	-45.741830867645575	0.09313725490196079	3.4866378373306977	1.0	4.756571447115995	1.0	20.38864406583047	1.0	14.720152027976255	0.9661016949152542	0.8222537660268531	0.5691857947163275	5.309858173989255	0.590392156862745
57	4217	-3.236808227934162	0.49166666666666664	-20.788629177084616	0.21650326797385622	1.64404066194104	1.0	4.455701094009343	1.0	-7.740991771377892	0.2	18.461591070962122	1.0	0.7517232195269757	0.6058899956691208	10.418350031062772	0.9056862745098039
58	2418	-31.37689247345476	0.18333333333333332	-21.216701256201958	0.3277777777777778	1.3830648264491296	1.0	3.6711664825826813	1.0	7.928830605886196	0.6	26.964683193248156	0.9830508474576272	-4.473856209582387	0.41056734517106974	-8.133325105659054	0.2523529411764706
59	4112	2.9308738563430037	0.65	-8.374553458335388	0.3397058823529412	2.089544132818602	1.0	5.076014642083435	1.0	-1.740047598731247	0.4	22.68058364435855	1.0	1.153308219680944	0.6428107405803378	-4.743283743133972	0.2633333333333333
60	2112	-6.337237324025218	0.325	44.6776459269472	0.9965686274509804	2.882274679192479	1.0	7.337732208488054	1.0	9.668257168603725	1.0	46.00583253591462	1.0	-2.6958279944629107	0.37592031182330016	26.367621773504325	0.842156862745098
61	4104	6.159127031163601	0.775	6.52519281952093	0.6148692810457517	0.9499621550763515	1.0	4.405983562838663	1.0	4.566439838014725	0.8	19.025156541379253	1.0	1.4462634352387491	0.5786054569077522	4.948951860270149	0.623921568627451
62	4130	-20.657768382691025	0.08333333333333333	3.414997146598438	0.5781045751633986	1.6401969723126597	1.0	5.389025984544584	1.0	-21.38203783270833	0.0	17.892465174917582	0.9915254237288136	-0.6830579662195091	0.4820268514508445	97.05819024842921	0.9513725490196079
63	4430	-14.13146411092162	0.11666666666666667	-32.19433111828978	0.20163398692810458	0.6235469003894529	1.0	4.77963738897108	1.0	13.817474057914646	0.6	18.56170116566188	0.9915254237288136	1.7817121211777127	0.6977046340407103	10.927843648576967	0.8637254901960785
64	4428	-15.632247791644168	0.06666666666666667	-37.00980480104864	0.14297385620915032	0.5186729160302433	0.75	3.3479224396089524	1.0	-4.326542221948768	0.4	12.579610574141796	0.9830508474576272	2.8283738270151155	0.8046773495019489	-2.4327763036115044	0.4033333333333333
65	6214	-33.24662382038542	0.0	-48.341994750028	0.1892156862745098	2.1693697290989054	1.0	3.2085099493320657	1.0	9.099300192724982	0.8	12.22017199492658	0.9576271186440678	-13.650649676609525	0.14811606756171503	-2.523754899385466	0.43117647058823527
66	6255	8.358307519867749	0.975	-30.793496920106385	0.1238562091503268	2.8351298364300375	1.0	4.118500910355041	1.0	20.974347446171226	1.0	12.612870038049593	0.9661016949152542	2.9071751424863823	0.724880900822867	-17.584576658658705	0.0407843137254902
67	4427	-8.692036162655986	0.11666666666666667	-30.433743649538094	0.10555555555555556	0.6313000941082234	1.0	3.0671044642973424	1.0	-5.711826392833881	0.4	10.563683677530456	0.9915254237288136	0.674760592525043	0.6216977046340407	0.02299215833905066	0.5011764705882353
68	2911	-71.57395030680712	0.14166666666666666	-85.67108601505343	0.119281045751634	2.0281968043525733	1.0	3.1021096001861803	1.0	-3.169010333314331	0.4	-1.1575099860746363	0.4322033898305085	-40.115888197605514	0.09950194889562582	-7.627098289807861	0.3037254901960784
69	4111	-4.263855358010142	0.25833333333333336	3.520643962622274	0.5493464052287582	5.584636579416683	1.0	6.817511980255931	1.0	-5.078949096162964	0.4	23.95255478856889	1.0	6.689502903062802	0.7721957557384149	-6.674094220786593	0.3335294117647059
70	6223	-49.4170711202654	0.025	-66.9111716592675	0.15571895424836601	2.952255314295143	1.0	3.1245835214850706	1.0	-7.03833789441398	0.4	4.910139668147266	0.7627118644067796	-0.5096903707002307	0.4723906453009961	-13.249071852001151	0.3454901960784314
71	6229	-33.48506248449592	0.20833333333333334	-67.41491405387146	0.13169934640522876	1.9219364603298936	1.0	2.8414621418241985	1.0	19.252470182951534	1.0	-2.6625513316434777	0.3220338983050847	-27.424119650098202	0.1537462104807276	-16.506668482139432	0.08254901960784314
72	2413	15.798904394896246	0.9833333333333333	-22.38014952230843	0.13986928104575164	2.927091121181543	1.0	4.771643782505594	1.0	23.939924518350303	1.0	16.29927800836895	0.9915254237288136	0.5204225123729659	0.5708098744045041	-5.191638326268688	0.1588235294117647
73	6220	6.731060642087622	0.75	-33.05735630164901	0.12254901960784313	3.501406257379062	1.0	4.605373197398002	1.0	25.007280977974457	1.0	13.47437631659173	0.9745762711864406	0.7930494087483034	0.5607405803378086	3.684577412825483	0.6007843137254902
74	2107	3.728289567548991	0.5166666666666667	6.651438013221727	0.6352941176470588	1.6577252191149738	1.0	5.443887884976622	1.0	14.621667624516851	0.8	19.36396173372996	1.0	-1.7459299173071545	0.38815504547423124	43.64789753769382	0.9811764705882353
75	4236	6.070944595728356	0.6666666666666666	-37.258411532212456	0.05718954248366013	1.3871724773355465	1.0	3.907298024340162	1.0	16.127348819033536	1.0	13.208073218134274	0.9745762711864406	0.4646680249989109	0.539844088349935	1.5536672587457758	0.5480392156862746
76	6212	-26.4343595910235	0.26666666666666666	-76.57659843824008	0.12156862745098039	0.97329528922775	1.0	2.590586436287601	1.0	11.964280586188053	1.0	0.20013700209721463	0.5084745762711864	-10.96964470912792	0.21567778258986575	-24.991395849634003	0.002352941176470588
77	6232	-49.2048067151118	0.0	-70.21564083501602	0.09624183006535948	1.9910615807189327	1.0	3.979761164434094	1.0	8.115889999649218	0.8	12.7718517769475	0.9830508474576272	-20.63496086941462	0.17919012559549588	14.946043353068532	0.7790196078431373
78	4110	7.2776900915097755	0.725	19.021497328033426	0.7753267973856209	3.567380497538119	1.0	6.583587304142412	1.0	27.862020631416634	0.8	25.204482329532006	0.9915254237288136	-1.0509712462196232	0.41251624079688176	-10.935001592255304	0.1935294117647059
79	2432	-5.4021907442874255	0.45	-39.45800541018834	0.180718954248366	0.986855908174241	1.0	3.882957231608263	1.0	16.399044722328348	0.8	20.518567690569988	0.9745762711864406	-5.81586158014211	0.1537462104807276	-7.61765413463521	0.06941176470588235
80	6244	-40.53583189316559	0.18333333333333332	-63.910343670346435	0.13970588235294118		0.0	2.672070656151504	1.0		0.0	-0.5024577881577983	0.4576271186440678	-6.900413045214848	0.20625812039844088	-7.692930215104603	0.183921568627451
81	2901	-11.225851494921823	0.3	-40.43260052734891	0.22173202614379084	0.5073304766288138	1.0	3.5420216315569117	1.0	21.984358450739045	0.8	23.78541044384221	0.9915254237288136	-20.2341205961605	0.15558683412732785	5.215633545613109	0.6049019607843137
82	6106	-12.4335973154334	0.16666666666666666	-41.75232572715143	0.13137254901960785	2.645186355523311	1.0	4.517273265276469	1.0	17.16609223229941	1.0	15.8449655312455	0.9745762711864406	-2.3771223862621658	0.3317453443048939	-10.456773982052297	0.2605882352941176
83	2101	27.054266811084325	0.9916666666666667	55.26269087939121	0.9937908496732026	3.2706987251437045	1.0	7.781173514428772	1.0	19.0555705266851	1.0	44.73734052408135	1.0	33.84208027897701	0.9095928973581637	81.4294611770061	0.9180392156862746
84	4134	-5.1574769491858605	0.18333333333333332	10.528099386846431	0.6869281045751634	1.4718876276363542	1.0	4.782803239817653	1.0	2.8924293693702934	0.6	20.06301421691913	1.0	0.5268409810161334	0.5219792117799913	22.983357252480488	0.912156862745098
85	4408	-8.269424870887823	0.075	-15.27264228595039	0.2411764705882353	0.6618996240252413	1.0	3.903997302912249	1.0	8.421132413404203	1.0	15.439980214879078	1.0	0.6070294197721638	0.6275443915114768	-4.244309298403607	0.27156862745098037
86	4127	7.827335760785965	0.7833333333333333	-24.03903971579146	0.19738562091503267	1.4959617539026488	1.0	4.713127805031798	1.0	10.922440459981638	0.8	20.709616645413092	1.0	2.2164519676859493	0.7463187527067995	-5.517479771985606	0.2562745098039216
87	2913	-23.16389211931299	0.225	-60.187516272305196	0.1287581699346405	1.2825043318645921	1.0	3.1609988824014876	1.0	13.362504627369072	0.8	11.728376001236043	0.8813559322033898	-18.466675714700145	0.21838458207016023	-30.35270234538416	0.09803921568627451
88	4133	-6.986912222101512	0.3333333333333333	6.72512995986351	0.6455882352941177	2.3460469456269903	1.0	5.686264194983346	1.0	-0.018552397201161596	0.6	18.885090499545996	0.9915254237288136	-0.4068254246320412	0.4880900822867042	8.225759495438666	0.7225490196078431
89	4102	-5.334878937869899	0.15833333333333333	25.988821170840907	0.815359477124183	4.897138269069037	1.0	7.420440966022057	1.0	10.122032824899001	0.8	21.566274983320625	1.0	-4.02035214908083	0.38718059766132523	17.841941052783227	0.7511764705882353
90	4245	8.638956185394743	0.75	-44.76695837793518	0.3483660130718954	1.1186226179253176	1.0	3.6448197027702616	1.0	13.33576292731529	1.0	11.76958302441021	0.9745762711864406	-5.064658041145056	0.3316370723256821	14.021911474688636	0.6411764705882353
91	6205	-48.47695542503662	0.09166666666666666	-69.92804154871226	0.12777777777777777	2.1393955779402414	1.0	3.4736583940832153	1.0	21.087940958832597	1.0	7.965935779615165	0.8728813559322034	-20.757188126238997	0.0167821567778259	-2.1284860964968715	0.4356862745098039
92	6241	-5.791030429144957	0.36666666666666664	-76.21180582378852	0.10571895424836601	1.5476871682881708	1.0	2.832417799441429	1.0	15.171015980379485	0.8	6.632736789548609	0.7966101694915254	-1.8254453435626876	0.379926375054136	-43.50586695441494	0.005686274509803921
93	2918	-13.624321963318291	0.38333333333333336	14.391478255877637	0.6436274509803922	0.5820300446022222	1.0	3.59177958932053	1.0	13.670908270741217	0.8	27.951343366188723	1.0	0.4730954918712309	0.5229536595928974	-1.0059140187615085	0.4588235294117647
94	2920	-71.94953419191586	0.041666666666666664	-57.34585295053523	0.21062091503267974	1.486544663881864	1.0	3.8838679349087784	1.0	3.142547423954974	0.4	12.131639942794052	0.9067796610169492	-9.886298631845317	0.33759203118233	-16.890994231871673	0.3
95	6105	-5.227515825806737	0.25833333333333336	-7.748233199664691	0.3611111111111111	2.330343506049492	1.0	4.66307670570141	1.0	16.922508987099786	1.0	17.90717493007768	1.0	0.7936871916786332	0.5695106106539628	-16.73623339625172	0.08705882352941176
96	4421	-16.57044793445229	0.075	-88.09057084316812	0.165359477124183	0.7010394067999627	1.0	2.4355762668131793	1.0	-12.594589979510797	0.0	1.591929152134199	0.559322033898305	-15.217249563204996	0.18200519705500218	-26.476624527240602	0.000392156862745098
97	6221	-50.275505704523376	0.16666666666666666	-72.98558291859956	0.08790849673202615	1.979851956279298	1.0	2.7265886090903058	1.0	14.890160845770064	0.8	-0.4390365582711837	0.4491525423728814	-7.173315583379218	0.1039411000433088	-23.13547948231904	0.011372549019607842
98	4423	-26.020105712903828	0.05	-88.73314109825918	0.036601307189542485	1.017241049944396	1.0	2.4568591066651466	1.0	-15.756411311254649	0.0	-1.7696878772596847	0.423728813559322	-5.868531874243878	0.3046773495019489	-41.4160696738568	0.000392156862745098
99	6210	2.4378041758762867	0.55	-70.61248765171027	0.16944444444444445	0.8503507385797484	1.0	2.675931132989818	1.0	10.902561924263	0.8	-2.2273366133333283	0.3644067796610169	-2.949593258209942	0.3133391078388913	-8.403720044245745	0.11196078431372548
100	4234	0.05021744459718258	0.5	-26.28598351240362	0.16666666666666666	1.6448551211983642	1.0	4.570915390454793	1.0	0.1422784520218245	0.2	18.717505966206247	1.0	1.2714504782714502	0.7013858813339108	0.712545624999052	0.5650980392156862
101	2102	-9.547066996361455	0.175	44.20267647113941	0.9991830065359477	2.7196956038152336	1.0	7.104166918216327	1.0	5.83092890431557	1.0	36.82336631408933	1.0	-5.995562284715434	0.2157860545690775	45.59229814588693	0.9935294117647059
102	4105	-6.27236602619902	0.30833333333333335	11.941421258741649	0.7377450980392157	3.8107430027010167	1.0	7.380383254966645	1.0	5.030474621331315	0.8	25.27560515929423	1.0	4.105563537410598	0.6938068427890862	-56.365471264626805	0.03372549019607843
103	4207	3.898255801515157	0.5916666666666667	-17.89264035980929	0.2514705882352941	2.206023590197039	1.0	5.067161182035912	1.0	-9.094069091879286	0.4	18.94074756505703	1.0	3.2809860984559194	0.8802511909917713	-7.3074214178126695	0.1564705882352941
104	4122	-7.9162510747632435	0.16666666666666666	1.4525295107716691	0.5217320261437909	2.2852310593293095	1.0	5.609236494429193	1.0	-3.4652512925206116	0.2	25.67900651608116	1.0	2.364981408675202	0.7556301429190125	-13.718505813423889	0.015490196078431372
105	6243	-30.412918753281957	0.0	-68.80484073982855	0.06683006535947712	1.5351921421892465	1.0	2.7183281680443288	1.0	4.274281927753843	0.6	5.417638576263485	0.8135593220338984	-3.4051313800673535	0.2812906019922044	-17.877868011473403	0.31039215686274507
106	4131	-4.184381235116561	0.39166666666666666	4.199042308338769	0.5807189542483661	1.7967305137552825	1.0	4.991728128778064	1.0	-2.558007625638622	0.4	21.279732319161475	1.0	0.5803018060595189	0.5194889562581204	23.569638206376283	0.903921568627451
107	4118	-11.194440090007626	0.075	4.019948338843087	0.5823529411764706	1.0362848592221716	1.0	4.800289058912493	1.0	-3.9723966265783006	0.4	17.99891298299712	1.0	-6.160107520813724	0.260827197921178	17.71371123561663	0.7035294117647058
108	4124	-3.0189023653624916	0.4083333333333333	-24.80710249046898	0.1650326797385621	1.6594307615772403	1.0	4.7932307413033515	1.0	-2.3856149045821224	0.4	17.841208769949993	0.9915254237288136	2.3357197930284457	0.6340407102641836	19.457737270370927	0.9264705882352942
109	2113	3.7490378900941472	0.5666666666666667	15.653346335654618	0.8480392156862745	1.6888011951153294	1.0	5.489675765996571	1.0	9.963179995150313	0.8	19.54963676898239	1.0	-0.560329022121972	0.45636639237765264	24.277163824629326	0.9635294117647059
110	6236	-23.260150887381965	0.19166666666666668	-65.60561952596748	0.1738562091503268	1.8663145773420113	1.0	3.37052598215495	1.0	11.839337669673942	0.8	10.533690652453195	1.0	-24.716887415066463	0.13306626245127762	46.048538008680936	1.0
111	4414	-7.118173964679068	0.18333333333333332	-21.092345302275728	0.2638888888888889	0.2337339563047023	0.5	5.9577196546790265	1.0	22.112049711571352	1.0	19.560536867203183	1.0	4.559711107052399	0.7549805110437419	-21.675726030306613	0.00607843137254902
112	2916	4.852927361197848	0.5916666666666667	-33.68648020897755	0.2812091503267974	1.2381265873883445	1.0	3.851206306862775	1.0	46.18952223441833	1.0	24.675484385546994	0.9915254237288136	-7.094035642723368	0.22119965352966653	-16.34968237937801	0.020784313725490194
113	2912	-44.537411148912625	0.03333333333333333	-35.04401232780274	0.30833333333333335	0.7379433168763032	0.75	4.0112531684717485	1.0	8.484599295739773	0.6	14.172680654165525	0.9322033898305084	-10.015412070154024	0.2893027284538761	-4.02544993656722	0.41333333333333333
114	4101	13.820839561537046	1.0	-7.793944609770645	0.3568627450980392	1.085484172582135	1.0	4.76821375737167	1.0	10.295516865251434	0.8	18.32309071432278	1.0	1.3236243227394668	0.5642052836725855	-0.03570386720869578	0.49941176470588233
115	4108	-23.709676869994986	0.058333333333333334	5.214129704976112	0.561437908496732	2.1363808828031745	1.0	5.4702661946310585	1.0	-15.653921417626421	0.2	22.198062331567726	1.0	0.24030606379406605	0.528042442615851	-2.338727128403164	0.393921568627451
116	4901	-31.875109162049007	0.016666666666666666	-74.67334806862266	0.01437908496732026	0.8776068368764884	1.0	3.1365528983353967	1.0	-2.416757422920303	0.6	5.0996238997933645	0.8050847457627118	-23.988210540702525	0.1720441749675184	4.186128758939589	0.5915686274509804
117	2115	3.4410323684247284	0.5916666666666667	16.4229004869848	0.8570261437908496	1.4944626686855873	1.0	5.459061705546045	1.0	3.275343729502887	0.8	20.496021557978075	1.0	0.8977449332281827	0.5729753139887397	6.741495190387276	0.6633333333333333
118	2905	-36.08415483002475	0.16666666666666666	-43.03399092483872	0.21944444444444444	1.031154831463954	0.75	3.268379586307365	1.0	16.279209175687072	0.8	14.606863346386461	0.9915254237288136	-10.874530530653741	0.13804677349501948	-22.510235714716686	0.0496078431372549
119	6242	-31.549221790387662	0.16666666666666666	-73.74515499159816	0.15866013071895424	1.609018702051212	1.0	2.9042219706994983	1.0	-1.7086027577189338	0.2	7.976877559741283	0.8728813559322034	-4.4762440820458576	0.21134690342139453	-36.01856788340325	0.04784313725490196
120	2114	-0.40033091815441263	0.475	33.989711040722085	0.9851307189542484	2.3727061161940446	1.0	7.163386525646109	1.0	5.618167546517251	0.6	30.72251184341124	1.0	2.765206991952166	0.7282373321784322	-2.2869268688546214	0.4611764705882353
121	2402	14.905001835806717	0.9916666666666667	44.89131750224663	0.9550653594771242	2.734025144101196	1.0	8.111325119841393	1.0	23.643879782784186	1.0	25.543564135154234	1.0	3.1889073653366626	0.7233650931139021	11.391777541667452	0.7805882352941177
122	6902	-56.9408084503649	0.15	-70.50994139748934	0.08627450980392157	2.3964363987913684	1.0	2.918533241975564	1.0	5.125508669026703	0.6	7.269535907544807	0.8983050847457628	-4.510239031358607	0.22921177999133824	-29.52381179990026	0.12196078431372549
123	6259	-44.432838308254695	0.008333333333333333	-62.383428888040626	0.21127450980392157	1.9794610786636873	1.0	3.484997014449201	1.0	16.734937993314794	1.0	11.217279584294275	1.0	-20.415036530464505	0.025877003031615418	-3.732888416841206	0.39215686274509803
124	2917	-36.43044268164073	0.0	-25.514329784954516	0.2923202614379085	1.1959338207689503	1.0	4.307356442521645	1.0	2.250898290010844	0.4	13.380990503456147	0.940677966101695	-5.143707430463962	0.3694239930705933	-40.5128797475397	0.0707843137254902
125	2436	-45.30486891947907	0.16666666666666666	-42.369648600937964	0.21062091503267974	1.386511342976531	1.0	3.4032722511351214	1.0	17.159431262822622	0.8	26.69024081645493	1.0	2.7569127888566416	0.5629060199220441	-20.753029915146143	0.04941176470588235
126	2109	-7.135967853554061	0.2833333333333333	40.69788910520695	0.9991830065359477	2.3975660474923446	1.0	7.010907155221702	1.0	4.382304745447575	0.8	35.01177501924306	1.0	-3.150844624082885	0.23938934603724557	-2.9874648930220715	0.3168627450980392
127	2417	1.9199768101972863	0.525	-25.718782316163427	0.2954248366013072	1.3285873034074842	1.0	3.8035631209364333	1.0	5.1986583484338595	0.6	23.510942504431583	0.9830508474576272	-8.235537135474228	0.2613685578172369	-18.29302357387691	0.041372549019607845
128	2909	-4.559422790880871	0.35	5.286570544505976	0.5534313725490196	0.8687756834961814	1.0	3.6326650142020553	1.0	29.79760346107384	1.0	22.515394339874383	0.9915254237288136	-1.9715777416934823	0.36606756171502813	-11.124062259394634	0.09705882352941177
129	4410	9.903590162712796	0.9416666666666667	-37.84539186561657	0.13790849673202615	0.35141208704346893	0.75	2.8861711318690295	1.0	13.902236854194452	1.0	10.151912548083786	0.9915254237288136	1.5591663641444005	0.6987873538328281	-17.602902228165433	0.08294117647058824
130	2116	1.6445148070827185	0.65	42.61349827992003	0.9856209150326798	1.309589765157687	1.0	6.019956796270657	1.0	-0.2326408908099868	0.4	36.879007375497665	1.0	1.5632318242914232	0.5867258553486357	22.60321948313711	0.9611764705882353
131	4132	0.9269981545614581	0.5666666666666667	5.687936436399602	0.6138888888888889	2.6224578892882917	1.0	6.45536940004168	1.0	3.2307387599627426	0.8	22.201194851812744	1.0	1.733351401595448	0.6036162841056735	-11.618966450587365	0.25588235294117645
132	2915	-53.36587730988782	0.03333333333333333	-36.762853979612046	0.26601307189542484	1.3335325102041482	1.0	4.2362501392014416	1.0	-0.8583776948418997	0.2	14.12199986733065	0.9152542372881356	-4.832750465831075	0.41782156777825896	-3.709175924684672	0.43980392156862746
133	2319	-14.688377102557851	0.25	-38.13073752418903	0.18235294117647058	1.4975892722411808	1.0	2.8940380849509304	1.0	7.370991702325284	0.4	10.375872841133592	0.8220338983050848	-0.434960152335282	0.42193590298830663	0.3362808006191784	0.5309803921568628
134	6235	-27.48901600300484	0.0	-59.37486434221212	0.03022875816993464	2.7573225941603483	1.0	4.327927053424768	1.0	8.88251610417908	0.6	14.157985474171277	1.0	-10.543459351424193	0.14107838891294933	-22.30444788456446	0.28647058823529414
135	2104	-0.13749260515762826	0.5	29.566915208964055	0.9955882352941177	2.0079303200599528	1.0	6.5411337442439415	1.0	8.966575131573446	1.0	34.495917361932385	1.0	-0.3837696803743223	0.4545257687310524	9.608525478627328	0.7974509803921569
136	4109	3.027323554424285	0.5833333333333334	4.296449439435991	0.5771241830065359	0.9408466549348564	1.0	4.199558417028099	1.0	-0.5578317458258685	0.6	15.299093638961956	1.0	1.8420738831236616	0.563014291901256	5.715199636760779	0.5719607843137255
137	6107	2.6504151912702936	0.6916666666666667	4.583126124350363	0.630718954248366	2.1342584768787183	1.0	4.9313583845885	1.0	14.332724743626798	1.0	18.83753287634473	1.0	1.0531073972636749	0.6023170203551321	-54.25413530391398	0.00980392156862745
138	6109	-7.4361515020663	0.3333333333333333	-15.256155970900515	0.275	1.9986404511065465	1.0	4.48583742232454	1.0	13.576990537634652	1.0	16.266584410768104	1.0	4.340253128837809	0.7610437418796016	-42.725272706686326	0.0013725490196078432
139	2103	15.681877644953081	1.0	38.5112940084816	0.9973856209150327	1.821304763875625	1.0	6.085052508795458	1.0	10.29107813633342	0.8	40.516676612859456	1.0	1.584779516297452	0.5884582070160242	9.456682063758322	0.8047058823529412
140	2906	-18.039280733770326	0.175	-73.34217976004612	0.0815359477124183	0.6535460193526013	0.75	3.030095522987758	1.0	9.391393821148544	0.4	-3.131369741158842	0.4322033898305085	-25.560937713967547	0.20376786487656995	-34.34394647446569	0.0025490196078431374
141	2910	-8.539326538116986	0.2833333333333333	-46.395123906891854	0.21519607843137256	0.5350705354850621	0.75	3.6758672504016494	1.0	21.120266965512172	1.0	17.904984182013003	1.0	-4.121675924351769	0.22921177999133824	-31.802943972116466	0.004313725490196078
142	2310	-36.6285467138873	0.10833333333333334	-34.32005537997968	0.20947712418300654	0.9904190552735752	0.75	2.6341661319592884	1.0	-20.14424617256047	0.0	3.704333020922661	0.6186440677966102	-0.7952241337918746	0.1936985708098744	2.463933468878615	0.7905882352941176
143	6206	-49.042293439979986	0.13333333333333333	-54.52332215197622	0.20277777777777778	1.7752653826878726	1.0	3.766045676294701	1.0	10.888633760178056	1.0	9.089363388225358	0.9491525423728814	-24.325635896248123	0.16435686444348202	10.097910350760614	0.6909803921568628
144	6204	-38.77985925876878	0.15833333333333333	-60.89498235367208	0.16029411764705884	2.1164660659161223	1.0	3.6645315246742296	1.0	14.66955356544926	1.0	10.277964308049668	1.0	-9.238745269816508	0.04092680814205284	-25.50610776004865	0.02980392156862745
145	2302	-7.896192466681549	0.3	-43.38265316445903	0.23137254901960785	1.4587594942134816	1.0	2.7987015329729426	1.0	10.726801971711186	0.6	6.1553734402112354	0.6694915254237288	-0.03621490390708183	0.4912299696838458	3.6199291534986315	0.8252941176470588
146	2105	18.801688248475635	1.0	41.42874392068842	0.9715686274509804	2.0710597742550254	1.0	6.782341913034646	1.0	21.722117935392244	1.0	29.350897960952096	1.0	1.4042109150898505	0.6290601992204418	6.487765263504315	0.7233333333333334
147	4405	-36.822432306027345	0.08333333333333333	-58.735476136474844	0.02434640522875817	0.7935774494083842	0.75	3.012099379487744	1.0	-8.619452830237359	0.2	0.5301298690401239	0.5423728813559322	-25.935457573225253	0.08640103941100043	-42.89617720386089	0.0029411764705882353
148	4406	5.21782216864554	0.6666666666666666	-49.758686512516135	0.0004901960784313725	0.6693408374494003	1.0	2.799790048183282	1.0	5.278516680853679	0.8	8.532997243571067	0.9745762711864406	-3.1398370605411774	0.24339540926808143	-28.13129453092666	0.02666666666666667
149	4231	-45.72787841337142	0.016666666666666666	-58.911733933604026	0.0696078431372549	1.0193446867796407	1.0	2.7688123340949797	1.0	-22.109231149682323	0.0	-10.071452048485213	0.07627118644067797	-6.72494911881544	0.2693806842789086	-12.411390525806098	0.1927450980392157
150	2421	-13.916582549440662	0.30833333333333335	-19.80115464161691	0.30130718954248364	1.2745137688870405	1.0	2.7458384712533896	1.0	9.219915416795164	0.4	5.646696482595871	0.7033898305084746	-0.1890541854056569	0.46491987873538326	-1.4256349733161784	0.2815686274509804
151	6202	-35.06348375925762	0.05	-72.79746555821745	0.11503267973856209	1.9964337520325048	1.0	3.256804623482993	1.0	6.94538430437135	0.8	6.017023228705959	0.847457627118644	-0.8121134383471891	0.42507579038544824	-45.447781026648	0.009215686274509804
152	4435	-4.31415314552593	0.21666666666666667	-11.628999069713842	0.2937908496732026	1.7061545531061335	1.0	5.538459606729378	1.0	14.328312335595388	1.0	17.509504486742017	1.0	0.3287340407873176	0.537895192724123	2.11292621576019	0.64
153	2309	-2.746460238686777	0.45	-48.3556778033097	0.12352941176470589	1.3255271515324685	1.0	3.1161696523660716	1.0	5.492407785780681	0.4	0.712984371677365	0.5508474576271186	-3.451813500646639	0.2771762667821568	-28.491420722388796	0.15450980392156863
154	2320	-47.437642272108775	0.041666666666666664	-78.17167658642987	0.09068627450980392	1.8923164580855112	1.0	2.922303426699278	1.0	8.571610457114542	0.6	-4.096557012698533	0.3389830508474576	-6.10229593488526	0.16165006496318754	-2.4107495683605435	0.2884313725490196
155	2434	-5.772566108651361	0.4166666666666667	-5.036669604819691	0.4583333333333333	1.1954119362925084	1.0	3.273442267124855	1.0	22.46932829768692	0.8	23.58203910172093	1.0	-3.247408287486154	0.14151147682979645	1.860070129964356	0.6809803921568628
156	2306	-0.5832175547697688	0.4666666666666667	-64.66728006989928	0.12434640522875817	1.0932185664264675	1.0	2.6015817751831953	1.0	-2.646420664303941	0.4	7.947932950963363	0.652542372881356	-0.12844981414421985	0.4890645300996102	-9.479404251131228	0.20411764705882354
157	4238	4.85846190691406	0.625	-36.745819063752265	0.04934640522875817	1.314534237002956	1.0	4.305558160565754	1.0	5.841975400267228	0.8	15.385872249822569	1.0	4.011866762157022	0.7514075357297532	-6.83755764884684	0.2668627450980392
158	4125	16.65958404996676	1.0	-10.082239265235604	0.367483660130719	0.3289614959677847	0.75	3.864923581935821	1.0	8.525095976900403	1.0	13.8579044167505	1.0	-2.8029630840797966	0.3934603724556085	-12.61225339074845	0.09941176470588235
159	6903	-8.237890803818198	0.075	-29.54493786046112	0.16879084967320263	1.8369547590694717	1.0	4.090397878804971	1.0	14.935532815379057	1.0	14.219924645883815	1.0	0.6300875855908717	0.5498051104374188	-37.73711145216884	0.041176470588235294
160	2914	5.653576660154354	0.6166666666666667	-38.94285672527782	0.23431372549019608	1.220421702911941	1.0	3.427407258384739	1.0	18.391128385314154	1.0	19.719248442832942	0.9915254237288136	1.1031041028743318	0.5947379818103075	-5.559105179057823	0.3807843137254902
161	2902	-17.015593643460925	0.18333333333333332	-61.78030786077342	0.1630718954248366	1.754145679294298	1.0	3.2478568533776713	1.0	-0.5799765380843229	0.6	9.563190275024567	0.8389830508474576	-6.548347151904423	0.30640970116933736	-71.51639683865521	0.11098039215686274
162	2433	-22.904941458957992	0.23333333333333334	-28.509656789033563	0.25800653594771245	1.4842987304258761	1.0	3.0909403280617727	1.0	21.492481225863678	0.8	8.045989191527653	0.8728813559322034	0.8569786183443495	0.5935469900389779	11.712201906856194	1.0
163	4123	4.240799804297982	0.75	-1.2888321218908163	0.47091503267973855	2.1079761962891723	1.0	4.775842054585115	1.0	10.556048665284628	0.8	15.247828227771606	1.0	2.978243583458958	0.7518406236466003	8.529383877010616	0.7268627450980392
164	2401	12.608545312113195	0.6666666666666666	12.486619498597952	0.6799019607843138	1.071608571690355	1.0	4.08301357208508	1.0	25.794953387300875	1.0	22.42395560467463	1.0	-2.2385022131917065	0.17410134257254223	0.03516120153101099	0.5058823529411764
165	2106	3.0364710918247018	0.6666666666666666	25.774017802292406	0.9995098039215686	1.4320427508685518	1.0	5.387290696968453	1.0	8.748649773438519	1.0	27.112964783444795	1.0	-1.1865662340858683	0.17128627111303596	4.940511037268109	0.8211764705882353
166	2117	5.587016839812511	0.6666666666666666	17.540183755963003	0.944281045751634	0.9270280606460333	1.0	4.386941465789406	1.0	6.006252851674039	0.8	22.30125132097733	1.0	-1.9244901978177547	0.1785404937202252	3.6619772282729457	0.6896078431372549
167	2108	7.8089080845325025	0.6666666666666666	5.379440737976008	0.5991830065359477	0.4327980295981592	0.75	4.221094288883307	1.0	18.141770408553814	1.0	19.334872925668236	1.0	0.12704621467745958	0.5136422693806842	-18.385000182076524	0.005098039215686275
168	4219	3.2628642972875213	0.5916666666666667	-52.21715477503321	0.18218954248366012	0.19816066108663244	0.5	3.3508153409313763	1.0	6.961063453565584	0.8	8.97780189576256	0.9745762711864406	-1.7668774138378507	0.2883282806409701	-34.46027780424119	0.13705882352941176
