# Supplementary material for: Evidence of human influence on Northern Hemisphere snow loss
Source: Nature. 2024 Jan 10;625(7994):293–300. doi: 10.1038/s41586-023-06794-y (PMC10781623; doi:10.1038/s41586-023-06794-y)
Supplement: Supplementary file 15 — Source Data Extended Data Fig. 9 [file 41586_2023_6794_MOESM15_ESM.csv]

model	lat	lon	fr_orig	fr_recon
ACCESS-CM2_r1i1p1f1	25.0	103.0	-0.012981179626618605	-10.672097045542458
ACCESS-CM2_r1i1p1f1	25.0	105.0	-0.5658111488731746	-6.54664203259389
ACCESS-CM2_r1i1p1f1	27.0	87.0	-10.84323591735957	-10.602778346424838
ACCESS-CM2_r1i1p1f1	27.0	89.0	-13.232203257187315	-14.173105206411243
ACCESS-CM2_r1i1p1f1	27.0	91.0	-5.531607198894061	-4.042180896274007
ACCESS-CM2_r1i1p1f1	27.0	93.0	-2.2065648941780984	-6.804816686583757
ACCESS-CM2_r1i1p1f1	27.0	97.0	-12.888198045002063	-7.29550452407727
ACCESS-CM2_r1i1p1f1	27.0	99.0	-17.15558504581136	-19.31969129979012
ACCESS-CM2_r1i1p1f1	27.0	101.0	-9.782253000595198	-11.700896068808248
ACCESS-CM2_r1i1p1f1	27.0	103.0	-3.381655870552574	-9.875957654017087
ACCESS-CM2_r1i1p1f1	27.0	105.0	-4.8080686939084885	-4.438091708096635
ACCESS-CM2_r1i1p1f1	27.0	107.0	-2.477073822844777	0.758235242738801
ACCESS-CM2_r1i1p1f1	27.0	109.0	-3.8980385293232755	-2.2957406211786258
ACCESS-CM2_r1i1p1f1	27.0	111.0	-1.7210243478033904	-1.8761445063208542
ACCESS-CM2_r1i1p1f1	27.0	113.0	-0.11371344953739823	-0.20820241735865563
ACCESS-CM2_r1i1p1f1	27.0	119.0	-0.00013817816601167094	-2.8006852901500445
ACCESS-CM2_r1i1p1f1	29.0	-107.0	0.0	0.357705713845715
ACCESS-CM2_r1i1p1f1	29.0	55.0	0.0	-0.7475471848079731
ACCESS-CM2_r1i1p1f1	29.0	81.0	-3.460093991556658	-4.289718025573988
ACCESS-CM2_r1i1p1f1	29.0	83.0	-2.9592245054650936	-18.235381096923135
ACCESS-CM2_r1i1p1f1	29.0	85.0	-7.1624643389625104	-15.53470531313865
ACCESS-CM2_r1i1p1f1	29.0	87.0	-10.644299682885288	-4.44232378898707
ACCESS-CM2_r1i1p1f1	29.0	89.0	-4.721484211523621	-16.903913596897905
ACCESS-CM2_r1i1p1f1	29.0	91.0	3.7089619281385944	-7.173278205533112
ACCESS-CM2_r1i1p1f1	29.0	93.0	-2.0642118623324226	-14.68816007162797
ACCESS-CM2_r1i1p1f1	29.0	95.0	-27.56279113380426	-35.14539674166869
ACCESS-CM2_r1i1p1f1	29.0	97.0	-13.338073595902975	-26.081457286506367
ACCESS-CM2_r1i1p1f1	29.0	99.0	-7.557360559950062	-21.705974532833118
ACCESS-CM2_r1i1p1f1	29.0	101.0	-8.876588985126364	-14.439812035764467
ACCESS-CM2_r1i1p1f1	29.0	103.0	-11.838540887186312	-12.255243432128768
ACCESS-CM2_r1i1p1f1	29.0	105.0	-19.94735776146822	-15.073777673082944
ACCESS-CM2_r1i1p1f1	29.0	107.0	-0.003573281043218682	-10.126128441972785
ACCESS-CM2_r1i1p1f1	29.0	109.0	-7.150095804912336	-4.606147670564386
ACCESS-CM2_r1i1p1f1	29.0	111.0	-4.746406998168429	-4.177366742689855
ACCESS-CM2_r1i1p1f1	29.0	113.0	-0.8058424061083954	2.748119468006564
ACCESS-CM2_r1i1p1f1	29.0	115.0	-0.0007923024789522514	0.10050759505328433
ACCESS-CM2_r1i1p1f1	29.0	117.0	-0.16887214821915664	-5.664972945885827
ACCESS-CM2_r1i1p1f1	29.0	119.0	-0.3807612122820695	-12.63562677207625
ACCESS-CM2_r1i1p1f1	31.0	-109.0	-0.0002379365718454585	-0.341004496556324
ACCESS-CM2_r1i1p1f1	31.0	-107.0	0.0	0.0071456919388897325
ACCESS-CM2_r1i1p1f1	31.0	-105.0	7.794141136961617e-07	0.24432115942553032
ACCESS-CM2_r1i1p1f1	31.0	51.0	-1.1877862218176127e-05	-2.015484761065637
ACCESS-CM2_r1i1p1f1	31.0	53.0	-0.00032720335494908773	-4.495842760730442
ACCESS-CM2_r1i1p1f1	31.0	55.0	-0.0004865203738101064	-2.2686265821931615
ACCESS-CM2_r1i1p1f1	31.0	57.0	0.0	-5.858265820906004
ACCESS-CM2_r1i1p1f1	31.0	67.0	-8.639489118502395e-08	-1.176536615653653
ACCESS-CM2_r1i1p1f1	31.0	69.0	0.0	-1.1231792643085265
ACCESS-CM2_r1i1p1f1	31.0	77.0	-0.9283579046080505	-0.13877830954390125
ACCESS-CM2_r1i1p1f1	31.0	79.0	-0.9576040534091635	-5.115619875966472
ACCESS-CM2_r1i1p1f1	31.0	81.0	-1.9127117852432034	-2.8948581055546576
ACCESS-CM2_r1i1p1f1	31.0	83.0	-5.8398531728609875	-9.391292702488041
ACCESS-CM2_r1i1p1f1	31.0	85.0	-16.06364015347308	-27.045407000648375
ACCESS-CM2_r1i1p1f1	31.0	87.0	-9.922049306857506	-15.96522300852388
ACCESS-CM2_r1i1p1f1	31.0	89.0	-13.77194061802135	-13.685125446010204
ACCESS-CM2_r1i1p1f1	31.0	91.0	-2.1990608548355195	-7.6177144787821565
ACCESS-CM2_r1i1p1f1	31.0	93.0	-10.571273863699542	-14.106203873589164
ACCESS-CM2_r1i1p1f1	31.0	95.0	-18.474696317022506	-15.946664089331373
ACCESS-CM2_r1i1p1f1	31.0	97.0	-12.245163323727144	-2.6786552569918882
ACCESS-CM2_r1i1p1f1	31.0	99.0	-14.11504520149092	-6.613550896525257
ACCESS-CM2_r1i1p1f1	31.0	101.0	-16.267264837052196	-4.937425290714106
ACCESS-CM2_r1i1p1f1	31.0	103.0	-24.67750582902532	-22.710984768262666
ACCESS-CM2_r1i1p1f1	31.0	105.0	-18.49521842948751	-13.366066977402685
ACCESS-CM2_r1i1p1f1	31.0	107.0	-7.813404495948049	-4.165303869659014
ACCESS-CM2_r1i1p1f1	31.0	109.0	-22.34156280582025	-11.54990990414348
ACCESS-CM2_r1i1p1f1	31.0	111.0	-25.004537583413025	-10.804857844750119
ACCESS-CM2_r1i1p1f1	31.0	113.0	-14.464182608142705	-9.944011352470152
ACCESS-CM2_r1i1p1f1	31.0	115.0	-1.1931381362790243	-0.19993921649745916
ACCESS-CM2_r1i1p1f1	31.0	117.0	-0.0728963721745704	-13.485547122022755
ACCESS-CM2_r1i1p1f1	31.0	119.0	-2.1390055111010882e-07	-1.920717620855398
ACCESS-CM2_r1i1p1f1	33.0	-111.0	-3.3446199336657014	-2.2106781180701063
ACCESS-CM2_r1i1p1f1	33.0	-109.0	-0.48225409072607806	-17.895075116556058
ACCESS-CM2_r1i1p1f1	33.0	-107.0	-0.25628575206332344	2.306313282430091
ACCESS-CM2_r1i1p1f1	33.0	-105.0	0.01767132358535829	5.9494231465663585
ACCESS-CM2_r1i1p1f1	33.0	-103.0	1.401179658218167	3.6623043674638542
ACCESS-CM2_r1i1p1f1	33.0	-101.0	0.06075734327057962	6.758553328638829
ACCESS-CM2_r1i1p1f1	33.0	-99.0	0.0	5.588323481328882
ACCESS-CM2_r1i1p1f1	33.0	47.0	0.0	-1.167788818573345
ACCESS-CM2_r1i1p1f1	33.0	49.0	-0.05036840260197414	-7.343179919357226
ACCESS-CM2_r1i1p1f1	33.0	51.0	-0.1896273703042291	-3.9964510754201514
ACCESS-CM2_r1i1p1f1	33.0	53.0	-7.819700374959231e-05	-0.14959846848962327
ACCESS-CM2_r1i1p1f1	33.0	55.0	0.0	-1.7106021218975902
ACCESS-CM2_r1i1p1f1	33.0	57.0	0.0	-2.4223751651775594
ACCESS-CM2_r1i1p1f1	33.0	59.0	0.0	-1.6527539171959245
ACCESS-CM2_r1i1p1f1	33.0	61.0	-1.7704988443097376e-05	-1.0988708542348253
ACCESS-CM2_r1i1p1f1	33.0	63.0	-0.8925109515409377	-1.9933972701407197
ACCESS-CM2_r1i1p1f1	33.0	65.0	-2.619811762449885	-5.497154367812513
ACCESS-CM2_r1i1p1f1	33.0	67.0	-1.3539203241784543	-19.293029621179215
ACCESS-CM2_r1i1p1f1	33.0	69.0	-0.13831874763557153	-1.2749319402455612
ACCESS-CM2_r1i1p1f1	33.0	71.0	0.0	0.9204848880836659
ACCESS-CM2_r1i1p1f1	33.0	75.0	-1.8265163236539819	-3.239889942063537
ACCESS-CM2_r1i1p1f1	33.0	77.0	-15.23302786847142	-25.709846487442707
ACCESS-CM2_r1i1p1f1	33.0	79.0	-12.762029503787947	-16.85621516806535
ACCESS-CM2_r1i1p1f1	33.0	81.0	-11.56055197218301	-12.499619686941292
ACCESS-CM2_r1i1p1f1	33.0	83.0	-4.773231268570394	-7.516573780920121
ACCESS-CM2_r1i1p1f1	33.0	85.0	-1.0573810663002248	4.186386493159821
ACCESS-CM2_r1i1p1f1	33.0	87.0	-1.28225182693967	-0.3247487456772956
ACCESS-CM2_r1i1p1f1	33.0	89.0	-4.8424973127836815	-9.228331578218572
ACCESS-CM2_r1i1p1f1	33.0	91.0	-21.526175424414063	-20.672668479251286
ACCESS-CM2_r1i1p1f1	33.0	93.0	-12.712472894149743	-7.92859324418845
ACCESS-CM2_r1i1p1f1	33.0	95.0	-16.861215328523187	-14.281837616383996
ACCESS-CM2_r1i1p1f1	33.0	97.0	-13.295833371798283	-16.27272378772262
ACCESS-CM2_r1i1p1f1	33.0	99.0	-14.638401796887718	-10.605420216768348
ACCESS-CM2_r1i1p1f1	33.0	101.0	-25.61475535433898	-18.381478114664397
ACCESS-CM2_r1i1p1f1	33.0	103.0	-14.776257893313801	-21.439875554213916
ACCESS-CM2_r1i1p1f1	33.0	105.0	-17.560027659510226	-7.888553912654766
ACCESS-CM2_r1i1p1f1	33.0	107.0	-24.675919614288812	-7.1870322366483315
ACCESS-CM2_r1i1p1f1	33.0	109.0	-18.774964276420782	-9.715025071978031
ACCESS-CM2_r1i1p1f1	33.0	111.0	-15.637738596515657	-4.135492714612371
ACCESS-CM2_r1i1p1f1	33.0	113.0	-8.760350552645024	-11.381739404885701
ACCESS-CM2_r1i1p1f1	33.0	115.0	-1.1910398532387079	-15.004107856774244
ACCESS-CM2_r1i1p1f1	33.0	117.0	-7.866079508642798e-05	-4.790732725457513
ACCESS-CM2_r1i1p1f1	33.0	119.0	-0.005461698194536031	-4.783145983561721
ACCESS-CM2_r1i1p1f1	33.0	131.0	-0.8090614186169603	1.7184343925300802
ACCESS-CM2_r1i1p1f1	35.0	-113.0	-8.183215030192013	-10.913798342585444
ACCESS-CM2_r1i1p1f1	35.0	-111.0	-10.294693271672987	-10.18553922469647
ACCESS-CM2_r1i1p1f1	35.0	-109.0	-13.025630782383386	-22.972785950121548
ACCESS-CM2_r1i1p1f1	35.0	-107.0	-6.544090816981777	-6.306527661429639
ACCESS-CM2_r1i1p1f1	35.0	-105.0	-1.4593241788300915	6.216987490531976
ACCESS-CM2_r1i1p1f1	35.0	-103.0	1.1472904953595155	0.18568356683068105
ACCESS-CM2_r1i1p1f1	35.0	-101.0	0.0032178583051178655	4.864229211075131
ACCESS-CM2_r1i1p1f1	35.0	-99.0	0.02952969778900899	2.2949466455343304
ACCESS-CM2_r1i1p1f1	35.0	-97.0	-0.000788031802124588	0.47734082935203004
ACCESS-CM2_r1i1p1f1	35.0	-95.0	0.05646476888156713	-3.8181913139858783
ACCESS-CM2_r1i1p1f1	35.0	-93.0	-0.0019771022411157226	1.041739882330652
ACCESS-CM2_r1i1p1f1	35.0	-91.0	0.22424666334131302	3.671116884486418
ACCESS-CM2_r1i1p1f1	35.0	-89.0	0.10459535817509304	4.124112431059712
ACCESS-CM2_r1i1p1f1	35.0	-87.0	-0.7958279500963571	8.874015369756904
ACCESS-CM2_r1i1p1f1	35.0	-85.0	-1.322871252268359	10.070509510531977
ACCESS-CM2_r1i1p1f1	35.0	-83.0	-0.1978721422557107	2.9465682353483795
ACCESS-CM2_r1i1p1f1	35.0	-81.0	-0.00913248827881451	9.555770008751356
ACCESS-CM2_r1i1p1f1	35.0	-79.0	0.001568868583164901	-0.14052874852206365
ACCESS-CM2_r1i1p1f1	35.0	45.0	-0.03885653346615105	-5.159560100923857
ACCESS-CM2_r1i1p1f1	35.0	47.0	-6.423028716533974	-6.866295375249142
ACCESS-CM2_r1i1p1f1	35.0	49.0	-3.5217463607820956	-8.158883706886563
ACCESS-CM2_r1i1p1f1	35.0	51.0	-0.8129493721219118	0.8718040969148769
ACCESS-CM2_r1i1p1f1	35.0	53.0	-0.7121446706546514	0.9184048479294686
ACCESS-CM2_r1i1p1f1	35.0	55.0	0.00022949293756688102	0.7249247671863475
ACCESS-CM2_r1i1p1f1	35.0	57.0	0.08601390190689068	-0.40545965925949456
ACCESS-CM2_r1i1p1f1	35.0	59.0	-0.9718262153242557	-1.5591144874019038
ACCESS-CM2_r1i1p1f1	35.0	61.0	-0.3965545409883116	-2.351751144299521
ACCESS-CM2_r1i1p1f1	35.0	63.0	-6.064836380865074	-10.836288326833467
ACCESS-CM2_r1i1p1f1	35.0	65.0	-5.14148511458719	-10.639619499372241
ACCESS-CM2_r1i1p1f1	35.0	67.0	-2.5188845959609774	-8.732189712500976
ACCESS-CM2_r1i1p1f1	35.0	69.0	-2.458962478775326	-6.49020511348856
ACCESS-CM2_r1i1p1f1	35.0	71.0	-3.214945094459058	-7.406153363473801
ACCESS-CM2_r1i1p1f1	35.0	73.0	-5.9137081984330075	-11.948339432370123
ACCESS-CM2_r1i1p1f1	35.0	75.0	-6.537703120497285	-16.419655402441443
ACCESS-CM2_r1i1p1f1	35.0	77.0	-10.407616675425617	-14.126888297107202
ACCESS-CM2_r1i1p1f1	35.0	79.0	-21.63636876709909	-31.571969979438222
ACCESS-CM2_r1i1p1f1	35.0	81.0	-3.0928645026011417	-23.318779191769835
ACCESS-CM2_r1i1p1f1	35.0	83.0	-6.34661136442614	-15.756037548442839
ACCESS-CM2_r1i1p1f1	35.0	85.0	-29.10803745650179	-24.326520734716006
ACCESS-CM2_r1i1p1f1	35.0	87.0	-8.169678014540372	-14.60764622674698
ACCESS-CM2_r1i1p1f1	35.0	89.0	-0.02704882961075572	7.765188704146976
ACCESS-CM2_r1i1p1f1	35.0	91.0	-5.285937758181134	-4.924979207529522
ACCESS-CM2_r1i1p1f1	35.0	93.0	-6.409941414062841	-19.284921819695796
ACCESS-CM2_r1i1p1f1	35.0	95.0	-1.8397413113863383	-8.019378639456352
ACCESS-CM2_r1i1p1f1	35.0	97.0	-2.8816539722423284	-1.9167010802558244
ACCESS-CM2_r1i1p1f1	35.0	99.0	-13.635286440156012	-7.4629643230183795
ACCESS-CM2_r1i1p1f1	35.0	101.0	-7.0081541955616435	-28.801579708589834
ACCESS-CM2_r1i1p1f1	35.0	103.0	-9.394378087826688	-13.203662144995297
ACCESS-CM2_r1i1p1f1	35.0	105.0	-18.60258693013951	-15.162481005639526
ACCESS-CM2_r1i1p1f1	35.0	107.0	-20.421887519993984	-1.5946780862671286
ACCESS-CM2_r1i1p1f1	35.0	109.0	-17.48602691485991	-1.2300247968096976
ACCESS-CM2_r1i1p1f1	35.0	111.0	-10.654965742484395	4.969036160235456
ACCESS-CM2_r1i1p1f1	35.0	113.0	-14.99760901217221	1.732160152501951
ACCESS-CM2_r1i1p1f1	35.0	115.0	-10.142151283009902	0.9067306706337348
ACCESS-CM2_r1i1p1f1	35.0	117.0	-4.0343328124512965	4.077482270069389
ACCESS-CM2_r1i1p1f1	35.0	119.0	-0.5525198276471803	-9.622984614825219
ACCESS-CM2_r1i1p1f1	37.0	-121.0	0.0	-7.227146568808111
ACCESS-CM2_r1i1p1f1	37.0	-119.0	-6.7058719154428115	-7.370785988711638
ACCESS-CM2_r1i1p1f1	37.0	-117.0	-11.683603493614276	-15.74617780869987
ACCESS-CM2_r1i1p1f1	37.0	-115.0	-17.368453089170476	-22.88603596626681
ACCESS-CM2_r1i1p1f1	37.0	-113.0	-17.262227211437065	-15.894658468351068
ACCESS-CM2_r1i1p1f1	37.0	-111.0	-11.519832359442246	-7.954781242760925
ACCESS-CM2_r1i1p1f1	37.0	-109.0	-5.958518011391451	-16.547345609831858
ACCESS-CM2_r1i1p1f1	37.0	-107.0	-14.120346790736559	-9.090584742719695
ACCESS-CM2_r1i1p1f1	37.0	-105.0	-12.589116813212504	-10.05717272910006
ACCESS-CM2_r1i1p1f1	37.0	-103.0	-2.026128356561919	0.41539300508412136
ACCESS-CM2_r1i1p1f1	37.0	-101.0	-0.5017128343670155	1.4649610976535805
ACCESS-CM2_r1i1p1f1	37.0	-99.0	-1.5382331961239328	-2.536012510188481
ACCESS-CM2_r1i1p1f1	37.0	-97.0	-0.12727350822193798	5.9824000391055385
ACCESS-CM2_r1i1p1f1	37.0	-95.0	0.2706385295065922	6.929514420642521
ACCESS-CM2_r1i1p1f1	37.0	-93.0	0.6875146511659348	7.285387573372021
ACCESS-CM2_r1i1p1f1	37.0	-91.0	2.072585508207577	-0.054579440110891664
ACCESS-CM2_r1i1p1f1	37.0	-89.0	4.930979128503238	-0.10316182467102175
ACCESS-CM2_r1i1p1f1	37.0	-87.0	1.2934739012548235	-6.942895816713737
ACCESS-CM2_r1i1p1f1	37.0	-85.0	-0.4058149513618556	3.191050790394713
ACCESS-CM2_r1i1p1f1	37.0	-83.0	-1.0490923006337394	4.301269815165577
ACCESS-CM2_r1i1p1f1	37.0	-81.0	-0.7329980112294221	5.7504242776430186
ACCESS-CM2_r1i1p1f1	37.0	-79.0	-0.3998218859775924	3.9202379895884176
ACCESS-CM2_r1i1p1f1	37.0	-77.0	0.055438580441393354	9.00044280232069
ACCESS-CM2_r1i1p1f1	37.0	33.0	3.6560737156658587	-2.389498330377206
ACCESS-CM2_r1i1p1f1	37.0	37.0	-0.006049743114423677	2.3978824327353143
ACCESS-CM2_r1i1p1f1	37.0	39.0	0.6927921738676927	-1.4566676976362536
ACCESS-CM2_r1i1p1f1	37.0	41.0	0.3471445437202107	7.07169061197146
ACCESS-CM2_r1i1p1f1	37.0	43.0	0.06786277768277554	-1.1377109439524087
ACCESS-CM2_r1i1p1f1	37.0	47.0	-0.29103080122151065	0.9174490508676421
ACCESS-CM2_r1i1p1f1	37.0	55.0	-0.478185311414707	0.09723202745034598
ACCESS-CM2_r1i1p1f1	37.0	57.0	0.4615387302336831	2.2756362792675366
ACCESS-CM2_r1i1p1f1	37.0	59.0	-1.259293633236317	-3.233301625534506
ACCESS-CM2_r1i1p1f1	37.0	61.0	-0.004695580771241348	-3.1504935476155707
ACCESS-CM2_r1i1p1f1	37.0	63.0	0.5979320012944991	-4.966734328866767
ACCESS-CM2_r1i1p1f1	37.0	65.0	-2.907090110687885	-9.565284234774117
ACCESS-CM2_r1i1p1f1	37.0	67.0	-7.815907814836484	-6.620500195432237
ACCESS-CM2_r1i1p1f1	37.0	69.0	-1.3448153849687086	0.0170050489438498
ACCESS-CM2_r1i1p1f1	37.0	71.0	0.006994984722157038	-14.779998819457274
ACCESS-CM2_r1i1p1f1	37.0	73.0	3.1121025599713574	-2.4766470505432165
ACCESS-CM2_r1i1p1f1	37.0	75.0	4.530894438044882	2.424714083924668
ACCESS-CM2_r1i1p1f1	37.0	77.0	3.0215116903303856	0.5470346094516592
ACCESS-CM2_r1i1p1f1	37.0	79.0	3.737136544173411	1.495749807522446
ACCESS-CM2_r1i1p1f1	37.0	81.0	-6.320990156499379	-3.4956321803362145
ACCESS-CM2_r1i1p1f1	37.0	83.0	-2.7870073984571206	-2.56101574376369
ACCESS-CM2_r1i1p1f1	37.0	85.0	1.5908556553188693	-3.2624564908285603
ACCESS-CM2_r1i1p1f1	37.0	87.0	-8.457296342892187	-7.917360125076038
ACCESS-CM2_r1i1p1f1	37.0	89.0	-5.224345859659163	-7.416412869735386
ACCESS-CM2_r1i1p1f1	37.0	91.0	-6.673769618410722	-17.012489572827818
ACCESS-CM2_r1i1p1f1	37.0	93.0	3.4896224530427147	6.9252330929146995
ACCESS-CM2_r1i1p1f1	37.0	95.0	4.086527474706794	5.664645302078354
ACCESS-CM2_r1i1p1f1	37.0	97.0	5.7083110514978594	10.103657919792106
ACCESS-CM2_r1i1p1f1	37.0	99.0	-2.9896596503347084	0.8049845809374216
ACCESS-CM2_r1i1p1f1	37.0	101.0	-6.539491720605042	-16.168863995644823
ACCESS-CM2_r1i1p1f1	37.0	103.0	-5.948520271986139	-4.799038297623474
ACCESS-CM2_r1i1p1f1	37.0	105.0	-3.5106259465026435	-0.6384226344651172
ACCESS-CM2_r1i1p1f1	37.0	107.0	-8.023824218818765	4.210537990838999
ACCESS-CM2_r1i1p1f1	37.0	109.0	-5.713073096448277	9.259633262314335
ACCESS-CM2_r1i1p1f1	37.0	111.0	-8.428682825545112	5.249515910557325
ACCESS-CM2_r1i1p1f1	37.0	113.0	-11.410394991546514	-0.9188379325552019
ACCESS-CM2_r1i1p1f1	37.0	115.0	-10.694017859079683	-5.051148339050651
ACCESS-CM2_r1i1p1f1	37.0	117.0	-6.079079277952168	1.309892304883956
ACCESS-CM2_r1i1p1f1	39.0	-121.0	-1.122875900160067	-2.225736333785664
ACCESS-CM2_r1i1p1f1	39.0	-119.0	-12.391955104400232	-12.0736896716325
ACCESS-CM2_r1i1p1f1	39.0	-117.0	-11.489043990650666	-8.771485375654718
ACCESS-CM2_r1i1p1f1	39.0	-115.0	-20.200416836595505	-23.60286475054618
ACCESS-CM2_r1i1p1f1	39.0	-113.0	-9.187879535763066	-17.275386581000213
ACCESS-CM2_r1i1p1f1	39.0	-111.0	-4.239278201074747	-10.148475860286768
ACCESS-CM2_r1i1p1f1	39.0	-109.0	-13.003644438223876	-13.180800825793103
ACCESS-CM2_r1i1p1f1	39.0	-107.0	-18.038748037295445	-32.31173967288143
ACCESS-CM2_r1i1p1f1	39.0	-105.0	-8.345102285959832	-12.10210568830044
ACCESS-CM2_r1i1p1f1	39.0	-103.0	0.9285234377952607	2.239574080157347
ACCESS-CM2_r1i1p1f1	39.0	-101.0	3.643562555987708	7.785233720567337
ACCESS-CM2_r1i1p1f1	39.0	-99.0	1.5152533794727916	6.987196754370373
ACCESS-CM2_r1i1p1f1	39.0	-97.0	3.104919365539604	7.93373344989497
ACCESS-CM2_r1i1p1f1	39.0	-95.0	3.218320876659826	7.938711298021216
ACCESS-CM2_r1i1p1f1	39.0	-93.0	1.774426651269062	8.064431530408594
ACCESS-CM2_r1i1p1f1	39.0	-91.0	2.9120137523613967	5.905539202978787
ACCESS-CM2_r1i1p1f1	39.0	-89.0	8.609522566069572	12.620161927172072
ACCESS-CM2_r1i1p1f1	39.0	-87.0	0.24848200889928962	9.54124113784621
ACCESS-CM2_r1i1p1f1	39.0	-85.0	-0.7333695510151309	3.453461637036172
ACCESS-CM2_r1i1p1f1	39.0	-83.0	-1.7923657494585972	5.905063539554176
ACCESS-CM2_r1i1p1f1	39.0	-81.0	0.0020387637432096872	4.483268414059345
ACCESS-CM2_r1i1p1f1	39.0	-79.0	1.6837785339091442	10.538589593669059
ACCESS-CM2_r1i1p1f1	39.0	-77.0	2.423551932152157	7.8339020155164505
ACCESS-CM2_r1i1p1f1	39.0	-3.0	-0.00011213005696534702	-6.931866762241005
ACCESS-CM2_r1i1p1f1	39.0	29.0	-0.7575455652468321	-4.447484669598156
ACCESS-CM2_r1i1p1f1	39.0	31.0	1.5903132261262742	-6.1686485606205785
ACCESS-CM2_r1i1p1f1	39.0	33.0	0.024041252416504566	-4.526556663296777
ACCESS-CM2_r1i1p1f1	39.0	35.0	4.652495894223963	-1.4917408327428896
ACCESS-CM2_r1i1p1f1	39.0	37.0	3.0994154938179763	4.504240206376337
ACCESS-CM2_r1i1p1f1	39.0	39.0	4.509087729623243	11.059643431732159
ACCESS-CM2_r1i1p1f1	39.0	41.0	5.219815076166485	9.696930543094755
ACCESS-CM2_r1i1p1f1	39.0	43.0	0.33613504810162365	2.9763869099542175
ACCESS-CM2_r1i1p1f1	39.0	45.0	-1.3793231116728024	1.766984489033765
ACCESS-CM2_r1i1p1f1	39.0	47.0	-0.8225657410095832	-3.1202361064894415
ACCESS-CM2_r1i1p1f1	39.0	55.0	0.25190615094266916	-0.3844413269124065
ACCESS-CM2_r1i1p1f1	39.0	57.0	4.054972394314161	5.869054382075312
ACCESS-CM2_r1i1p1f1	39.0	59.0	6.781734013947081	3.828438942866917
ACCESS-CM2_r1i1p1f1	39.0	61.0	2.468318853619519	5.01204141834207
ACCESS-CM2_r1i1p1f1	39.0	63.0	0.26170616790431456	-3.8545040220164672
ACCESS-CM2_r1i1p1f1	39.0	65.0	-1.8885935014542943	-6.263673843076062
ACCESS-CM2_r1i1p1f1	39.0	67.0	-2.732638469168239	-8.986499783883449
ACCESS-CM2_r1i1p1f1	39.0	69.0	4.9135394593148	5.9031424457291255
ACCESS-CM2_r1i1p1f1	39.0	71.0	8.688250642942632	-10.793734502504202
ACCESS-CM2_r1i1p1f1	39.0	73.0	1.7133198769495046	-2.9828712827799793
ACCESS-CM2_r1i1p1f1	39.0	75.0	-2.011804979205713	-12.77166981654269
ACCESS-CM2_r1i1p1f1	39.0	77.0	10.519794440903603	12.504114268612627
ACCESS-CM2_r1i1p1f1	39.0	79.0	-3.4742703323519866	10.221418848592897
ACCESS-CM2_r1i1p1f1	39.0	81.0	-0.2558575636280436	7.530859796331361
ACCESS-CM2_r1i1p1f1	39.0	83.0	-0.01172339597921062	6.418891690310334
ACCESS-CM2_r1i1p1f1	39.0	85.0	-0.010037775482973117	12.275807171909863
ACCESS-CM2_r1i1p1f1	39.0	87.0	1.8948147749624737	1.2203487740707715
ACCESS-CM2_r1i1p1f1	39.0	89.0	4.727967935219962	7.421658536759433
ACCESS-CM2_r1i1p1f1	39.0	91.0	-2.6135575791928063	0.5493900850750781
ACCESS-CM2_r1i1p1f1	39.0	93.0	2.572476429535315	3.058676759635274
ACCESS-CM2_r1i1p1f1	39.0	95.0	13.071479208211477	13.374912359969597
ACCESS-CM2_r1i1p1f1	39.0	97.0	13.445805957544275	6.841483100430566
ACCESS-CM2_r1i1p1f1	39.0	99.0	7.494834228520381	-7.802846767497497
ACCESS-CM2_r1i1p1f1	39.0	101.0	-6.405109577837012	0.8767352008478633
ACCESS-CM2_r1i1p1f1	39.0	103.0	-8.184261791800212	9.55231646631261
ACCESS-CM2_r1i1p1f1	39.0	105.0	2.272695872408379	7.863553062909379
ACCESS-CM2_r1i1p1f1	39.0	107.0	4.729345825932906	8.540798777320266
ACCESS-CM2_r1i1p1f1	39.0	109.0	3.50616717146539	4.811074059173702
ACCESS-CM2_r1i1p1f1	39.0	111.0	-1.0911590349444968	8.867845885061042
ACCESS-CM2_r1i1p1f1	39.0	113.0	-3.7399363610581156	10.508968290953097
ACCESS-CM2_r1i1p1f1	39.0	115.0	-6.590383478284843	11.035129969901975
ACCESS-CM2_r1i1p1f1	41.0	-123.0	-1.4193938747366524	-11.9495406802813
ACCESS-CM2_r1i1p1f1	41.0	-121.0	-2.819585842795883	-4.918250383395156
ACCESS-CM2_r1i1p1f1	41.0	-119.0	-14.202080064565036	-20.948288367086526
ACCESS-CM2_r1i1p1f1	41.0	-117.0	-15.732830564413788	-8.193772087671084
ACCESS-CM2_r1i1p1f1	41.0	-115.0	-5.204970959361446	-9.786916709465523
ACCESS-CM2_r1i1p1f1	41.0	-113.0	-3.1848869626312903	-12.055316205275748
ACCESS-CM2_r1i1p1f1	41.0	-111.0	-2.883737968622989	-8.188432812396506
ACCESS-CM2_r1i1p1f1	41.0	-109.0	1.978418974174451	-0.6387847166292853
ACCESS-CM2_r1i1p1f1	41.0	-107.0	3.4441395671116855	0.6346777690443999
ACCESS-CM2_r1i1p1f1	41.0	-105.0	0.2890736913437856	6.320756236339099
ACCESS-CM2_r1i1p1f1	41.0	-103.0	0.47863094273844586	9.161659760685227
ACCESS-CM2_r1i1p1f1	41.0	-101.0	6.7936956807658335	10.399093888694974
ACCESS-CM2_r1i1p1f1	41.0	-99.0	6.2039352438504265	4.91418832669843
ACCESS-CM2_r1i1p1f1	41.0	-97.0	7.020485008964229	16.127746198227808
ACCESS-CM2_r1i1p1f1	41.0	-95.0	7.507411743852935	12.419402166428547
ACCESS-CM2_r1i1p1f1	41.0	-93.0	6.683037286949917	15.146571642964464
ACCESS-CM2_r1i1p1f1	41.0	-91.0	9.184941041736874	10.081117595621656
ACCESS-CM2_r1i1p1f1	41.0	-89.0	2.0666764045234647	5.293808150119312
ACCESS-CM2_r1i1p1f1	41.0	-87.0	-8.290300239509858	-1.0352888823493824
ACCESS-CM2_r1i1p1f1	41.0	-85.0	-3.4197412870532915	-1.5728847643084225
ACCESS-CM2_r1i1p1f1	41.0	-81.0	-6.755256300393684	-2.7416666373028127
ACCESS-CM2_r1i1p1f1	41.0	-79.0	-4.3276575952432506	6.701262660750826
ACCESS-CM2_r1i1p1f1	41.0	-77.0	-2.8784663479413872	2.471040571576723
ACCESS-CM2_r1i1p1f1	41.0	-75.0	-3.138367754820528	4.31534547797773
ACCESS-CM2_r1i1p1f1	41.0	-7.0	0.0	-1.4460759621627899
ACCESS-CM2_r1i1p1f1	41.0	-5.0	0.022732331214039385	-10.601519340897916
ACCESS-CM2_r1i1p1f1	41.0	-3.0	-0.6992915985316842	-5.624391866659758
ACCESS-CM2_r1i1p1f1	41.0	-1.0	-0.08552387631262837	-10.04725997041622
ACCESS-CM2_r1i1p1f1	41.0	21.0	-3.8539239976663464	-7.435298840962469
ACCESS-CM2_r1i1p1f1	41.0	23.0	-1.775661711716511	-7.483367774591439
ACCESS-CM2_r1i1p1f1	41.0	33.0	12.77131039251974	3.5785612259494943
ACCESS-CM2_r1i1p1f1	41.0	35.0	11.604819781033134	6.0257673132295055
ACCESS-CM2_r1i1p1f1	41.0	43.0	-1.754661345701653	-0.4015824628852534
ACCESS-CM2_r1i1p1f1	41.0	45.0	1.0913485874964381	5.707268552281745
ACCESS-CM2_r1i1p1f1	41.0	47.0	3.6627865129912176	3.0637414535655663
ACCESS-CM2_r1i1p1f1	41.0	55.0	-1.0692251325805526	-4.440220197309739
ACCESS-CM2_r1i1p1f1	41.0	57.0	0.40892592324667126	3.1535029229387392
ACCESS-CM2_r1i1p1f1	41.0	59.0	0.9088080649368907	5.2222291344415055
ACCESS-CM2_r1i1p1f1	41.0	61.0	0.302931447327234	4.939034702562383
ACCESS-CM2_r1i1p1f1	41.0	63.0	2.6418978823288914	6.476800987208442
ACCESS-CM2_r1i1p1f1	41.0	65.0	7.189117554763357	-0.9011389086394517
ACCESS-CM2_r1i1p1f1	41.0	67.0	0.5875517797664118	0.9254785613715129
ACCESS-CM2_r1i1p1f1	41.0	69.0	1.6874909329721077	0.9346932149530973
ACCESS-CM2_r1i1p1f1	41.0	71.0	-3.2629885538435874	4.338832917649503
ACCESS-CM2_r1i1p1f1	41.0	73.0	-3.7015579336421895	-8.799590735543092
ACCESS-CM2_r1i1p1f1	41.0	75.0	0.5243045247235374	-0.12477155558381814
ACCESS-CM2_r1i1p1f1	41.0	77.0	0.48902187283252285	-0.23865323147356166
ACCESS-CM2_r1i1p1f1	41.0	79.0	-3.737970610837767	0.6779310530621769
ACCESS-CM2_r1i1p1f1	41.0	81.0	-1.4234022164508975	13.821407577679834
ACCESS-CM2_r1i1p1f1	41.0	83.0	0.054976751421122606	4.966299414055552
ACCESS-CM2_r1i1p1f1	41.0	85.0	0.3420771084460378	4.528319217864546
ACCESS-CM2_r1i1p1f1	41.0	87.0	-1.8043540222398757	0.5128969094117648
ACCESS-CM2_r1i1p1f1	41.0	89.0	-1.5007224771532022	2.194811867969235
ACCESS-CM2_r1i1p1f1	41.0	91.0	-0.03793330877490146	-0.09241102058690337
ACCESS-CM2_r1i1p1f1	41.0	93.0	-0.5543552519284217	-0.9181883619210545
ACCESS-CM2_r1i1p1f1	41.0	95.0	-0.4377811320518588	6.456974024567099
ACCESS-CM2_r1i1p1f1	41.0	97.0	1.4973176724692623	5.0453014797238716
ACCESS-CM2_r1i1p1f1	41.0	99.0	0.018116221973096213	1.2265426058513473
ACCESS-CM2_r1i1p1f1	41.0	101.0	-0.05766625347995778	3.231989501140767
ACCESS-CM2_r1i1p1f1	41.0	103.0	-0.10214488076393766	4.372903853034704
ACCESS-CM2_r1i1p1f1	41.0	105.0	-0.2567082404456564	5.171269867725531
ACCESS-CM2_r1i1p1f1	41.0	107.0	2.039405951484474	11.719240532754874
ACCESS-CM2_r1i1p1f1	41.0	109.0	2.9755628077089216	18.122457919798578
ACCESS-CM2_r1i1p1f1	41.0	111.0	2.6086154114809377	8.537489103827474
ACCESS-CM2_r1i1p1f1	41.0	113.0	2.23568649928936	10.046885418209119
ACCESS-CM2_r1i1p1f1	41.0	115.0	-4.33850983949507	9.693837688160762
ACCESS-CM2_r1i1p1f1	41.0	117.0	-13.739633680407673	1.943979165000501
ACCESS-CM2_r1i1p1f1	41.0	119.0	-11.018725940315841	3.5313999935137064
ACCESS-CM2_r1i1p1f1	41.0	123.0	-13.556205133933705	15.992316866288961
ACCESS-CM2_r1i1p1f1	41.0	125.0	-15.552977939401323	-10.838915202171457
ACCESS-CM2_r1i1p1f1	41.0	127.0	-12.649226996263112	8.353776426298321
ACCESS-CM2_r1i1p1f1	43.0	-123.0	-0.038565459600725126	-2.0689346470490144
ACCESS-CM2_r1i1p1f1	43.0	-121.0	-5.467158771951999	-12.583076091884685
ACCESS-CM2_r1i1p1f1	43.0	-119.0	-5.1212031266770515	-7.402285207327935
ACCESS-CM2_r1i1p1f1	43.0	-117.0	-2.6749436362196275	-7.398567558030979
ACCESS-CM2_r1i1p1f1	43.0	-115.0	-6.779700629895041	-15.374017923138842
ACCESS-CM2_r1i1p1f1	43.0	-113.0	-10.220409937015475	-19.758142581573587
ACCESS-CM2_r1i1p1f1	43.0	-111.0	-3.6586457846146345	-12.235379892019498
ACCESS-CM2_r1i1p1f1	43.0	-109.0	-2.434653857896551	-4.054395750091691
ACCESS-CM2_r1i1p1f1	43.0	-107.0	0.08279320905264159	2.2545600819416047
ACCESS-CM2_r1i1p1f1	43.0	-105.0	2.175567100604139	13.810899304894619
ACCESS-CM2_r1i1p1f1	43.0	-103.0	-3.0781681841219615	9.98577873064206
ACCESS-CM2_r1i1p1f1	43.0	-101.0	-0.9292915413394174	9.704602203097243
ACCESS-CM2_r1i1p1f1	43.0	-99.0	0.8008173805938097	3.199352283487906
ACCESS-CM2_r1i1p1f1	43.0	-97.0	0.6870269743891592	7.817672399008696
ACCESS-CM2_r1i1p1f1	43.0	-95.0	1.191071141796228	10.39192495734099
ACCESS-CM2_r1i1p1f1	43.0	-93.0	5.001817236694364	8.028681437435587
ACCESS-CM2_r1i1p1f1	43.0	-91.0	5.530281048833121	10.007089589124327
ACCESS-CM2_r1i1p1f1	43.0	-89.0	2.320679112132183	2.3590749244071967
ACCESS-CM2_r1i1p1f1	43.0	-85.0	1.1446582617654721	-12.823257566570549
ACCESS-CM2_r1i1p1f1	43.0	-75.0	-19.649635077583344	-3.69396422769041
ACCESS-CM2_r1i1p1f1	43.0	-73.0	-21.464108509563324	-8.185613376327767
ACCESS-CM2_r1i1p1f1	43.0	-7.0	0.0	0.3591661100429313
ACCESS-CM2_r1i1p1f1	43.0	1.0	-0.03269578663230302	-5.953593575022056
ACCESS-CM2_r1i1p1f1	43.0	13.0	0.0	-8.702944358062894
ACCESS-CM2_r1i1p1f1	43.0	21.0	-2.1282398098273303	-11.045587245565637
ACCESS-CM2_r1i1p1f1	43.0	23.0	-4.420053895858285	-13.466085459991547
ACCESS-CM2_r1i1p1f1	43.0	25.0	-1.5231086674109822	2.6325437618394485
ACCESS-CM2_r1i1p1f1	43.0	27.0	-2.1413285562744635	-1.990902388676333
ACCESS-CM2_r1i1p1f1	43.0	43.0	-7.091080609793956	-3.7310835532238524
ACCESS-CM2_r1i1p1f1	43.0	45.0	-3.252258167250475	-0.5405246898798777
ACCESS-CM2_r1i1p1f1	43.0	55.0	-4.008897982164912	-13.429437006756206
ACCESS-CM2_r1i1p1f1	43.0	57.0	-1.9812532953029747	-6.506194785275559
ACCESS-CM2_r1i1p1f1	43.0	59.0	-0.010498825106459601	-2.942720243817083
ACCESS-CM2_r1i1p1f1	43.0	61.0	-0.06924861711430394	-1.4379862127376595
ACCESS-CM2_r1i1p1f1	43.0	63.0	0.03432620872409387	6.310616622076817
ACCESS-CM2_r1i1p1f1	43.0	65.0	0.7637763196535474	3.2420133376714126
ACCESS-CM2_r1i1p1f1	43.0	67.0	1.508096911809123	7.654939463780938
ACCESS-CM2_r1i1p1f1	43.0	69.0	4.4023912180393525	5.576416185718283
ACCESS-CM2_r1i1p1f1	43.0	71.0	6.989002823121824	8.142109346603263
ACCESS-CM2_r1i1p1f1	43.0	73.0	4.564204552222363	9.228996927038393
ACCESS-CM2_r1i1p1f1	43.0	75.0	1.4691408932252439	7.184486023999148
ACCESS-CM2_r1i1p1f1	43.0	79.0	-2.761656582221416	5.261369936145092
ACCESS-CM2_r1i1p1f1	43.0	81.0	-0.47701117915720914	6.966968214015799
ACCESS-CM2_r1i1p1f1	43.0	83.0	0.05007627655501601	9.259751561802004
ACCESS-CM2_r1i1p1f1	43.0	85.0	0.4177126978402239	3.9694044056638402
ACCESS-CM2_r1i1p1f1	43.0	87.0	-2.8854616417282464	7.432298837809751
ACCESS-CM2_r1i1p1f1	43.0	89.0	-3.9257481012528905	-3.9027963038834406
ACCESS-CM2_r1i1p1f1	43.0	91.0	-0.08053650819916867	-4.259437194406521
ACCESS-CM2_r1i1p1f1	43.0	93.0	-0.23593122363782384	0.07752646012306352
ACCESS-CM2_r1i1p1f1	43.0	95.0	-0.28432778594443325	-1.0349376927461011
ACCESS-CM2_r1i1p1f1	43.0	97.0	-0.6123455888894769	-6.647593808042097
ACCESS-CM2_r1i1p1f1	43.0	99.0	-0.3981860035584666	-5.267837596014323
ACCESS-CM2_r1i1p1f1	43.0	101.0	-0.8304061950418683	-5.519781722724731
ACCESS-CM2_r1i1p1f1	43.0	103.0	0.3964755668490869	-1.9578952036561539
ACCESS-CM2_r1i1p1f1	43.0	105.0	-1.2632730256004376	-5.990755362828088
ACCESS-CM2_r1i1p1f1	43.0	107.0	-1.5597552008792102	-0.9337649000692947
ACCESS-CM2_r1i1p1f1	43.0	109.0	-1.1765628611640642	-4.002776285502334
ACCESS-CM2_r1i1p1f1	43.0	111.0	4.0325786336654525	-1.6268232607278472
ACCESS-CM2_r1i1p1f1	43.0	113.0	3.625877854029673	2.2150106372839704
ACCESS-CM2_r1i1p1f1	43.0	115.0	-4.005685356219773	6.941804086011979
ACCESS-CM2_r1i1p1f1	43.0	117.0	-13.16779480609388	-5.427800376987859
ACCESS-CM2_r1i1p1f1	43.0	119.0	-5.857580538570153	3.2856241641218986
ACCESS-CM2_r1i1p1f1	43.0	121.0	-0.4264710924231523	3.816070266815272
ACCESS-CM2_r1i1p1f1	43.0	123.0	-2.911189080670308	5.691712658971847
ACCESS-CM2_r1i1p1f1	43.0	125.0	-8.806685639605236	2.2402715672702165
ACCESS-CM2_r1i1p1f1	43.0	127.0	-8.453968229920642	7.1557130918441825
ACCESS-CM2_r1i1p1f1	43.0	129.0	-9.023583885684095	-0.828955261799166
ACCESS-CM2_r1i1p1f1	45.0	-123.0	0.0	-3.251701267955986
ACCESS-CM2_r1i1p1f1	45.0	-121.0	-2.7784375691532888	-10.517767122279189
ACCESS-CM2_r1i1p1f1	45.0	-119.0	-10.026936435785059	-8.780485150635178
ACCESS-CM2_r1i1p1f1	45.0	-117.0	-17.415545187911604	-23.96542762543419
ACCESS-CM2_r1i1p1f1	45.0	-115.0	-4.838464013859475	-13.141572009438349
ACCESS-CM2_r1i1p1f1	45.0	-113.0	0.7325744278935956	-12.43911366720952
ACCESS-CM2_r1i1p1f1	45.0	-111.0	-1.8882518645631907	-12.408167903646362
ACCESS-CM2_r1i1p1f1	45.0	-109.0	-8.436274955390408	-0.5816672758539925
ACCESS-CM2_r1i1p1f1	45.0	-107.0	2.75913688871636	2.9227363656797682
ACCESS-CM2_r1i1p1f1	45.0	-105.0	0.26377878085843287	3.2793641048755644
ACCESS-CM2_r1i1p1f1	45.0	-103.0	-10.462035404053207	-4.0217758146731075
ACCESS-CM2_r1i1p1f1	45.0	-101.0	-9.409069374271985	7.819293639193107
ACCESS-CM2_r1i1p1f1	45.0	-99.0	-3.2292802860862713	13.219024048395708
ACCESS-CM2_r1i1p1f1	45.0	-97.0	-0.9544266793343741	13.550066118797677
ACCESS-CM2_r1i1p1f1	45.0	-95.0	-0.6706448618258911	10.392194187937458
ACCESS-CM2_r1i1p1f1	45.0	-93.0	0.3056802549050938	6.719196755661129
ACCESS-CM2_r1i1p1f1	45.0	-91.0	3.7156217049131497	14.104368885330931
ACCESS-CM2_r1i1p1f1	45.0	-89.0	2.7800758176410776	13.60106868829311
ACCESS-CM2_r1i1p1f1	45.0	-79.0	5.18584541287362	4.5916624663444825
ACCESS-CM2_r1i1p1f1	45.0	-77.0	5.564821901387621	1.6131627099468662
ACCESS-CM2_r1i1p1f1	45.0	-75.0	-3.3557739476814716	-6.422600696859952
ACCESS-CM2_r1i1p1f1	45.0	-73.0	-8.445903054249028	-4.835544289406311
ACCESS-CM2_r1i1p1f1	45.0	-71.0	-10.129777879170462	-10.721333494248624
ACCESS-CM2_r1i1p1f1	45.0	-69.0	-5.377579617159193	-4.766639500977299
ACCESS-CM2_r1i1p1f1	45.0	-65.0	-7.841280747470835	-5.761504782622019
ACCESS-CM2_r1i1p1f1	45.0	1.0	-0.2992159781799557	-11.255624648369956
ACCESS-CM2_r1i1p1f1	45.0	3.0	-4.921040384958427	5.83035349870259
ACCESS-CM2_r1i1p1f1	45.0	5.0	-4.659139370736893	-1.326487255196449
ACCESS-CM2_r1i1p1f1	45.0	7.0	-6.143992361482063	-5.158756109888187
ACCESS-CM2_r1i1p1f1	45.0	9.0	-10.438037302949857	-8.152062312722784
ACCESS-CM2_r1i1p1f1	45.0	11.0	-5.051542893135585	-14.022903942456637
ACCESS-CM2_r1i1p1f1	45.0	17.0	-4.972978513018891	-12.22721351912647
ACCESS-CM2_r1i1p1f1	45.0	19.0	-3.6869698460034956	-5.348352002796285
ACCESS-CM2_r1i1p1f1	45.0	21.0	-4.653788259380489	-4.195461061711936
ACCESS-CM2_r1i1p1f1	45.0	23.0	-12.102503978040081	-12.539599461693182
ACCESS-CM2_r1i1p1f1	45.0	25.0	-5.856338478637448	8.16023487698352
ACCESS-CM2_r1i1p1f1	45.0	27.0	-10.609445395199998	3.5795904051241614
ACCESS-CM2_r1i1p1f1	45.0	39.0	0.3466677150707895	0.8926752501574091
ACCESS-CM2_r1i1p1f1	45.0	41.0	0.7846641615432914	3.673387935729851
ACCESS-CM2_r1i1p1f1	45.0	43.0	2.819573295145291	3.5221710814823393
ACCESS-CM2_r1i1p1f1	45.0	45.0	-2.9554222624870268	0.7348675203045638
ACCESS-CM2_r1i1p1f1	45.0	55.0	-8.44604536416607	-13.376804142665033
ACCESS-CM2_r1i1p1f1	45.0	57.0	-3.8146758383445665	-11.223775872650501
ACCESS-CM2_r1i1p1f1	45.0	63.0	-0.42980607202431487	-14.256747293738423
ACCESS-CM2_r1i1p1f1	45.0	65.0	1.1727060886144214	0.3873706639313461
ACCESS-CM2_r1i1p1f1	45.0	67.0	5.030859390994851	-1.3795795590404385
ACCESS-CM2_r1i1p1f1	45.0	69.0	2.276625238877331	-0.7618708628071253
ACCESS-CM2_r1i1p1f1	45.0	71.0	1.9594430311135413	-8.706707640422321
ACCESS-CM2_r1i1p1f1	45.0	73.0	-13.511537508477117	-5.321781774229739
ACCESS-CM2_r1i1p1f1	45.0	75.0	-16.654549585252788	-6.132448702867537
ACCESS-CM2_r1i1p1f1	45.0	77.0	1.7137958750506956	-1.1156290640331221
ACCESS-CM2_r1i1p1f1	45.0	79.0	-1.5600950987915985	5.478992224304973
ACCESS-CM2_r1i1p1f1	45.0	81.0	0.744697227603706	5.453348622230733
ACCESS-CM2_r1i1p1f1	45.0	83.0	0.6573571572035708	11.519661414261583
ACCESS-CM2_r1i1p1f1	45.0	85.0	-6.092690159125468	-2.464092642616869
ACCESS-CM2_r1i1p1f1	45.0	87.0	-4.488514218081364	-4.586736875914256
ACCESS-CM2_r1i1p1f1	45.0	89.0	0.969553464145699	-2.6430101861520114
ACCESS-CM2_r1i1p1f1	45.0	91.0	-2.761358443783184	-5.532876169114735
ACCESS-CM2_r1i1p1f1	45.0	93.0	-1.3786746880999923	1.1919413634796312
ACCESS-CM2_r1i1p1f1	45.0	95.0	-0.040187649730509825	-12.211128586989219
ACCESS-CM2_r1i1p1f1	45.0	97.0	0.7302012982635119	1.1231677921436003
ACCESS-CM2_r1i1p1f1	45.0	99.0	0.8761494481640415	-2.1943912364810663
ACCESS-CM2_r1i1p1f1	45.0	101.0	-15.923651626420906	-20.95858036341788
ACCESS-CM2_r1i1p1f1	45.0	103.0	-14.058490235318628	-16.42161330145152
ACCESS-CM2_r1i1p1f1	45.0	105.0	-14.604817011771626	-11.574681532798271
ACCESS-CM2_r1i1p1f1	45.0	107.0	-19.12521412027909	-16.410685377671065
ACCESS-CM2_r1i1p1f1	45.0	109.0	-16.537595489531984	-18.70460852444025
ACCESS-CM2_r1i1p1f1	45.0	111.0	-4.038558458361285	-7.5250697649928
ACCESS-CM2_r1i1p1f1	45.0	113.0	-4.352121452395896	-6.309334972723116
ACCESS-CM2_r1i1p1f1	45.0	115.0	-8.583449844824843	3.8686384970400436
ACCESS-CM2_r1i1p1f1	45.0	117.0	-9.485596728584255	-6.114366152348975
ACCESS-CM2_r1i1p1f1	45.0	119.0	-4.927458547651748	-6.889833744015865
ACCESS-CM2_r1i1p1f1	45.0	121.0	5.710265656791203	22.41216426758591
ACCESS-CM2_r1i1p1f1	45.0	123.0	-1.2522917283171449	14.776853698660211
ACCESS-CM2_r1i1p1f1	45.0	125.0	-3.3116151595072996	19.186040269983728
ACCESS-CM2_r1i1p1f1	45.0	127.0	0.40291027247623235	13.626186996480634
ACCESS-CM2_r1i1p1f1	45.0	129.0	5.267727199150823	14.953239502236574
ACCESS-CM2_r1i1p1f1	45.0	131.0	8.299040126840827	21.917266179981954
ACCESS-CM2_r1i1p1f1	45.0	133.0	3.715997330889131	15.360565835203293
ACCESS-CM2_r1i1p1f1	45.0	135.0	-0.4414641396169152	6.290115119712666
ACCESS-CM2_r1i1p1f1	47.0	-123.0	-14.906261272131466	-15.032992205848254
ACCESS-CM2_r1i1p1f1	47.0	-121.0	-15.972576137861228	-10.66924826824691
ACCESS-CM2_r1i1p1f1	47.0	-119.0	-17.997837928965403	-10.899781766691072
ACCESS-CM2_r1i1p1f1	47.0	-117.0	-12.815132298056938	-15.177888021580305
ACCESS-CM2_r1i1p1f1	47.0	-115.0	-8.9750397498258	-15.902423417572415
ACCESS-CM2_r1i1p1f1	47.0	-113.0	-5.808201924918887	-12.276721726685796
ACCESS-CM2_r1i1p1f1	47.0	-111.0	1.287073851375042	-1.8793699657796923
ACCESS-CM2_r1i1p1f1	47.0	-109.0	1.3161130488267379	0.18172593924422276
ACCESS-CM2_r1i1p1f1	47.0	-107.0	2.569606363495642	-4.374472548919863
ACCESS-CM2_r1i1p1f1	47.0	-105.0	1.727192300073793	13.16109673020074
ACCESS-CM2_r1i1p1f1	47.0	-103.0	-3.6784405898908723	13.268949264417655
ACCESS-CM2_r1i1p1f1	47.0	-101.0	-0.7524337699408122	12.83990806682138
ACCESS-CM2_r1i1p1f1	47.0	-99.0	-0.5897300846857692	9.32500757648149
ACCESS-CM2_r1i1p1f1	47.0	-97.0	1.2039213990216742	8.150461164059577
ACCESS-CM2_r1i1p1f1	47.0	-95.0	6.201201399207862	14.413681606335093
ACCESS-CM2_r1i1p1f1	47.0	-93.0	4.384587458667846	2.200751047137203
ACCESS-CM2_r1i1p1f1	47.0	-83.0	-4.853475029105409	-2.8823567081400068
ACCESS-CM2_r1i1p1f1	47.0	-81.0	-3.0646885751201944	-3.9208135586816613
ACCESS-CM2_r1i1p1f1	47.0	-79.0	-0.9246615908479543	-2.572567594469186
ACCESS-CM2_r1i1p1f1	47.0	-77.0	4.9215344367128075	-0.6553756227235183
ACCESS-CM2_r1i1p1f1	47.0	-75.0	5.189339552101603	-0.16346843775800823
ACCESS-CM2_r1i1p1f1	47.0	-73.0	2.6463154512577645	-2.090289433745117
ACCESS-CM2_r1i1p1f1	47.0	-71.0	2.3416587604989987	-5.114893470036708
ACCESS-CM2_r1i1p1f1	47.0	-69.0	3.0323640874004893	-1.660453818012321
ACCESS-CM2_r1i1p1f1	47.0	-67.0	-3.039505551801816	-4.045127629226059
ACCESS-CM2_r1i1p1f1	47.0	1.0	0.005996318478495128	-1.116209947528147
ACCESS-CM2_r1i1p1f1	47.0	3.0	-2.0810166813939825	8.57037495393631
ACCESS-CM2_r1i1p1f1	47.0	5.0	-8.493564789740457	-5.661415925027368
ACCESS-CM2_r1i1p1f1	47.0	7.0	-15.655809052400832	-3.484142244791112
ACCESS-CM2_r1i1p1f1	47.0	9.0	-14.6021507612922	2.121176446386402
ACCESS-CM2_r1i1p1f1	47.0	11.0	-13.925073972523878	3.061454818576852
ACCESS-CM2_r1i1p1f1	47.0	13.0	-15.85561122199633	-12.386341428379719
ACCESS-CM2_r1i1p1f1	47.0	15.0	-10.343257115682162	-8.117231248341906
ACCESS-CM2_r1i1p1f1	47.0	17.0	-10.775028545548476	-9.63828250805659
ACCESS-CM2_r1i1p1f1	47.0	19.0	-1.3634039784948808	-10.071162538013864
ACCESS-CM2_r1i1p1f1	47.0	21.0	-8.556205920832875	-9.454286073647001
ACCESS-CM2_r1i1p1f1	47.0	23.0	-12.343945627090108	-14.164851497544086
ACCESS-CM2_r1i1p1f1	47.0	25.0	-14.879900316308836	-14.93981820336432
ACCESS-CM2_r1i1p1f1	47.0	27.0	-19.483619117573173	-18.162073385706197
ACCESS-CM2_r1i1p1f1	47.0	29.0	-13.042231987633182	-13.7181719858642
ACCESS-CM2_r1i1p1f1	47.0	31.0	-6.940718504895291	4.058884730081385
ACCESS-CM2_r1i1p1f1	47.0	33.0	-15.325819558849327	1.6110290268270386
ACCESS-CM2_r1i1p1f1	47.0	39.0	-0.9508571806657442	5.991325758930378
ACCESS-CM2_r1i1p1f1	47.0	41.0	-1.2174218209403431	2.09692633760569
ACCESS-CM2_r1i1p1f1	47.0	43.0	-3.3206841499254356	0.9791135009048049
ACCESS-CM2_r1i1p1f1	47.0	45.0	-3.6944369298502537	0.42557258893035144
ACCESS-CM2_r1i1p1f1	47.0	47.0	-2.0889574615355406	2.34192173498628
ACCESS-CM2_r1i1p1f1	47.0	49.0	-6.052530420627852	1.8925793671827549
ACCESS-CM2_r1i1p1f1	47.0	55.0	-1.0101718081300741	3.4535203702470003
ACCESS-CM2_r1i1p1f1	47.0	57.0	1.5092771070276352	-1.133554087271837
ACCESS-CM2_r1i1p1f1	47.0	59.0	2.8908079806343077	-1.6920834447584836
ACCESS-CM2_r1i1p1f1	47.0	63.0	-4.272605249856455	-16.200054724483458
ACCESS-CM2_r1i1p1f1	47.0	65.0	-3.6036589164330564	-13.831322756413106
ACCESS-CM2_r1i1p1f1	47.0	67.0	-0.3633030828662595	2.260462944001411
ACCESS-CM2_r1i1p1f1	47.0	69.0	-1.8343455663177886	-0.6091471022045347
ACCESS-CM2_r1i1p1f1	47.0	71.0	-3.4418877444765736	-2.0506879105392644
ACCESS-CM2_r1i1p1f1	47.0	73.0	-7.862856810712221	-3.951459353634652
ACCESS-CM2_r1i1p1f1	47.0	77.0	-14.222144019421835	-2.804735775019612
ACCESS-CM2_r1i1p1f1	47.0	79.0	-10.60518774585638	9.264336776855709
ACCESS-CM2_r1i1p1f1	47.0	81.0	-3.459652139060268	9.200311135383583
ACCESS-CM2_r1i1p1f1	47.0	83.0	1.3426584970278124	12.397796499303567
ACCESS-CM2_r1i1p1f1	47.0	85.0	7.783270272560519	4.205419404381936
ACCESS-CM2_r1i1p1f1	47.0	87.0	11.742729484425324	8.847604747786036
ACCESS-CM2_r1i1p1f1	47.0	89.0	6.375775620703527	3.5204348588565084
ACCESS-CM2_r1i1p1f1	47.0	91.0	-7.103636035601149	6.223503925755423
ACCESS-CM2_r1i1p1f1	47.0	93.0	-0.9328627261019373	15.007147458309525
ACCESS-CM2_r1i1p1f1	47.0	95.0	0.06518379175084654	3.052438920987899
ACCESS-CM2_r1i1p1f1	47.0	97.0	0.8852911558612704	-5.274626201917443
ACCESS-CM2_r1i1p1f1	47.0	99.0	0.392410432488261	-3.2120192988132024
ACCESS-CM2_r1i1p1f1	47.0	101.0	-7.433657310542032	-6.830455452671423
ACCESS-CM2_r1i1p1f1	47.0	103.0	-22.18949331717845	-21.051103209071616
ACCESS-CM2_r1i1p1f1	47.0	105.0	-8.593484062079376	-12.059048104340693
ACCESS-CM2_r1i1p1f1	47.0	107.0	-6.710129022693142	-14.439026546626492
ACCESS-CM2_r1i1p1f1	47.0	109.0	-10.85610521475104	-13.058487591027786
ACCESS-CM2_r1i1p1f1	47.0	111.0	-11.952771482862744	-11.13238888233009
ACCESS-CM2_r1i1p1f1	47.0	113.0	-7.5809682695645035	-4.47987450534905
ACCESS-CM2_r1i1p1f1	47.0	115.0	-15.167817160290307	-7.615504698845172
ACCESS-CM2_r1i1p1f1	47.0	117.0	-9.184418183785318	-1.2292118853017717
ACCESS-CM2_r1i1p1f1	47.0	119.0	-0.6789926356699291	5.119366144099979
ACCESS-CM2_r1i1p1f1	47.0	121.0	-5.601139970545084	5.279748081027793
ACCESS-CM2_r1i1p1f1	47.0	123.0	-4.429332178948917	2.812813566821104
ACCESS-CM2_r1i1p1f1	47.0	125.0	-2.349347498559468	1.3984520080263811
ACCESS-CM2_r1i1p1f1	47.0	127.0	-1.0280662173260726	10.587929001136507
ACCESS-CM2_r1i1p1f1	47.0	129.0	2.5719742351972057	16.842239359295
ACCESS-CM2_r1i1p1f1	47.0	131.0	5.765341423669042	18.11059852475237
ACCESS-CM2_r1i1p1f1	47.0	133.0	8.63812822709252	24.59477721859751
ACCESS-CM2_r1i1p1f1	47.0	135.0	9.67934223950525	22.013430250216146
ACCESS-CM2_r1i1p1f1	47.0	137.0	7.464961569390152	14.877985401331252
ACCESS-CM2_r1i1p1f1	49.0	-121.0	-3.029421353519138	-4.264688283661246
ACCESS-CM2_r1i1p1f1	49.0	-119.0	-3.3499982972700764	-4.390655928025232
ACCESS-CM2_r1i1p1f1	49.0	-117.0	-1.0401413966244077	-3.4883853111010175
ACCESS-CM2_r1i1p1f1	49.0	-115.0	-5.615868690521742	1.501588576840481
ACCESS-CM2_r1i1p1f1	49.0	-113.0	-1.934230253903205	3.319683094963212
ACCESS-CM2_r1i1p1f1	49.0	-111.0	1.4929608904330922	3.3779571781528688
ACCESS-CM2_r1i1p1f1	49.0	-109.0	0.8718951714729725	8.37626279871681
ACCESS-CM2_r1i1p1f1	49.0	-107.0	0.5133462938212093	4.143820716348724
ACCESS-CM2_r1i1p1f1	49.0	-105.0	0.035045876147983185	1.653780613360192
ACCESS-CM2_r1i1p1f1	49.0	-103.0	-1.495913489315567	5.958989633846311
ACCESS-CM2_r1i1p1f1	49.0	-101.0	-1.1483648030423104	-2.011923134345929
ACCESS-CM2_r1i1p1f1	49.0	-99.0	5.959948498727437	-2.088821475295315
ACCESS-CM2_r1i1p1f1	49.0	-97.0	5.567380451817456	6.094280822581501
ACCESS-CM2_r1i1p1f1	49.0	-95.0	-1.509298727297854	-8.220773993694417
ACCESS-CM2_r1i1p1f1	49.0	-93.0	-5.366338112514812	-4.087040946383348
ACCESS-CM2_r1i1p1f1	49.0	-91.0	-0.31030072270816583	-5.004171282635957
ACCESS-CM2_r1i1p1f1	49.0	-85.0	-2.052758269745158	-4.310454862539553
ACCESS-CM2_r1i1p1f1	49.0	-83.0	-3.8645745677363266	-5.682578322130463
ACCESS-CM2_r1i1p1f1	49.0	-81.0	-6.03586884326775	-6.623131668572581
ACCESS-CM2_r1i1p1f1	49.0	-79.0	-3.596718605685641	-6.2045270389148905
ACCESS-CM2_r1i1p1f1	49.0	-77.0	-0.20255136174762706	-1.9351443394373606
ACCESS-CM2_r1i1p1f1	49.0	-75.0	4.188602260914186	-0.9267715694957577
ACCESS-CM2_r1i1p1f1	49.0	-73.0	6.194828092946151	-0.3593559731073199
ACCESS-CM2_r1i1p1f1	49.0	-71.0	5.757805561541275	0.14259752171884266
ACCESS-CM2_r1i1p1f1	49.0	-69.0	5.488643131015071	-3.8324567361055917
ACCESS-CM2_r1i1p1f1	49.0	-57.0	-8.697937570231263	-8.270846541885799
ACCESS-CM2_r1i1p1f1	49.0	1.0	-0.6722172087373336	-3.9048023796899622
ACCESS-CM2_r1i1p1f1	49.0	3.0	-0.18134951996374316	-2.8036419929835477
ACCESS-CM2_r1i1p1f1	49.0	5.0	-2.1230324862702608	-7.8112513158392956
ACCESS-CM2_r1i1p1f1	49.0	7.0	-8.431332425814338	-11.197692656262712
ACCESS-CM2_r1i1p1f1	49.0	9.0	-16.986652200915856	-9.805873401173612
ACCESS-CM2_r1i1p1f1	49.0	11.0	-19.053822146930106	-16.01978767729014
ACCESS-CM2_r1i1p1f1	49.0	13.0	-11.910970072171065	-18.57091233291705
ACCESS-CM2_r1i1p1f1	49.0	15.0	-8.247478167026939	-5.251013757453297
ACCESS-CM2_r1i1p1f1	49.0	17.0	-7.044630055472256	-3.135285315089023
ACCESS-CM2_r1i1p1f1	49.0	19.0	-11.484557844196667	-6.501134782896065
ACCESS-CM2_r1i1p1f1	49.0	21.0	-15.651946199473683	-13.18735100431797
ACCESS-CM2_r1i1p1f1	49.0	23.0	-15.445875826512163	-12.033738170869729
ACCESS-CM2_r1i1p1f1	49.0	25.0	-17.715004485089796	-14.070563104943169
ACCESS-CM2_r1i1p1f1	49.0	27.0	-13.460208615473483	-12.289164256414995
ACCESS-CM2_r1i1p1f1	49.0	29.0	-11.559065935966098	-7.557969896859621
ACCESS-CM2_r1i1p1f1	49.0	31.0	-10.521741955521318	-8.508891224734324
ACCESS-CM2_r1i1p1f1	49.0	33.0	-5.316671007585924	3.693762277974698
ACCESS-CM2_r1i1p1f1	49.0	35.0	-1.4462985099806556	1.914958504602315
ACCESS-CM2_r1i1p1f1	49.0	37.0	-2.814154650697708	-0.9553316486110335
ACCESS-CM2_r1i1p1f1	49.0	39.0	-4.652434910657336	-2.630318055355577
ACCESS-CM2_r1i1p1f1	49.0	41.0	-8.907739477091507	-2.3514655814623984
ACCESS-CM2_r1i1p1f1	49.0	43.0	-8.509674649770202	-3.198919589412049
ACCESS-CM2_r1i1p1f1	49.0	45.0	-5.255536211090918	-6.443597228133888
ACCESS-CM2_r1i1p1f1	49.0	47.0	-2.173628506093952	-0.7253714406081617
ACCESS-CM2_r1i1p1f1	49.0	49.0	-1.4383167687064367	3.174940678542159
ACCESS-CM2_r1i1p1f1	49.0	51.0	-0.3566330693115876	7.923036116389891
ACCESS-CM2_r1i1p1f1	49.0	53.0	-0.3551296232597374	1.3195493385820871
ACCESS-CM2_r1i1p1f1	49.0	55.0	0.7750254633913034	1.5449390566971994
ACCESS-CM2_r1i1p1f1	49.0	57.0	1.1610500376220512	0.8972121951080694
ACCESS-CM2_r1i1p1f1	49.0	59.0	6.348571141310334	7.327835823907949
ACCESS-CM2_r1i1p1f1	49.0	61.0	8.458025167407834	5.955658574822419
ACCESS-CM2_r1i1p1f1	49.0	63.0	-0.38636241198941323	2.465863506325025
ACCESS-CM2_r1i1p1f1	49.0	65.0	-4.471558938111295	-2.3827658701109105
ACCESS-CM2_r1i1p1f1	49.0	67.0	-4.019116751222166	-3.2844988009266345
ACCESS-CM2_r1i1p1f1	49.0	69.0	-3.181311863891109	-1.8661379797494746
ACCESS-CM2_r1i1p1f1	49.0	71.0	3.657789934654605	2.121391331848783
ACCESS-CM2_r1i1p1f1	49.0	73.0	8.745833783423587	9.534399665265147
ACCESS-CM2_r1i1p1f1	49.0	75.0	12.908555033002738	15.826675325716907
ACCESS-CM2_r1i1p1f1	49.0	77.0	4.987443058149377	15.09961941853593
ACCESS-CM2_r1i1p1f1	49.0	79.0	-4.927393066137718	7.051326796222601
ACCESS-CM2_r1i1p1f1	49.0	81.0	3.058963607938537	17.937804380231906
ACCESS-CM2_r1i1p1f1	49.0	83.0	14.19388954706119	19.721160447413254
ACCESS-CM2_r1i1p1f1	49.0	85.0	12.365262983747286	14.746959069438173
ACCESS-CM2_r1i1p1f1	49.0	87.0	10.117921681076455	17.02077921247438
ACCESS-CM2_r1i1p1f1	49.0	89.0	6.164449723427417	17.741070797803104
ACCESS-CM2_r1i1p1f1	49.0	91.0	0.8668767978283184	0.02959856914839465
ACCESS-CM2_r1i1p1f1	49.0	93.0	1.2244982226685228	17.015887484809898
ACCESS-CM2_r1i1p1f1	49.0	95.0	7.12670368879113	13.449131326588542
ACCESS-CM2_r1i1p1f1	49.0	97.0	6.127850411004798	5.487207632533313
ACCESS-CM2_r1i1p1f1	49.0	99.0	-0.8462570131415385	2.6216567955096517
ACCESS-CM2_r1i1p1f1	49.0	101.0	-6.302759332626426	1.9279661438026308
ACCESS-CM2_r1i1p1f1	49.0	103.0	-10.710335956857621	-2.7837675844269647
ACCESS-CM2_r1i1p1f1	49.0	105.0	-4.069738301690715	-9.184139843886452
ACCESS-CM2_r1i1p1f1	49.0	107.0	-7.399153607593103	-17.037479855988533
ACCESS-CM2_r1i1p1f1	49.0	109.0	-9.557197318996328	-7.855670695472198
ACCESS-CM2_r1i1p1f1	49.0	111.0	-9.814512533719821	-14.062944335519742
ACCESS-CM2_r1i1p1f1	49.0	113.0	-11.164008224046551	1.3170054649291494
ACCESS-CM2_r1i1p1f1	49.0	115.0	-0.31618799364805017	12.892931643828296
ACCESS-CM2_r1i1p1f1	49.0	117.0	5.814878384562684	14.790945656922734
ACCESS-CM2_r1i1p1f1	49.0	119.0	11.471054719539458	26.17881157227086
ACCESS-CM2_r1i1p1f1	49.0	121.0	1.7353295273631655	19.91989003267042
ACCESS-CM2_r1i1p1f1	49.0	123.0	-0.8217546980804624	17.94847587054554
ACCESS-CM2_r1i1p1f1	49.0	125.0	7.836906730785969	21.853591982622497
ACCESS-CM2_r1i1p1f1	49.0	127.0	2.5429834790487447	30.112084000568412
ACCESS-CM2_r1i1p1f1	49.0	129.0	0.03011198992430803	15.330682574604644
ACCESS-CM2_r1i1p1f1	49.0	131.0	5.449255578150181	16.281296324829604
ACCESS-CM2_r1i1p1f1	49.0	133.0	4.764989727207495	13.717786705326258
ACCESS-CM2_r1i1p1f1	49.0	135.0	4.572634436637623	11.959296516535925
ACCESS-CM2_r1i1p1f1	49.0	137.0	3.594382086837551	10.8026030198727
ACCESS-CM2_r1i1p1f1	49.0	139.0	8.445903491301618	10.03589291570256
ACCESS-CM2_r1i1p1f1	51.0	-127.0	-1.1637751790240842	-1.6553344762120117
ACCESS-CM2_r1i1p1f1	51.0	-125.0	3.913163535684742	2.0763879495728306
ACCESS-CM2_r1i1p1f1	51.0	-123.0	3.3198279987395543	3.97959515834711
ACCESS-CM2_r1i1p1f1	51.0	-121.0	2.209160939666091	-4.359573628829806
ACCESS-CM2_r1i1p1f1	51.0	-119.0	1.9356543629260896	-3.454108561330191
ACCESS-CM2_r1i1p1f1	51.0	-117.0	2.753416172024629	-0.29134420905745406
ACCESS-CM2_r1i1p1f1	51.0	-115.0	-0.1809066198627396	-0.5973676193365405
ACCESS-CM2_r1i1p1f1	51.0	-113.0	0.20931828053998314	4.663238258530421
ACCESS-CM2_r1i1p1f1	51.0	-111.0	0.025789169899262387	2.0033377246528885
ACCESS-CM2_r1i1p1f1	51.0	-109.0	1.5288391976728677	-1.0397791942984547
ACCESS-CM2_r1i1p1f1	51.0	-107.0	-1.235544785110018	-4.402819470349603
ACCESS-CM2_r1i1p1f1	51.0	-105.0	1.7165490358689472	0.21426540298647812
ACCESS-CM2_r1i1p1f1	51.0	-103.0	4.34876640866771	3.898983694350902
ACCESS-CM2_r1i1p1f1	51.0	-101.0	9.318534495470816	5.743240313494903
ACCESS-CM2_r1i1p1f1	51.0	-99.0	6.496163026991009	3.5455052774328215
ACCESS-CM2_r1i1p1f1	51.0	-95.0	-2.0536255677123996	0.6470426418125159
ACCESS-CM2_r1i1p1f1	51.0	-93.0	-4.793648326067124	-3.050160332078156
ACCESS-CM2_r1i1p1f1	51.0	-91.0	-5.133238220257774	-5.6688865903765
ACCESS-CM2_r1i1p1f1	51.0	-89.0	-4.960733129585224	-7.110215789993102
ACCESS-CM2_r1i1p1f1	51.0	-87.0	-4.9909820999799095	-4.445035487685687
ACCESS-CM2_r1i1p1f1	51.0	-85.0	-3.0969952977629234	-3.2798922462737288
ACCESS-CM2_r1i1p1f1	51.0	-83.0	-0.46173423955482373	-2.888182007236905
ACCESS-CM2_r1i1p1f1	51.0	-81.0	0.5099319003476637	-2.0208992304144946
ACCESS-CM2_r1i1p1f1	51.0	-77.0	1.9941056645030675	-0.19515677279297994
ACCESS-CM2_r1i1p1f1	51.0	-75.0	3.66579682578789	-0.26828426406223427
ACCESS-CM2_r1i1p1f1	51.0	-73.0	4.918793382571101	1.9076476689263249
ACCESS-CM2_r1i1p1f1	51.0	-71.0	5.691978536980737	1.4977160052952558
ACCESS-CM2_r1i1p1f1	51.0	-69.0	4.343274327687124	-1.3715951187042208
ACCESS-CM2_r1i1p1f1	51.0	-67.0	2.392399036677988	-3.3497978160061224
ACCESS-CM2_r1i1p1f1	51.0	-65.0	-1.8329034685629022	-4.153859053228942
ACCESS-CM2_r1i1p1f1	51.0	-63.0	-3.6391901443211436	-6.714056291788291
ACCESS-CM2_r1i1p1f1	51.0	-61.0	-5.068163874324815	-6.5108852114042435
ACCESS-CM2_r1i1p1f1	51.0	5.0	-2.167216936857824	-16.417270748208423
ACCESS-CM2_r1i1p1f1	51.0	7.0	-5.033027312779672	-9.201341252652094
ACCESS-CM2_r1i1p1f1	51.0	9.0	-6.196455961868369	-12.654349134679212
ACCESS-CM2_r1i1p1f1	51.0	11.0	-2.856441682024715	-12.937701820441578
ACCESS-CM2_r1i1p1f1	51.0	13.0	-1.181096533514122	-15.51346877913839
ACCESS-CM2_r1i1p1f1	51.0	15.0	-3.903497013516099	-4.806414939459554
ACCESS-CM2_r1i1p1f1	51.0	17.0	-3.2242778271137302	-11.5251498472255
ACCESS-CM2_r1i1p1f1	51.0	19.0	-10.199558436057233	-12.07312773393803
ACCESS-CM2_r1i1p1f1	51.0	21.0	-8.672918355560794	-4.65612789797665
ACCESS-CM2_r1i1p1f1	51.0	23.0	-4.105087482323651	2.907741727861758
ACCESS-CM2_r1i1p1f1	51.0	25.0	-2.580849248378529	-1.8523215116141536
ACCESS-CM2_r1i1p1f1	51.0	27.0	-6.146830981855596	-0.05454444463029695
ACCESS-CM2_r1i1p1f1	51.0	29.0	-4.359625089765787	-7.431864225947948
ACCESS-CM2_r1i1p1f1	51.0	31.0	-7.749700998991955	-9.043548370245247
ACCESS-CM2_r1i1p1f1	51.0	33.0	-7.449483277744303	-12.561724546424516
ACCESS-CM2_r1i1p1f1	51.0	35.0	-10.53331870229935	-10.747764976046284
ACCESS-CM2_r1i1p1f1	51.0	37.0	-14.469132223089813	-14.646554165253274
ACCESS-CM2_r1i1p1f1	51.0	39.0	-10.766442838229699	-7.9278849707942225
ACCESS-CM2_r1i1p1f1	51.0	41.0	-10.104073125879946	-8.290055066117542
ACCESS-CM2_r1i1p1f1	51.0	43.0	-11.132417763811954	-12.038047229868603
ACCESS-CM2_r1i1p1f1	51.0	45.0	-11.860421584742301	-14.806845442778446
ACCESS-CM2_r1i1p1f1	51.0	47.0	-9.327492800707667	-16.790028161384296
ACCESS-CM2_r1i1p1f1	51.0	49.0	-6.8437491396119166	-13.091765516298587
ACCESS-CM2_r1i1p1f1	51.0	51.0	-8.956377984549288	-12.878659193543017
ACCESS-CM2_r1i1p1f1	51.0	53.0	-4.268151742092157	-8.561352835100553
ACCESS-CM2_r1i1p1f1	51.0	55.0	0.9467450863389664	-1.2220725317803032
ACCESS-CM2_r1i1p1f1	51.0	57.0	6.751171006813987	6.067140000684461
ACCESS-CM2_r1i1p1f1	51.0	59.0	9.75047300942803	10.508488089084217
ACCESS-CM2_r1i1p1f1	51.0	61.0	5.580258383153205	15.351870464496592
ACCESS-CM2_r1i1p1f1	51.0	63.0	7.649951066682279	8.334576665048477
ACCESS-CM2_r1i1p1f1	51.0	65.0	3.468492221377115	6.359856568621984
ACCESS-CM2_r1i1p1f1	51.0	67.0	2.3622183251422237	4.510879282610023
ACCESS-CM2_r1i1p1f1	51.0	69.0	5.893909117594525	6.749188945060169
ACCESS-CM2_r1i1p1f1	51.0	71.0	5.602947817950416	8.950669322707746
ACCESS-CM2_r1i1p1f1	51.0	73.0	8.184671437172376	14.440228656094199
ACCESS-CM2_r1i1p1f1	51.0	75.0	8.876731705395235	12.672875356664377
ACCESS-CM2_r1i1p1f1	51.0	77.0	6.755433073497938	15.519720057319102
ACCESS-CM2_r1i1p1f1	51.0	79.0	1.6514707591981748	11.139599142467738
ACCESS-CM2_r1i1p1f1	51.0	81.0	4.565201419790829	7.262793944715147
ACCESS-CM2_r1i1p1f1	51.0	83.0	8.191415801773491	9.917109254525782
ACCESS-CM2_r1i1p1f1	51.0	85.0	9.541500276466182	16.065735964724652
ACCESS-CM2_r1i1p1f1	51.0	87.0	6.078822111954916	10.844443619004851
ACCESS-CM2_r1i1p1f1	51.0	89.0	4.231005658171913	9.716520956420682
ACCESS-CM2_r1i1p1f1	51.0	91.0	3.393433405002909	11.889216208427854
ACCESS-CM2_r1i1p1f1	51.0	95.0	4.917482132723489	14.852312375375057
ACCESS-CM2_r1i1p1f1	51.0	97.0	4.1625769551284835	9.764571954301365
ACCESS-CM2_r1i1p1f1	51.0	99.0	5.304544501424649	9.07941243044096
ACCESS-CM2_r1i1p1f1	51.0	101.0	5.329894447381205	9.365135128237336
ACCESS-CM2_r1i1p1f1	51.0	103.0	-4.946079641778063	8.952245490482014
ACCESS-CM2_r1i1p1f1	51.0	105.0	-7.6232730243885305	-2.9058085575355683
ACCESS-CM2_r1i1p1f1	51.0	107.0	-6.313663999338525	-0.37650326081501895
ACCESS-CM2_r1i1p1f1	51.0	109.0	-2.8722740359668637	3.859910542437095
ACCESS-CM2_r1i1p1f1	51.0	111.0	3.10479244750264	12.814504885207889
ACCESS-CM2_r1i1p1f1	51.0	113.0	6.436216899979475	16.730110884519245
ACCESS-CM2_r1i1p1f1	51.0	115.0	11.25668699709469	21.046227488361936
ACCESS-CM2_r1i1p1f1	51.0	117.0	12.46144934787973	22.943880198911483
ACCESS-CM2_r1i1p1f1	51.0	119.0	2.13591655917552	21.402076115120305
ACCESS-CM2_r1i1p1f1	51.0	121.0	-0.46670219819232667	16.52880590750149
ACCESS-CM2_r1i1p1f1	51.0	123.0	5.2817881680072025	19.830225392111323
ACCESS-CM2_r1i1p1f1	51.0	125.0	6.888628201572244	16.36268012330005
ACCESS-CM2_r1i1p1f1	51.0	127.0	3.320904299668894	18.71093527803334
ACCESS-CM2_r1i1p1f1	51.0	129.0	-1.033128513101527	12.106792117347334
ACCESS-CM2_r1i1p1f1	51.0	131.0	-5.120494022225142	3.179439674386374
ACCESS-CM2_r1i1p1f1	51.0	133.0	-4.470579027655781	3.944254726151849
ACCESS-CM2_r1i1p1f1	51.0	135.0	-5.057315054577426	1.2789027150926002
ACCESS-CM2_r1i1p1f1	51.0	137.0	0.5422897025224639	0.2082119888198145
ACCESS-CM2_r1i1p1f1	51.0	139.0	4.0652749782527735	0.27262603799081164
ACCESS-CM2_r1i1p1f1	53.0	-127.0	3.2536150315705257	-0.02754944356774569
ACCESS-CM2_r1i1p1f1	53.0	-125.0	2.620695181120827	-5.485018356689731
ACCESS-CM2_r1i1p1f1	53.0	-123.0	1.3093569920472723	-4.60081216207252
ACCESS-CM2_r1i1p1f1	53.0	-121.0	0.8383030941400365	-4.212442704295697
ACCESS-CM2_r1i1p1f1	53.0	-119.0	1.5591101995920331	-1.066334074646405
ACCESS-CM2_r1i1p1f1	53.0	-117.0	5.308694379608755	2.6412436071057463
ACCESS-CM2_r1i1p1f1	53.0	-115.0	4.70565677307005	0.7837463491657815
ACCESS-CM2_r1i1p1f1	53.0	-113.0	1.5945993687275095	-0.4636699814616847
ACCESS-CM2_r1i1p1f1	53.0	-111.0	0.8453821786861686	-7.164152168939511
ACCESS-CM2_r1i1p1f1	53.0	-109.0	1.6989346344115608	6.500212273860145
ACCESS-CM2_r1i1p1f1	53.0	-107.0	3.5915512338763937	6.303961838840875
ACCESS-CM2_r1i1p1f1	53.0	-105.0	7.127010692946405	6.360998827765156
ACCESS-CM2_r1i1p1f1	53.0	-103.0	6.589105002873832	4.418136808525224
ACCESS-CM2_r1i1p1f1	53.0	-95.0	-0.3584211532329544	-4.9312398587941155
ACCESS-CM2_r1i1p1f1	53.0	-93.0	-3.5906094172928276	-6.667335605276509
ACCESS-CM2_r1i1p1f1	53.0	-91.0	-8.125203009112754	-8.248526600449276
ACCESS-CM2_r1i1p1f1	53.0	-89.0	-11.267161245404907	-7.6275802566569055
ACCESS-CM2_r1i1p1f1	53.0	-87.0	-8.008527343042324	-3.3664564986057144
ACCESS-CM2_r1i1p1f1	53.0	-85.0	-6.163405905284262	-0.8117797486246854
ACCESS-CM2_r1i1p1f1	53.0	-83.0	-5.124834707088252	-1.5972586586101563
ACCESS-CM2_r1i1p1f1	53.0	-77.0	4.047934591833881	2.2646048564682104
ACCESS-CM2_r1i1p1f1	53.0	-75.0	3.650322154178045	1.0500759433702689
ACCESS-CM2_r1i1p1f1	53.0	-73.0	3.142524292267829	2.696442772378635
ACCESS-CM2_r1i1p1f1	53.0	-71.0	2.5622649964292363	-0.4571902964941309
ACCESS-CM2_r1i1p1f1	53.0	-69.0	2.4308432048426196	-1.1047930714692527
ACCESS-CM2_r1i1p1f1	53.0	-67.0	1.3888873055787991	-2.6744559990679546
ACCESS-CM2_r1i1p1f1	53.0	-65.0	0.843474528347677	-3.131805684025575
ACCESS-CM2_r1i1p1f1	53.0	-63.0	-1.309976939833477	-5.8018385877543865
ACCESS-CM2_r1i1p1f1	53.0	-61.0	-2.5396234373144644	-6.1931170465309435
ACCESS-CM2_r1i1p1f1	53.0	-59.0	-3.4664807639694946	-4.908608311663222
ACCESS-CM2_r1i1p1f1	53.0	-57.0	-4.47037941687103	-8.115039165498356
ACCESS-CM2_r1i1p1f1	53.0	-9.0	-0.5460892860416138	-1.5069846890972438
ACCESS-CM2_r1i1p1f1	53.0	-7.0	-0.5537918326587691	5.964759461385659
ACCESS-CM2_r1i1p1f1	53.0	-1.0	-1.14642842364557	-6.240740060251067
ACCESS-CM2_r1i1p1f1	53.0	9.0	-5.95285825397563	-6.013356058076173
ACCESS-CM2_r1i1p1f1	53.0	11.0	-6.048216095652894	-15.96494763826953
ACCESS-CM2_r1i1p1f1	53.0	13.0	-6.978714897791022	-15.578020197945609
ACCESS-CM2_r1i1p1f1	53.0	15.0	-4.550852758385833	-11.803203836526958
ACCESS-CM2_r1i1p1f1	53.0	17.0	-4.5278654516388395	-4.896817824890636
ACCESS-CM2_r1i1p1f1	53.0	19.0	-6.101583679822631	-6.182830339722881
ACCESS-CM2_r1i1p1f1	53.0	21.0	-4.962864385356589	-1.576583202127913
ACCESS-CM2_r1i1p1f1	53.0	23.0	-4.617806994411719	0.2971924376097057
ACCESS-CM2_r1i1p1f1	53.0	25.0	-7.40208374496706	-5.5295205916102175
ACCESS-CM2_r1i1p1f1	53.0	27.0	-6.868089872944525	-16.460894107754203
ACCESS-CM2_r1i1p1f1	53.0	29.0	-11.31412814498899	-16.56865546311734
ACCESS-CM2_r1i1p1f1	53.0	31.0	-15.324509415640614	-27.382424778756203
ACCESS-CM2_r1i1p1f1	53.0	33.0	-20.134788032089933	-28.302010598206675
ACCESS-CM2_r1i1p1f1	53.0	35.0	-16.479617409999843	-20.871296670666304
ACCESS-CM2_r1i1p1f1	53.0	37.0	-12.869899328636016	-16.49862429184925
ACCESS-CM2_r1i1p1f1	53.0	39.0	-9.060353473742342	-9.760395582163603
ACCESS-CM2_r1i1p1f1	53.0	41.0	-6.315427215655724	-6.843271141975234
ACCESS-CM2_r1i1p1f1	53.0	43.0	-0.9086180153089449	-5.26739389289716
ACCESS-CM2_r1i1p1f1	53.0	45.0	3.266117514860666	1.4889293689181509
ACCESS-CM2_r1i1p1f1	53.0	47.0	2.965273907127079	-3.087464432671098
ACCESS-CM2_r1i1p1f1	53.0	49.0	0.8637689050467785	-4.941215802770974
ACCESS-CM2_r1i1p1f1	53.0	51.0	1.3597869775254408	-4.852677208563448
ACCESS-CM2_r1i1p1f1	53.0	53.0	4.010620971275328	1.3351861605789574
ACCESS-CM2_r1i1p1f1	53.0	55.0	9.036889385085672	6.487954234956024
ACCESS-CM2_r1i1p1f1	53.0	57.0	7.036578585702972	6.717935413701367
ACCESS-CM2_r1i1p1f1	53.0	59.0	5.620497130883007	8.83959817106984
ACCESS-CM2_r1i1p1f1	53.0	61.0	6.743233033219328	18.66812380798992
ACCESS-CM2_r1i1p1f1	53.0	63.0	1.4097383991606585	-0.17787908423444287
ACCESS-CM2_r1i1p1f1	53.0	65.0	0.896717331114574	-6.443854656974619
ACCESS-CM2_r1i1p1f1	53.0	67.0	2.4867398338444886	-1.9663765380385545
ACCESS-CM2_r1i1p1f1	53.0	69.0	3.814924779704074	-0.43319458952522805
ACCESS-CM2_r1i1p1f1	53.0	71.0	-2.298559426884535	-6.568169081197189
ACCESS-CM2_r1i1p1f1	53.0	73.0	-12.512920187571703	-4.974780009175943
ACCESS-CM2_r1i1p1f1	53.0	75.0	-12.955607848798984	-5.203737343815855
ACCESS-CM2_r1i1p1f1	53.0	77.0	-8.209933708418959	3.36484761926826
ACCESS-CM2_r1i1p1f1	53.0	79.0	-4.907641967412997	-3.840802119029327
ACCESS-CM2_r1i1p1f1	53.0	81.0	-4.41940247174955	5.76261469083896
ACCESS-CM2_r1i1p1f1	53.0	83.0	1.728004199189998	8.681980638618553
ACCESS-CM2_r1i1p1f1	53.0	85.0	0.7693840908531099	10.373207617713373
ACCESS-CM2_r1i1p1f1	53.0	87.0	4.1949343647156425	9.339277108354205
ACCESS-CM2_r1i1p1f1	53.0	89.0	4.635346163371915	8.917053511964442
ACCESS-CM2_r1i1p1f1	53.0	91.0	2.3691485570639434	6.596491216569085
ACCESS-CM2_r1i1p1f1	53.0	93.0	1.7290554451398659	5.122593060156856
ACCESS-CM2_r1i1p1f1	53.0	95.0	1.2729345098415104	1.8670189920663178
ACCESS-CM2_r1i1p1f1	53.0	97.0	3.6736598514918084	2.1697544810667075
ACCESS-CM2_r1i1p1f1	53.0	99.0	3.6155163653126503	8.137298960464543
ACCESS-CM2_r1i1p1f1	53.0	101.0	-1.064580607792825	7.011021603701826
ACCESS-CM2_r1i1p1f1	53.0	103.0	-2.5099332500823937	3.4369506117371844
ACCESS-CM2_r1i1p1f1	53.0	105.0	-4.554138138737005	-0.09714444007576883
ACCESS-CM2_r1i1p1f1	53.0	111.0	7.165377632579619	15.788886273396725
ACCESS-CM2_r1i1p1f1	53.0	113.0	11.032624693140807	19.06689507856508
ACCESS-CM2_r1i1p1f1	53.0	115.0	14.251970828608505	22.281985493030522
ACCESS-CM2_r1i1p1f1	53.0	117.0	7.3512111850296	19.114755694947824
ACCESS-CM2_r1i1p1f1	53.0	119.0	9.82376295997774	16.219350389237775
ACCESS-CM2_r1i1p1f1	53.0	121.0	9.074886255276732	20.350511115471562
ACCESS-CM2_r1i1p1f1	53.0	123.0	6.690886384088288	18.142409516891895
ACCESS-CM2_r1i1p1f1	53.0	125.0	5.815740756476837	21.432425770966226
ACCESS-CM2_r1i1p1f1	53.0	127.0	2.159042076951107	18.68884411819865
ACCESS-CM2_r1i1p1f1	53.0	129.0	0.06908266630614243	10.205028324686031
ACCESS-CM2_r1i1p1f1	53.0	131.0	-5.600927621861877	2.8960376145803033
ACCESS-CM2_r1i1p1f1	53.0	133.0	-4.907757530364736	0.19428264657752337
ACCESS-CM2_r1i1p1f1	53.0	135.0	-1.921893743485947	-1.0318100826822443
ACCESS-CM2_r1i1p1f1	53.0	137.0	-2.3670002369679923	1.7792652446793396
ACCESS-CM2_r1i1p1f1	53.0	139.0	-1.350507554526577	2.211456943792702
ACCESS-CM2_r1i1p1f1	53.0	157.0	3.0993360344547023	8.011459415148316
ACCESS-CM2_r1i1p1f1	55.0	-129.0	4.024257953784279	2.977324752304448
ACCESS-CM2_r1i1p1f1	55.0	-127.0	4.796222476505399	3.2475920232505757
ACCESS-CM2_r1i1p1f1	55.0	-125.0	3.963205083190832	-0.5851832084330724
ACCESS-CM2_r1i1p1f1	55.0	-123.0	2.6725264638156143	-2.371210933444069
ACCESS-CM2_r1i1p1f1	55.0	-121.0	1.358844735537801	-6.622645781460779
ACCESS-CM2_r1i1p1f1	55.0	-119.0	-0.21004071414245984	-9.820518529343131
ACCESS-CM2_r1i1p1f1	55.0	-117.0	2.0806199323498276	-12.137371970246301
ACCESS-CM2_r1i1p1f1	55.0	-115.0	-3.326729760855406	-12.205611956291968
ACCESS-CM2_r1i1p1f1	55.0	-113.0	-7.604756887933181	-14.621252909112957
ACCESS-CM2_r1i1p1f1	55.0	-111.0	-5.0327583194494	-8.363140871838294
ACCESS-CM2_r1i1p1f1	55.0	-109.0	-4.374937896224409	-1.3285030428184168
ACCESS-CM2_r1i1p1f1	55.0	-107.0	-5.225977670809076	-6.023506394255293
ACCESS-CM2_r1i1p1f1	55.0	-105.0	-4.7293904524452515	-3.650979009157945
ACCESS-CM2_r1i1p1f1	55.0	-103.0	-1.9143784233874421	-2.7767315636644403
ACCESS-CM2_r1i1p1f1	55.0	-101.0	-0.5502008809705982	-2.605555518449022
ACCESS-CM2_r1i1p1f1	55.0	-99.0	-1.0263107592008054	-3.4335131249662227
ACCESS-CM2_r1i1p1f1	55.0	-97.0	-1.8957871399108146	-0.2060337370665879
ACCESS-CM2_r1i1p1f1	55.0	-95.0	-2.831004574821623	-1.1760717585518041
ACCESS-CM2_r1i1p1f1	55.0	-93.0	-3.8491509018528434	-0.15744161892215436
ACCESS-CM2_r1i1p1f1	55.0	-91.0	-4.592482975417684	-1.0875291116419428
ACCESS-CM2_r1i1p1f1	55.0	-89.0	-7.022322604655606	-3.3114134549261514
ACCESS-CM2_r1i1p1f1	55.0	-87.0	-3.8949736615706687	-3.3515834342746333
ACCESS-CM2_r1i1p1f1	55.0	-77.0	4.1955080370499465	4.120546309453183
ACCESS-CM2_r1i1p1f1	55.0	-75.0	4.421269769593853	6.42049398024292
ACCESS-CM2_r1i1p1f1	55.0	-73.0	1.7264436153538172	3.5009170694156166
ACCESS-CM2_r1i1p1f1	55.0	-71.0	1.8019081802762251	0.481438662064436
ACCESS-CM2_r1i1p1f1	55.0	-69.0	-0.6361967196541384	-1.7357942537687316
ACCESS-CM2_r1i1p1f1	55.0	-67.0	-1.9721198893460326	-4.139525511265319
ACCESS-CM2_r1i1p1f1	55.0	-65.0	-1.575417864767855	-4.7606497116462965
ACCESS-CM2_r1i1p1f1	55.0	-63.0	-2.144283986732843	-6.0443119156167455
ACCESS-CM2_r1i1p1f1	55.0	-61.0	-3.4636887013709554	-9.54234719368259
ACCESS-CM2_r1i1p1f1	55.0	23.0	-8.634791512838664	-13.093035791067626
ACCESS-CM2_r1i1p1f1	55.0	25.0	-13.25824336147624	-12.989663572626274
ACCESS-CM2_r1i1p1f1	55.0	27.0	-15.454632067203633	-21.71772694327978
ACCESS-CM2_r1i1p1f1	55.0	29.0	-18.579453477758083	-25.723147312143354
ACCESS-CM2_r1i1p1f1	55.0	31.0	-22.088031404265102	-31.809789705520963
ACCESS-CM2_r1i1p1f1	55.0	33.0	-21.069155221856896	-30.139025701169412
ACCESS-CM2_r1i1p1f1	55.0	35.0	-19.758064833509373	-26.78382359280105
ACCESS-CM2_r1i1p1f1	55.0	37.0	-17.559830759101914	-21.235578460240703
ACCESS-CM2_r1i1p1f1	55.0	39.0	-13.31431641009409	-11.460900931161586
ACCESS-CM2_r1i1p1f1	55.0	41.0	-6.19372406544008	-9.820363347373437
ACCESS-CM2_r1i1p1f1	55.0	43.0	-1.5891767159485726	-5.645348322620046
ACCESS-CM2_r1i1p1f1	55.0	45.0	4.353031861226176	2.6336345549386118
ACCESS-CM2_r1i1p1f1	55.0	47.0	9.224479529528717	5.971356652042347
ACCESS-CM2_r1i1p1f1	55.0	49.0	9.861153367817474	4.529432314489777
ACCESS-CM2_r1i1p1f1	55.0	51.0	8.03279320971586	5.71297830055142
ACCESS-CM2_r1i1p1f1	55.0	53.0	6.349587573894274	2.5121802416150443
ACCESS-CM2_r1i1p1f1	55.0	55.0	7.084997473743206	3.704178330112607
ACCESS-CM2_r1i1p1f1	55.0	57.0	7.021548217594373	4.567093460215586
ACCESS-CM2_r1i1p1f1	55.0	59.0	5.11348598245655	2.2996224934686325
ACCESS-CM2_r1i1p1f1	55.0	61.0	3.615448975776596	1.5090340442767007
ACCESS-CM2_r1i1p1f1	55.0	63.0	-0.3245352979537856	-3.529221282820829
ACCESS-CM2_r1i1p1f1	55.0	65.0	-5.48710839302927	-12.957451845888183
ACCESS-CM2_r1i1p1f1	55.0	67.0	-3.3005383179923977	-12.146026654260309
ACCESS-CM2_r1i1p1f1	55.0	69.0	-1.71725421399794	-10.501741846957902
ACCESS-CM2_r1i1p1f1	55.0	71.0	-2.8858722107425017	-9.90517527084651
ACCESS-CM2_r1i1p1f1	55.0	73.0	-1.4939876240092054	-11.52258552006247
ACCESS-CM2_r1i1p1f1	55.0	75.0	-3.0114635050287157	-11.058884052357369
ACCESS-CM2_r1i1p1f1	55.0	77.0	-2.2673520475765043	-8.983571322093866
ACCESS-CM2_r1i1p1f1	55.0	79.0	-5.895741908022068	-10.28536808880536
ACCESS-CM2_r1i1p1f1	55.0	81.0	-8.60370052877795	-7.9817542050244
ACCESS-CM2_r1i1p1f1	55.0	83.0	-6.543233189229991	-3.025317397318404
ACCESS-CM2_r1i1p1f1	55.0	85.0	-5.1161463543281425	-0.08632149312052961
ACCESS-CM2_r1i1p1f1	55.0	87.0	-3.6048346908547257	0.5234075319960969
ACCESS-CM2_r1i1p1f1	55.0	89.0	-4.196008068943349	1.3920275039093393
ACCESS-CM2_r1i1p1f1	55.0	91.0	-4.142484675218533	1.0828994966789836
ACCESS-CM2_r1i1p1f1	55.0	93.0	-4.800430317637822	-3.657690236930157
ACCESS-CM2_r1i1p1f1	55.0	95.0	-3.3221919236888175	-1.8291130635231356
ACCESS-CM2_r1i1p1f1	55.0	97.0	-3.283444322699056	-1.9217503205760003
ACCESS-CM2_r1i1p1f1	55.0	99.0	-4.832847671324641	-2.159451911405437
ACCESS-CM2_r1i1p1f1	55.0	101.0	-4.287722706835946	-3.084166398177643
ACCESS-CM2_r1i1p1f1	55.0	103.0	-2.420048096602813	-2.366384213272645
ACCESS-CM2_r1i1p1f1	55.0	105.0	1.1426867752008782	-1.0999494559967118
ACCESS-CM2_r1i1p1f1	55.0	107.0	2.1019411141926536	2.1903984403897936
ACCESS-CM2_r1i1p1f1	55.0	111.0	2.2942116499274463	3.1934205866202
ACCESS-CM2_r1i1p1f1	55.0	113.0	0.6045383471715761	3.6191484570279684
ACCESS-CM2_r1i1p1f1	55.0	115.0	2.364050085740719	4.231125421531701
ACCESS-CM2_r1i1p1f1	55.0	117.0	-0.5264765610180564	4.434988178580916
ACCESS-CM2_r1i1p1f1	55.0	119.0	-1.3972792038267987	6.574020573131575
ACCESS-CM2_r1i1p1f1	55.0	121.0	5.156333648192124	11.411940654104793
ACCESS-CM2_r1i1p1f1	55.0	123.0	3.3933537801258504	11.257448862995536
ACCESS-CM2_r1i1p1f1	55.0	125.0	4.212695802908347	8.773649461612909
ACCESS-CM2_r1i1p1f1	55.0	127.0	2.235749594849482	2.9617952881711154
ACCESS-CM2_r1i1p1f1	55.0	129.0	2.1010623419984165	1.4963657311203789
ACCESS-CM2_r1i1p1f1	55.0	131.0	0.7352660649676058	-1.9395391701241103
ACCESS-CM2_r1i1p1f1	55.0	133.0	-2.4766634227189517	-2.9004598900361267
ACCESS-CM2_r1i1p1f1	55.0	135.0	-3.3521602231141725	-3.2726582790497956
ACCESS-CM2_r1i1p1f1	55.0	157.0	3.6253736560480077	1.0302162180737287
ACCESS-CM2_r1i1p1f1	55.0	159.0	5.818705056005552	5.471688963636647
ACCESS-CM2_r1i1p1f1	57.0	-131.0	1.873965244748043	3.061824981646792
ACCESS-CM2_r1i1p1f1	57.0	-129.0	3.362384614699124	0.39986041460479305
ACCESS-CM2_r1i1p1f1	57.0	-127.0	7.224560534408347	3.1191316838844743
ACCESS-CM2_r1i1p1f1	57.0	-125.0	6.739091972658547	3.5905998303374487
ACCESS-CM2_r1i1p1f1	57.0	-123.0	0.5347667017690567	-7.084218552670164
ACCESS-CM2_r1i1p1f1	57.0	-121.0	-4.422434840053803	-12.758728537989123
ACCESS-CM2_r1i1p1f1	57.0	-119.0	-3.6284214894960183	-19.053204086099537
ACCESS-CM2_r1i1p1f1	57.0	-117.0	-4.4733419310246045	-16.123263507896755
ACCESS-CM2_r1i1p1f1	57.0	-115.0	-4.1453920143695315	-12.22450132517303
ACCESS-CM2_r1i1p1f1	57.0	-113.0	-5.543518983059862	-6.594382994837739
ACCESS-CM2_r1i1p1f1	57.0	-111.0	-6.568157963511143	-4.30848223878591
ACCESS-CM2_r1i1p1f1	57.0	-109.0	-7.351744015863911	-3.470374273896667
ACCESS-CM2_r1i1p1f1	57.0	-107.0	-6.909115393895248	-5.355941293058472
ACCESS-CM2_r1i1p1f1	57.0	-105.0	-6.466009331748926	-6.840355822030425
ACCESS-CM2_r1i1p1f1	57.0	-101.0	-3.8810762960811007	-0.7623014545424263
ACCESS-CM2_r1i1p1f1	57.0	-99.0	-2.794039689309129	2.428673075092662
ACCESS-CM2_r1i1p1f1	57.0	-97.0	-1.137816571660734	3.5523137763907524
ACCESS-CM2_r1i1p1f1	57.0	-95.0	0.5406599627667232	3.1291472606401416
ACCESS-CM2_r1i1p1f1	57.0	-75.0	4.619476594044638	3.781825207337363
ACCESS-CM2_r1i1p1f1	57.0	-73.0	1.5736023343536245	2.8935914429285794
ACCESS-CM2_r1i1p1f1	57.0	-71.0	-0.5043963889861471	2.3530287246912946
ACCESS-CM2_r1i1p1f1	57.0	-69.0	-0.31091765159001805	1.7340105346921457
ACCESS-CM2_r1i1p1f1	57.0	-67.0	-0.31226963897900295	0.4648982152253571
ACCESS-CM2_r1i1p1f1	57.0	-65.0	-1.6922788359079377	-2.4109416317477805
ACCESS-CM2_r1i1p1f1	57.0	-63.0	-2.6171378792532036	-5.21611009717837
ACCESS-CM2_r1i1p1f1	57.0	-5.0	-10.461126775878737	-12.392707928274927
ACCESS-CM2_r1i1p1f1	57.0	-3.0	-8.2234387281754	-7.851548640108627
ACCESS-CM2_r1i1p1f1	57.0	15.0	-10.78048308444866	-3.5793637891988794
ACCESS-CM2_r1i1p1f1	57.0	27.0	-19.001942916538926	-23.455178890218335
ACCESS-CM2_r1i1p1f1	57.0	29.0	-17.849953005529926	-22.77822599285186
ACCESS-CM2_r1i1p1f1	57.0	31.0	-14.89865829610892	-19.565769586609274
ACCESS-CM2_r1i1p1f1	57.0	33.0	-9.13088584973104	-17.640251860838276
ACCESS-CM2_r1i1p1f1	57.0	35.0	-8.080612415180655	-13.909611232722057
ACCESS-CM2_r1i1p1f1	57.0	37.0	-8.09875153776964	-12.105521695605272
ACCESS-CM2_r1i1p1f1	57.0	39.0	-7.068885082456132	-16.109372691481553
ACCESS-CM2_r1i1p1f1	57.0	41.0	-3.105622805021346	-13.640071401666088
ACCESS-CM2_r1i1p1f1	57.0	43.0	1.6427343057253387	-6.333146374054941
ACCESS-CM2_r1i1p1f1	57.0	45.0	3.7939179298360672	-3.7214243092375643
ACCESS-CM2_r1i1p1f1	57.0	47.0	5.483897132319853	0.646257684679103
ACCESS-CM2_r1i1p1f1	57.0	49.0	7.777800645852202	4.007210202285668
ACCESS-CM2_r1i1p1f1	57.0	51.0	7.452786173916596	3.345987892326378
ACCESS-CM2_r1i1p1f1	57.0	53.0	6.6234356256345635	2.560854215345561
ACCESS-CM2_r1i1p1f1	57.0	55.0	4.59394876226847	3.802325066231329
ACCESS-CM2_r1i1p1f1	57.0	57.0	5.962362180416672	6.244891545363403
ACCESS-CM2_r1i1p1f1	57.0	59.0	5.6418246601693705	6.340318114869094
ACCESS-CM2_r1i1p1f1	57.0	61.0	4.903457774757942	6.47243888897396
ACCESS-CM2_r1i1p1f1	57.0	63.0	3.8665362645182557	4.379754829018086
ACCESS-CM2_r1i1p1f1	57.0	65.0	1.2389765353963371	-0.11968899180832882
ACCESS-CM2_r1i1p1f1	57.0	67.0	-1.2993479262151322	-1.294880689562745
ACCESS-CM2_r1i1p1f1	57.0	69.0	0.48816246311801936	0.051045972743545276
ACCESS-CM2_r1i1p1f1	57.0	71.0	2.151720617217936	3.0674455353243215
ACCESS-CM2_r1i1p1f1	57.0	73.0	4.387090408490395	2.749304616288675
ACCESS-CM2_r1i1p1f1	57.0	75.0	4.90407588358124	2.354698442438421
ACCESS-CM2_r1i1p1f1	57.0	77.0	2.5244388239856277	0.6530803120084001
ACCESS-CM2_r1i1p1f1	57.0	79.0	0.496579193827844	3.7799717759865787
ACCESS-CM2_r1i1p1f1	57.0	81.0	-0.6544326143933109	2.65528917424382
ACCESS-CM2_r1i1p1f1	57.0	83.0	-1.4045135552193095	4.130212621107065
ACCESS-CM2_r1i1p1f1	57.0	85.0	-2.090417079095036	-0.646160889494851
ACCESS-CM2_r1i1p1f1	57.0	87.0	-3.3750087151634425	-1.8960280638938276
ACCESS-CM2_r1i1p1f1	57.0	89.0	-6.417632925474642	-3.424707473458236
ACCESS-CM2_r1i1p1f1	57.0	91.0	-6.962535027498364	-4.723975441720208
ACCESS-CM2_r1i1p1f1	57.0	93.0	-5.867058879432017	-3.3808701881746783
ACCESS-CM2_r1i1p1f1	57.0	95.0	-6.284658520138609	-1.8878247586057122
ACCESS-CM2_r1i1p1f1	57.0	97.0	-5.665271973086744	-1.6781560787344318
ACCESS-CM2_r1i1p1f1	57.0	99.0	-3.9247040605313037	-2.340851566098621
ACCESS-CM2_r1i1p1f1	57.0	101.0	-3.0712760128036316	-1.7773871066985072
ACCESS-CM2_r1i1p1f1	57.0	103.0	-2.087762076062376	-2.0617979729898552
ACCESS-CM2_r1i1p1f1	57.0	105.0	-1.1365972892940541	-0.053031278996188425
ACCESS-CM2_r1i1p1f1	57.0	107.0	0.38146947516672775	0.39341849245140426
ACCESS-CM2_r1i1p1f1	57.0	109.0	2.0421547707499297	0.5841170952499017
ACCESS-CM2_r1i1p1f1	57.0	111.0	2.2832314340426003	1.9272849360481992
ACCESS-CM2_r1i1p1f1	57.0	113.0	2.55965740821748	1.5970902993966738
ACCESS-CM2_r1i1p1f1	57.0	115.0	2.2903667636940654	1.913100259031245
ACCESS-CM2_r1i1p1f1	57.0	117.0	0.2552895179034467	0.8989840505048905
ACCESS-CM2_r1i1p1f1	57.0	119.0	-2.800913213233455	-1.2987264995900565
ACCESS-CM2_r1i1p1f1	57.0	121.0	2.4287301961888548	3.246837347746412
ACCESS-CM2_r1i1p1f1	57.0	123.0	2.042552138016393	1.7758818561965704
ACCESS-CM2_r1i1p1f1	57.0	125.0	4.543100095249774	3.2573435093821432
ACCESS-CM2_r1i1p1f1	57.0	127.0	1.5251684338689828	0.43298842259116643
ACCESS-CM2_r1i1p1f1	57.0	129.0	-1.0930476519923156	-1.9048426764773134
ACCESS-CM2_r1i1p1f1	57.0	131.0	-1.245659081174266	-0.5154546915053937
ACCESS-CM2_r1i1p1f1	57.0	133.0	0.775332957384794	-1.9159956628901864
ACCESS-CM2_r1i1p1f1	57.0	135.0	2.1014771450132477	-0.5430989646512634
ACCESS-CM2_r1i1p1f1	57.0	137.0	2.236340812453186	-2.4345444655368924
ACCESS-CM2_r1i1p1f1	57.0	159.0	2.8222414452361675	-0.1104993028048229
ACCESS-CM2_r1i1p1f1	57.0	161.0	2.0041330035770875	2.029271639504523
ACCESS-CM2_r1i1p1f1	59.0	-135.0	1.6908990701304125	2.6428626409482288
ACCESS-CM2_r1i1p1f1	59.0	-133.0	1.5755958207088274	-1.4242183810984148
ACCESS-CM2_r1i1p1f1	59.0	-131.0	3.331891612526772	0.6506583672883335
ACCESS-CM2_r1i1p1f1	59.0	-129.0	3.752291908758332	0.16604384026540275
ACCESS-CM2_r1i1p1f1	59.0	-127.0	3.3445607815584815	-2.3330219673798354
ACCESS-CM2_r1i1p1f1	59.0	-125.0	3.9514959029403367	-1.2062377783257139
ACCESS-CM2_r1i1p1f1	59.0	-123.0	3.627251248966708	-1.6137496801611375
ACCESS-CM2_r1i1p1f1	59.0	-121.0	3.1704019248271953	0.7208347630817671
ACCESS-CM2_r1i1p1f1	59.0	-119.0	-1.6597769385889727	-0.3777692998579485
ACCESS-CM2_r1i1p1f1	59.0	-117.0	-2.5649428774502656	-2.5332728276876146
ACCESS-CM2_r1i1p1f1	59.0	-115.0	0.3424469531101576	1.7693336781513678
ACCESS-CM2_r1i1p1f1	59.0	-113.0	0.106032412960811	-0.15825113633340782
ACCESS-CM2_r1i1p1f1	59.0	-111.0	-2.7867444841575395	-2.4536670562092358
ACCESS-CM2_r1i1p1f1	59.0	-107.0	-5.825333001766801	-4.382104260988768
ACCESS-CM2_r1i1p1f1	59.0	-105.0	-3.7534494504456104	-0.37011933351299797
ACCESS-CM2_r1i1p1f1	59.0	-103.0	-2.9984312200388485	0.6971014274693921
ACCESS-CM2_r1i1p1f1	59.0	-101.0	-2.959641430923195	0.6532943535320306
ACCESS-CM2_r1i1p1f1	59.0	-99.0	-2.7786763478335943	0.5494287359160652
ACCESS-CM2_r1i1p1f1	59.0	-97.0	-3.091501165556473	0.2632000743384153
ACCESS-CM2_r1i1p1f1	59.0	-77.0	1.5259772186567988	-1.2809658024531987
ACCESS-CM2_r1i1p1f1	59.0	-75.0	2.813713439496083	-1.1308860998174952
ACCESS-CM2_r1i1p1f1	59.0	-73.0	-0.0008974838717321632	-0.20113932600153062
ACCESS-CM2_r1i1p1f1	59.0	-71.0	-1.6048070776077248	0.36577983278188
ACCESS-CM2_r1i1p1f1	59.0	7.0	-9.65070465899408	-5.615888503008835
ACCESS-CM2_r1i1p1f1	59.0	13.0	-13.32399082171443	-11.628014322031929
ACCESS-CM2_r1i1p1f1	59.0	15.0	-16.954731891138245	-10.23714943062405
ACCESS-CM2_r1i1p1f1	59.0	29.0	-18.136405231108522	-23.656774791154795
ACCESS-CM2_r1i1p1f1	59.0	31.0	-12.482522847377242	-17.257820073720875
ACCESS-CM2_r1i1p1f1	59.0	33.0	-5.314556132763169	-11.18421122592668
ACCESS-CM2_r1i1p1f1	59.0	35.0	-3.7441119905712856	-9.846293715625887
ACCESS-CM2_r1i1p1f1	59.0	37.0	-3.229795434277716	-7.880812928778757
ACCESS-CM2_r1i1p1f1	59.0	41.0	0.40425146453950184	-6.295096502154584
ACCESS-CM2_r1i1p1f1	59.0	43.0	2.0492007413767563	-3.994613823641217
ACCESS-CM2_r1i1p1f1	59.0	45.0	2.931185656661913	-1.341923575588877
ACCESS-CM2_r1i1p1f1	59.0	47.0	3.605799426516654	2.630557022908386
ACCESS-CM2_r1i1p1f1	59.0	49.0	4.224854885359368	3.071677196283586
ACCESS-CM2_r1i1p1f1	59.0	51.0	4.278866017911399	2.3146997900027744
ACCESS-CM2_r1i1p1f1	59.0	53.0	5.394561350378373	1.3665005010086775
ACCESS-CM2_r1i1p1f1	59.0	55.0	4.403460894488002	0.8408952225639901
ACCESS-CM2_r1i1p1f1	59.0	57.0	4.534757882545676	2.192469838545907
ACCESS-CM2_r1i1p1f1	59.0	59.0	3.926642457124933	-0.07046970873433711
ACCESS-CM2_r1i1p1f1	59.0	61.0	3.9557818565375835	0.616606491174049
ACCESS-CM2_r1i1p1f1	59.0	63.0	3.9175754471997113	-0.30704249419064844
ACCESS-CM2_r1i1p1f1	59.0	65.0	2.7377569787447578	-0.09386855819364026
ACCESS-CM2_r1i1p1f1	59.0	67.0	0.9406007957716366	0.10594528344221121
ACCESS-CM2_r1i1p1f1	59.0	69.0	-0.4209282971919559	-4.733162727989899
ACCESS-CM2_r1i1p1f1	59.0	71.0	0.04344902999567612	-3.3160659240618076
ACCESS-CM2_r1i1p1f1	59.0	73.0	0.6130923708707164	-3.211409989413957
ACCESS-CM2_r1i1p1f1	59.0	75.0	-0.28288774005894357	-0.8010002603305093
ACCESS-CM2_r1i1p1f1	59.0	77.0	-0.7627860334160809	-2.050930562584984
ACCESS-CM2_r1i1p1f1	59.0	79.0	-1.332834239009606	-1.9175635918578173
ACCESS-CM2_r1i1p1f1	59.0	81.0	-0.14952833437535457	-0.40749399197353564
ACCESS-CM2_r1i1p1f1	59.0	83.0	0.30610817671313734	-0.6392161965486953
ACCESS-CM2_r1i1p1f1	59.0	85.0	0.824711237899138	1.437458252463816
ACCESS-CM2_r1i1p1f1	59.0	87.0	1.5195607810120784	2.9313459031331206
ACCESS-CM2_r1i1p1f1	59.0	89.0	1.4587579995949649	0.9114595070669075
ACCESS-CM2_r1i1p1f1	59.0	91.0	1.9159046662511712	1.0782735240158752
ACCESS-CM2_r1i1p1f1	59.0	93.0	2.213367324299093	1.251421726603836
ACCESS-CM2_r1i1p1f1	59.0	95.0	3.2543190530439845	-0.26108832516897706
ACCESS-CM2_r1i1p1f1	59.0	97.0	1.6945078673433658	-0.9751506678763209
ACCESS-CM2_r1i1p1f1	59.0	99.0	-0.7898763193929887	-0.4625605638559191
ACCESS-CM2_r1i1p1f1	59.0	101.0	-0.10298246627274071	0.6136680133597343
ACCESS-CM2_r1i1p1f1	59.0	103.0	1.2089378656890155	1.8286641163596398
ACCESS-CM2_r1i1p1f1	59.0	105.0	1.5547650250596143	1.8166410140213438
ACCESS-CM2_r1i1p1f1	59.0	107.0	1.6085374438421223	1.8647854144344875
ACCESS-CM2_r1i1p1f1	59.0	109.0	2.347186854850994	2.510518787660543
ACCESS-CM2_r1i1p1f1	59.0	111.0	2.148162968528959	0.3447227893185929
ACCESS-CM2_r1i1p1f1	59.0	113.0	1.6887986343165362	-0.016720812643661098
ACCESS-CM2_r1i1p1f1	59.0	115.0	3.382462980563875	1.5025821806705633
ACCESS-CM2_r1i1p1f1	59.0	117.0	3.029842451105532	1.6938713829306837
ACCESS-CM2_r1i1p1f1	59.0	119.0	1.986088080059603	0.6434468381374172
ACCESS-CM2_r1i1p1f1	59.0	121.0	2.6610749650530447	-0.9904762867582972
ACCESS-CM2_r1i1p1f1	59.0	123.0	5.230280228102639	1.7544251200651628
ACCESS-CM2_r1i1p1f1	59.0	125.0	6.18782482940958	2.039442075193028
ACCESS-CM2_r1i1p1f1	59.0	127.0	6.791093250519796	1.9936621913807464
ACCESS-CM2_r1i1p1f1	59.0	129.0	5.1649811744212855	0.32016440894152964
ACCESS-CM2_r1i1p1f1	59.0	131.0	3.369704037950903	0.3747820623214402
ACCESS-CM2_r1i1p1f1	59.0	133.0	3.2235102875474215	0.47993094552382587
ACCESS-CM2_r1i1p1f1	59.0	135.0	4.967305494651329	1.7469279477523445
ACCESS-CM2_r1i1p1f1	59.0	137.0	5.686276443426167	0.7922578651176533
ACCESS-CM2_r1i1p1f1	59.0	139.0	5.338307092002944	1.728836708342842
ACCESS-CM2_r1i1p1f1	61.0	-163.0	2.735098407988511	-5.411061212349006
ACCESS-CM2_r1i1p1f1	61.0	-161.0	1.6720056934742344	-3.9501274818494796
ACCESS-CM2_r1i1p1f1	61.0	-159.0	5.367771103404933	-0.11864330073731821
ACCESS-CM2_r1i1p1f1	61.0	-157.0	3.119976860582395	-1.2411695600232413
ACCESS-CM2_r1i1p1f1	61.0	-155.0	0.45075014983380846	-0.2961667618560999
ACCESS-CM2_r1i1p1f1	61.0	-153.0	-0.6293738799216085	-1.2350174431591043
ACCESS-CM2_r1i1p1f1	61.0	-151.0	-0.8907829035598426	0.6940458162732395
ACCESS-CM2_r1i1p1f1	61.0	-149.0	-1.1415906967487488	0.9754317930049539
ACCESS-CM2_r1i1p1f1	61.0	-145.0	-1.4952504962467394	2.8357122635125998
ACCESS-CM2_r1i1p1f1	61.0	-143.0	-0.03080587343684832	1.7351212526149358
ACCESS-CM2_r1i1p1f1	61.0	-141.0	2.7674564905144234	3.3023499039598825
ACCESS-CM2_r1i1p1f1	61.0	-139.0	3.682946103058726	1.7596846590344641
ACCESS-CM2_r1i1p1f1	61.0	-137.0	4.100564094312993	-0.10100770642758827
ACCESS-CM2_r1i1p1f1	61.0	-135.0	4.990611319434502	3.699615614029739
ACCESS-CM2_r1i1p1f1	61.0	-133.0	4.750869842580125	2.344839167886419
ACCESS-CM2_r1i1p1f1	61.0	-131.0	2.375550250082583	-0.1992640378357371
ACCESS-CM2_r1i1p1f1	61.0	-129.0	1.9381922002129226	-0.4847998468412813
ACCESS-CM2_r1i1p1f1	61.0	-127.0	2.2644001962524984	-1.2654915187345606
ACCESS-CM2_r1i1p1f1	61.0	-125.0	4.084033062620307	-0.10591947529541645
ACCESS-CM2_r1i1p1f1	61.0	-123.0	5.413194887603988	3.4227294116715026
ACCESS-CM2_r1i1p1f1	61.0	-121.0	5.662667516531982	4.385143631683574
ACCESS-CM2_r1i1p1f1	61.0	-119.0	4.297007485696131	4.261255340997166
ACCESS-CM2_r1i1p1f1	61.0	-117.0	1.6478490404880726	2.065322125089356
ACCESS-CM2_r1i1p1f1	61.0	-111.0	-3.1830812686876557	1.8719216185626602
ACCESS-CM2_r1i1p1f1	61.0	-109.0	-1.0120115090126613	2.401094883378608
ACCESS-CM2_r1i1p1f1	61.0	-107.0	-0.8956247497825133	1.9366263277829308
ACCESS-CM2_r1i1p1f1	61.0	-105.0	2.4114753924938745	4.366229894767187
ACCESS-CM2_r1i1p1f1	61.0	-103.0	3.826785930446351	5.84244644758399
ACCESS-CM2_r1i1p1f1	61.0	-101.0	1.8334354066372565	4.181438636594255
ACCESS-CM2_r1i1p1f1	61.0	-99.0	2.124735958110501	0.7307387617859314
ACCESS-CM2_r1i1p1f1	61.0	-97.0	2.391062535247349	1.6476035222540892
ACCESS-CM2_r1i1p1f1	61.0	-95.0	-0.512770253479557	3.213071495896139
ACCESS-CM2_r1i1p1f1	61.0	-77.0	2.506174975478772	-2.469767909658697
ACCESS-CM2_r1i1p1f1	61.0	-75.0	2.1855027070713606	-0.6090700443254784
ACCESS-CM2_r1i1p1f1	61.0	-73.0	1.5849343641346096	0.2756384641891987
ACCESS-CM2_r1i1p1f1	61.0	7.0	-4.074474682035218	-8.856098238752136
ACCESS-CM2_r1i1p1f1	61.0	9.0	-2.8022586199394666	-1.6517544121542052
ACCESS-CM2_r1i1p1f1	61.0	11.0	-2.181817711687944	2.386394461991236
ACCESS-CM2_r1i1p1f1	61.0	13.0	-3.7902171948768655	1.4464240640203982
ACCESS-CM2_r1i1p1f1	61.0	15.0	-5.277532865049883	2.239766643104751
ACCESS-CM2_r1i1p1f1	61.0	23.0	-22.06807754398788	-22.31197760321415
ACCESS-CM2_r1i1p1f1	61.0	25.0	-18.162971185744205	-20.803484227698657
ACCESS-CM2_r1i1p1f1	61.0	27.0	-17.174930476078423	-18.021996701363584
ACCESS-CM2_r1i1p1f1	61.0	37.0	-0.2788171432730018	-4.4870451810977645
ACCESS-CM2_r1i1p1f1	61.0	39.0	-0.6194452049268646	-6.226730817144965
ACCESS-CM2_r1i1p1f1	61.0	41.0	0.31981093547474704	-5.2753988637570135
ACCESS-CM2_r1i1p1f1	61.0	43.0	1.350121964882051	-4.51163382847982
ACCESS-CM2_r1i1p1f1	61.0	45.0	1.3551035190614764	-0.3568068314402959
ACCESS-CM2_r1i1p1f1	61.0	47.0	2.4245988699493166	0.7648908741170279
ACCESS-CM2_r1i1p1f1	61.0	49.0	3.774085119920244	3.747497817085592
ACCESS-CM2_r1i1p1f1	61.0	51.0	3.697322901022104	3.662132763582899
ACCESS-CM2_r1i1p1f1	61.0	53.0	3.5645519685826237	2.1594390451448713
ACCESS-CM2_r1i1p1f1	61.0	55.0	2.9900851886551574	1.2112506286725062
ACCESS-CM2_r1i1p1f1	61.0	57.0	2.889671669857988	-0.5737508766592825
ACCESS-CM2_r1i1p1f1	61.0	59.0	4.413042510274436	0.16112104528300453
ACCESS-CM2_r1i1p1f1	61.0	61.0	4.269552937047841	1.0123136284724286
ACCESS-CM2_r1i1p1f1	61.0	63.0	4.356995879208809	3.9194281995196922
ACCESS-CM2_r1i1p1f1	61.0	65.0	4.2663112203392215	3.071723838933332
ACCESS-CM2_r1i1p1f1	61.0	67.0	3.9992668781159133	3.1973921693895653
ACCESS-CM2_r1i1p1f1	61.0	69.0	2.0052600401505583	1.3367325861684778
ACCESS-CM2_r1i1p1f1	61.0	71.0	0.7615152492392606	-1.196799108539351
ACCESS-CM2_r1i1p1f1	61.0	73.0	1.7662611300069782	-0.9114471906201496
ACCESS-CM2_r1i1p1f1	61.0	75.0	0.5822146601445204	0.5445275791952163
ACCESS-CM2_r1i1p1f1	61.0	77.0	0.7908619599194208	0.5707224160638308
ACCESS-CM2_r1i1p1f1	61.0	79.0	1.4617732134594443	0.3196764756225676
ACCESS-CM2_r1i1p1f1	61.0	81.0	2.67686990089892	-0.15313848011335685
ACCESS-CM2_r1i1p1f1	61.0	83.0	3.5503959632784845	1.1273989873749433
ACCESS-CM2_r1i1p1f1	61.0	85.0	3.4062775958826266	1.6333554852941996
ACCESS-CM2_r1i1p1f1	61.0	87.0	3.5090355876708466	1.731562015391132
ACCESS-CM2_r1i1p1f1	61.0	89.0	3.355177767722409	1.9345306465840697
ACCESS-CM2_r1i1p1f1	61.0	91.0	3.3663432436801584	0.6833427124437805
ACCESS-CM2_r1i1p1f1	61.0	93.0	4.153826832337699	1.074655339814023
ACCESS-CM2_r1i1p1f1	61.0	95.0	3.872214182819813	1.3841861291343462
ACCESS-CM2_r1i1p1f1	61.0	97.0	3.87645358566664	4.248802843052223
ACCESS-CM2_r1i1p1f1	61.0	99.0	4.380256432849343	4.321513941096815
ACCESS-CM2_r1i1p1f1	61.0	101.0	4.436911882960468	5.528100858226865
ACCESS-CM2_r1i1p1f1	61.0	103.0	4.248671599797072	3.9626575956055716
ACCESS-CM2_r1i1p1f1	61.0	105.0	3.6484195089961347	3.575603223832681
ACCESS-CM2_r1i1p1f1	61.0	107.0	1.900579830906999	1.9302373476754933
ACCESS-CM2_r1i1p1f1	61.0	109.0	2.490175025251261	2.4374297723960936
ACCESS-CM2_r1i1p1f1	61.0	111.0	2.427236928586968	0.3785719808372794
ACCESS-CM2_r1i1p1f1	61.0	113.0	2.614756220543734	0.7366801363091828
ACCESS-CM2_r1i1p1f1	61.0	115.0	2.6857886934796	-0.30789126605128425
ACCESS-CM2_r1i1p1f1	61.0	117.0	4.312223720416443	1.433687422881127
ACCESS-CM2_r1i1p1f1	61.0	119.0	6.745662671384948	2.108046104359895
ACCESS-CM2_r1i1p1f1	61.0	121.0	6.3084060460325055	3.1890060442527437
ACCESS-CM2_r1i1p1f1	61.0	123.0	6.1257769702429385	2.6573060283191836
ACCESS-CM2_r1i1p1f1	61.0	125.0	5.1109409652610935	0.9794379077729287
ACCESS-CM2_r1i1p1f1	61.0	127.0	5.968597134188722	-0.2362902216936007
ACCESS-CM2_r1i1p1f1	61.0	129.0	4.470414032317685	-0.4244218733669367
ACCESS-CM2_r1i1p1f1	61.0	131.0	2.5746210947799235	0.23175684871485958
ACCESS-CM2_r1i1p1f1	61.0	133.0	1.9414575038258306	-5.089120345857207
ACCESS-CM2_r1i1p1f1	61.0	135.0	4.772985317817421	-1.195186608726429
ACCESS-CM2_r1i1p1f1	61.0	137.0	4.911988690881851	-2.7020761608263
ACCESS-CM2_r1i1p1f1	61.0	139.0	3.7812378153423727	-2.426370999635028
ACCESS-CM2_r1i1p1f1	61.0	141.0	6.554336195280658	-3.600210508544678
ACCESS-CM2_r1i1p1f1	61.0	143.0	9.305424041290575	2.925310225469052
ACCESS-CM2_r1i1p1f1	61.0	145.0	10.804669552348916	6.216784261325859
ACCESS-CM2_r1i1p1f1	61.0	147.0	9.147042568033228	6.1875771874697705
ACCESS-CM2_r1i1p1f1	61.0	149.0	9.54617095302458	4.100221354042242
ACCESS-CM2_r1i1p1f1	61.0	151.0	10.615597152255411	5.102925821234945
ACCESS-CM2_r1i1p1f1	61.0	153.0	13.233669600154329	7.114161884995103
ACCESS-CM2_r1i1p1f1	61.0	155.0	12.682457899509064	11.754625973350691
ACCESS-CM2_r1i1p1f1	61.0	165.0	0.9562086625549178	-1.4731666537406456
ACCESS-CM2_r1i1p1f1	63.0	-159.0	1.3642538306941208	-3.2484428141053874
ACCESS-CM2_r1i1p1f1	63.0	-157.0	1.3947702372036597	0.059466044487405334
ACCESS-CM2_r1i1p1f1	63.0	-155.0	2.5871554928057217	-2.6871589907173377
ACCESS-CM2_r1i1p1f1	63.0	-153.0	2.86911300098542	-1.1713184693166645
ACCESS-CM2_r1i1p1f1	63.0	-151.0	0.7249635285430124	-3.5292227166172747
ACCESS-CM2_r1i1p1f1	63.0	-149.0	-1.6268972698683186	-5.139367954696851
ACCESS-CM2_r1i1p1f1	63.0	-147.0	-1.6484994044666068	-5.061257579100806
ACCESS-CM2_r1i1p1f1	63.0	-145.0	-0.2852516769132104	-3.865143865999718
ACCESS-CM2_r1i1p1f1	63.0	-143.0	1.740376450036731	-5.405086858855381
ACCESS-CM2_r1i1p1f1	63.0	-141.0	3.575463485102415	-2.110580212515435
ACCESS-CM2_r1i1p1f1	63.0	-139.0	4.012525949062401	-2.3808972524498433
ACCESS-CM2_r1i1p1f1	63.0	-137.0	4.292030760638495	-1.7655662431037706
ACCESS-CM2_r1i1p1f1	63.0	-135.0	2.3001498652237236	-0.5191456358993762
ACCESS-CM2_r1i1p1f1	63.0	-133.0	3.3531366446541186	1.9127054322519637
ACCESS-CM2_r1i1p1f1	63.0	-131.0	3.493408604555308	-0.6356947358956728
ACCESS-CM2_r1i1p1f1	63.0	-129.0	1.5334421328826275	-1.130026388725943
ACCESS-CM2_r1i1p1f1	63.0	-127.0	2.7128353403901864	-4.2344944709080155
ACCESS-CM2_r1i1p1f1	63.0	-125.0	3.0572728038745094	-3.3130165306024812
ACCESS-CM2_r1i1p1f1	63.0	-123.0	4.887801016207306	3.0618377684158147
ACCESS-CM2_r1i1p1f1	63.0	-121.0	7.221391080152163	6.677146696178406
ACCESS-CM2_r1i1p1f1	63.0	-119.0	5.939777253295396	7.977434402869388
ACCESS-CM2_r1i1p1f1	63.0	-117.0	5.4774285545077674	7.461966829985385
ACCESS-CM2_r1i1p1f1	63.0	-115.0	5.607854037992245	11.344546697829326
ACCESS-CM2_r1i1p1f1	63.0	-113.0	6.624150143677227	9.524914525099692
ACCESS-CM2_r1i1p1f1	63.0	-111.0	5.051903288651369	6.17636896954815
ACCESS-CM2_r1i1p1f1	63.0	-109.0	5.172698147509308	4.291461983405067
ACCESS-CM2_r1i1p1f1	63.0	-107.0	5.876760768206251	4.916993624335327
ACCESS-CM2_r1i1p1f1	63.0	-105.0	6.572871342361147	6.360070813388907
ACCESS-CM2_r1i1p1f1	63.0	-103.0	5.89302302999508	5.361646143195186
ACCESS-CM2_r1i1p1f1	63.0	-101.0	4.716430381271581	4.307311590073761
ACCESS-CM2_r1i1p1f1	63.0	-99.0	3.1103847287527016	2.724669164202918
ACCESS-CM2_r1i1p1f1	63.0	-97.0	4.288382313212406	1.56473757253345
ACCESS-CM2_r1i1p1f1	63.0	-95.0	5.354106911794469	5.573122043062492
ACCESS-CM2_r1i1p1f1	63.0	11.0	1.0267782343624734	-3.2554860509599077
ACCESS-CM2_r1i1p1f1	63.0	13.0	-0.9264546201871243	-5.632234401355189
ACCESS-CM2_r1i1p1f1	63.0	15.0	-2.296921534832881	0.1505792780961568
ACCESS-CM2_r1i1p1f1	63.0	17.0	-6.555415209874826	1.4821387969026176
ACCESS-CM2_r1i1p1f1	63.0	25.0	-13.297310925398785	-15.62707503760424
ACCESS-CM2_r1i1p1f1	63.0	27.0	-10.81165480897308	-15.597818033500467
ACCESS-CM2_r1i1p1f1	63.0	29.0	-8.2369457846213	-12.64886371349934
ACCESS-CM2_r1i1p1f1	63.0	31.0	-5.972227093443252	-9.83147818497623
ACCESS-CM2_r1i1p1f1	63.0	33.0	-4.266110197830846	-6.064832196044026
ACCESS-CM2_r1i1p1f1	63.0	35.0	-0.5819165337149222	-1.1811818900970157
ACCESS-CM2_r1i1p1f1	63.0	37.0	1.7605726230867274	-0.46279081696499813
ACCESS-CM2_r1i1p1f1	63.0	39.0	0.7127693935571772	0.9013171956170509
ACCESS-CM2_r1i1p1f1	63.0	41.0	0.361214533068971	-0.0005255768358543023
ACCESS-CM2_r1i1p1f1	63.0	43.0	1.1025690786531575	3.6339768839265956
ACCESS-CM2_r1i1p1f1	63.0	45.0	1.9279367739826287	2.3466048382220177
ACCESS-CM2_r1i1p1f1	63.0	47.0	2.0948703529791195	3.819871665306829
ACCESS-CM2_r1i1p1f1	63.0	49.0	2.5161128596795588	2.8843788032622415
ACCESS-CM2_r1i1p1f1	63.0	51.0	2.4722571918243212	4.03539010811985
ACCESS-CM2_r1i1p1f1	63.0	53.0	3.219862976530992	2.297932094350858
ACCESS-CM2_r1i1p1f1	63.0	55.0	2.352919637380266	1.3293351218153073
ACCESS-CM2_r1i1p1f1	63.0	57.0	3.1818792036347068	1.7932646789618976
ACCESS-CM2_r1i1p1f1	63.0	59.0	4.065671737094427	4.747957003985216
ACCESS-CM2_r1i1p1f1	63.0	61.0	3.4592670226223077	5.660877618355354
ACCESS-CM2_r1i1p1f1	63.0	63.0	4.819204795920105	7.116469376377209
ACCESS-CM2_r1i1p1f1	63.0	65.0	5.197214093131808	9.027665115846847
ACCESS-CM2_r1i1p1f1	63.0	67.0	4.509691186738769	8.51013656330798
ACCESS-CM2_r1i1p1f1	63.0	69.0	3.729370398614379	6.269214286754275
ACCESS-CM2_r1i1p1f1	63.0	71.0	2.8408971318769387	3.4087562975197185
ACCESS-CM2_r1i1p1f1	63.0	73.0	3.418671078755985	5.4209205620510055
ACCESS-CM2_r1i1p1f1	63.0	75.0	3.870736945371174	5.03506094816383
ACCESS-CM2_r1i1p1f1	63.0	77.0	3.3934256573577013	4.478743955642706
ACCESS-CM2_r1i1p1f1	63.0	79.0	3.220737121120631	3.241338546908623
ACCESS-CM2_r1i1p1f1	63.0	81.0	3.201935553787578	2.375023960859865
ACCESS-CM2_r1i1p1f1	63.0	83.0	2.6488691005871545	2.7898380527707842
ACCESS-CM2_r1i1p1f1	63.0	85.0	1.5921578515667774	1.3584845346297258
ACCESS-CM2_r1i1p1f1	63.0	87.0	1.5591305244454308	0.930843158306115
ACCESS-CM2_r1i1p1f1	63.0	89.0	2.562577625397731	3.7537011280204697
ACCESS-CM2_r1i1p1f1	63.0	91.0	1.732521514626597	1.9590309951436722
ACCESS-CM2_r1i1p1f1	63.0	93.0	2.175230311368075	2.5795134210056965
ACCESS-CM2_r1i1p1f1	63.0	95.0	1.9546494803571588	2.026608775827139
ACCESS-CM2_r1i1p1f1	63.0	97.0	3.0535157900382663	3.6734465981764144
ACCESS-CM2_r1i1p1f1	63.0	99.0	3.7367834234827555	2.553380603272916
ACCESS-CM2_r1i1p1f1	63.0	101.0	4.407362442917702	3.258051274882948
ACCESS-CM2_r1i1p1f1	63.0	103.0	4.280882360411348	2.7168572199352665
ACCESS-CM2_r1i1p1f1	63.0	105.0	2.345688679665116	2.173464819453012
ACCESS-CM2_r1i1p1f1	63.0	107.0	0.7423610218434112	-0.03073477114778922
ACCESS-CM2_r1i1p1f1	63.0	109.0	0.8511091137586132	0.6182113246974554
ACCESS-CM2_r1i1p1f1	63.0	111.0	1.775904910472853	-0.1110205013292469
ACCESS-CM2_r1i1p1f1	63.0	113.0	0.19189563422343286	-1.9604653511291221
ACCESS-CM2_r1i1p1f1	63.0	115.0	4.235794485037399	-0.9940072850841677
ACCESS-CM2_r1i1p1f1	63.0	117.0	1.3195057230706857	-2.0123415573925776
ACCESS-CM2_r1i1p1f1	63.0	119.0	0.22460616872948314	-3.017900104972896
ACCESS-CM2_r1i1p1f1	63.0	121.0	1.0511449420230423	-2.898171887905481
ACCESS-CM2_r1i1p1f1	63.0	123.0	2.5448184547628343	-1.6938462770083542
ACCESS-CM2_r1i1p1f1	63.0	125.0	3.511826195308885	-4.1593552886417955
ACCESS-CM2_r1i1p1f1	63.0	127.0	3.263371691984289	-6.488039406609882
ACCESS-CM2_r1i1p1f1	63.0	129.0	2.5886493612136223	-5.062628502033125
ACCESS-CM2_r1i1p1f1	63.0	131.0	2.049254517143733	-4.867359096003322
ACCESS-CM2_r1i1p1f1	63.0	133.0	3.8052775026463252	-3.5634534960954585
ACCESS-CM2_r1i1p1f1	63.0	135.0	5.764649859996835	-0.44050024568591173
ACCESS-CM2_r1i1p1f1	63.0	137.0	6.544761767275594	1.1341124357461352
ACCESS-CM2_r1i1p1f1	63.0	139.0	7.528678561496304	4.096195096664809
ACCESS-CM2_r1i1p1f1	63.0	141.0	9.823026589691434	8.31005702474267
ACCESS-CM2_r1i1p1f1	63.0	143.0	11.809082143482524	10.653283392393682
ACCESS-CM2_r1i1p1f1	63.0	145.0	11.645159943820666	9.558437084625574
ACCESS-CM2_r1i1p1f1	63.0	147.0	10.564513268439342	11.290547149976494
ACCESS-CM2_r1i1p1f1	63.0	149.0	10.816762318914675	11.861560873924928
ACCESS-CM2_r1i1p1f1	63.0	151.0	10.577429117452105	14.550905579081004
ACCESS-CM2_r1i1p1f1	63.0	153.0	10.213623582624079	10.904887937024112
ACCESS-CM2_r1i1p1f1	63.0	155.0	10.47650395835996	7.4050304029003025
ACCESS-CM2_r1i1p1f1	63.0	157.0	11.622526138702579	6.496163122893415
ACCESS-CM2_r1i1p1f1	63.0	159.0	11.88186330943043	10.666047292854604
ACCESS-CM2_r1i1p1f1	63.0	161.0	11.559171217917799	9.21432062480734
ACCESS-CM2_r1i1p1f1	63.0	163.0	10.751747593667975	7.839768811878036
ACCESS-CM2_r1i1p1f1	63.0	167.0	6.14848364378319	4.150226921729179
ACCESS-CM2_r1i1p1f1	63.0	169.0	4.510953470378842	3.1246017911832857
ACCESS-CM2_r1i1p1f1	63.0	171.0	3.9184221932116348	4.0241471168448015
ACCESS-CM2_r1i1p1f1	63.0	173.0	3.6149553084194657	3.5637735490166
ACCESS-CM2_r1i1p1f1	63.0	175.0	0.6420191020680717	1.794779963664085
ACCESS-CM2_r1i1p1f1	65.0	-159.0	2.3321673239522127	2.9304285141556425
ACCESS-CM2_r1i1p1f1	65.0	-157.0	2.772024088800481	-0.8573670591123213
ACCESS-CM2_r1i1p1f1	65.0	-155.0	2.84810235048525	0.9019672079350973
ACCESS-CM2_r1i1p1f1	65.0	-153.0	3.548726982401752	-0.17269741584414122
ACCESS-CM2_r1i1p1f1	65.0	-151.0	2.6512638140454516	-1.7722786411170048
ACCESS-CM2_r1i1p1f1	65.0	-149.0	2.9846788376988966	-3.0464504681591102
ACCESS-CM2_r1i1p1f1	65.0	-147.0	2.1855580261537493	-1.439442764634712
ACCESS-CM2_r1i1p1f1	65.0	-145.0	1.7076871809161767	-0.6384081734471154
ACCESS-CM2_r1i1p1f1	65.0	-143.0	2.9289280620952325	-3.003348317277294
ACCESS-CM2_r1i1p1f1	65.0	-141.0	2.305716285757251	-3.70156150131993
ACCESS-CM2_r1i1p1f1	65.0	-139.0	0.8647103096967286	-2.8448509934122237
ACCESS-CM2_r1i1p1f1	65.0	-137.0	1.2664772900442616	-1.1903878456047687
ACCESS-CM2_r1i1p1f1	65.0	-135.0	3.204483947438573	-2.0557335494506077
ACCESS-CM2_r1i1p1f1	65.0	-133.0	3.1885639932872305	-1.546084429911196
ACCESS-CM2_r1i1p1f1	65.0	-131.0	3.299509452910738	-0.727255360508992
ACCESS-CM2_r1i1p1f1	65.0	-129.0	2.7106065253063685	-1.0770213009394638
ACCESS-CM2_r1i1p1f1	65.0	-127.0	1.9855045445842383	-1.841448397829256
ACCESS-CM2_r1i1p1f1	65.0	-125.0	1.455197427017339	-1.9885067365018685
ACCESS-CM2_r1i1p1f1	65.0	-119.0	6.578788790232763	9.047597437000721
ACCESS-CM2_r1i1p1f1	65.0	-117.0	6.453688205148223	8.642639562955853
ACCESS-CM2_r1i1p1f1	65.0	-115.0	7.315905995252711	8.09582817561745
ACCESS-CM2_r1i1p1f1	65.0	-113.0	7.311998974135817	6.95484408425271
ACCESS-CM2_r1i1p1f1	65.0	-111.0	7.714744243746574	6.392487579200267
ACCESS-CM2_r1i1p1f1	65.0	-109.0	8.162800763313241	8.528379164503194
ACCESS-CM2_r1i1p1f1	65.0	-107.0	8.527978983096379	10.043761059854502
ACCESS-CM2_r1i1p1f1	65.0	-105.0	8.820439656032399	8.545793004408349
ACCESS-CM2_r1i1p1f1	65.0	-103.0	8.297690610154827	5.76124637145017
ACCESS-CM2_r1i1p1f1	65.0	-101.0	5.961147460557928	6.488925610663746
ACCESS-CM2_r1i1p1f1	65.0	-99.0	5.037522974096315	4.72510117555127
ACCESS-CM2_r1i1p1f1	65.0	-97.0	4.680449563730344	4.136133376669452
ACCESS-CM2_r1i1p1f1	65.0	-95.0	4.62334188415359	1.9918277420933785
ACCESS-CM2_r1i1p1f1	65.0	-93.0	4.8241150763481295	2.5598748483091094
ACCESS-CM2_r1i1p1f1	65.0	-91.0	5.1835865088695074	2.989054592958818
ACCESS-CM2_r1i1p1f1	65.0	-71.0	4.412186347763718	3.476684878361848
ACCESS-CM2_r1i1p1f1	65.0	-69.0	2.952297666675208	0.46638465502391757
ACCESS-CM2_r1i1p1f1	65.0	-21.0	-3.916697288930918	-3.496063421363654
ACCESS-CM2_r1i1p1f1	65.0	-19.0	-1.8920996531398881	-2.1961464592107998
ACCESS-CM2_r1i1p1f1	65.0	-17.0	-4.193803211855334	-1.6510268175545733
ACCESS-CM2_r1i1p1f1	65.0	-15.0	-7.212565444421247	-3.244294995083882
ACCESS-CM2_r1i1p1f1	65.0	13.0	-6.428572977718105	-8.405041862845877
ACCESS-CM2_r1i1p1f1	65.0	15.0	-3.851376693703745	-6.457630526969211
ACCESS-CM2_r1i1p1f1	65.0	17.0	-5.831448584973096	-4.655349832427388
ACCESS-CM2_r1i1p1f1	65.0	19.0	-6.618979726014914	-6.0174775639686
ACCESS-CM2_r1i1p1f1	65.0	27.0	-6.698031236483754	-6.6739777903483875
ACCESS-CM2_r1i1p1f1	65.0	29.0	-4.191747010262268	-3.363795357769715
ACCESS-CM2_r1i1p1f1	65.0	31.0	-2.873620380582021	-1.5878384678520339
ACCESS-CM2_r1i1p1f1	65.0	33.0	-2.4826580538749226	-2.35414424497736
ACCESS-CM2_r1i1p1f1	65.0	41.0	1.2355877324339593	2.9134049869075813
ACCESS-CM2_r1i1p1f1	65.0	43.0	2.0963778660605352	3.6304766054675532
ACCESS-CM2_r1i1p1f1	65.0	45.0	3.6026418916726284	4.724021201131888
ACCESS-CM2_r1i1p1f1	65.0	47.0	3.963439263848911	4.427387654527356
ACCESS-CM2_r1i1p1f1	65.0	49.0	4.082981249091142	3.2297865412480053
ACCESS-CM2_r1i1p1f1	65.0	51.0	3.6286739937137975	3.210406544777873
ACCESS-CM2_r1i1p1f1	65.0	53.0	3.598060543561928	4.778634119067303
ACCESS-CM2_r1i1p1f1	65.0	55.0	3.4484488383615925	3.800515091631613
ACCESS-CM2_r1i1p1f1	65.0	57.0	2.7964014167389113	2.2543060329806153
ACCESS-CM2_r1i1p1f1	65.0	59.0	3.583435810500757	4.927375998751392
ACCESS-CM2_r1i1p1f1	65.0	61.0	4.871997587746561	3.638892321657478
ACCESS-CM2_r1i1p1f1	65.0	63.0	4.234568186456085	5.368865164682795
ACCESS-CM2_r1i1p1f1	65.0	65.0	4.876733193248857	7.759749645210941
ACCESS-CM2_r1i1p1f1	65.0	67.0	5.343000367309064	9.733794429903568
ACCESS-CM2_r1i1p1f1	65.0	69.0	4.284627576042381	7.409645110665599
ACCESS-CM2_r1i1p1f1	65.0	71.0	4.037495200677465	5.344410977669844
ACCESS-CM2_r1i1p1f1	65.0	73.0	4.196254382145424	7.435170700439064
ACCESS-CM2_r1i1p1f1	65.0	75.0	4.642053300280817	8.623278343271185
ACCESS-CM2_r1i1p1f1	65.0	77.0	5.123461248021498	9.41621196234504
ACCESS-CM2_r1i1p1f1	65.0	79.0	5.569772483276224	7.239312213731072
ACCESS-CM2_r1i1p1f1	65.0	81.0	5.247964376463502	6.8137163748436205
ACCESS-CM2_r1i1p1f1	65.0	83.0	4.855629820724549	7.799636277791043
ACCESS-CM2_r1i1p1f1	65.0	85.0	4.754272298991374	6.199054858531023
ACCESS-CM2_r1i1p1f1	65.0	87.0	3.6791619284753376	6.460488399036628
ACCESS-CM2_r1i1p1f1	65.0	89.0	3.3387878385692153	4.734203266503269
ACCESS-CM2_r1i1p1f1	65.0	91.0	2.46344024755768	5.11017609151213
ACCESS-CM2_r1i1p1f1	65.0	93.0	2.2339419738441038	5.1407007793251855
ACCESS-CM2_r1i1p1f1	65.0	95.0	2.4128610600717604	2.8287695650047384
ACCESS-CM2_r1i1p1f1	65.0	97.0	1.3340317703831144	3.69090275278876
ACCESS-CM2_r1i1p1f1	65.0	99.0	1.2689093975660943	1.8991643791049744
ACCESS-CM2_r1i1p1f1	65.0	101.0	-0.07739996102935284	-0.8133844311889683
ACCESS-CM2_r1i1p1f1	65.0	103.0	-0.5498845793155409	-0.5206441277293474
ACCESS-CM2_r1i1p1f1	65.0	105.0	-0.9013139686185817	-1.2703536610602701
ACCESS-CM2_r1i1p1f1	65.0	107.0	-1.2224322413992075	-1.2497316715504416
ACCESS-CM2_r1i1p1f1	65.0	109.0	-1.0883791248861998	-0.8656068920551336
ACCESS-CM2_r1i1p1f1	65.0	111.0	-0.8025664929691685	-1.3807414212738764
ACCESS-CM2_r1i1p1f1	65.0	113.0	-0.7332577461255005	-0.6499979947827748
ACCESS-CM2_r1i1p1f1	65.0	115.0	-0.14495524970805246	-0.4704043774053761
ACCESS-CM2_r1i1p1f1	65.0	117.0	1.1932694474970382	-0.14147881611488788
ACCESS-CM2_r1i1p1f1	65.0	119.0	2.0776267320529316	-4.323816826713474
ACCESS-CM2_r1i1p1f1	65.0	121.0	1.5978728332219674	-6.930046573605282
ACCESS-CM2_r1i1p1f1	65.0	123.0	2.3299872235508774	-9.402277496415461
ACCESS-CM2_r1i1p1f1	65.0	125.0	1.2552055065679713	-8.905502502010222
ACCESS-CM2_r1i1p1f1	65.0	127.0	2.560614617887532	-5.217774353235809
ACCESS-CM2_r1i1p1f1	65.0	129.0	-0.21195328769959565	-5.273367573314393
ACCESS-CM2_r1i1p1f1	65.0	131.0	0.5069482738655527	-5.133695734889966
ACCESS-CM2_r1i1p1f1	65.0	133.0	1.887106112734545	-0.43962731999252114
ACCESS-CM2_r1i1p1f1	65.0	135.0	1.8924007080061733	0.7581392789404195
ACCESS-CM2_r1i1p1f1	65.0	137.0	3.6798726393692816	4.684122939754601
ACCESS-CM2_r1i1p1f1	65.0	139.0	8.044475623153428	8.141455038001514
ACCESS-CM2_r1i1p1f1	65.0	141.0	7.422306080487808	7.22907623291061
ACCESS-CM2_r1i1p1f1	65.0	143.0	6.81102404686895	7.144201712703332
ACCESS-CM2_r1i1p1f1	65.0	145.0	7.226673628477548	9.076226581681567
ACCESS-CM2_r1i1p1f1	65.0	147.0	8.288210204311806	8.181906761979302
ACCESS-CM2_r1i1p1f1	65.0	149.0	9.236302097206213	11.416582194711694
ACCESS-CM2_r1i1p1f1	65.0	151.0	10.140523854315221	9.522544072568
ACCESS-CM2_r1i1p1f1	65.0	153.0	10.777285285827777	9.871221471699673
ACCESS-CM2_r1i1p1f1	65.0	155.0	7.1702068675301485	4.153668353007701
ACCESS-CM2_r1i1p1f1	65.0	157.0	3.3860084388378633	-0.783133643769188
ACCESS-CM2_r1i1p1f1	65.0	159.0	3.9825146010433286	0.44684924209765997
ACCESS-CM2_r1i1p1f1	65.0	161.0	5.092286748400519	0.2654627765575617
ACCESS-CM2_r1i1p1f1	65.0	163.0	6.542819486709224	1.6552791625044687
ACCESS-CM2_r1i1p1f1	65.0	165.0	6.473609556946389	5.180804080870905
ACCESS-CM2_r1i1p1f1	65.0	167.0	5.216603679358756	2.8228214914982255
ACCESS-CM2_r1i1p1f1	65.0	169.0	3.488796411770601	4.619294892060094
ACCESS-CM2_r1i1p1f1	65.0	171.0	2.4621772283621457	6.346050946002654
ACCESS-CM2_r1i1p1f1	65.0	173.0	-0.4786469518531582	6.652347578096208
ACCESS-CM2_r1i1p1f1	65.0	175.0	-1.0279157749208112	3.875891810747748
ACCESS-CM2_r1i1p1f1	67.0	-177.0	4.408626999820243	9.458794317490508
ACCESS-CM2_r1i1p1f1	67.0	-159.0	2.3940084634621757	3.4492862970424536
ACCESS-CM2_r1i1p1f1	67.0	-157.0	1.819363000782395	2.0209784132674047
ACCESS-CM2_r1i1p1f1	67.0	-155.0	3.1965970371169403	2.6973046773337193
ACCESS-CM2_r1i1p1f1	67.0	-153.0	3.5309463609937843	1.4967227669548773
ACCESS-CM2_r1i1p1f1	67.0	-151.0	3.2213679053905584	3.672113131774258
ACCESS-CM2_r1i1p1f1	67.0	-149.0	3.6345650850634756	2.859198173949078
ACCESS-CM2_r1i1p1f1	67.0	-147.0	4.542212042183324	3.7997594122749967
ACCESS-CM2_r1i1p1f1	67.0	-145.0	6.4093039112805625	4.891613545763692
ACCESS-CM2_r1i1p1f1	67.0	-143.0	4.277044815333806	5.805205425705921
ACCESS-CM2_r1i1p1f1	67.0	-141.0	3.8561921011731832	5.850013672245101
ACCESS-CM2_r1i1p1f1	67.0	-139.0	5.02596347116246	2.1841825485966044
ACCESS-CM2_r1i1p1f1	67.0	-137.0	5.801719387223899	2.5267468226132657
ACCESS-CM2_r1i1p1f1	67.0	-135.0	6.830710093411875	3.9294205595060347
ACCESS-CM2_r1i1p1f1	67.0	-133.0	7.826117906473302	5.658500075942751
ACCESS-CM2_r1i1p1f1	67.0	-131.0	7.598438611268774	3.881499733629811
ACCESS-CM2_r1i1p1f1	67.0	-129.0	6.3435481999512415	5.375529504346829
ACCESS-CM2_r1i1p1f1	67.0	-127.0	6.468539081025023	5.484676171006085
ACCESS-CM2_r1i1p1f1	67.0	-125.0	4.876169108474993	7.289088479962614
ACCESS-CM2_r1i1p1f1	67.0	-119.0	9.969605829971563	7.492184319297315
ACCESS-CM2_r1i1p1f1	67.0	-117.0	10.160601870114498	7.996053609715789
ACCESS-CM2_r1i1p1f1	67.0	-115.0	8.345513167904164	8.505928052603492
ACCESS-CM2_r1i1p1f1	67.0	-113.0	7.582692978402307	7.887736278444291
ACCESS-CM2_r1i1p1f1	67.0	-111.0	5.652497519000367	5.525051470187288
ACCESS-CM2_r1i1p1f1	67.0	-105.0	2.749676939689212	2.97771312716449
ACCESS-CM2_r1i1p1f1	67.0	-103.0	3.7937098243417835	0.5270071834334569
ACCESS-CM2_r1i1p1f1	67.0	-101.0	4.284569553931108	-0.6214019402985915
ACCESS-CM2_r1i1p1f1	67.0	-99.0	4.185071823925793	-0.07309799511719017
ACCESS-CM2_r1i1p1f1	67.0	-97.0	3.2386733080231878	2.6710741485954053
ACCESS-CM2_r1i1p1f1	67.0	-93.0	3.60811951910974	0.9680768864708449
ACCESS-CM2_r1i1p1f1	67.0	-91.0	4.8126833992523705	3.3211145066374996
ACCESS-CM2_r1i1p1f1	67.0	-89.0	5.826190390946539	2.84376616790761
ACCESS-CM2_r1i1p1f1	67.0	-69.0	4.2175710568989695	3.263819187921594
ACCESS-CM2_r1i1p1f1	67.0	-67.0	6.87196671689318	2.58980465007399
ACCESS-CM2_r1i1p1f1	67.0	-65.0	-3.7204353366738174	4.20547942372515
ACCESS-CM2_r1i1p1f1	67.0	17.0	-1.987046014872417	-0.3672633798896073
ACCESS-CM2_r1i1p1f1	67.0	19.0	-1.2971494451435612	-4.279816328191496
ACCESS-CM2_r1i1p1f1	67.0	21.0	-2.6666292170684787	-3.1984604568336317
ACCESS-CM2_r1i1p1f1	67.0	23.0	-4.038587896561035	-5.313404137908067
ACCESS-CM2_r1i1p1f1	67.0	25.0	-4.8149823189359715	-4.366756118305117
ACCESS-CM2_r1i1p1f1	67.0	27.0	-2.5019865678693747	-0.2582799650193315
ACCESS-CM2_r1i1p1f1	67.0	29.0	-1.2010773081574309	1.464661670348397
ACCESS-CM2_r1i1p1f1	67.0	31.0	0.9529709517727585	1.8129571844947432
ACCESS-CM2_r1i1p1f1	67.0	33.0	1.5995064284137233	2.1429575533363296
ACCESS-CM2_r1i1p1f1	67.0	37.0	3.3978152316364985	4.0147192591457745
ACCESS-CM2_r1i1p1f1	67.0	39.0	4.698071303097806	4.621177515144331
ACCESS-CM2_r1i1p1f1	67.0	49.0	2.2003817083663813	7.104939626676472
ACCESS-CM2_r1i1p1f1	67.0	51.0	1.620618515391842	5.9453136070881385
ACCESS-CM2_r1i1p1f1	67.0	53.0	2.061471099654723	3.2542784026919036
ACCESS-CM2_r1i1p1f1	67.0	55.0	2.657015821925501	4.802695268326775
ACCESS-CM2_r1i1p1f1	67.0	57.0	2.6895722219775413	5.476118376423361
ACCESS-CM2_r1i1p1f1	67.0	59.0	3.3083025464874063	4.895481197937123
ACCESS-CM2_r1i1p1f1	67.0	61.0	3.799482236190711	4.513541309191742
ACCESS-CM2_r1i1p1f1	67.0	63.0	4.114540962710984	5.486596538060294
ACCESS-CM2_r1i1p1f1	67.0	65.0	3.8800205381269057	6.444491710539506
ACCESS-CM2_r1i1p1f1	67.0	67.0	4.111435998823632	8.100177024205937
ACCESS-CM2_r1i1p1f1	67.0	69.0	3.5531802202048666	7.399672488496877
ACCESS-CM2_r1i1p1f1	67.0	75.0	3.436374499238267	7.720469908368139
ACCESS-CM2_r1i1p1f1	67.0	77.0	4.1037055577055215	9.494836059630241
ACCESS-CM2_r1i1p1f1	67.0	79.0	4.864176975608415	8.33609333608347
ACCESS-CM2_r1i1p1f1	67.0	81.0	5.245210771320556	9.163265533813336
ACCESS-CM2_r1i1p1f1	67.0	83.0	5.258711631424647	8.440866503256103
ACCESS-CM2_r1i1p1f1	67.0	85.0	4.770569796813719	10.186336366935624
ACCESS-CM2_r1i1p1f1	67.0	87.0	4.4086940561328385	8.861121283186616
ACCESS-CM2_r1i1p1f1	67.0	89.0	2.8510910891018195	6.122400050610659
ACCESS-CM2_r1i1p1f1	67.0	91.0	1.9999855989361353	2.4591372632699766
ACCESS-CM2_r1i1p1f1	67.0	93.0	2.286588299558078	4.8007050123205595
ACCESS-CM2_r1i1p1f1	67.0	95.0	2.527126524485831	5.677902140982363
ACCESS-CM2_r1i1p1f1	67.0	97.0	2.15542959993972	3.079531489786322
ACCESS-CM2_r1i1p1f1	67.0	99.0	1.0538745394141686	1.9259552420164945
ACCESS-CM2_r1i1p1f1	67.0	101.0	0.0692699193159387	1.352755083890842
ACCESS-CM2_r1i1p1f1	67.0	103.0	-0.21471944520651204	-0.4292776666559297
ACCESS-CM2_r1i1p1f1	67.0	105.0	0.027587000959371416	-1.0259779634270823
ACCESS-CM2_r1i1p1f1	67.0	107.0	-1.5022159280251313	-0.8624682665008616
ACCESS-CM2_r1i1p1f1	67.0	109.0	-0.9975434325016681	-0.5090182945697904
ACCESS-CM2_r1i1p1f1	67.0	111.0	-0.8400357185530822	-0.9052493332460145
ACCESS-CM2_r1i1p1f1	67.0	113.0	0.09703071122869766	-2.9709101593626945
ACCESS-CM2_r1i1p1f1	67.0	115.0	0.6727898876123347	-3.660900019246236
ACCESS-CM2_r1i1p1f1	67.0	117.0	1.3055661399168237	-3.9145831876703694
ACCESS-CM2_r1i1p1f1	67.0	119.0	1.8331372874856613	-5.903741919126246
ACCESS-CM2_r1i1p1f1	67.0	121.0	0.23939042578282532	-10.6870424660854
ACCESS-CM2_r1i1p1f1	67.0	123.0	-0.092901335951987	-6.872594682468637
ACCESS-CM2_r1i1p1f1	67.0	125.0	2.6486781776425747	-3.2422955286903608
ACCESS-CM2_r1i1p1f1	67.0	127.0	3.8845667902486047	0.8044627778335907
ACCESS-CM2_r1i1p1f1	67.0	129.0	3.662492254107815	-0.2168472852258434
ACCESS-CM2_r1i1p1f1	67.0	131.0	1.953136911249041	6.826790434418726
ACCESS-CM2_r1i1p1f1	67.0	133.0	4.069454109646287	8.36430772445437
ACCESS-CM2_r1i1p1f1	67.0	135.0	5.451157093828723	8.60462264227583
ACCESS-CM2_r1i1p1f1	67.0	137.0	5.286320139876999	5.652556400400518
ACCESS-CM2_r1i1p1f1	67.0	139.0	5.733890222862389	4.439123364184482
ACCESS-CM2_r1i1p1f1	67.0	141.0	5.012810586791446	7.4534206677356165
ACCESS-CM2_r1i1p1f1	67.0	143.0	5.550577054339515	6.320197662641345
ACCESS-CM2_r1i1p1f1	67.0	145.0	7.051536969982839	9.84037492106362
ACCESS-CM2_r1i1p1f1	67.0	147.0	5.426607082879167	8.13786563256146
ACCESS-CM2_r1i1p1f1	67.0	149.0	5.723105992745563	10.527637691195691
ACCESS-CM2_r1i1p1f1	67.0	151.0	5.820073097277263	4.315973316488761
ACCESS-CM2_r1i1p1f1	67.0	153.0	7.110475262541589	7.001054701982441
ACCESS-CM2_r1i1p1f1	67.0	155.0	6.709476133939983	5.968795239857154
ACCESS-CM2_r1i1p1f1	67.0	157.0	3.2220463278089206	-1.9539931625952875
ACCESS-CM2_r1i1p1f1	67.0	159.0	1.2400115850310298	0.8717250964763779
ACCESS-CM2_r1i1p1f1	67.0	161.0	-0.9420804610957794	1.2394705578232537
ACCESS-CM2_r1i1p1f1	67.0	163.0	-1.5224865163632293	-2.0254574508310927
ACCESS-CM2_r1i1p1f1	67.0	165.0	-1.2237775957326151	-2.1734373766241393
ACCESS-CM2_r1i1p1f1	67.0	167.0	0.644642924772995	-1.1575969316479098
ACCESS-CM2_r1i1p1f1	67.0	169.0	0.9757998847854796	1.9141744590617966
ACCESS-CM2_r1i1p1f1	67.0	171.0	-0.09920376457214786	4.756280385590991
ACCESS-CM2_r1i1p1f1	67.0	173.0	-0.87775146189939	3.585558616359233
ACCESS-CM2_r1i1p1f1	67.0	175.0	-1.375618482021811	3.122211366161603
ACCESS-CM2_r1i1p1f1	67.0	177.0	-3.0371126635492502	2.504339247918807
ACCESS-CM2_r1i1p1f1	69.0	-161.0	3.346460349073326	3.7679696524165847
ACCESS-CM2_r1i1p1f1	69.0	-159.0	4.29132155084273	1.8564513651164014
ACCESS-CM2_r1i1p1f1	69.0	-157.0	4.554562556060875	2.797444897159771
ACCESS-CM2_r1i1p1f1	69.0	-155.0	3.1617706280907054	3.535700908073229
ACCESS-CM2_r1i1p1f1	69.0	-153.0	2.506553478027433	5.718196498059922
ACCESS-CM2_r1i1p1f1	69.0	-151.0	2.118260971333796	2.6695922790188282
ACCESS-CM2_r1i1p1f1	69.0	-149.0	1.8060168032923816	2.5857206271233424
ACCESS-CM2_r1i1p1f1	69.0	-147.0	2.9837604731525866	2.5501341716062074
ACCESS-CM2_r1i1p1f1	69.0	-145.0	3.988860950901233	3.8324125333502486
ACCESS-CM2_r1i1p1f1	69.0	-143.0	4.585578833033004	2.584997718548327
ACCESS-CM2_r1i1p1f1	69.0	-141.0	6.277166247155995	5.632271561335411
ACCESS-CM2_r1i1p1f1	69.0	-131.0	6.4844992821992395	8.851420587337953
ACCESS-CM2_r1i1p1f1	69.0	-129.0	6.3358131314578685	6.525907332693806
ACCESS-CM2_r1i1p1f1	69.0	-127.0	4.665880339811638	2.5843527551579513
ACCESS-CM2_r1i1p1f1	69.0	-121.0	9.505218532696265	7.961153566190449
ACCESS-CM2_r1i1p1f1	69.0	-93.0	2.5419697336744287	-10.675286139258235
ACCESS-CM2_r1i1p1f1	69.0	-83.0	2.9281423358070278	-0.42624695046074335
ACCESS-CM2_r1i1p1f1	69.0	-73.0	-0.5985617914890657	-2.4027119387501044
ACCESS-CM2_r1i1p1f1	69.0	-71.0	3.6176817529890295	-1.0211161632244437
ACCESS-CM2_r1i1p1f1	69.0	-69.0	7.927043607047423	10.757251552912091
ACCESS-CM2_r1i1p1f1	69.0	21.0	-0.03601037593927203	-2.192903422339292
ACCESS-CM2_r1i1p1f1	69.0	23.0	1.7613567908678298	2.1166998004076447
ACCESS-CM2_r1i1p1f1	69.0	25.0	0.909367023530592	1.061714338713228
ACCESS-CM2_r1i1p1f1	69.0	27.0	1.3131730100506251	4.3351478206706915
ACCESS-CM2_r1i1p1f1	69.0	29.0	1.2506329714565831	2.6685034967107546
ACCESS-CM2_r1i1p1f1	69.0	31.0	3.114343645456459	2.5463834797021634
ACCESS-CM2_r1i1p1f1	69.0	63.0	3.7903437357037033	6.793013796151941
ACCESS-CM2_r1i1p1f1	69.0	71.0	3.02580857018145	6.429974759822876
ACCESS-CM2_r1i1p1f1	69.0	75.0	3.646484917110376	6.719217037795878
ACCESS-CM2_r1i1p1f1	69.0	79.0	4.077828834877598	5.384376355999601
ACCESS-CM2_r1i1p1f1	69.0	81.0	5.44621112543839	6.781546294358275
ACCESS-CM2_r1i1p1f1	69.0	83.0	5.247772823986207	8.908955130282736
ACCESS-CM2_r1i1p1f1	69.0	85.0	5.110761150618782	8.397726471752266
ACCESS-CM2_r1i1p1f1	69.0	87.0	4.5580379282409575	6.516567109269559
ACCESS-CM2_r1i1p1f1	69.0	89.0	3.667075995143834	3.1427039614022214
ACCESS-CM2_r1i1p1f1	69.0	91.0	4.467663632821661	2.8136384455932424
ACCESS-CM2_r1i1p1f1	69.0	93.0	4.273808266680556	4.390040001084517
ACCESS-CM2_r1i1p1f1	69.0	95.0	4.225155009838174	2.0059960579328964
ACCESS-CM2_r1i1p1f1	69.0	97.0	2.2166086533729574	0.13202524846477348
ACCESS-CM2_r1i1p1f1	69.0	99.0	1.4315026946370302	-0.12841411080764065
ACCESS-CM2_r1i1p1f1	69.0	101.0	0.012345513105470635	-2.3143052210859283
ACCESS-CM2_r1i1p1f1	69.0	103.0	-0.721528653081668	-2.24109508236506
ACCESS-CM2_r1i1p1f1	69.0	105.0	-0.2959398866995746	-1.095598006723234
ACCESS-CM2_r1i1p1f1	69.0	107.0	-0.9736188912738829	2.981550623144166
ACCESS-CM2_r1i1p1f1	69.0	109.0	-1.8377052300542376	-1.814838092648346
ACCESS-CM2_r1i1p1f1	69.0	111.0	-3.2738450496237785	-1.3542642333704478
ACCESS-CM2_r1i1p1f1	69.0	113.0	-1.1605285964500958	-1.202355455393285
ACCESS-CM2_r1i1p1f1	69.0	115.0	-0.2290464362573744	-2.276896229939899
ACCESS-CM2_r1i1p1f1	69.0	117.0	0.7277897934320969	-4.8903803436731526
ACCESS-CM2_r1i1p1f1	69.0	119.0	0.78092274223915	-4.760615234226701
ACCESS-CM2_r1i1p1f1	69.0	121.0	-1.0351796530712913	-3.506894250815824
ACCESS-CM2_r1i1p1f1	69.0	123.0	0.42248755171373364	-2.1159667860054707
ACCESS-CM2_r1i1p1f1	69.0	125.0	-0.053234561910576794	-1.4339689542673986
ACCESS-CM2_r1i1p1f1	69.0	127.0	0.6058117348721438	3.3365444480320887
ACCESS-CM2_r1i1p1f1	69.0	129.0	0.9498341507311343	-0.033458434420376104
ACCESS-CM2_r1i1p1f1	69.0	131.0	2.9413642930091877	3.4939104066782276
ACCESS-CM2_r1i1p1f1	69.0	133.0	4.709228291500059	9.350721327944749
ACCESS-CM2_r1i1p1f1	69.0	135.0	6.192937909929669	9.30019195545644
ACCESS-CM2_r1i1p1f1	69.0	137.0	6.779226106777255	8.071917554299402
ACCESS-CM2_r1i1p1f1	69.0	139.0	6.259676353821064	6.059438625373266
ACCESS-CM2_r1i1p1f1	69.0	141.0	5.888569484320543	2.0071931378382115
ACCESS-CM2_r1i1p1f1	69.0	143.0	5.26134643338964	3.151183065851526
ACCESS-CM2_r1i1p1f1	69.0	145.0	5.915829885399776	3.9915530600495917
ACCESS-CM2_r1i1p1f1	69.0	147.0	5.059490869114691	2.9971057578165765
ACCESS-CM2_r1i1p1f1	69.0	149.0	4.518249865940842	4.8670466609559355
ACCESS-CM2_r1i1p1f1	69.0	151.0	4.0368380718641514	2.2670948989770014
ACCESS-CM2_r1i1p1f1	69.0	153.0	4.249981579484781	2.6926039004778195
ACCESS-CM2_r1i1p1f1	69.0	155.0	4.152232060859912	2.8778223528540887
ACCESS-CM2_r1i1p1f1	69.0	157.0	3.9316677040394756	1.1481350425827612
ACCESS-CM2_r1i1p1f1	69.0	159.0	2.228776171355486	-1.558837081631428
ACCESS-CM2_r1i1p1f1	69.0	163.0	0.26623932045863147	-1.7203381960357744
ACCESS-CM2_r1i1p1f1	69.0	165.0	0.5613215276775713	-1.503728895980712
ACCESS-CM2_r1i1p1f1	69.0	167.0	1.819911127142608	2.4476750752313494
ACCESS-CM2_r1i1p1f1	69.0	171.0	0.7271659796967146	3.8934099098164
ACCESS-CM2_r1i1p1f1	69.0	173.0	0.44632839594495977	6.6355257028071755
ACCESS-CM2_r1i1p1f1	69.0	175.0	1.91428074921564	5.198530798365093
ACCESS-CM2_r1i1p1f1	69.0	177.0	0.6859583971661107	5.730940653406577
ACCESS-CM2_r1i1p1f1	71.0	-111.0	2.6762631463324933	-0.38118371908244697
ACCESS-CM2_r1i1p1f1	71.0	-109.0	2.5240894905254647	-1.6645666489292177
ACCESS-CM2_r1i1p1f1	71.0	-107.0	2.272331281744963	-0.6260571069035916
ACCESS-CM2_r1i1p1f1	71.0	-105.0	1.2779568607778686	-1.424772793063924
ACCESS-CM2_r1i1p1f1	71.0	-87.0	0.25930914409421757	-9.115244820570574
ACCESS-CM2_r1i1p1f1	71.0	-83.0	-1.9657543963353572	-7.846043557337718
ACCESS-CM2_r1i1p1f1	71.0	-81.0	-2.7223173078391727	-3.2869617389677543
ACCESS-CM2_r1i1p1f1	71.0	-79.0	-1.39838265369032	-12.728956322722192
ACCESS-CM2_r1i1p1f1	71.0	-77.0	-0.978084128614146	-4.28702019217329
ACCESS-CM2_r1i1p1f1	71.0	-75.0	-1.5708882416429408	-10.216240711185097
ACCESS-CM2_r1i1p1f1	71.0	-73.0	-1.946645624911971	-0.8551776770976778
ACCESS-CM2_r1i1p1f1	71.0	69.0	3.958532209340162	7.7193673089648716
ACCESS-CM2_r1i1p1f1	71.0	71.0	3.48869234978161	6.002536822392743
ACCESS-CM2_r1i1p1f1	71.0	75.0	4.409370506439117	5.479417281074015
ACCESS-CM2_r1i1p1f1	71.0	79.0	4.214882961099558	2.245089069983741
ACCESS-CM2_r1i1p1f1	71.0	81.0	4.812843707418734	4.084997103246856
ACCESS-CM2_r1i1p1f1	71.0	83.0	5.327829562190508	3.674144636984763
ACCESS-CM2_r1i1p1f1	71.0	85.0	5.170328312961005	5.094818606195048
ACCESS-CM2_r1i1p1f1	71.0	87.0	4.965679950026411	7.2962647542505525
ACCESS-CM2_r1i1p1f1	71.0	89.0	4.885867280671046	4.996561169446132
ACCESS-CM2_r1i1p1f1	71.0	91.0	3.441960627277613	3.3445968845296017
ACCESS-CM2_r1i1p1f1	71.0	93.0	2.2097602987297895	-2.218435263963179
ACCESS-CM2_r1i1p1f1	71.0	95.0	2.0131984012594675	-3.147097264825611
ACCESS-CM2_r1i1p1f1	71.0	97.0	1.1801188521876553	-3.1393828600367986
ACCESS-CM2_r1i1p1f1	71.0	99.0	2.925646569455167	-2.7661976326001354
ACCESS-CM2_r1i1p1f1	71.0	101.0	4.303133769307919	-2.9298286287505784
ACCESS-CM2_r1i1p1f1	71.0	103.0	4.154639184111375	-2.042693817991875
ACCESS-CM2_r1i1p1f1	71.0	105.0	3.1010827146494817	-2.8223666130806513
ACCESS-CM2_r1i1p1f1	71.0	107.0	2.8598848143147992	-2.1502282576223526
ACCESS-CM2_r1i1p1f1	71.0	109.0	1.4379154460564159	-1.0864015602923704
ACCESS-CM2_r1i1p1f1	71.0	111.0	0.5208045769307645	-2.0799781422948165
ACCESS-CM2_r1i1p1f1	71.0	113.0	0.3100873654574571	-2.03086472619689
ACCESS-CM2_r1i1p1f1	71.0	115.0	0.8597649561003775	-0.5465695392507226
ACCESS-CM2_r1i1p1f1	71.0	117.0	1.587182989326403	0.2387921950908103
ACCESS-CM2_r1i1p1f1	71.0	119.0	0.8642868126437527	-1.8717407528685823
ACCESS-CM2_r1i1p1f1	71.0	121.0	1.2687470973901185	0.6477981044219245
ACCESS-CM2_r1i1p1f1	71.0	123.0	1.3672609193577248	1.7743748971912978
ACCESS-CM2_r1i1p1f1	71.0	125.0	1.7445518525495785	2.477161873399267
ACCESS-CM2_r1i1p1f1	71.0	127.0	2.606075314389442	4.979977166691455
ACCESS-CM2_r1i1p1f1	71.0	141.0	6.247894749642799	1.5581854349845927
ACCESS-CM2_r1i1p1f1	71.0	143.0	5.0337599552549435	3.2930897591553165
ACCESS-CM2_r1i1p1f1	71.0	145.0	4.240148268854641	4.554419403441046
ACCESS-CM2_r1i1p1f1	71.0	147.0	4.5256176544980855	2.3702220111940817
ACCESS-CM2_r1i1p1f1	71.0	149.0	6.020372978197929	3.25901263455348
ACCESS-CM2_r1i1p1f1	73.0	-123.0	-0.6316614704817645	-1.3996300346315924
ACCESS-CM2_r1i1p1f1	73.0	-121.0	1.071355065595346	-0.9323184848281769
ACCESS-CM2_r1i1p1f1	73.0	-117.0	2.9633627075948583	-0.7284441300002582
ACCESS-CM2_r1i1p1f1	73.0	-99.0	1.590964371215065	-8.101260582644276
ACCESS-CM2_r1i1p1f1	73.0	-87.0	-4.060342206701109	1.0345202290710909
ACCESS-CM2_r1i1p1f1	73.0	-83.0	-3.3166596514557964	-1.321479929912143
ACCESS-CM2_r1i1p1f1	73.0	55.0	7.432292768752093	6.839517479897474
ACCESS-CM2_r1i1p1f1	73.0	83.0	1.5586674557029463	0.6384291780725349
ACCESS-CM2_r1i1p1f1	73.0	85.0	1.8728281640111015	-0.4304281073947136
ACCESS-CM2_r1i1p1f1	73.0	87.0	2.2590549595585676	2.287027905783289
ACCESS-CM2_r1i1p1f1	73.0	89.0	2.28448328424657	3.018870274150778
ACCESS-CM2_r1i1p1f1	73.0	91.0	2.8187774093378777	1.6008859442811763
ACCESS-CM2_r1i1p1f1	73.0	93.0	4.031607452773138	-0.6790199958623355
ACCESS-CM2_r1i1p1f1	73.0	95.0	5.0753379255942015	1.102378847404859
ACCESS-CM2_r1i1p1f1	73.0	97.0	5.986289641181565	-1.1433509292920183
ACCESS-CM2_r1i1p1f1	73.0	99.0	6.900082777431988	0.629103313565107
ACCESS-CM2_r1i1p1f1	73.0	101.0	7.504709673290672	-0.7032276385285954
ACCESS-CM2_r1i1p1f1	73.0	103.0	7.327192221592843	-1.0596330829583138
ACCESS-CM2_r1i1p1f1	73.0	105.0	6.860005714085857	4.000848535283723
ACCESS-CM2_r1i1p1f1	73.0	111.0	4.869965877444754	2.9650704530580194
ACCESS-CM2_r1i1p1f1	73.0	115.0	0.5929651644503092	-3.409418430218248
ACCESS-CM2_r1i1p1f1	73.0	117.0	0.348427554872471	-3.5388176807116327
ACCESS-CM2_r1i1p1f1	75.0	93.0	2.963678128810037	-3.2700464169315984
ACCESS-CM2_r1i1p1f1	75.0	95.0	3.816655191694965	-1.141335136672578
ACCESS-CM2_r1i1p1f1	75.0	97.0	4.0321427135030445	-1.0128274373919668
ACCESS-CM2_r1i1p1f1	75.0	99.0	4.944160122666002	-0.052460459238752755
ACCESS-CM2_r1i1p1f1	75.0	101.0	4.560575112004799	4.526786991178924
ACCESS-CM2_r1i1p1f1	75.0	103.0	4.343886638550637	10.747236339646008
ACCESS-CM2_r1i1p1f1	75.0	105.0	4.718820614884839	8.087180059649233
ACCESS-CM2_r1i1p1f1	75.0	107.0	6.0937347540697155	4.596137940979593
ACCESS-CM2_r1i1p1f1	75.0	109.0	6.953639569144639	8.48730245136559
ACCESS-CM2_r1i1p1f1	77.0	-95.0	0.007074258964872515	-17.489312105739657
ACCESS-CM2_r1i1p1f1	77.0	-87.0	3.253363940060294	-13.197423840111291
ACCESS-CM2_r1i1p1f1	77.0	-85.0	3.095052654262013	-13.946813309579696
ACCESS-CM2_r1i1p1f1	79.0	-91.0	-0.4471371333792355	0.020689810364898698
ACCESS-CM2_r1i1p1f1	79.0	-83.0	-0.285858121569501	0.2713447030069498
ACCESS-CM2_r1i1p1f1	79.0	-81.0	-0.3355447722050212	0.09141700697758921
ACCESS-CM2_r1i1p1f1	79.0	-79.0	-0.36589075343067606	-1.6406004380575427
ACCESS-CM2_r1i1p1f1	79.0	-77.0	-0.4082241636727404	-6.003655293289427
ACCESS-CM2_r1i1p1f1	79.0	13.0	-0.22845517616766375	-2.4462679098863784
ACCESS-CM2_r1i1p1f1	79.0	15.0	-0.27579398782269554	-5.210905714534892
ACCESS-CM2_r1i1p1f1	79.0	17.0	-0.32528649210414756	-9.442406858516561
ACCESS-CM2_r1i1p1f1	79.0	19.0	-0.3253629651410955	-9.777648743243295
ACCESS-CM2_r1i1p1f1	81.0	-85.0	-0.2679839314493862	-0.14815037569728606
ACCESS-CM2_r1i1p1f1	81.0	-83.0	-0.3160462714370429	0.046787411092713935
ACCESS-CM2_r1i1p1f1	81.0	-81.0	-0.3517070025262762	0.0
ACCESS-CM2_r1i1p1f1	81.0	-79.0	-0.41243164027441304	-0.006604911317417332
ACCESS-CM2_r1i1p1f1	81.0	-77.0	-0.4429212470215359	-0.5211480045454318
ACCESS-CM2_r1i1p1f1	81.0	-75.0	-0.4499802075224416	0.0
ACCESS-CM2_r1i1p1f1	81.0	-73.0	-0.35432111278542056	-0.23928548271335376
ACCESS-CM2_r1i1p1f1	81.0	-71.0	-0.11955478908503503	-1.452526087730006
ACCESS-ESM1-5_r1i1p1f1	25.0	103.0	0.0	2.909047417545849
ACCESS-ESM1-5_r1i1p1f1	25.0	105.0	0.0	0.9304648656371293
ACCESS-ESM1-5_r1i1p1f1	27.0	87.0	-0.045478714490660245	-2.6974303546271594
ACCESS-ESM1-5_r1i1p1f1	27.0	89.0	-5.370877297285161	-14.057112870907904
ACCESS-ESM1-5_r1i1p1f1	27.0	91.0	-6.110652249126541	-5.105531574644685
ACCESS-ESM1-5_r1i1p1f1	27.0	93.0	0.0	-7.949873336928015
ACCESS-ESM1-5_r1i1p1f1	27.0	97.0	0.0	-4.78658243282677
ACCESS-ESM1-5_r1i1p1f1	27.0	99.0	-6.643962074181887	-5.816869229669745
ACCESS-ESM1-5_r1i1p1f1	27.0	101.0	-6.626366489092097	-6.319738890900691
ACCESS-ESM1-5_r1i1p1f1	27.0	103.0	-6.115240926053367	-7.989862242572272
ACCESS-ESM1-5_r1i1p1f1	27.0	105.0	0.0	-12.685715947559554
ACCESS-ESM1-5_r1i1p1f1	27.0	107.0	0.0	-0.4271101380845401
ACCESS-ESM1-5_r1i1p1f1	27.0	109.0	0.0	-12.580151170347886
ACCESS-ESM1-5_r1i1p1f1	27.0	111.0	0.0	2.234393469261823
ACCESS-ESM1-5_r1i1p1f1	27.0	113.0	0.0	0.44228784638834195
ACCESS-ESM1-5_r1i1p1f1	27.0	119.0	0.0	-0.5864160392769321
ACCESS-ESM1-5_r1i1p1f1	29.0	-107.0	0.0	-1.4876776306326127
ACCESS-ESM1-5_r1i1p1f1	29.0	55.0	-1.0997413064829216	4.095603783912319
ACCESS-ESM1-5_r1i1p1f1	29.0	79.0	-6.337557200821435	-6.043494375872967
ACCESS-ESM1-5_r1i1p1f1	29.0	81.0	-6.822560542903834	-7.582133017337175
ACCESS-ESM1-5_r1i1p1f1	29.0	83.0	3.547789070395659	-4.39893030476235
ACCESS-ESM1-5_r1i1p1f1	29.0	85.0	5.592175640722592	8.221539918279163
ACCESS-ESM1-5_r1i1p1f1	29.0	87.0	5.803867169127205	1.892801266251324
ACCESS-ESM1-5_r1i1p1f1	29.0	89.0	-0.09398419918409368	-11.17155203616682
ACCESS-ESM1-5_r1i1p1f1	29.0	91.0	-2.962615601272022	5.467880046317563
ACCESS-ESM1-5_r1i1p1f1	29.0	93.0	-18.843461562300778	-19.201119541130673
ACCESS-ESM1-5_r1i1p1f1	29.0	95.0	-19.25709668739788	-15.135580036148573
ACCESS-ESM1-5_r1i1p1f1	29.0	97.0	-18.98516065777691	-11.650766455354985
ACCESS-ESM1-5_r1i1p1f1	29.0	99.0	-14.010572627588992	-13.35709506845825
ACCESS-ESM1-5_r1i1p1f1	29.0	101.0	-14.083929929187164	-9.07000782530518
ACCESS-ESM1-5_r1i1p1f1	29.0	103.0	-11.541847485792147	-9.43456740138124
ACCESS-ESM1-5_r1i1p1f1	29.0	105.0	-4.413448375355338e-13	2.7271724771006394
ACCESS-ESM1-5_r1i1p1f1	29.0	107.0	0.0	7.793161161435483
ACCESS-ESM1-5_r1i1p1f1	29.0	109.0	1.3489568455445326e-10	-6.218192336112321
ACCESS-ESM1-5_r1i1p1f1	29.0	111.0	0.0	-12.914875707265598
ACCESS-ESM1-5_r1i1p1f1	29.0	113.0	0.0	-10.624642841941226
ACCESS-ESM1-5_r1i1p1f1	29.0	115.0	0.0	-5.34453520379908
ACCESS-ESM1-5_r1i1p1f1	29.0	117.0	0.0	-0.3772609847447046
ACCESS-ESM1-5_r1i1p1f1	29.0	119.0	0.0	0.2500742084526508
ACCESS-ESM1-5_r1i1p1f1	31.0	-109.0	0.0	0.9112871732429293
ACCESS-ESM1-5_r1i1p1f1	31.0	-107.0	0.0	6.910694249959508
ACCESS-ESM1-5_r1i1p1f1	31.0	-105.0	0.0	1.098183530118595
ACCESS-ESM1-5_r1i1p1f1	31.0	51.0	-3.3784694979893746	-7.305065891916067
ACCESS-ESM1-5_r1i1p1f1	31.0	53.0	-7.695575231109113	-4.383506037949698
ACCESS-ESM1-5_r1i1p1f1	31.0	55.0	-3.374582988963772	-6.285740561691705
ACCESS-ESM1-5_r1i1p1f1	31.0	57.0	-1.419889767405686	-9.974837085384177
ACCESS-ESM1-5_r1i1p1f1	31.0	67.0	-0.0030978794440244084	-3.4149520579058983
ACCESS-ESM1-5_r1i1p1f1	31.0	69.0	-0.0034467241160282924	-5.10889398553689
ACCESS-ESM1-5_r1i1p1f1	31.0	77.0	7.059177998070274	10.827902183845168
ACCESS-ESM1-5_r1i1p1f1	31.0	79.0	4.736049215503128	-0.8370486910502972
ACCESS-ESM1-5_r1i1p1f1	31.0	81.0	-1.3424217317132954	-1.8871033444756202
ACCESS-ESM1-5_r1i1p1f1	31.0	83.0	9.07001602304895	-6.073739827820577
ACCESS-ESM1-5_r1i1p1f1	31.0	85.0	4.122640380448742	-11.28907023286438
ACCESS-ESM1-5_r1i1p1f1	31.0	87.0	0.7568540667991203	-1.2949097826918825
ACCESS-ESM1-5_r1i1p1f1	31.0	89.0	-0.7749420547235106	-7.16059535220951
ACCESS-ESM1-5_r1i1p1f1	31.0	91.0	-13.437643510878264	-8.102549417778182
ACCESS-ESM1-5_r1i1p1f1	31.0	93.0	-6.894848131479854	-7.231020243773329
ACCESS-ESM1-5_r1i1p1f1	31.0	95.0	-2.877975086115539	-5.728337337812615
ACCESS-ESM1-5_r1i1p1f1	31.0	97.0	-5.110205810239968	-10.039311852134066
ACCESS-ESM1-5_r1i1p1f1	31.0	99.0	-7.230294760439197	-12.310262243079677
ACCESS-ESM1-5_r1i1p1f1	31.0	101.0	-10.863289472265462	-15.398832309784343
ACCESS-ESM1-5_r1i1p1f1	31.0	103.0	-9.531343254984103	-1.6878820957846408
ACCESS-ESM1-5_r1i1p1f1	31.0	105.0	-8.49790742599319e-13	3.070272952362763
ACCESS-ESM1-5_r1i1p1f1	31.0	107.0	5.341715493123369e-05	5.325439284882484
ACCESS-ESM1-5_r1i1p1f1	31.0	109.0	0.07671514936973031	4.066959580453882
ACCESS-ESM1-5_r1i1p1f1	31.0	111.0	0.010248840536342528	-10.704196994951984
ACCESS-ESM1-5_r1i1p1f1	31.0	113.0	0.0	1.8561464770837226
ACCESS-ESM1-5_r1i1p1f1	31.0	115.0	0.0	-1.3660934476555937
ACCESS-ESM1-5_r1i1p1f1	31.0	117.0	0.0	-9.740021286095441
ACCESS-ESM1-5_r1i1p1f1	31.0	119.0	0.0	-7.595610380068808
ACCESS-ESM1-5_r1i1p1f1	33.0	-111.0	-0.2980052437588687	4.324631562698272
ACCESS-ESM1-5_r1i1p1f1	33.0	-109.0	-2.769431708397016	-0.4051704093772486
ACCESS-ESM1-5_r1i1p1f1	33.0	-107.0	-0.34655956530341603	-7.4934530991702175
ACCESS-ESM1-5_r1i1p1f1	33.0	-105.0	-0.0013229618856050974	-2.580947046297532
ACCESS-ESM1-5_r1i1p1f1	33.0	-103.0	0.0	0.310470607395161
ACCESS-ESM1-5_r1i1p1f1	33.0	-101.0	0.0	0.5322812091657467
ACCESS-ESM1-5_r1i1p1f1	33.0	-99.0	0.0	-0.7841038551924626
ACCESS-ESM1-5_r1i1p1f1	33.0	47.0	-5.324044431028679	-12.863585859519358
ACCESS-ESM1-5_r1i1p1f1	33.0	49.0	-7.292607614107511	-21.942210160484453
ACCESS-ESM1-5_r1i1p1f1	33.0	51.0	-9.235168130424274	-2.4451955031155497
ACCESS-ESM1-5_r1i1p1f1	33.0	53.0	-9.617510496553054	-5.594813725655467
ACCESS-ESM1-5_r1i1p1f1	33.0	55.0	-1.7271647347690477	-8.156780134914445
ACCESS-ESM1-5_r1i1p1f1	33.0	57.0	-0.6343336678669809	-13.139457923735623
ACCESS-ESM1-5_r1i1p1f1	33.0	59.0	-2.9936835242402737	-14.951890598028822
ACCESS-ESM1-5_r1i1p1f1	33.0	61.0	-6.0015457865632	-16.26033029421755
ACCESS-ESM1-5_r1i1p1f1	33.0	63.0	-2.6010514693238043	-5.215641027334344
ACCESS-ESM1-5_r1i1p1f1	33.0	65.0	0.4766168452925509	-2.5648530945561228
ACCESS-ESM1-5_r1i1p1f1	33.0	67.0	-0.4885070960586474	-12.423932135436711
ACCESS-ESM1-5_r1i1p1f1	33.0	69.0	-4.01180747942109	-6.667439530967834
ACCESS-ESM1-5_r1i1p1f1	33.0	71.0	-9.329072747343202	-10.514276516219978
ACCESS-ESM1-5_r1i1p1f1	33.0	75.0	-1.4247191295593473	-6.532329226970242
ACCESS-ESM1-5_r1i1p1f1	33.0	77.0	7.106839836169849	7.316963560031671
ACCESS-ESM1-5_r1i1p1f1	33.0	79.0	1.7205268804678149	8.130774443007256
ACCESS-ESM1-5_r1i1p1f1	33.0	81.0	-3.811923929089149	-1.6868827215963953
ACCESS-ESM1-5_r1i1p1f1	33.0	83.0	2.819496175997354	-1.1679202997738725
ACCESS-ESM1-5_r1i1p1f1	33.0	85.0	-1.1262075512958982	-8.518643957600073
ACCESS-ESM1-5_r1i1p1f1	33.0	87.0	1.2536543515870584	-5.028410418239066
ACCESS-ESM1-5_r1i1p1f1	33.0	89.0	10.216016311591806	-4.626676075171282
ACCESS-ESM1-5_r1i1p1f1	33.0	91.0	5.383919988554249	0.8574668061128223
ACCESS-ESM1-5_r1i1p1f1	33.0	93.0	0.7777930696691853	8.083115332313103
ACCESS-ESM1-5_r1i1p1f1	33.0	95.0	-13.699152447800776	-0.5389202249459704
ACCESS-ESM1-5_r1i1p1f1	33.0	97.0	-16.62045988654078	-1.2466133890354438
ACCESS-ESM1-5_r1i1p1f1	33.0	99.0	-15.549714159329664	-1.433809580505045
ACCESS-ESM1-5_r1i1p1f1	33.0	101.0	4.544079601836897	8.458253854924578
ACCESS-ESM1-5_r1i1p1f1	33.0	103.0	-11.571177897011465	-18.687311082245486
ACCESS-ESM1-5_r1i1p1f1	33.0	105.0	-8.037334406087695	-3.418743080949117
ACCESS-ESM1-5_r1i1p1f1	33.0	107.0	-8.272823387499818	-6.704517180952475
ACCESS-ESM1-5_r1i1p1f1	33.0	109.0	-8.819051895753272	-4.157765166320225
ACCESS-ESM1-5_r1i1p1f1	33.0	111.0	-4.182027735143005	-7.458309007122578
ACCESS-ESM1-5_r1i1p1f1	33.0	113.0	0.0005245470541331434	-5.7227398815353245
ACCESS-ESM1-5_r1i1p1f1	33.0	115.0	0.0	5.126998301433719
ACCESS-ESM1-5_r1i1p1f1	33.0	117.0	0.0	-7.4961150971198105
ACCESS-ESM1-5_r1i1p1f1	33.0	119.0	0.0	1.9530034156525211
ACCESS-ESM1-5_r1i1p1f1	33.0	131.0	0.0	3.504250941457662
ACCESS-ESM1-5_r1i1p1f1	35.0	-113.0	-0.0019649274212052846	8.240503724522041
ACCESS-ESM1-5_r1i1p1f1	35.0	-111.0	-4.027812797422964	-8.510560323984022
ACCESS-ESM1-5_r1i1p1f1	35.0	-109.0	-5.159046492843446	-1.812974661622646
ACCESS-ESM1-5_r1i1p1f1	35.0	-107.0	-3.197622515294566	-6.850534276217718
ACCESS-ESM1-5_r1i1p1f1	35.0	-105.0	-4.425125362488757	-6.115234959737062
ACCESS-ESM1-5_r1i1p1f1	35.0	-103.0	-0.0008403972216444261	2.5112538081439757
ACCESS-ESM1-5_r1i1p1f1	35.0	-101.0	-0.001142933320445876	-0.17348177711105275
ACCESS-ESM1-5_r1i1p1f1	35.0	-99.0	0.0	-0.8074115925401228
ACCESS-ESM1-5_r1i1p1f1	35.0	-97.0	0.0	-6.259142896378113
ACCESS-ESM1-5_r1i1p1f1	35.0	-95.0	0.0	-3.8473276146730213
ACCESS-ESM1-5_r1i1p1f1	35.0	-93.0	0.0	0.5760242526312985
ACCESS-ESM1-5_r1i1p1f1	35.0	-91.0	0.0	-4.55630533518533
ACCESS-ESM1-5_r1i1p1f1	35.0	-89.0	0.0	-2.9171376738007715
ACCESS-ESM1-5_r1i1p1f1	35.0	-87.0	-0.15383341968384479	-5.777377438236607
ACCESS-ESM1-5_r1i1p1f1	35.0	-85.0	-0.8990244621310346	-16.812084584792096
ACCESS-ESM1-5_r1i1p1f1	35.0	-83.0	-0.17503126588743037	-2.810049607986657
ACCESS-ESM1-5_r1i1p1f1	35.0	-81.0	-0.004499634411904436	-9.507129862034114
ACCESS-ESM1-5_r1i1p1f1	35.0	-79.0	-5.877563543629599e-09	-4.682349639485272
ACCESS-ESM1-5_r1i1p1f1	35.0	45.0	0.0	-4.295408525245698
ACCESS-ESM1-5_r1i1p1f1	35.0	47.0	-8.402045512283511	-11.629341358099968
ACCESS-ESM1-5_r1i1p1f1	35.0	49.0	-11.892122888648913	-9.04012147279332
ACCESS-ESM1-5_r1i1p1f1	35.0	51.0	-13.033250375055058	-6.593430035620031
ACCESS-ESM1-5_r1i1p1f1	35.0	53.0	-10.67895436264264	-9.808435782824107
ACCESS-ESM1-5_r1i1p1f1	35.0	55.0	-4.955741230527938	-9.583564388357981
ACCESS-ESM1-5_r1i1p1f1	35.0	57.0	-2.6437941209418474	-6.203188585956436
ACCESS-ESM1-5_r1i1p1f1	35.0	59.0	-4.297333938635964	-3.1747606798525227
ACCESS-ESM1-5_r1i1p1f1	35.0	61.0	-5.974985071875903	-9.471639218963078
ACCESS-ESM1-5_r1i1p1f1	35.0	63.0	-12.195418928857244	-10.161363790903657
ACCESS-ESM1-5_r1i1p1f1	35.0	65.0	-20.317099323560797	-18.083679342158298
ACCESS-ESM1-5_r1i1p1f1	35.0	67.0	-1.047513616560493	-7.281872830499092
ACCESS-ESM1-5_r1i1p1f1	35.0	69.0	-3.7217469902386093	-9.51552820592386
ACCESS-ESM1-5_r1i1p1f1	35.0	71.0	-22.423099861309197	-20.52768111708195
ACCESS-ESM1-5_r1i1p1f1	35.0	73.0	-8.009328726675989	-16.816952915050578
ACCESS-ESM1-5_r1i1p1f1	35.0	75.0	-1.8082462584733134	-7.364052861344051
ACCESS-ESM1-5_r1i1p1f1	35.0	77.0	-0.2254160956037049	-8.903868901015926
ACCESS-ESM1-5_r1i1p1f1	35.0	79.0	1.0598186155800045	6.5644519184255135
ACCESS-ESM1-5_r1i1p1f1	35.0	81.0	-3.0590305171655365	-13.969856638720037
ACCESS-ESM1-5_r1i1p1f1	35.0	83.0	-13.306814081580027	-14.841823651766134
ACCESS-ESM1-5_r1i1p1f1	35.0	85.0	-18.64013371310328	-14.940728911365833
ACCESS-ESM1-5_r1i1p1f1	35.0	87.0	-16.804625645640783	-5.862625503592664
ACCESS-ESM1-5_r1i1p1f1	35.0	89.0	-12.151460016435331	-9.211511907821126
ACCESS-ESM1-5_r1i1p1f1	35.0	91.0	-27.37210793993222	-15.647039373679814
ACCESS-ESM1-5_r1i1p1f1	35.0	93.0	-20.42113492300683	-19.153821834410792
ACCESS-ESM1-5_r1i1p1f1	35.0	95.0	-10.699294474973685	3.3636894250695764
ACCESS-ESM1-5_r1i1p1f1	35.0	97.0	-11.222691215820987	-2.6075941931279027
ACCESS-ESM1-5_r1i1p1f1	35.0	99.0	-7.977415859504773	-3.1643789045626183
ACCESS-ESM1-5_r1i1p1f1	35.0	101.0	-4.779721152104852	10.856101516069382
ACCESS-ESM1-5_r1i1p1f1	35.0	103.0	-2.5492191202063657	7.726583889068821
ACCESS-ESM1-5_r1i1p1f1	35.0	105.0	-2.9612295441459127	-6.032180122876504
ACCESS-ESM1-5_r1i1p1f1	35.0	107.0	-14.037689944075534	-7.785547154312148
ACCESS-ESM1-5_r1i1p1f1	35.0	109.0	-13.637091846691868	-15.965193973493326
ACCESS-ESM1-5_r1i1p1f1	35.0	111.0	-2.421040492714885	-8.78132765247349
ACCESS-ESM1-5_r1i1p1f1	35.0	113.0	-0.18661879265556783	10.168533883199274
ACCESS-ESM1-5_r1i1p1f1	35.0	115.0	3.551072482989676e-05	8.635298507133092
ACCESS-ESM1-5_r1i1p1f1	35.0	117.0	-8.290352944277936e-05	9.497000866619427
ACCESS-ESM1-5_r1i1p1f1	35.0	119.0	0.0	-5.721302785168955
ACCESS-ESM1-5_r1i1p1f1	37.0	-121.0	-0.0001912965689408112	-4.878996181084193
ACCESS-ESM1-5_r1i1p1f1	37.0	-119.0	-9.275020337155103	-9.254654362004091
ACCESS-ESM1-5_r1i1p1f1	37.0	-117.0	-12.684236328957073	-8.8537245498518
ACCESS-ESM1-5_r1i1p1f1	37.0	-115.0	-10.395785762659772	-5.11882675664928
ACCESS-ESM1-5_r1i1p1f1	37.0	-113.0	-6.289508614347628	-3.261509636868597
ACCESS-ESM1-5_r1i1p1f1	37.0	-111.0	-11.203440149858674	-5.458889854270472
ACCESS-ESM1-5_r1i1p1f1	37.0	-109.0	-5.883363139205688	-8.116618369202344
ACCESS-ESM1-5_r1i1p1f1	37.0	-107.0	-8.578899705478365	-10.498788767157787
ACCESS-ESM1-5_r1i1p1f1	37.0	-105.0	-16.31761563985258	-7.305431752804942
ACCESS-ESM1-5_r1i1p1f1	37.0	-103.0	-3.133882788314953	0.960532576890976
ACCESS-ESM1-5_r1i1p1f1	37.0	-101.0	-0.9825014507632002	-6.932916164283624
ACCESS-ESM1-5_r1i1p1f1	37.0	-99.0	-0.07574422848110834	-13.252853937334349
ACCESS-ESM1-5_r1i1p1f1	37.0	-97.0	-0.1329207371165293	-13.437684912508866
ACCESS-ESM1-5_r1i1p1f1	37.0	-95.0	-0.2015581743019609	-1.1791718450977995
ACCESS-ESM1-5_r1i1p1f1	37.0	-93.0	-0.1306128095284534	-6.3772282164480085
ACCESS-ESM1-5_r1i1p1f1	37.0	-91.0	-0.12704360825171462	-2.1411398900580867
ACCESS-ESM1-5_r1i1p1f1	37.0	-89.0	-0.23729867835037485	-6.902752832355304
ACCESS-ESM1-5_r1i1p1f1	37.0	-87.0	-0.8863460323949437	-3.9297525761352645
ACCESS-ESM1-5_r1i1p1f1	37.0	-85.0	-1.4925578589542816	-4.164231055325892
ACCESS-ESM1-5_r1i1p1f1	37.0	-83.0	-1.8939272812621732	-19.18352811917739
ACCESS-ESM1-5_r1i1p1f1	37.0	-81.0	-0.43769781286290943	-18.23938192201521
ACCESS-ESM1-5_r1i1p1f1	37.0	-79.0	-0.19456387604799408	-13.641874902264341
ACCESS-ESM1-5_r1i1p1f1	37.0	-77.0	-0.02373001873507421	-17.44401110677864
ACCESS-ESM1-5_r1i1p1f1	37.0	33.0	-1.6145236065496364	9.176450326223812
ACCESS-ESM1-5_r1i1p1f1	37.0	37.0	-0.2005521887865831	-2.33250216028103
ACCESS-ESM1-5_r1i1p1f1	37.0	39.0	-0.001708606321269736	-0.6391076978554917
ACCESS-ESM1-5_r1i1p1f1	37.0	41.0	-0.0011267806753879684	-2.8170908750881782
ACCESS-ESM1-5_r1i1p1f1	37.0	43.0	-2.30986293078053	-11.414173791630562
ACCESS-ESM1-5_r1i1p1f1	37.0	47.0	-11.594432247226692	-9.841095003234837
ACCESS-ESM1-5_r1i1p1f1	37.0	55.0	-3.165477558662933	-2.9761176811020373
ACCESS-ESM1-5_r1i1p1f1	37.0	57.0	-6.391450538419162	-5.940202595710327
ACCESS-ESM1-5_r1i1p1f1	37.0	59.0	-7.489144956520812	-8.065575065584147
ACCESS-ESM1-5_r1i1p1f1	37.0	61.0	-6.584056940740179	-13.328150792296046
ACCESS-ESM1-5_r1i1p1f1	37.0	63.0	-10.115701840626029	-31.135311957939066
ACCESS-ESM1-5_r1i1p1f1	37.0	65.0	-21.565593969078993	-30.68075405812536
ACCESS-ESM1-5_r1i1p1f1	37.0	67.0	-22.993926623192962	-34.13812309941345
ACCESS-ESM1-5_r1i1p1f1	37.0	69.0	-27.225887001499512	-27.173711109584957
ACCESS-ESM1-5_r1i1p1f1	37.0	71.0	-3.3038029821805255	-4.4617495885118785
ACCESS-ESM1-5_r1i1p1f1	37.0	73.0	-7.641540807742509	2.617168202862776
ACCESS-ESM1-5_r1i1p1f1	37.0	75.0	0.7505951839280245	-3.0627362420992643
ACCESS-ESM1-5_r1i1p1f1	37.0	77.0	-5.496150417710596	-7.2162214546698555
ACCESS-ESM1-5_r1i1p1f1	37.0	79.0	14.522643641067091	12.210169378284617
ACCESS-ESM1-5_r1i1p1f1	37.0	81.0	-5.079958843826993	-5.111803517195355
ACCESS-ESM1-5_r1i1p1f1	37.0	83.0	-0.7955141132805381	0.787796611442436
ACCESS-ESM1-5_r1i1p1f1	37.0	85.0	1.872893232994721	-6.854958012784818
ACCESS-ESM1-5_r1i1p1f1	37.0	87.0	5.568671413199306	11.825114287068494
ACCESS-ESM1-5_r1i1p1f1	37.0	89.0	1.0211845904448038	6.287515320680552
ACCESS-ESM1-5_r1i1p1f1	37.0	91.0	-6.079070007952325	1.5905762955959384
ACCESS-ESM1-5_r1i1p1f1	37.0	93.0	-2.6943929329133938	-0.07942299245569973
ACCESS-ESM1-5_r1i1p1f1	37.0	95.0	-1.2412187604005198	-10.094253732715908
ACCESS-ESM1-5_r1i1p1f1	37.0	97.0	5.292061974064376	3.151585312751945
ACCESS-ESM1-5_r1i1p1f1	37.0	99.0	-2.4614691646158855	-4.333099856308634
ACCESS-ESM1-5_r1i1p1f1	37.0	101.0	-2.4751318417414887	-5.724576123940599
ACCESS-ESM1-5_r1i1p1f1	37.0	103.0	-1.9736411822873632	-10.057743623077085
ACCESS-ESM1-5_r1i1p1f1	37.0	105.0	-4.096304847143367	-8.408912093489661
ACCESS-ESM1-5_r1i1p1f1	37.0	107.0	-8.731514780775992	-5.112458952352706
ACCESS-ESM1-5_r1i1p1f1	37.0	109.0	-18.940963807364746	-8.34812418213383
ACCESS-ESM1-5_r1i1p1f1	37.0	111.0	-10.04760785462288	-2.357651113776205
ACCESS-ESM1-5_r1i1p1f1	37.0	113.0	-2.3285622228759677	7.271376602396549
ACCESS-ESM1-5_r1i1p1f1	37.0	115.0	0.07215846598052147	5.9413482889830815
ACCESS-ESM1-5_r1i1p1f1	37.0	117.0	0.005971411123677318	6.336872203922733
ACCESS-ESM1-5_r1i1p1f1	39.0	-121.0	-12.423263418796358	-2.7945381813046835
ACCESS-ESM1-5_r1i1p1f1	39.0	-119.0	-15.842718798172065	-8.032635255297189
ACCESS-ESM1-5_r1i1p1f1	39.0	-117.0	-8.807086351277643	-3.5873680538661725
ACCESS-ESM1-5_r1i1p1f1	39.0	-115.0	-8.583285737903337	-8.109161421060278
ACCESS-ESM1-5_r1i1p1f1	39.0	-113.0	-10.92511231785234	-4.796691002925939
[truncated: 17,314 more rows]
