# Supplementary material for: Evidence of human influence on Northern Hemisphere snow loss
Source: Nature. 2024 Jan 10;625(7994):293–300. doi: 10.1038/s41586-023-06794-y (PMC10781623; doi:10.1038/s41586-023-06794-y)
Supplement: Supplementary file 16 — Source Data Extended Data Fig. 10 [file 41586_2023_6794_MOESM16_ESM.xlsx]

## Sheet: ed_fig10ab
MRBID	r2	rmse
2427	-0.202097	37.2522
6113	0.885357	21.076
6234	0.616069	52.2698
2423	0.822387	11.5308
4426	0.817699	10.3939
2415	0.600023	40.7962
6103	0.697115	75.5151
2404	0.893806	10.8348
4218	0.663153	38.0196
4420	0.921728	7.83464
6108	0.749126	81.4783
4119	0.790767	21.8135
2429	0.341574	43.3432
4222	0.820502	25.8048
6218	0.791767	36.7577
6111	0.929109	13.4332
6251	0.684933	25.9309
6219	0.733321	11.2376
6209	0.833824	38.8421
4431	0.733034	27.7012
4113	0.121237	120.45
4129	0.935669	17.9859
4216	0.888881	7.53611
4416	0.875618	7.01382
4229	0.692459	39.7492
2919	0.82721	14.2541
4114	0.713715	83.507
4117	0.774192	27.5122
4120	0.864465	12.1542
6258	0.329092	36.4721
6227	0.794908	18.2111
6239	0.812275	31.0236
6112	0.865485	17.9295
4401	0.643738	34.0781
4211	0.82363	19.117
4210	0.834396	8.5144
6222	0.815923	25.4813
4128	0.702214	39.4768
6114	0.543438	36.869
2111	0.735903	34.6985
6201	0.911709	8.19954
4107	0.89822	20.6032
4121	0.916611	11.2617
4126	0.949516	6.03554
2430	0.459998	56.2484
4214	0.867209	10.1
6224	0.584448	42.2916
4418	0.792186	14.2292
2903	0.883933	8.00649
2110	0.74708	63.8692
4116	0.917014	6.2197
4413	0.860194	15.6881
4103	0.887187	25.4154
6213	0.930734	8.33072
4106	0.872045	22.4014
4115	0.878521	12.2799
6102	0.89022	7.88535
4217	0.754743	26.8927
2418	0.843908	22.318
4112	0.906965	7.77608
2112	0.900445	8.06712
4104	0.853265	9.15647
4130	0.259397	66.9834
4430	0.606791	28.0805
4428	0.887776	8.90404
6214	0.800805	22.9588
6255	0.929762	11.6609
4427	0.857972	10.8879
2911	0.783738	35.0705
4111	0.821717	12.376
6223	0.810714	8.55677
6229	0.852851	20.0792
2413	0.902319	9.11107
6220	0.846585	13.1679
2107	0.557026	45.2821
4236	0.850154	9.17961
6212	-0.616235	47.8702
6232	0.767874	27.2121
4110	0.888594	8.66373
2432	0.894501	7.52755
6244	0.891612	7.73306
2901	0.782744	40.3684
6106	0.657596	18.9267
2101	0.695665	44.1759
4134	0.845399	10.7582
4408	0.850204	12.4282
4127	0.87674	7.05865
2913	0.806179	11.6952
4133	0.681332	39.7029
4102	0.280839	45.3598
4245	0.810565	13.8638
6205	0.913555	8.79491
6241	0.793361	12.3463
2918	0.844642	15.8227
2920	0.919109	9.0147
6105	0.584723	17.2187
4421	0.944148	5.88698
6221	0.924119	11.7373
4423	0.919605	7.06276
6210	0.826149	12.5625
4234	0.882176	8.25631
2102	0.921822	12.1427
4105	0.913762	31.6671
4207	0.85358	11.8217
4122	0.94014	15.2329
6243	0.858272	10.1424
4131	0.782254	20.5839
4118	0.47094	45.5423
4124	0.785013	26.6427
2113	0.619208	23.2078
6236	0.786747	51.4064
4414	0.745334	16.883
2916	0.892611	7.48287
2912	0.884018	13.6477
4101	0.857121	11.7551
4108	0.936659	6.84054
4901	0.858633	29.4497
2115	0.80031	9.56579
2905	0.951305	11.8158
6242	0.864451	12.33
2114	0.924793	20.0407
2402	0.7846	10.0035
6902	0.849727	13.1538
6259	0.913878	7.57899
2917	0.923523	8.04143
2436	0.784463	13.0883
2109	0.945769	20.9534
2417	0.922332	7.174
2909	0.851267	11.2836
4410	0.91099	15.9659
2116	0.889531	9.10215
4132	0.92247	7.2096
2915	0.885037	18.4478
2319	0.84976	9.80001
6235	0.46028	19.7999
2104	0.904929	7.39514
4109	0.136357	37.5247
6107	0.807742	48.3991
6109	0.752177	21.7566
2103	0.953244	9.3726
2906	0.874741	9.00261
2910	0.955881	17.3049
2310	0.886245	7.75303
6206	0.731072	31.1636
6204	0.956845	16.0381
2302	0.906957	8.50002
2105	0.831899	15.0245
4405	0.924839	7.11123
4406	0.91885	11.9228
4231	0.853075	9.76262
2421	0.948788	6.21357
6202	0.934536	20.9851
4435	0.741097	26.4691
2309	0.920847	9.075
2320	0.894215	9.25607
2434	0.862092	14.0596
2306	0.779113	11.1783
4238	0.860945	20.09
4125	0.787436	14.6797
6903	0.880734	26.9934
2914	0.8813	8.23086
2902	0.845942	16.7271
2433	0.663955	19.5022
4123	0.393628	21.3146
2401	0.844977	10.1045
2106	0.819511	15.359
2117	0.388849	27.0059
2108	0.806797	17.5288
4219	0.904867	12.2582

## Sheet: ed_fig10cde
MRBID	q_obs_trend_pct	q_recon_trend_pct
2427	-0.656431	-0.765529
6113	-0.101538	0.0161354
6234	-0.510736	-0.367429
2423	-0.394773	-0.266862
4426	-0.0916375	-0.137556
2415	-0.193588	-0.383606
6103	0.128966	-0.120849
2404	-0.595891	-0.546641
4218	-0.240515	-0.325517
4420	-0.553377	-0.361082
6108	-0.249517	-0.268222
4119	0.517334	0.0536225
2429	-0.566773	-0.621388
4222	0.166181	0.116357
6218	0.325751	0.220622
6111	0.253183	0.146578
6251	-0.0931932	-0.0354544
6219	0.366508	0.455402
6209	0.165119	0.0333615
4431	0.164004	0.0148005
4113	0.194179	-0.559138
4129	0.507187	0.357189
4216	0.221441	0.119549
4416	-0.10601	-0.079678
4229	0.679279	0.104195
2919	-0.202737	-0.127533
4114	-0.324259	-0.455492
4117	-0.0821707	-0.440925
4120	0.384284	0.141859
6258	0.00348349	-0.337815
6227	0.35146	0.221342
6239	0.169986	-0.118105
6112	0.260033	0.0168859
4401	0.179998	-0.0154128
4211	-0.264158	-0.300558
4210	0.140865	-0.121584
6222	-1.25482	-0.727975
4128	0.0153468	-0.28794
6114	-0.232482	-0.257385
2111	0.175361	0.0265228
6201	-0.395562	-0.425161
4107	-0.0703012	-0.129278
4121	-0.0494019	0.0605255
4126	0.183193	0.133684
2430	-1.58832	-0.349012
4214	-0.229693	-0.280764
6224	-0.897364	-0.430959
4418	-0.19141	-0.115009
2903	-0.515721	-0.14664
2110	0.155789	0.316059
4116	0.0857889	0.0391852
4413	-0.957642	-0.652196
4103	-0.69076	-0.739823
6213	0.00945558	-0.00147527
4106	0.277892	0.19823
4115	-0.283364	-0.325291
6102	0.0516406	-0.0941177
4217	0.465027	0.142149
2418	-1.68588	-1.50101
4112	0.398267	0.232744
2112	-0.934371	-0.709199
4104	0.464251	0.249823
4130	-0.403373	-0.414804
4430	-0.178688	-0.0367739
4428	0.0235182	-0.00565952
6214	-0.393405	-0.283423
6255	0.413228	0.377867
4427	0.0296865	-0.0207475
2911	-1.27761	-1.12825
4111	-0.260611	-0.449907
6223	-0.79385	-0.500429
6229	-0.0546135	-0.0965853
2413	0.3047	0.255693
6220	0.396575	0.267815
2107	-0.054613	-0.0427985
4236	0.598926	0.357035
6212	-0.906813	-0.445488
6232	-1.14555	-0.820315
4110	0.218462	0.269248
2432	-1.67909	-1.15314
6244	-0.38076	-0.415156
2901	-0.468351	-0.0681145
6106	-0.570418	-0.513762
2101	0.744571	0.596426
4134	0.307194	0.112421
4408	-0.0218675	-0.0160027
4127	0.523132	0.378963
2913	-0.361104	-0.0987969
4133	-0.132858	-0.370553
4102	0.409764	-0.100629
4245	-0.291333	-0.322492
6205	-1.02448	-0.781673
6241	-0.18263	-0.371523
2918	-1.20628	-0.939899
2920	-1.57398	-1.14522
6105	-0.189565	-0.368506
4421	-0.479241	-0.361349
6221	-0.96304	-0.905487
4423	-0.460862	-0.249957
6210	-0.194538	-0.269725
4234	0.608878	0.338595
2102	-0.945215	-0.803875
4105	-0.258934	-0.288215
4207	0.523698	0.272105
4122	0.281363	0.241746
6243	-0.781348	-0.616961
4131	0.154931	-0.172361
4118	-0.195157	-0.271532
4124	0.458117	0.367567
2113	-0.0540043	-0.0729543
6236	-0.800605	-0.431463
4414	-0.1627	-0.0929633
2916	-0.330382	-0.170421
2912	-1.03419	-0.715059
4101	0.538752	0.352545
4108	0.230164	0.148304
4901	-1.29988	-1.00191
2115	0.153502	0.079931
2905	-0.288483	-0.116892
6242	-0.929108	-0.617428
2114	-0.101068	-0.183491
2402	0.111126	-0.0547947
6902	-0.502823	-0.460137
6259	-0.634951	-0.516326
2917	-1.47475	-1.48158
2436	-1.36862	-0.758046
2109	-0.701276	-0.516167
2417	-2.06747	-1.62866
2909	-0.648858	-0.41369
4410	0.214469	0.222257
2116	0.0356574	0.198206
4132	-0.0464682	-0.171475
2915	-1.51345	-1.03555
2319	-0.330876	-0.184742
6235	-0.486952	-0.416179
2104	-0.408713	-0.155676
4109	0.165204	-0.0435551
6107	-0.0337455	0.0171296
6109	-0.432086	-0.39376
2103	0.13389	0.290274
2906	-0.875986	-0.309096
2910	-0.20723	0.0303531
2310	-0.601952	-0.320113
6206	-1.54168	-1.1031
6204	-1.21985	-1.06143
2302	-0.178456	-0.13221
2105	0.424651	0.537515
4405	-2.44416	-1.79793
4406	-0.134523	-0.00826005
4231	-2.72837	-1.81386
2421	-1.2375	-0.947143
6202	-0.449319	-0.343293
4435	-0.154383	-0.18446
2309	-0.464983	-0.305562
2320	-0.657254	-0.295768
2434	-0.425441	-0.307859
2306	0.402127	0.393055
4238	0.148917	0.218652
4125	0.726566	0.51784
6903	-1.14623	-0.78287
2914	0.100439	0.0291279
2902	-0.28114	-0.0927758
2433	-0.482995	-0.327038
4123	0.0909602	-0.131222
2401	-1.0184	-0.631091
2106	-0.400426	-0.309382
2117	-0.630677	-0.4187
2108	-0.296485	-0.188563
4219	-0.193752	-0.206039
